# Supplementary material for: Effects of exercise interventions on sleep quality in adolescents: a systematic review and meta-analysis
Source: Front Public Health. 2025 Sep 3;13:1623506. doi: 10.3389/fpubh.2025.1623506 (PMC12452866; doi:10.3389/fpubh.2025.1623506)
Supplement: Supplementary file 1 [file Data_Sheet_1.ZIP]

Archive with 18 entries (16 files):
- Literature Search Record/
- Literature Search Record/cochrane-392.ris
- Literature Search Record/EBSCO 1-50.ris
- Literature Search Record/EBSCO 51-75.ris
- Literature Search Record/Embase-316.ris
- Literature Search Record/pubmed-304-set.nbib
- Literature Search Record/Retrieval keywords.docx
- Literature Search Record/Screenshot of search records/
- Literature Search Record/Screenshot of search records/1744808261923.jpg
- Literature Search Record/Screenshot of search records/1744808280910.jpg
- Literature Search Record/Screenshot of search records/1744812052676.jpg
- Literature Search Record/Screenshot of search records/1744824307540.jpg
- Literature Search Record/Screenshot of search records/cochrane_search_manager_search.txt
- Literature Search Record/Screenshot of search records/EBSCO 2.jpg
- Literature Search Record/Screenshot of search records/ebsco.jpg
- Literature Search Record/Screenshot of search records/PubMedSearchHistory.csv
- Literature Search Record/web 1-1000.ciw
- Literature Search Record/web 1001-1225.ciw
