# Supplementary material for: Effects of exercise interventions on sleep quality in adolescents: a systematic review and meta-analysis
Source: Front Public Health. 2025 Sep 3;13:1623506. doi: 10.3389/fpubh.2025.1623506 (PMC12452866; doi:10.3389/fpubh.2025.1623506)
Supplement: Supplementary file 1 [file Data_Sheet_1.ZIP › Literature Search Record/cochrane-392.ris]

Record #1 of 392
Provider: John Wiley & Sons, Ltd.
Content: text/plain; charset="UTF-8"

TY  -  JOUR
AN  -  CN-02614603
AU  -  Leahy, AA
AU  -  Diallo, TMO
AU  -  Eather, N
AU  -  Duncan, MJ
AU  -  Smith, JJ
AU  -  Morgan, PJ
AU  -  Lubans, DR
TI  -  Mediating effects of sleep on mental health in older adolescents: findings from the Burn 2 Learn randomized controlled trial
JA  -  Scandinavian journal of medicine & science in sports
PY  -  2023
VL  -  33
IS  -  11
SP  -  2369‐2380
C3  -  PUBMED 37555440,EMBASE 641983410
M3  -  Journal article
KW  -  *Exercise
KW  -  *Mental Health
KW  -  *burn
KW  -  *mental health
KW  -  *physical activity
KW  -  *sleep time
KW  -  Adolescent
KW  -  Arousal
KW  -  Article
KW  -  Australia
KW  -  Cohort analysis
KW  -  Controlled study
KW  -  Daytime somnolence
KW  -  Female
KW  -  High school
KW  -  Human
KW  -  Humans
KW  -  Internalizing disorder
KW  -  Learning
KW  -  Major clinical study
KW  -  Male
KW  -  Mediation analysis
KW  -  New South Wales
KW  -  Physiological stress
KW  -  Psychological well‐being
KW  -  Randomized controlled trial
KW  -  Sleep
KW  -  Sleep latency
KW  -  Teacher
DO  -  10.1111/sms.14463
AB  -  PURPOSE: Our study explored the mediating effect of sleep‐related variables on older adolescents' mental health in the context of a school‐based physical activity intervention. METHODS: We evaluated the Burn 2 Learn (B2L) intervention using a cluster randomized controlled trial, which included two cohorts. Participants for this sub‐study were from the second cohort, which included 292 older adolescents (16.0 ± 0.5 years) from 10 secondary schools in New South Wales, Australia. Teachers at intervention schools delivered two high‐intensity activity breaks (approximately 10 mins) per week to students during academic lessons. Participants completed measures of mental health (i.e., perceived stress and internalizing problems) and hypothesized mediators (i.e., sleep duration, sleep latency, awakenings, and daytime sleepiness) at baseline (February‐April 2019) and post‐intervention (August‐September 2019). Single mediation analyses were conducted to explore the potential mediating effects of sleep variables on mental health outcomes using a product‐of‐coefficient test. RESULTS: We observed a small statistically significant effect for perceived stress (β = ‐0.11, SE = 0.034, p = 0.002), but not for internalizing problems (β = 0.02, SE = 0.051, p = 0.760). There were no significant intervention effects for sleep‐related variables. Several sleep‐related variables were associated with mental health outcomes but no mediated effects were found. CONCLUSION: The B2L intervention had a small beneficial effect on perceived stress, however our mediation analyses suggest this was not explained by changes in sleep‐related variables. Markers of sleep were associated with mental health constructs, highlighting the importance of sleep for good psychological health. However, in the context of a physical activity intervention, effects on mental health may be driven by other behavioral, neurobiological, or psychosocial mechanisms.
UR  -  https://www.cochranelibrary.com/central/doi/10.1002/central/CN-02614603/full
ER  -  


Record #2 of 392
Provider: John Wiley & Sons, Ltd.
Content: text/plain; charset="UTF-8"

TY  -  JOUR
AN  -  CN-00984265
AU  -  Ashrafinia, F
AU  -  Mirmohammadali, M
AU  -  Rajabi, H
AU  -  Kazemnejad, A
AU  -  Sadeghniiathaghighi, K
AU  -  Amelvalizadeh, M
AU  -  Chen, H
TI  -  The effects of Pilates exercise on sleep quality in postpartum women
JA  -  Journal of bodywork and movement therapies
PY  -  2014
VL  -  18
IS  -  2
SP  -  190‐199
C3  -  PUBMED 24725785,EMBASE 52851414
M3  -  Journal article
KW  -  *pilates
KW  -  *puerperium
KW  -  *sleep quality
KW  -  Adolescent
KW  -  Adult
KW  -  Article
KW  -  Controlled study
KW  -  Delivery
KW  -  Exercise Movement Techniques [*methods]
KW  -  Female
KW  -  Habit
KW  -  Health Behavior
KW  -  Human
KW  -  Humans
KW  -  Major clinical study
KW  -  Physical activity
KW  -  Pittsburgh Sleep Quality Index
KW  -  Postnatal care
KW  -  Postpartum Period
KW  -  Primigravida
KW  -  Productivity
KW  -  Quality of Life
KW  -  Randomized controlled trial
KW  -  Sleep
KW  -  Sleep Wake Disorders [*rehabilitation]
KW  -  Sleep disorder
KW  -  Sleep parameters
KW  -  Sleep pattern
KW  -  Sleep time
KW  -  Socioeconomic Factors
KW  -  Training
KW  -  Young Adult
DO  -  10.1016/j.jbmt.2013.09.007
AB  -  Prolonged poor sleeping quality can decrease women's ability to perform their maternal and family duties after delivery. The aim of this study was to investigate the effects of a Pilates training program on sleep quality in primigravida postpartum women in a randomized clinical trial. Eighty postpartum women were randomly divided into intervention and control groups (n = 40). Home‐based 30‐min Pilates exercises were started 72 h after the delivery and performed five times per week for consecutive 8 weeks. Sleep quality was assessed by the Pittsburgh Sleep Quality Index (PSQI) prior to the intervention and 4th and 8th weeks afterwards. The intervention group showed a significant improvement in subjective sleep quality, sleep latency, daytime dysfunction and global PSQI score (P < 0.001); however, there was no difference in sleep duration, habitual sleep efficiency and sleep disturbance between the groups. In conclusion, Pilates exercises appeared to improve sleep quality in primigravida postpartum women.
UR  -  https://www.cochranelibrary.com/central/doi/10.1002/central/CN-00984265/full
ER  -  


Record #3 of 392
Provider: John Wiley & Sons, Ltd.
Content: text/plain; charset="UTF-8"

TY  -  JOUR
AN  -  CN-02077008
AU  -  Bonnesen, CT
AU  -  Toftager, M
AU  -  Madsen, KR
AU  -  Wehner, SK
AU  -  Jensen, MP
AU  -  Rosing, JA
AU  -  Laursen, B
AU  -  Rod, NH
AU  -  Due, P
AU  -  Krølner, RF
TI  -  Study protocol of the Healthy High School study: a school-based intervention to improve well-being among high school students in Denmark
JA  -  BMC public health
PY  -  2020
VL  -  20
IS  -  1
SP  -  95
C3  -  PUBMED 31969134,EMBASE 630698797
M3  -  Journal article
KW  -  *Denmark
KW  -  *Health Behavior
KW  -  *Mental Health
KW  -  *habit
KW  -  *high school student
KW  -  *physical activity
KW  -  *sedentary lifestyle
KW  -  *sleep
KW  -  *stress
KW  -  *wellbeing
KW  -  Accelerometer
KW  -  Adolescent
KW  -  Article
KW  -  Controlled study
KW  -  Denmark
KW  -  Diet
KW  -  Environmental change
KW  -  Exercise
KW  -  Female
KW  -  Follow up
KW  -  Health Education [*organization & administration]
KW  -  Health Status
KW  -  Human
KW  -  Human experiment
KW  -  Humans
KW  -  Major clinical study
KW  -  Male
KW  -  Meal
KW  -  Peer Group
KW  -  Perceived Stress Scale
KW  -  Questionnaire
KW  -  Randomized Controlled Trials as Topic
KW  -  Randomized controlled trial
KW  -  School Health Services [*organization & administration]
KW  -  Sedentary time
KW  -  Sleep [physiology]
KW  -  Smartphone
KW  -  Social Participation
KW  -  Stress, Psychological [prevention & control]
KW  -  Teaching
KW  -  World Health Organization
DO  -  10.1186/s12889-020-8194-y
AB  -  BACKGROUND: The prevalence of low well‐being, perceived stress and unhealthy behaviours is high among high school students, but few interventions have addressed these problems. The aim of this paper is to present a study protocol of a cluster randomised controlled trial evaluating the Healthy High School (HHS) intervention programme. The intervention programme is designed to improve well‐being (primary outcome) by preventing 1) stress and promoting 2) sleep, 3) sense of community, 4) physical activity (PA) and 5) regular and healthy meals among high school students in Denmark. METHODS: The development of the HHS study was guided by the Intervention Mapping protocol. The intervention comprises four components: 1) a teaching material, 2) a smartphone app, 3) a catalogue focusing on environmental changes, and 4) a peer‐led innovation workshop aiming at inspiring students to initiate and participate in various movement activities. The HHS study employs a cluster‐randomised controlled trial design. Thirty‐one high schools across Denmark were randomly allocated to intervention (16 schools) or control (15 schools) groups. The study included all first‐year students (  16 years of age) (n = 5976 students). Timeline: Intervention: August 2016 ‐ June 2017. Collection of questionnaire data: Baseline (August 2016), 1st follow‐up (May 2017) and 2nd follow‐up (April 2018). All students were invited to participate in a monthly sub‐study about perceived stress using text messages for data collection (September 2016 ‐ June 2017). PA was objectively assessed among a sub‐sample of students using accelerometers (Axivity, AX3) in August 2016 and May 2017. PRIMARY OUTCOME MEASURES: Student well‐being measured by the Cantril Ladder and the five item World Health Organisation Well‐being Index (individual level outcomes). SECONDARY OUTCOME MEASURES: Stress (10‐item Perceived Stress Scale), sleep (quantity and quality), PA (hours of moderate‐to‐vigorous PA per week, hours of daily sedentary time and average daily PA), meal habits (daily intake of breakfast, lunch, snacks and water), and strong sense of community in class and at school, respectively (individual level outcomes). The study encompasses process and effect evaluation as well as health economic analyses. TRIAL REGISTRATION: ISRCTN ISRCTN43284296, 28 April 2017, retrospectively registered.
UR  -  https://www.cochranelibrary.com/central/doi/10.1002/central/CN-02077008/full
ER  -  


Record #4 of 392
Provider: John Wiley & Sons, Ltd.
Content: text/plain; charset="UTF-8"

TY  -  JOUR
AN  -  CN-02085098
AU  -  Knebel, MTG
AU  -  Borgatto, AF
AU  -  Lopes, MVV
AU  -  Dos Santos, PC
AU  -  Matias, TS
AU  -  Narciso, FV
AU  -  Silva, KS
TI  -  Mediating role of screen media use on adolescents' total sleep time: a cluster-randomized controlled trial for physical activity and sedentary behaviour
JA  -  Child
PY  -  2020
VL  -  46
IS  -  3
SP  -  381‐389
C3  -  PUBMED 32012323,EMBASE 630812137
M3  -  Journal article
KW  -  *Adolescent Behavior
KW  -  *Health Education
KW  -  *School Health Services
KW  -  *Screen Time
KW  -  *Sedentary Behavior
KW  -  *Sleep
KW  -  *physical activity
KW  -  *sedentary lifestyle
KW  -  *sleep time
KW  -  Adolescent
KW  -  Article
KW  -  Brazil
KW  -  Brazilian
KW  -  Cell phone use
KW  -  Child
KW  -  Controlled study
KW  -  Exercise
KW  -  Female
KW  -  Follow up
KW  -  Human
KW  -  Human experiment
KW  -  Humans
KW  -  Major clinical study
KW  -  Male
KW  -  Questionnaire
KW  -  Randomized controlled trial
KW  -  Role change
KW  -  Sedentary time
KW  -  Social Media
KW  -  Teacher
KW  -  Television viewing
KW  -  Time Factors
KW  -  Video Games
KW  -  Video game
DO  -  10.1111/cch.12755
AB  -  BACKGROUND: The present study aimed to analyse the effect of an intervention for increasing physical activity (PA) and reducing sedentary time on adolescents' total sleep time (TST) and to examine whether the effect on adolescents' TST was mediated by the intervention changes on screen‐based sedentary time. METHODS: This study was a school‐based cluster‐randomized controlled trial conducted with Brazilian adolescents in Grades 7 to 9 (in 2017). Three schools participated in each of the intervention group (IG) and control group (CG). The intervention involved the following three strategies designed to increase PA and reduce sedentary time: (a) teacher training, (b) environmental improvements, and (c) health educational component. TST and screen‐based sedentary time (television use, cell phone use, playing on computer/video game, and computer use that is not for gaming purposes) on weekdays and weekends were assessed using a standardized questionnaire. Generalized linear mixed models were conducted to verify the effect of the intervention on TST. Mediation analyses were used to examine the mediator role of changes in screen‐based sedentary time in the relationship between the intervention and TST. RESULTS: Overall, 597 students participated in this study (mean age: 13.0 ± 1.0 years; IG: n = 351; CG: n = 246). The intervention had no effect on TST on weekdays and weekends. Adolescents in the IG were more likely to report ≤2 hr of television viewing per day on weekdays at follow‐up. Mediated effects by screen media use were not significant. CONCLUSIONS: The school‐based intervention for increasing PA and reducing sedentary time had no effect on adolescents' TST.
UR  -  https://www.cochranelibrary.com/central/doi/10.1002/central/CN-02085098/full
ER  -  


Record #5 of 392
Provider: John Wiley & Sons, Ltd.
Content: text/plain; charset="UTF-8"

TY  -  JOUR
AN  -  CN-02232329
AU  -  Qin, Z
AU  -  Wang, N
AU  -  Ware, RS
AU  -  Sha, Y
AU  -  Xu, F
TI  -  Lifestyle-related behaviors and health-related quality of life among children and adolescents in China
JA  -  Health and quality of life outcomes
PY  -  2021
VL  -  19
IS  -  1
SP  -  8
C3  -  PUBMED 33407589,EMBASE 2010122779
M3  -  Journal article
KW  -  *China
KW  -  *lifestyle
KW  -  *quality of life
KW  -  Additive effect
KW  -  Adolescent
KW  -  Article
KW  -  Child
KW  -  Child health
KW  -  China [epidemiology]
KW  -  Controlled study
KW  -  Cross‐Sectional Studies
KW  -  Cross‐sectional study
KW  -  Dietary intake
KW  -  Exercise
KW  -  Fast Foods
KW  -  Fast food
KW  -  Female
KW  -  Food frequency questionnaire
KW  -  Health Risk Behaviors
KW  -  High school
KW  -  Human
KW  -  Human experiment
KW  -  Humans
KW  -  Life Style
KW  -  Linear regression analysis
KW  -  Major clinical study
KW  -  Male
KW  -  Outcome assessment
KW  -  Outcome variable
KW  -  Physical activity
KW  -  Quality of Life
KW  -  Randomized controlled trial
KW  -  Risk factor
KW  -  School child
KW  -  Screen Time
KW  -  Screen time
KW  -  Sleep
KW  -  Sleep time
KW  -  Students [*psychology, *statistics & numerical data]
KW  -  Sugar‐Sweetened Beverages
KW  -  Sugar‐sweetened beverage
KW  -  Surveys and Questionnaires
DO  -  10.1186/s12955-020-01657-w
AB  -  Purpose: To investigate associations of five typical lifestyle‐related behavioral risk factors (insufficient physical activity, prolonged screen viewing, deprived sleeping, consumption of fast food and sugar‐sweetened beverage) with health‐related quality of life (HRQoL) among school students in China. Methods: Students aged 9–17 years (grades 4–12) were randomly selected from primary and high schools in Nanjing, China, to participate in this cross‐sectional study in 2018. The outcome variable, HRQoL, was assessed using the Child Health Utility 9D (CHU9D) instrument and scored from 0 (worst) to 1 (best). Physical activity (including screen viewing and sleeping) and dietary intake were measured using a validated Physical Activity Scale and Food Frequency Questionnaire, respectively. Lifestyle‐related behaviors were categorized as sufficient/insufficient or no/yes, and their associations with HRQoL were assessed using mixed‐effects linear regression models. Results: Overall, 4388 participants completed the questionnaire (response rate = 97.6%). Students with insufficient physical activity [mean difference (MD) = − 0.03; 95% confidence interval (CI) = − 0.04, − 0.01], prolonged screen time (MD = − 0.06; 95% CI = − 0.07, − 0.04), insufficient sleeping time (MD = − 0.04; 95% CI = − 0.07, − 0.02), consumption of sugar‐sweetened beverage (MD = − 0.02; 95% CI = − 0.03, − 0.01) or fast food intake (MD = − 0.03; 95% CI = − 0.04, − 0.02) reported significantly lower HRQoL scores. When considered additively, each additional lifestyle‐related risk factor was associated with an average decrease of 0.03 units (95% CI: − 0.03, − 0.02) CHU9D score. Conclusions: For Chinese students, HRQoL was positively associated with physical activity and sleep duration, but negatively with screen time and consumption of sugar‐sweetened beverage and fast food. Moreover, lifestyle‐related behaviors may have an additive effect on HRQoL.
UR  -  https://www.cochranelibrary.com/central/doi/10.1002/central/CN-02232329/full
ER  -  


Record #6 of 392
Provider: John Wiley & Sons, Ltd.
Content: text/plain; charset="UTF-8"

TY  -  JOUR
AN  -  CN-00852355
AU  -  Miller, NL
AU  -  Tvaryanas, AP
AU  -  Shattuck, LG
TI  -  Accommodating adolescent sleep-wake patterns: the effects of shifting the timing of sleep on training effectiveness
JA  -  Sleep
PY  -  2012
VL  -  35
IS  -  8
CC  -  Common Mental Disorders
SP  -  1123‐1136
C3  -  PUBMED 22851808
M3  -  Journal article
KW  -  Actigraphy
KW  -  Adolescent
KW  -  Affect
KW  -  Demography
KW  -  Fatigue [epidemiology, physiopathology]
KW  -  Female
KW  -  Firearms
KW  -  Humans
KW  -  Learning
KW  -  Male
KW  -  Mental Health [statistics & numerical data]
KW  -  Military Personnel [psychology]
KW  -  Missouri [epidemiology]
KW  -  Physical Fitness
KW  -  Psychomotor Performance [physiology]
KW  -  Sleep Wake Disorders [epidemiology, physiopathology]
KW  -  Sleep [*physiology]
KW  -  Time Factors
KW  -  Wakefulness [*physiology]
DO  -  10.5665/sleep.2002
AB  -  STUDY OBJECTIVE: This study evaluated the effect of accommodating adolescent sleep‐wake patterns by altering the timing of the major sleep period of US Army recruits. DESIGN: The quasi‐experimental study compared recruits assigned to one of two training companies: one with a customary sleep regimen (20:30 to 04:30) while the other employed a phase‐delayed sleep regimen (23:00 to 07:00), the latter aligning better with biologically driven sleep‐wake patterns of adolescents. SETTING: The study was conducted during Basic Combat Training (BCT) at Fort Leonard Wood, Missouri. TRAINEES: The study included 392 trainees: 209 received the intervention, while 183 composed the Comparison group. MEASUREMENTS AND RESULTS: Demographic and psychophysiological measures were collected on all trainees. Weekly assessments of subjective fatigue and mood, periodic physical fitness, marksmanship scores, and attrition rates from BCT were studied. Actigraphy was collected on approximately 24% of trainees. Based on actigraphy, trainees on the phase‐delayed sleep schedule obtained 31 m more sleep/night than trainees on the customary sleep schedule. The Intervention group reported less total mood disturbance relative to baseline. Improvements in marksmanship correlated positively with average nightly sleep during the preceding week when basic marksmanship skills were taught. No differences were seen in physical fitness or attrition rates. In contrast to the Intervention group, the Comparison group was 2.3 times more likely to experience occupationally significant fatigue and 5.5 times more likely to report poor sleep quality. CONCLUSIONS: Accommodating adolescent sleep patterns significantly improves mental health and performance in the training environment.
UR  -  https://www.cochranelibrary.com/central/doi/10.1002/central/CN-00852355/full
ER  -  


Record #7 of 392
Provider: John Wiley & Sons, Ltd.
Content: text/plain; charset="UTF-8"

TY  -  JOUR
AN  -  CN-01263703
AU  -  Carson, V
AU  -  Tremblay, MS
AU  -  Chaput, JP
AU  -  Chastin, SF
TI  -  Associations between sleep duration, sedentary time, physical activity, and health indicators among Canadian children and youth using compositional analyses
JA  -  Physiologie appliquee, nutrition et metabolisme [Applied physiology, nutrition, and metabolism]
PY  -  2016
VL  -  41
IS  -  6 Suppl 3
SP  -  S294‐302
C3  -  PUBMED 27306435
M3  -  Journal article
KW  -  Accelerometry
KW  -  Adolescent
KW  -  Adolescent Behavior
KW  -  Biomarkers [blood]
KW  -  Blood Pressure
KW  -  Body Mass Index
KW  -  Canada
KW  -  Cardiovascular Diseases [prevention & control]
KW  -  Child
KW  -  Child Behavior
KW  -  Cholesterol, HDL [blood]
KW  -  Cholesterol, LDL [blood]
KW  -  Cross‐Sectional Studies
KW  -  C‐Reactive Protein [metabolism]
KW  -  Exercise
KW  -  Female
KW  -  Health Status
KW  -  Humans
KW  -  Insulin [blood]
KW  -  Male
KW  -  Metabolic Syndrome [prevention & control]
KW  -  Obesity [prevention & control]
KW  -  Risk Factors
KW  -  Sedentary Behavior
KW  -  Sleep
KW  -  Triglycerides [blood]
KW  -  Waist Circumference
KW  -  Young Adult
DO  -  10.1139/apnm-2016-0026
AB  -  The purpose of this study was to examine the relationships between movement behaviours (sleep duration, sedentary time, physical activity) and health indicators in a representative sample of children and youth using compositional analyses. Cross‐sectional findings are based on 4169 children and youth (aged 6‐17 years) from cycles 1 to 3 of the Canadian Health Measures Survey. Sedentary time (SB), light‐intensity physical activity (LPA), and moderate‐ to vigorous‐intensity physical activity (MVPA) were accelerometer‐derived. Sleep duration was subjectively measured. Body mass index z scores, waist circumference, blood pressure, behavioural strengths and difficulties, and aerobic fitness were measured in the full sample. Triglycerides, high‐density lipoprotein‐cholesterol, C‐reactive protein, and insulin were measured in a fasting subsample. The composition of movement behaviours was entered into linear regression models via an isometric log ratio transformation and was found to be associated with all health indicators (p < 0.01). Relative to other movement behaviours, time spent in SB or LPA was positively associated (p < 0.04) and time spent in MVPA or sleep was negatively associated (p < 0.02) with obesity risk markers. Similarly, LPA was positively associated (p < 0.005) and sleep was negatively associated (p < 0.03) with unfavourable behavioural strengths and difficulties scores and systolic blood pressure. Relative to other movement behaviours, time spent in SB was negatively associated (p < 0.001) and time spent in MVPA (p < 0.001) was positively associated with aerobic fitness. Likewise, MVPA was also negatively associated with several cardiometabolic risk markers (p < 0.008). Compositional data analyses provide novel insights into collective health implications of 24‐h movement behaviours and can facilitate interesting avenues for future investigations.
UR  -  https://www.cochranelibrary.com/central/doi/10.1002/central/CN-01263703/full
ER  -  


Record #8 of 392
Provider: John Wiley & Sons, Ltd.
Content: text/plain; charset="UTF-8"

TY  -  JOUR
AN  -  CN-02265966
AU  -  Duncan, MJ
AU  -  Rayward, AT
AU  -  Holliday, EG
AU  -  Brown, WJ
AU  -  Vandelanotte, C
AU  -  Murawski, B
AU  -  Plotnikoff, RC
TI  -  Effect of a physical activity and sleep m-health intervention on a composite activity-sleep behaviour score and mental health: a mediation analysis of two randomised controlled trials
JA  -  International journal of behavioral nutrition and physical activity
PY  -  2021
VL  -  18
IS  -  1
SP  -  45
C3  -  PUBMED 33766051,EMBASE 2010936815
M3  -  Journal article
KW  -  *activity sleep behaviour index
KW  -  *anxiety disorder
KW  -  *depression
KW  -  *energy
KW  -  *fatigue
KW  -  *physical activity
KW  -  *physiological stress
KW  -  *quality of life
KW  -  *scoring system
KW  -  Adolescent
KW  -  Adult
KW  -  Aged
KW  -  Anxiety
KW  -  Article
KW  -  Australia
KW  -  Behavior change
KW  -  Controlled study
KW  -  Depression, Anxiety and Stress Scale‐21
KW  -  Exercise
KW  -  Exercise intensity
KW  -  Fatigue
KW  -  Female
KW  -  Human
KW  -  Humans
KW  -  Male
KW  -  Mediation Analysis
KW  -  Mental Health
KW  -  Middle Aged
KW  -  Mobile application
KW  -  Physical inactivity
KW  -  Quality of Life
KW  -  Randomized Controlled Trials as Topic
KW  -  Randomized controlled trial
KW  -  Resistance training
KW  -  Sedentary Behavior
KW  -  Sedentary time
KW  -  Self Report
KW  -  Short Form 12
KW  -  Short Form 36
KW  -  Sleep
KW  -  Sleep quality
KW  -  Sleep time
KW  -  Structural equation modeling
KW  -  Telemedicine [methods]
KW  -  Young Adult
DO  -  10.1186/s12966-021-01112-z
AB  -  Background: To examine if a composite activity‐sleep behaviour index (ASI) mediates the effects of a combined physical activity and sleep intervention on symptoms of depression, anxiety, or stress, quality of life (QOL), energy and fatigue in adults. Methods: This analysis used data pooled from two studies: Synergy and Refresh. Synergy: Physically inactive adults (18?65 years) who reported poor sleep quality were recruited for a two‐arm Randomised Controlled Trial (RCT) (Physical Activity and Sleep Health (PAS; n = 80), or Wait‐list Control (CON; n = 80) groups). Refresh: Physically inactive adults (40?65 years) who reported poor sleep quality were recruited for a three‐arm RCT (PAS (n = 110), Sleep Health‐Only (SO; n = 110) or CON (n = 55) groups). The SO group was omitted from this study. The PAS groups received a pedometer, and accessed a smartphone/tablet ?app? using behaviour change strategies (e.g., self‐monitoring, goal setting, action planning), with additional email/SMS support. The ASI score comprised self‐reported moderate‐to‐vigorous‐intensity physical activity, resistance training, sitting time, sleep duration, efficiency, quality and timing. Outcomes were assessed using DASS‐21 (depression, anxiety, stress), SF‐12 (QOL‐physical, QOL‐mental) and SF‐36 (Energy & Fatigue). Assessments were conducted at baseline, 3 months (primary time‐point), and 6 months. Mediation effects were examined using Structural Equation Modelling and the product of coefficients approach (AB), with significance set at 0.05. Results: At 3 months there were no direct intervention effects on mental health, QOL or energy and fatigue (all p > 0.05), and the intervention significantly improved the ASI (all p < 0.05). A more favourable ASI score was associated with improved symptoms of depression, anxiety, stress, QOL‐mental and of energy and fatigue (all p < 0.05). The intervention effects on symptoms of depression ([AB; 95%CI] ‐0.31; ? 0.60,‐0.11), anxiety (? 0.11; ? 0.27,‐0.01), stress (? 0.37; ? 0.65,‐0.174), QOL‐mental (0.53; 0.22, 1.01) and ratings of energy and fatigue (0.85; 0.33, 1.63) were mediated by ASI. At 6 months the magnitude of association was larger although the overall pattern of results remained similar. Conclusions: Improvements in the overall physical activity and sleep behaviours of adults partially mediated the intervention effects on mental health and quality of life outcomes. This highlights the potential benefit of improving the overall pattern of physical activity and sleep on these outcomes. Trial registration: Australian New Zealand Clinical Trial Registry: ACTRN12617000680369; ACTRN12617000376347. Universal Trial number: U1111?1194‐2680; U1111?1186‐6588. Human Research Ethics Committee Approval: H‐2016‐0267; H‐2016?0181.
UR  -  https://www.cochranelibrary.com/central/doi/10.1002/central/CN-02265966/full
ER  -  


Record #9 of 392
Provider: John Wiley & Sons, Ltd.
Content: text/plain; charset="UTF-8"

TY  -  JOUR
AN  -  CN-02201591
AU  -  Sharpe, E
AU  -  Lacombe, A
AU  -  Butler, MP
AU  -  Hanes, D
AU  -  Bradley, R
TI  -  A Closer Look at Yoga Nidra: sleep Lab Protocol
JA  -  International journal of yoga therapy
PY  -  2021
VL  -  31
IS  -  1
CC  -  Complementary Medicine
C3  -  PUBMED 33175980,EMBASE 633406422
M3  -  Journal article
KW  -  *insomnia /therapy
KW  -  *meditation
KW  -  *yoga
KW  -  Adolescent
KW  -  Adult
KW  -  Human
KW  -  Humans
KW  -  Meditation
KW  -  Middle Aged
KW  -  Middle aged
KW  -  Pilot Projects
KW  -  Pilot study
KW  -  Sleep
KW  -  Sleep Initiation and Maintenance Disorders [therapy]
KW  -  Yoga
KW  -  Young Adult
KW  -  Young adult
DO  -  10.17761/2021-D-20-00004
AB  -  Extended sleep onset latency (SOL), or "sleep onset insomnia," can decrease total sleep time, increasing risk for many health conditions, including heart disease, stroke, and all‐cause mortality. Sleep disorders persist in the United States despite current behavioral/pharmaceutical remedies, with 10% to 15% of the population suffering from insomnia. Mind‐body therapies offer additional solutions, as meditation has been correlated with decreased SOL. More research on use of mind‐body practices for insomnia is needed. This study investigates the guided meditation practice of Yoga Nidra (yogic sleep) as a promising intervention for sleep disorders because of its purported ability to induce mental, physical, and emotional relaxation. In this pilot study, we address the feasibility of Yoga Nidra for insomnia, appropriateness of our selected measurement systems, and effect of Yoga Nidra on brainwaves, sleep onset, and the autonomic nervous system. Our study sample includes 22 adults, ages 18‐45, with insomnia. The design includes two clinic visits (V1, lying quietly for 90 min; V2, randomization to 90‐min lying quietly vs. 30‐min Yoga Nidra plus 60‐min lying quietly), taking place 1 to 14 days apart. Outcomes measured during/after Yoga Nidra (vs. control) include sleep onset, electroencephalography (EEG) power, heart rate variability (HRV), and respiratory rate. Self‐reported mood and anxiety will be measured before/after each visit. Resulting physiological, psychological, and feasibility data will be used to inform future clinical studies of Yoga Nidra for sleep and relaxation.
UR  -  https://www.cochranelibrary.com/central/doi/10.1002/central/CN-02201591/full
ER  -  


Record #10 of 392
Provider: John Wiley & Sons, Ltd.
Content: text/plain; charset="UTF-8"

TY  -  JOUR
AN  -  CN-02073785
AU  -  Cox, NS
AU  -  Eldridge, B
AU  -  Rawlings, S
AU  -  Dreger, J
AU  -  Corda, J
AU  -  Hauser, J
AU  -  Button, BM
AU  -  Bishop, J
AU  -  Nichols, A
AU  -  Middleton, A
AU  -  et al.
TI  -  A web-based intervention to promote physical activity in adolescents and young adults with cystic fibrosis: protocol for a randomized controlled trial
JA  -  BMC pulmonary medicine
PY  -  2019
VL  -  19
IS  -  1
CC  -  Cystic Fibrosis and Genetic Disorders
SP  -  253
C3  -  PUBMED 31856791,EMBASE 630288104
M3  -  Journal article
KW  -  *Exercise
KW  -  *Internet‐Based Intervention
KW  -  *cystic fibrosis
KW  -  *online system
KW  -  *physical activity
KW  -  Accelerometry
KW  -  Adolescent
KW  -  Adult
KW  -  Anxiety
KW  -  Article
KW  -  Controlled study
KW  -  Cystic Fibrosis [*therapy]
KW  -  Depression
KW  -  Disease exacerbation
KW  -  Fitness
KW  -  Goal attainment
KW  -  Health care utilization
KW  -  Hospital discharge
KW  -  Human
KW  -  Humans
KW  -  Lung function
KW  -  Physical Fitness
KW  -  Quality of Life
KW  -  Quality of life
KW  -  Randomized Controlled Trials as Topic
KW  -  Randomized controlled trial
KW  -  Self monitoring
KW  -  Single blind procedure
KW  -  Sleep
KW  -  Sleep quality
KW  -  Young Adult
DO  -  10.1186/s12890-019-0942-3
AB  -  BACKGROUND: Regular participation in physical activity by people with cystic fibrosis (CF) promotes positive clinical and health outcomes including reduced rate of decline in lung function, fewer hospitalizations and greater wellbeing. However adherence to exercise and activity programs is low, in part due to the substantial daily therapy burden for young people with CF. Strict infection control requirements limit the role of group exercise programs that are commonly used in other clinical groups. Investigation of methods to promote physical activity in this group has been limited. The Active Online Physical Activity in Cystic fibrosis Trial (ActionPACT) is an assessor‐blinded, multi‐centre, randomized controlled trial designed to compare the efficacy of a novel web‐based program (ActivOnline) compared to usual care in promoting physical activity participation in adolescents and young adults with CF. METHODS: Adolescents and young adults with CF will be recruited on discharge from hospital for a respiratory exacerbation. Participants randomized to the intervention group will have access to a web‐based physical activity platform for the 12‐week intervention period. ActivOnline allows users to track their physical activity, set goals, and self‐monitor progress. All participants in both groups will be provided with standardised information regarding general physical activity recommendations for adolescents and young adults. Outcomes will be assessed by a blinded assessor at baseline, after completion of the intervention, and at 3‐months followup. Healthcare utilization will be assessed at 12 months from intervention completion. The primary outcome is change in moderate‐to‐vigorous physical activity participation measured objectively by accelerometry. Secondary outcomes include aerobic fitness, health‐related quality of life, anxiety and depression and sleep quality. DISCUSSION: This trial will establish whether a web‐based application can improve physical activity participation more effectively than usual care in the period following hospitalization for a respiratory exacerbation. The web‐based application under investigation can be made readily and widely available to all individuals with CF, to support physical activity and exercise participation at a time and location of the user's choosing, regardless of microbiological status. TRIAL REGISTRATION: Clinical trial registered on July 13, 2017 with the Australian and New Zealand Clinical Trials Register at (ACTRN12617001009303).
UR  -  https://www.cochranelibrary.com/central/doi/10.1002/central/CN-02073785/full
ER  -  


Record #11 of 392
Provider: John Wiley & Sons, Ltd.
Content: text/plain; charset="UTF-8"

TY  -  JOUR
AN  -  CN-01068612
AU  -  Bowden, DE
AU  -  McLennan, D
AU  -  Gruzelier, J
TI  -  A randomised controlled trial of the effects of Brain Wave Vibration training on mood and well-being
JA  -  Journal of complementary & integrative medicine
PY  -  2014
VL  -  11
IS  -  3
CC  -  Complementary Medicine
SP  -  223‐232
C3  -  PUBMED 24926629,EMBASE 603443935
M3  -  Journal article
KW  -  *brain wave vibration
KW  -  *meditation
KW  -  *mood
KW  -  *vibration
KW  -  *wellbeing
KW  -  Adolescent
KW  -  Adult
KW  -  Affect
KW  -  Article
KW  -  Brain Waves
KW  -  Controlled study
KW  -  Depression
KW  -  Depression Anxiety Stress Scale
KW  -  Exercise
KW  -  Fatigue
KW  -  Fatigue [prevention & control]
KW  -  Female
KW  -  Health
KW  -  Human
KW  -  Human experiment
KW  -  Humans
KW  -  Male
KW  -  Meditation
KW  -  Mindfulness
KW  -  Mood disorder
KW  -  Movement
KW  -  Normal human
KW  -  Pittsburgh Sleep Quality Index
KW  -  Profile of Mood States
KW  -  Quality of Life
KW  -  Randomized controlled trial
KW  -  Relaxation
KW  -  Residential home
KW  -  Sleep
KW  -  Sleep quality
KW  -  Sleep time
KW  -  Stress, Psychological [therapy]
KW  -  Vibration
KW  -  Visual analog scale
KW  -  Yoga
KW  -  Young Adult
DO  -  10.1515/jcim-2013-0056
AB  -  Background: The goal was to investigate the effects of Brain Wave Vibration (BWV), a meditation practised in a class involving rhythmic movements of the head, neck and body practised with related yoga‐style exercises, and to isolate the rhythmic effects. Methods: A randomised controlled trial was conducted with assessments pre‐ and post‐trial and immediately before and after each session. Thirty‐one healthy adults were assessed for mood, sleep, mindfulness, health and well‐being, and pre‐ and post‐class activation‐deactivation. Participants were randomly assigned to either BWV in toto or a control group having similar yoga exercises without the rhythmic components. Participants completed eight to twelve 75‐min classes of BWV or control training over 8‐12 weeks. To control for expectation participants were told only that the aim was to compare two subtly different styles of Korean yoga. Results: The BWV group had comparatively greater improvements in sleep duration and efficiency, although they had higher baseline inefficiency, and post‐trial they had better global sleep and well‐being and fewer illness symptoms, and better tiredness and energy post‐class. Both groups benefitted in mood, mindfulness and vitality post‐trial with improved tension and calmness post‐class. Conclusions: The participants of both interventions had bettermood and well‐being on the whole following the trial and were more relaxed immediately after a class. However, BWV training was unique in its benefits to sleep, health, wellbeing, energy and tiredness, warranting further research.
UR  -  https://www.cochranelibrary.com/central/doi/10.1002/central/CN-01068612/full
ER  -  


Record #12 of 392
Provider: John Wiley & Sons, Ltd.
Content: text/plain; charset="UTF-8"

TY  -  JOUR
AN  -  CN-00610068
AU  -  Townsend, J
AU  -  Wilkes, H
AU  -  Haines, A
AU  -  Jarvis, M
TI  -  Adolescent smokers seen in general practice: health, lifestyle, physical measurements, and response to antismoking advice
JA  -  BMJ (Clinical research ed.)
PY  -  1991
VL  -  303
IS  -  6808
CC  -  Tobacco Addiction
SP  -  947‐950
C3  -  PUBMED 1755876
M3  -  Journal article
KW  -  Adolescent
KW  -  Alcohol Drinking
KW  -  Asthma [etiology]
KW  -  Blood Pressure
KW  -  Body Weight
KW  -  Cotinine [analysis]
KW  -  Counseling
KW  -  Exercise
KW  -  Family Practice
KW  -  Female
KW  -  Health Status
KW  -  Humans
KW  -  Life Style
KW  -  Male
KW  -  Saliva [chemistry]
KW  -  Sleep
KW  -  Smoking Prevention
KW  -  United Kingdom
DO  -  10.1136/bmj.303.6808.947
AB  -  OBJECTIVE: To compare physical, lifestyle, and health characteristics of adolescent smokers and non‐smokers and their initial response to anti‐smoking counselling. DESIGN: Adolescents aged 13, 15, and 17 years were identified from age‐sex registers and invited by letter for a general practice health check. SETTING: Three general practices in the MRC general practice research framework. MAIN OUTCOME MEASURES: Blood pressure, body mass index, saliva cotinine concentration, peak flow rate, alcohol consumption, exercise, duration of sleep, and stated persistent health problems. RESULTS: 73% of the adolescents (491) attended for the health check. A total of 68 (14%) were regular smokers. By age 17 those who smoked regularly had a significantly lower systolic blood pressure than those who had never smoked regularly (by 6 mm Hg; p = 0.025) despite a significantly higher body mass index (by 1.5; p <0.001) [corrected]. Cotinine concentrations increased with smoking exposure, from 0.7 ng/ml when no family member smoked to 155 ng/ml in active smokers of six or more cigarettes a week. Significantly more regular smokers than never regular smokers drank greater than or equal to 8 g alcohol a day (chi 2 = 15.2 adjusted for age and sex p less than 0.001); regular smokers exercised less (1.0 hrs/week in boys and 0.8 hrs/week in girls v 3.4 hrs/week in boys and 2.2 hrs/week in girls; p less than 0.001) and slept less (8.0 hrs/night v 8.5 hrs/night at age 17; p less than 0.005). Persistent health problems, mostly asthma or allergic symptoms, were reported by 25% (17/68) of the smokers and 16% (60/381) of the non‐smokers. Of the smokers given counselling, 60% (26/43) made an agreement with the practice doctor or nurse to give up smoking. CONCLUSION: General practice is an appropriate setting for adolescents to receive advice on healthy lifestyle, which should not focus solely on smoking.
UR  -  https://www.cochranelibrary.com/central/doi/10.1002/central/CN-00610068/full
ER  -  


Record #13 of 392
Provider: John Wiley & Sons, Ltd.
Content: text/plain; charset="UTF-8"

TY  -  JOUR
AN  -  CN-02804332
AU  -  Hu, YX
AU  -  Liu, XM
AU  -  Zhang, NX
AU  -  Ma, ZY
AU  -  Zhu, Z
AU  -  Cao, ZB
TI  -  The effects of resistance are superior to aerobic exercise in improving delayed sleep-wake phase disorder in male college students
JA  -  Sleep medicine
PY  -  2025
VL  -  128
SP  -  29‐36
C3  -  PUBMED 39879677,EMBASE 2037201491
M3  -  Journal article
KW  -  *Cross‐Over Studies
KW  -  *Exercise [physiology]
KW  -  *Melatonin [urine]
KW  -  *Resistance Training [methods]
KW  -  *Sleep Disorders, Circadian Rhythm [therapy]
KW  -  *Students [psychology]
KW  -  *aerobic exercise
KW  -  *circadian rhythm sleep disorder
KW  -  *college student
KW  -  *delayed sleep phase syndrome
KW  -  *inflammation
KW  -  *mood
KW  -  *resistance training
KW  -  *sleep
KW  -  *sleep quality
KW  -  Adolescent
KW  -  Adult
KW  -  Affect [physiology]
KW  -  Aged
KW  -  Article
KW  -  Chronotherapy
KW  -  Controlled study
KW  -  Crossover procedure
KW  -  Exercise
KW  -  Female
KW  -  Human
KW  -  Human experiment
KW  -  Humans
KW  -  Interleukin‐6 [blood]
KW  -  Male
KW  -  Mood change
KW  -  Randomized controlled trial
KW  -  Self‐rating Anxiety Scale
KW  -  Self‐rating Depression Scale
KW  -  Sleep Quality
KW  -  Sleep efficiency
KW  -  Sleep latency
KW  -  Sleep time
KW  -  Stage 1 sleep
KW  -  Therapy
KW  -  Universities
KW  -  Wake after sleep onset
KW  -  Young Adult
DO  -  10.1016/j.sleep.2025.01.029
AB  -  Introduction: Delayed sleep‐wake phase disorder(DSWPD)is a serious threat to the physical and mental health. There are some problems with current clinical treatment methods, and exercise is an alternative to chronotherapy. Therefore, we aimed to study the effects of two different exercise methods, aerobic and resistance, on sleep, melatonin, inflammatory factors and mood in college students with DSWPD. Methods: Male college students aged 18–28 years with DSWPD and no regular exercise habits were recruited to participate in a randomized crossover trial. Three‐day moderate‐intensity aerobic and resistance exercises were conducted. Sleep quality, urine melatonin concentration, blood inflammatory factors, and mood changes were evaluated. Results: Resistance exercise (RE) improved five sleep indicators (P < 0.05),including sleep onset time, sleep onset latency, total sleep time, wake after sleep onset and sleep efficiency, whereas aerobic exercise (AE) only improved sleep onset time and sleep efficiency (P < 0.05). In addition, RE and AE increased urine aMT6s, IL‐10 and decreased IL‐6. But RE was more effective in improving sleep onset time, sleep efficiency and urine aMT6s, IL‐6. In terms of mood indicators, aerobic and resistance reduced self‐rating anxiety scale, but AE also had an improvement effect on self‐rating depression scale. Conclusion: Aerobic and resistance exercises can cause male college students with DSWPD to fall asleep earlier, improve sleep quality, increase melatonin concentration, reduce body inflammation, promote the synthesis of anti‐inflammatory cytokines, and improve mood. Of the two exercise intervention methods, the effect of RE was more significant.
UR  -  https://www.cochranelibrary.com/central/doi/10.1002/central/CN-02804332/full
ER  -  


Record #14 of 392
Provider: John Wiley & Sons, Ltd.
Content: text/plain; charset="UTF-8"

TY  -  JOUR
AN  -  CN-02739375
AU  -  Jackson, R
AU  -  Gu, C
AU  -  Haszard, J
AU  -  Meredith-Jones, K
AU  -  Galland, B
AU  -  Camp, J
AU  -  Brown, D
AU  -  Taylor, R
TI  -  The Effect of Prebedtime Behaviors on Sleep Duration and Quality in Children: protocol for a Randomized Crossover Trial
JA  -  JMIR research protocols
PY  -  2024
VL  -  13
SP  -  e63692
C3  -  PUBMED 39163119
M3  -  Journal article
KW  -  *Sleep Duration
KW  -  *Sleep Quality
KW  -  Adolescent
KW  -  Child
KW  -  Child Behavior [physiology, psychology]
KW  -  Cross‐Over Studies
KW  -  Exercise
KW  -  Female
KW  -  Humans
KW  -  Male
KW  -  Randomized Controlled Trials as Topic
DO  -  10.2196/63692
AB  -  BACKGROUND: It is recommended that children should avoid eating dinner, being physically active, or using screens in the hour before bed to ensure good sleep health. However, the evidence base behind these guidelines is weak and limited to cross‐sectional studies using questionnaires. OBJECTIVE: The aim of this randomized crossover trial was to use objective measures to experimentally determine whether recommendations to improve sleep by banning electronic media, physical activity, or food intake in the hour before bed, impact sleep quantity and quality in the youth. METHODS: After a baseline week to assess usual behavior, 72 children (10‐14.9 years old) will be randomized to four conditions, which are (1) avoid all 3 behaviors, (2) use screens for at least 30 minutes, (3) be physically active for at least 30 minutes, and (4) eat a large meal, during the hour before bed on days 5 to 7 of weeks 2 to 5. Families can choose which days of the week they undertake the intervention, but they must be the same days for each intervention week. Guidance on how to undertake each intervention will be provided. Interventions will only be undertaken during the school term to avoid known changes in sleep during school holidays. Intervention adherence and shuteye latency (time from getting into bed until attempting sleep) will be measured by wearable and stationary PatrolEyes video cameras (StuntCams). Sleep (total sleep time, sleep onset, and wake after sleep onset) will be measured using actigraphy (baseline, days 5 to 7 of each intervention week). Mixed effects regression models with a random effect for participants will be used to estimate mean differences (95% CI) for conditions 2 to 4 compared with condition 1. RESULTS: Recruitment started in March 2024, and is anticipated to finish in April 2025. Following data analysis, we expect that results will be available later in 2026. CONCLUSIONS: Using objective measures, we will be able to establish if causal relationships exist between prebedtime behaviors and sleep in children. Such information is critical to ensure appropriate and achievable sleep guidelines. TRIAL REGISTRATION: Australian New Zealand Clinical Trials Registry ACTRN12624000206527; https://tinyurl.com/3kcjmfnj. INTERNATIONAL REGISTERED REPORT IDENTIFIER (IRRID): DERR1‐10.2196/63692.
UR  -  https://www.cochranelibrary.com/central/doi/10.1002/central/CN-02739375/full
ER  -  


Record #15 of 392
Provider: John Wiley & Sons, Ltd.
Content: text/plain; charset="UTF-8"

TY  -  JOUR
AN  -  CN-01394835
AU  -  López-Rodríguez, MM
AU  -  Baldrich-Rodríguez, I
AU  -  Ruiz-Muelle, A
AU  -  Cortés-Rodríguez, AE
AU  -  Lopezosa-Estepa, T
AU  -  Roman, P
TI  -  Effects of Biodanza on Stress, Depression, and Sleep Quality in University Students
JA  -  Journal of alternative and complementary medicine (New York, N.Y.)
PY  -  2017
VL  -  23
IS  -  7
CC  -  Complementary Medicine
SP  -  558‐565
C3  -  PUBMED 28590767,EMBASE 617434116
M3  -  Journal article
KW  -  *Biodanza
KW  -  *dancing
KW  -  *depression/th [Therapy]
KW  -  *sleep quality
KW  -  *stress
KW  -  *university student
KW  -  Adolescent
KW  -  Adult
KW  -  Article
KW  -  Clinical effectiveness
KW  -  Comparative study
KW  -  Controlled study
KW  -  Dance Therapy
KW  -  Depression [*therapy]
KW  -  Exercise
KW  -  Female
KW  -  Health impact assessment
KW  -  Human
KW  -  Humans
KW  -  Latent period
KW  -  Major clinical study
KW  -  Male
KW  -  Middle Aged
KW  -  Outcome assessment
KW  -  Priority journal
KW  -  Randomized controlled trial
KW  -  Sleep [physiology]
KW  -  Spain
KW  -  Stress, Psychological [*therapy]
KW  -  Students [psychology, statistics & numerical data]
KW  -  Treatment duration
KW  -  Universities
KW  -  Young Adult
DO  -  10.1089/acm.2016.0365
AB  -  BACKGROUND: The existing literature shows dance to be an innovative and successful form of stress management. Previous research indicates that Biodanza is able to increase well‐being and personal resources and prevent stress. However, Biodanza has not yet been empirically tested as a possible therapy for application outside the clinical context in young adults with perceived stress. OBJECTIVES: This study aimed to determine the effectiveness of Biodanza in reducing symptoms of perceived stress and depression and in promoting sleep quality in young adults, comparing the changes with those observed in a control group. DESIGN: Randomized controlled trial. SETTINGS/LOCATION: This study was carried out at the Faculty of Health Sciences of the University of Almería. SUBJECTS: One hundred and twenty‐one university students with perceived stress were randomly placed into either a Biodanza group or a wait‐list control group. INTERVENTION: Study participants attended Biodanza sessions for 90 min a week, over a period of 4 weeks. OUTCOME MEASURES: Depression, perceived stress, and sleep quality were assessed both before and after intervention. RESULTS: Ninety‐five participants completed the program and were included in the statistical analysis. Significant differences in perceived stress [t (93) = 2.136; p = 0.015] and depression [t (93) = 2.738; p = 0.000] were observed after the Biodanza period. Pre/post analysis found that Biodanza also had a significant effect on depression (Cohen d = 1.88; p < 0.05) and perceived stress (Cohen d = 0.79; p < 0.05). CONCLUSION: The Biodanza program is an effective stress management strategy for students. The results of this study showed Biodanza to have a positive effect on perceived stress and depression in young adults. This demonstrates how artistic, collaborative, and psychophysical interventions are an effective means of preventing and managing these problems in university students.
UR  -  https://www.cochranelibrary.com/central/doi/10.1002/central/CN-01394835/full
ER  -  


Record #16 of 392
Provider: John Wiley & Sons, Ltd.
Content: text/plain; charset="UTF-8"

TY  -  JOUR
AN  -  CN-00621104
AU  -  Werch, CE
AU  -  Bian, H
AU  -  Moore, MJ
AU  -  Ames, S
AU  -  DiClemente, CC
AU  -  Weiler, RM
TI  -  Brief multiple behavior interventions in a college student health care clinic
JA  -  Journal of adolescent health
PY  -  2007
VL  -  41
IS  -  6
CC  -  Drugs and Alcohol
CC  -  SR-HEALTHP
SP  -  577‐585
C3  -  PUBMED 18023787,EMBASE 350102797
M3  -  Journal article
KW  -  Adolescent
KW  -  Adult
KW  -  Analysis of Variance
KW  -  Body Image
KW  -  Contracts
KW  -  Counseling
KW  -  Diet
KW  -  Exercise
KW  -  Female
KW  -  Health Behavior
KW  -  Health Promotion [*methods]
KW  -  Humans
KW  -  Male
KW  -  Physical Fitness
KW  -  Program Evaluation
KW  -  Psychotherapy, Brief
KW  -  Referral and Consultation
KW  -  Risk Reduction Behavior
KW  -  Risk‐Taking
KW  -  Sleep
KW  -  Southeastern United States
KW  -  Student Health Services
KW  -  Substance‐Related Disorders [prevention & control]
KW  -  Treatment Outcome
KW  -  Universities
DO  -  10.1016/j.jadohealth.2007.06.003
AB  -  PURPOSE: This study examined the effects of brief image‐based interventions, including a multiple behavior health contract, a one‐on‐one tailored consultation, and a combined consultation plus contract intervention, for impacting multiple health behaviors of students in a university health clinic. METHODS: A total of 155 college students attending a major southern university were recruited to participate in a study evaluating a health promotion program titled Project Fitness during the fall 2005 and spring 2006. Participants were randomly assigned to one of three treatments as they presented at the clinic: 1) a multiple behavior health contract, 2) a one‐on‐one tailored consultation, or 3) a combined consultation plus contract intervention. Baseline and 1‐month post‐intervention data were collected using computer‐assisted questionnaires in a quiet office within the student health clinic. RESULTS: Omnibus repeated‐measures analyses of variance were significant for drinking driving behaviors, F(2,136) = 4.43, p = .01, exercise behaviors, F(5,140) = 6.12, p = .00, nutrition habits, F(3,143) = 5.37, p = .00, sleep habits, F(2,144) = 5.03, p = .01, and health quality of life, F(5,140) = 3.09, p = .01, with improvements on each behavior across time. Analysis of group‐by‐time interaction effects showed an increase in the use of techniques to manage stress, F(2,144) = 5.48, p = .01, and the number of health behavior goals set in the last 30 days, F(2,143) = 5.35, p = .01, but only among adolescents receiving the consultation, or consultation plus contract. Effect sizes were consistently larger across health behaviors, and medium in size, when both consult and contract were used together. CONCLUSIONS: Brief interventions using a positive goal image of fitness, and addressing a number of health habits using a contract and consultation strategy alone, or in combination, have the potential to influence positive changes in multiple health behaviors of college students attending a university primary health care clinic.
UR  -  https://www.cochranelibrary.com/central/doi/10.1002/central/CN-00621104/full
ER  -  


Record #17 of 392
Provider: John Wiley & Sons, Ltd.
Content: text/plain; charset="UTF-8"

TY  -  JOUR
AN  -  CN-02523604
AU  -  Bonnesen, CT
AU  -  Thygesen, LC
AU  -  Rod, NH
AU  -  Toftager, M
AU  -  Madsen, KR
AU  -  Jensen, MP
AU  -  Rosing, JA
AU  -  Wehner, SK
AU  -  Due, P
AU  -  Krølner, RF
TI  -  Preventing Stress among High School Students in Denmark through the Multicomponent Healthy High School Intervention-The Effectiveness at First Follow-Up
JA  -  International journal of environmental research and public health
PY  -  2023
VL  -  20
IS  -  3
C3  -  PUBMED 36767122
M3  -  Journal article
KW  -  *Exercise
KW  -  *Schools
KW  -  Adolescent
KW  -  Denmark
KW  -  Follow‐Up Studies
KW  -  Humans
KW  -  School Health Services
KW  -  Students
DO  -  10.3390/ijerph20031754
AB  -  Stress is a widespread phenomenon and young people especially are experiencing high levels of stress. School‐related factors are the most frequently self‐reported stressors among adolescents, but few interventions have targeted the school environment. This study evaluated the effectiveness of the Healthy High School (HHS) intervention on stress at a 9‐month follow‐up. The study included 5201 first‐year high school students ( 16 years) in Denmark. Participating schools were randomized into the HHS intervention (N = 15) or control group (N = 15). Baseline measurements were conducted in August 2016 and the follow‐up was conducted in May 2017. The intervention was designed to promote well‐being (primary outcome) by focusing on physical activity, meals, sleep, sense of security, and stress (secondary outcomes). The intervention comprised: structural initiatives at the school level; a teaching material; peer‐led innovation workshops; and a smartphone app. The 10‐item Perceived Stress Scale was used to measure stress. Intervention effects on perceived stress were estimated using an intention‐to‐treat approach with multiple imputations of missing data and multilevel general linear regression modelling. A total of 4577 students answered the baseline questionnaire. No statistically significant difference was found in stress between students at intervention and control schools at the follow‐up (mean score: 16.7 versus 16.7, adjusted b = 0.42, 95% CI: ‐0.16;1.00). The HHS Study is one of the first large randomized controlled trials targeting school environmental stressors. Potential implementation failures and the failures of the program theory are discussed.
UR  -  https://www.cochranelibrary.com/central/doi/10.1002/central/CN-02523604/full
ER  -  


Record #18 of 392
Provider: John Wiley & Sons, Ltd.
Content: text/plain; charset="UTF-8"

TY  -  JOUR
AN  -  CN-02304429
AU  -  Richardson, C
AU  -  Gradisar, M
TI  -  Depressed mood and repetitive negative thinking in Delayed Sleep-Wake Phase Disorder: treatment effects and a comparison with good sleepers
JA  -  Journal of sleep research
PY  -  2022
VL  -  31
IS  -  1
SP  -  e13452
C3  -  PUBMED 34350657,EMBASE 2013355335
M3  -  Journal article
KW  -  *delayed sleep phase syndrome /diagnosis
KW  -  *depression /diagnosis
KW  -  *repetitive negative thinking
KW  -  *sleep parameters
KW  -  Actimetry
KW  -  Adolescent
KW  -  Anticipatory anxiety
KW  -  Article
KW  -  Child, Preschool
KW  -  Circadian rhythm
KW  -  Comparative study
KW  -  Controlled study
KW  -  Cross‐Sectional Studies
KW  -  Cross‐sectional study
KW  -  Differential diagnosis
KW  -  Female
KW  -  Follow up
KW  -  Health practitioner
KW  -  Human
KW  -  Humans
KW  -  International Classification of Sleep Disorders
KW  -  Major clinical study
KW  -  Male
KW  -  Pessimism
KW  -  Phototherapy
KW  -  Physical activity
KW  -  Randomized controlled trial
KW  -  Secondary analysis
KW  -  Self report
KW  -  Sitting
KW  -  Sleep
KW  -  Sleep Disorders, Circadian Rhythm [diagnosis, therapy]
KW  -  Sleep Initiation and Maintenance Disorders
KW  -  Sleep latency
KW  -  Sleep time
KW  -  Stage 1 sleep
KW  -  Time in bed
KW  -  Wake after sleep onset
KW  -  Wake up time
DO  -  10.1111/jsr.13452
AB  -  Circadian dysregulation and depressed mood commonly co‐occur in young people, yet mechanisms linking Delayed Sleep–Wake Phase disorder (DSWPD) with depression are poorly understood. The present study aimed to examine the role of repetitive negative thinking (RNT), by comparing sleep, RNT and depressive symptomology between 40 ‘good’ sleeping young people and 63 with DSWPD, with (n = 30) and without (n = 33) self‐reported doctor‐diagnosed depression. Secondary analysis from a randomised controlled trial was also undertaken to observe changes in depressive symptoms and RNT as a result of treatment for DSWPD. The 60 young people with DSWPD (mean [SD] age of 15.9 [2.2] years, 63% female) received either short (green) or long (red) wavelength bright light therapy (BLT) over 3 weeks. Cross‐sectional baseline comparisons revealed an escalating pattern of worse sleep, more RNT and higher depressed mood scores in the DSWPD young people compared to good sleepers. Across all participants, RNT accounted for the associations between sleep‐onset difficulties and depressed mood at baseline. Symptoms of depression, RNT and sleep onset difficulties in DSWPD individuals significantly improved after treatment (d = 0.47–0.65) and at the 1‐ (d = 0.43–1.00) and 3‐month follow‐up (d = 0.39–1.38), yet there were no differences between short‐ and long‐wavelength BLT. Results provide preliminary evidence that RNT may link delayed sleep phase with depression. BLT conferred sleep benefits, but also improvements in depressed mood and RNT, and thus represents a potentially cost‐effective strategy for young people experiencing delayed sleep phase and low mood.
UR  -  https://www.cochranelibrary.com/central/doi/10.1002/central/CN-02304429/full
ER  -  


Record #19 of 392
Provider: John Wiley & Sons, Ltd.
Content: text/plain; charset="UTF-8"

TY  -  JOUR
AN  -  CN-01168012
AU  -  de Vries, JD
AU  -  van Hooff, ML
AU  -  Geurts, SA
AU  -  Kompier, MA
TI  -  Exercise as an Intervention to Reduce Study-Related Fatigue among University Students: a Two-Arm Parallel Randomized Controlled Trial
JA  -  PloS one
PY  -  2016
VL  -  11
IS  -  3
SP  -  e0152137
C3  -  PUBMED 27031610
M3  -  Journal article
KW  -  Adolescent
KW  -  Cognition
KW  -  Exercise Therapy [*methods]
KW  -  Fatigue [epidemiology, physiopathology, psychology, *therapy]
KW  -  Female
KW  -  Follow‐Up Studies
KW  -  Humans
KW  -  Male
KW  -  Physical Fitness
KW  -  Running
KW  -  Sleep
KW  -  Students
KW  -  Treatment Outcome
KW  -  Universities
KW  -  Young Adult
DO  -  10.1371/journal.pone.0152137
AB  -  BACKGROUND: Many university students experience high levels of study‐related fatigue. This high prevalence, and the negative impact of fatigue on health and academic performance, call for prevention and reduction of these symptoms. The primary aim of the current study was to investigate to what extent an exercise intervention is effective in reducing three indicators of study‐related fatigue (emotional exhaustion, overall fatigue, and need for recovery). Effects of exercise on secondary outcomes (sleep quality, self‐efficacy, physical fitness, and cognitive functioning) were also investigated. METHODS: Participants were students with high levels of study‐related fatigue, currently not exercising or receiving other psychological or pharmacological treatments, and with no medical cause of fatigue. They were randomly assigned to either a six‐week exercise intervention (low‐intensity running three times a week, n = 49) or wait list (no intervention, n = 48). All participants were measured before the intervention (T0), and immediately after the intervention (T1). Exercisers were also investigated 4 weeks (T2) and 12 weeks (T3) after the intervention. RESULTS: Participants in the exercise condition showed a larger decrease in two of the three indicators of study‐related fatigue (i.e., overall fatigue and need for recovery) as compared to controls. Additionally, sleep quality and some indicators of cognitive functioning improved more among exercisers than among controls. No effects were found for self‐efficacy, and physical fitness. The initial effects of the exercise intervention lasted at follow‐up (T2 and T3). At 12‐week follow up (T3), 80% of participants in the exercise condition still engaged in regular exercise, and further enhancements were seen for emotional exhaustion, overall fatigue, and sleep quality. CONCLUSIONS: These results underline the value of low‐intensity exercise for university students with high levels of study‐related fatigue. The follow‐up effects that were found in this study imply that the intervention has the potential to promote regular exercise and accompanying beneficial effects in the longer run. TRIAL REGISTRATION: Netherlands Trial Register NTR4412.
UR  -  https://www.cochranelibrary.com/central/doi/10.1002/central/CN-01168012/full
ER  -  


Record #20 of 392
Provider: John Wiley & Sons, Ltd.
Content: text/plain; charset="UTF-8"

TY  -  JOUR
AN  -  CN-02132152
AU  -  Murawski, B
AU  -  Plotnikoff, RC
AU  -  Lubans, DR
AU  -  Rayward, AT
AU  -  Brown, WJ
AU  -  Vandelanotte, C
AU  -  Duncan, MJ
TI  -  Examining mediators of intervention efficacy in a randomised controlled m-health trial to improve physical activity and sleep health in adults
JA  -  Psychology & health
PY  -  2020
VL  -  35
IS  -  11
SP  -  1346‐1367
C3  -  PUBMED 32456468,EMBASE 631908856
M3  -  Journal article
KW  -  *physical activity
KW  -  *sleep hygiene
KW  -  *sleep quality
KW  -  Adolescent
KW  -  Adult
KW  -  Article
KW  -  Australia
KW  -  Australian
KW  -  Bootstrapping
KW  -  Controlled study
KW  -  Data analysis software
KW  -  Exercise [*physiology]
KW  -  Female
KW  -  Human
KW  -  Human experiment
KW  -  Humans
KW  -  Major clinical study
KW  -  Male
KW  -  Middle Aged
KW  -  Multicenter study
KW  -  Outcome assessment
KW  -  Pittsburgh Sleep Quality Index
KW  -  Questionnaire
KW  -  Randomized controlled trial
KW  -  Self Efficacy
KW  -  Self report
KW  -  Sleep [*physiology]
KW  -  Social support
KW  -  Surveys and Questionnaires
KW  -  Telemedicine [*methods]
KW  -  Young Adult
DO  -  10.1080/08870446.2020.1756288
AB  -  Objectives: Examining mediators of intervention efficacy in an m‐health intervention targeting physical activity and sleep in 160 Australian adults.Design: Nationwide randomised controlled trial.Main outcome measures: Moderate‐ and vigorous‐intensity physical activity (MVPA), assessed using the Active Australia Questionnaire; sleep quality (Pittsburgh Sleep Quality Index); and sleep hygiene practices (Sleep Hygiene Index). Hypothesised psychosocial (e.g. self‐efficacy) and behavioural (i.e. MVPA, sleep quality, sleep hygiene) mediators were tested on primary endpoint data at 3 months using bias‐corrected bootstrapping (PROCESS 2 for SPSS). All outcomes and mediators were assessed using self‐report.Results: At three months, the intervention had significantly improved sleep quality (d = 0.48, 95% CI: ‐2.26, ‐0.33, p = 0.009) and sleep hygiene (d = 0.40, 95% CI: ‐3.10, ‐0.19, p = 0.027). Differences in MVPA were not significant (d = 0.24, 95% CI: ‐35.53, 254.67, p = 0.139). Changes in MVPA were mediated by self‐efficacy, perceived capability, environment, social support, intentions and planning, some of which showed inconsistent mediation (suppression). None of the hypothesised psychosocial factors mediated sleep outcomes. Changes in sleep hygiene mediated changes in sleep quality.Conclusions: Several psychosocial factors mediated changes in physical activity but not in sleep outcomes. Mediation effects of sleep hygiene on sleep quality highlight the importance of providing evidence‐based strategies to improve sleep quality.
UR  -  https://www.cochranelibrary.com/central/doi/10.1002/central/CN-02132152/full
ER  -  


Record #21 of 392
Provider: John Wiley & Sons, Ltd.
Content: text/plain; charset="UTF-8"

TY  -  JOUR
AN  -  CN-01667137
AU  -  Agaronov, A
AU  -  Ash, T
AU  -  Sepulveda, M
AU  -  Taveras, EM
AU  -  Davison, KK
TI  -  Inclusion of Sleep Promotion in Family-Based Interventions To Prevent Childhood Obesity
JA  -  Childhood obesity (Print)
PY  -  2018
VL  -  14
IS  -  8
SP  -  485‐500
C3  -  PUBMED 30109955,EMBASE 625182288
M3  -  Journal article
KW  -  *physiology
KW  -  *procedures
KW  -  Adolescent
KW  -  Child
KW  -  Child, Preschool
KW  -  Childhood obesity /prevention
KW  -  Family
KW  -  Health Promotion [*methods, *statistics & numerical data]
KW  -  Health promotion
KW  -  Human
KW  -  Humans
KW  -  Infant
KW  -  Infant, Newborn
KW  -  Newborn
KW  -  Pediatric Obesity [*prevention & control]
KW  -  Preschool child
KW  -  Sleep
KW  -  Sleep [*physiology]
KW  -  United States
DO  -  10.1089/chi.2017.0235
AB  -  Sleep promotion in childhood may reduce the risk of obesity, but little is known of its inclusion in family‐based interventions. This study examines the proportion and context of family‐based interventions to prevent childhood obesity that promote child sleep. We drew on data from a recent systematic review and content analysis of family‐based interventions for childhood obesity prevention published between 2008 and 2015, coupled with new data on sleep promotion strategies, designs, and measures. Out of 119 eligible family‐based interventions to prevent childhood obesity, 24 (20%) promoted child sleep. In contrast, 106 (89%) interventions targeted diet, 97 (82%) targeted physical activity, and 63 (53%) targeted media use in children. Most interventions that promoted sleep were implemented in clinics (50%) and home‐based settings (38%), conducted in the United States (57%), and included children 2‐5 years of age (75%). While most interventions utilized a randomized controlled design (70%), only two examined the promotion of sleep independent of other energy‐balance behaviors in a separate study arm. Sleep was predominately promoted by educating parents on sleep hygiene (e.g., age‐appropriate sleep duration), followed by instructing parents on responsive feeding practices and limiting media use. One intervention promoted sleep by way of physical activity. A large number promoted sleep by way of bedtime routines. Most interventions measured children's sleep by parent report. Results demonstrate that sleep promotion is underrepresented and variable in family‐based childhood obesity interventions. While opportunities exist for increasing its integration, researchers should consider harmonizing and being more explicit about their approach to sleep promotion.
UR  -  https://www.cochranelibrary.com/central/doi/10.1002/central/CN-01667137/full
ER  -  


Record #22 of 392
Provider: John Wiley & Sons, Ltd.
Content: text/plain; charset="UTF-8"

TY  -  JOUR
AN  -  CN-02609251
AU  -  Alonso-Martinez, AM
AU  -  Legarra-Gorgonon, G
AU  -  Garcia-Alonso, Y
AU  -  Ramirez-Velez, R
AU  -  Alonso-Martinez, L
AU  -  Erice-Echegaray, B
AU  -  Izquierdo, M
TI  -  Gamified family-based health exercise intervention to improve adherence to 24-h movement behaviors recommendations in children: "3, 2, 1 Move on Study"
JA  -  Trials
PY  -  2023
VL  -  24
IS  -  1
SP  -  531
C3  -  PUBMED 37580788,EMBASE 2024908130
M3  -  Journal article
KW  -  *Exercise
KW  -  *Physical Fitness
KW  -  *exercise
KW  -  *fitness
KW  -  *health behavior
KW  -  *mental health
KW  -  *motor performance
KW  -  *protocol compliance
KW  -  *sedentary lifestyle
KW  -  Adolescent
KW  -  Adult
KW  -  Aerobic capacity
KW  -  Article
KW  -  Bioelectrical impedance analysis
KW  -  Body height
KW  -  Body mass
KW  -  Body weight
KW  -  Cardiorespiratory fitness
KW  -  Child
KW  -  Child Eating Behavior Questionnaire
KW  -  Child, Preschool
KW  -  Cognition
KW  -  Controlled study
KW  -  Diastolic blood pressure
KW  -  Emotionality
KW  -  Executive function
KW  -  Exercise Therapy [methods]
KW  -  Fat mass
KW  -  Female
KW  -  Follow up
KW  -  Grip strength
KW  -  Human
KW  -  Humans
KW  -  Lean body weight
KW  -  Male
KW  -  Muscle strength
KW  -  Muscle thickness
KW  -  Parents
KW  -  Physical activity
KW  -  Preschool child
KW  -  Quality of life
KW  -  Questionnaire
KW  -  Randomized Controlled Trials as Topic
KW  -  Randomized controlled trial
KW  -  Sedentary Behavior
KW  -  Single blind procedure
KW  -  Subcutaneous fat
KW  -  Systolic blood pressure
KW  -  Task performance
KW  -  Triceps skinfold thickness
KW  -  Waist circumference
KW  -  Youth Activity Profile Spain
DO  -  10.1186/s13063-023-07494-8
AB  -  Background: Evidence suggests that movement patterns, including physical activity, sedentary behavior, and sleep duration, throughout a 24‐h period, have a significant impact on biological processes and health outcomes for both young and adult populations. However, 80% of adolescents worldwide are not sufficiently active, and many children do not meet international physical activity recommendations for their age. Thus, the aim of this study is to evaluate the impact of a 12‐week gamified family‐based health and exercise intervention on physical fitness, basic motor competencies, mental and behavioral health, and adherence to 24‐h movement guidelines in children aged 4 to 5 years old. The study will evaluate changes in sedentary levels, physical fitness, basic motor competencies, mental and behavioral disorders, adherence to the exercise program, and compliance with physical activity recommendations. In addition, the aim of this protocol is to describe the scientific rationale in detail and to provide information about the study procedures. Methods/design: A total of 80 children, aged 4 to 5 years old, will be randomly assigned in a 1:1 ratio to one of two groups: the exercise group and the routine care group. The exercise group will undergo a 12‐week exercise intervention, followed by a 12‐week follow‐up period. On the other hand, the routine care group will undergo a 12‐week period of routine care, followed by a 12‐week follow‐up control period. The exercise program will be implemented in a family setting and facilitated through a gamified web platform with online supervision, with the hypothesis that it will have a positive impact on physical fitness, anthropometric measures, basic motor competencies, and adherence to 24‐h movement guidelines. Discussion: The results of this study will provide valuable insights into the impact of a gamified, family‐oriented health and exercise program on various aspects of health, including physical fitness, basic motor competencies, mental and behavioral well‐being, and adherence to 24‐h movement guidelines. The findings will contribute to closing the gap in current knowledge on the effectiveness of these types of interventions for children and their parents. These findings will also contribute to the development of future guidelines for promoting physical activity in children who do not meet the World Health Organization’s recommended levels. An online “3, 2, 1 Move on Study” is believed to increase accessibility, promoting health equity, and reducing economic barriers for all children and their families across diverse social groups. Trial registration: Trial registration: NCT05741879 . Registered February 14, 2023, Version 1.
UR  -  https://www.cochranelibrary.com/central/doi/10.1002/central/CN-02609251/full
ER  -  


Record #23 of 392
Provider: John Wiley & Sons, Ltd.
Content: text/plain; charset="UTF-8"

TY  -  JOUR
AN  -  CN-01446981
AU  -  Rogers, LQ
AU  -  Courneya, KS
AU  -  Oster, RA
AU  -  Anton, PM
AU  -  Robbs, RS
AU  -  Forero, A
AU  -  McAuley, E
TI  -  Physical Activity and Sleep Quality in Breast Cancer Survivors: a Randomized Trial
JA  -  Medicine and science in sports and exercise
PY  -  2017
VL  -  49
IS  -  10
SP  -  2009‐2015
C3  -  PUBMED 28538261,EMBASE 620720862
M3  -  Journal article
KW  -  *cancer survivor
KW  -  *exercise
KW  -  *health behavior
KW  -  *psychology
KW  -  *sleep
KW  -  Actigraphy
KW  -  Actimetry
KW  -  Adolescent
KW  -  Adult
KW  -  Aged
KW  -  Breast Neoplasms [*psychology]
KW  -  Breast tumor
KW  -  Cancer Survivors
KW  -  Clinical trial
KW  -  Controlled study
KW  -  Exercise
KW  -  Female
KW  -  Health Behavior
KW  -  Human
KW  -  Humans
KW  -  Middle Aged
KW  -  Middle aged
KW  -  Multicenter study
KW  -  Quality of Life
KW  -  Quality of life
KW  -  Randomized controlled trial
KW  -  Sleep
KW  -  Young Adult
KW  -  Young adult
DO  -  10.1249/MSS.0000000000001327
AB  -  PURPOSE: Data from large randomized controlled trials confirming sleep quality improvements with aerobic physical activity have heretofore been lacking for post‐primary treatment breast cancer survivors. Our primary purpose for this report was to determine the effects of a physical activity behavior change intervention, previously reported to significantly increase physical activity behavior, on sleep quality in post‐primary treatment breast cancer survivors. METHODS: Post‐primary treatment breast cancer survivors (n = 222) were randomized to a 3‐month physical activity behavior change intervention (Better Exercise Adherence after Treatment for Cancer [BEAT Cancer]) or usual care. Self‐report (Pittsburgh Sleep Quality Index [PSQI]) and actigraphy (latency and efficiency) sleep outcomes were measured at baseline, 3 months (M3), and 6 months (M6). RESULTS: After adjusting for covariates, BEAT Cancer significantly improved PSQI global sleep quality when compared with usual care at M3 (mean between‐group difference [M] = ‐1.4, 95% confidence interval [CI] = ‐2.1 to ‐0.7, P < 0.001) and M6 (M = ‐1.0, 95% CI = ‐1.7 to ‐0.2, P = 0.01). BEAT Cancer improved several PSQI subscales at M3 (sleep quality M = ‐0.3, 95% CI = ‐0.4 to ‐0.1, P = 0.002; sleep disturbances M = ‐0.2, 95% CI = ‐0.3 to ‐0.03, P = 0.016; daytime dysfunction M = ‐0.2, 95% CI = ‐0.4 to ‐0.02, P = 0.027) but not M6. A nonsignificant increase in percent of participants classified as good sleepers occurred. No significant between‐group difference was noted for accelerometer latency or efficiency. CONCLUSION: A physical activity intervention significantly reduced perceived global sleep dysfunction at 3 and 6 months, primarily because of improvements in sleep quality aspects not detected with accelerometer.
UR  -  https://www.cochranelibrary.com/central/doi/10.1002/central/CN-01446981/full
ER  -  


Record #24 of 392
Provider: John Wiley & Sons, Ltd.
Content: text/plain; charset="UTF-8"

TY  -  JOUR
AN  -  CN-00412903
AU  -  Booth, CK
AU  -  Coad, RA
AU  -  Forbes-Ewan, CH
AU  -  Thomson, GF
AU  -  Niro, PJ
TI  -  The physiological and psychological effects of combat ration feeding during a 12-day training exercise in the tropics
JA  -  Military medicine
PY  -  2003
VL  -  168
IS  -  1
SP  -  63‐70
C3  -  PUBMED 12546249
M3  -  Journal article
KW  -  Adolescent
KW  -  Adult
KW  -  Australia
KW  -  Body Composition
KW  -  Caloric Restriction [*adverse effects, psychology]
KW  -  Diet [*adverse effects, psychology]
KW  -  Energy Intake
KW  -  Humans
KW  -  Mental Health
KW  -  Military Personnel
KW  -  Physical Fitness
KW  -  Sleep
KW  -  Tropical Climate
AB  -  The health and psychological effects of combat ration pack (CRP) feeding during 12 days of military training in a tropical environment were investigated. Three groups of air defence guards (ADGs) received either: freshly prepared foods (fresh group, 15 mega joule (MJ), 3,600 kcal, N=13), full CRP (15 MJ, 3,600 kcal, N=10), or one‐half CRP (7.5 MJ, 1,800 kcal, N=10). Underconsumption by the full CRP group resulted in CRP groups experiencing similar weight loss, protein catabolism, and immune suppression (both cell‐mediated and humoral), whereas the fresh group maintained their weight and protein balance and cell‐mediated immune status. CRP groups reported greater fatigue than the fresh group. All ADGs experienced poor sleep quality and declining folate and iron status. ADGs drank insufficient water to prevent dehydration. In the medium term, ADGs were able to adapt to restricted food consumption and poor sleep quality with no decrement in physical fitness or cognition.
UR  -  https://www.cochranelibrary.com/central/doi/10.1002/central/CN-00412903/full
ER  -  


Record #25 of 392
Provider: John Wiley & Sons, Ltd.
Content: text/plain; charset="UTF-8"

TY  -  JOUR
AN  -  CN-01170832
AU  -  Li, M
AU  -  Fang, Q
AU  -  Li, J
AU  -  Zheng, X
AU  -  Tao, J
AU  -  Yan, X
AU  -  Lin, Q
AU  -  Lan, X
AU  -  Chen, B
AU  -  Zheng, G
AU  -  et al.
TI  -  The Effect of Chinese Traditional Exercise-Baduanjin on Physical and Psychological Well-Being of College Students: a Randomized Controlled Trial
JA  -  PloS one
PY  -  2015
VL  -  10
IS  -  7
CC  -  Complementary Medicine
CC  -  Hypertension
SP  -  e0130544
C3  -  PUBMED 26158769,EMBASE 605952060
M3  -  Journal article
KW  -  *Baduanjin
KW  -  *exercise
KW  -  *health status
KW  -  *psychological well being
KW  -  *traditional Chinese exercise
KW  -  Adolescent
KW  -  Adult
KW  -  Article
KW  -  Attention
KW  -  Blood pressure
KW  -  Breathing
KW  -  Cardiorespiratory fitness
KW  -  China
KW  -  College student
KW  -  Controlled study
KW  -  Exercise [*physiology]
KW  -  Female
KW  -  Fitness
KW  -  Follow up
KW  -  Follow‐Up Studies
KW  -  Hand Strength [*physiology]
KW  -  Hand grip
KW  -  Heart rate
KW  -  Human
KW  -  Humans
KW  -  Intention to treat analysis
KW  -  Leg
KW  -  Male
KW  -  Mental Health
KW  -  Mental function
KW  -  Mood
KW  -  Movement (physiology)
KW  -  Muscle Strength [*physiology]
KW  -  Muscle strength
KW  -  Outcome assessment
KW  -  Parallel design
KW  -  Physical Fitness [*physiology]
KW  -  Physical activity
KW  -  Proprioception
KW  -  Quality of Life
KW  -  Quality of life
KW  -  Randomized controlled trial
KW  -  Research Design
KW  -  Self esteem
KW  -  Self report
KW  -  Sleep quality
KW  -  Stress
KW  -  Students [psychology, statistics & numerical data]
KW  -  Surveys and Questionnaires
KW  -  Symptom
KW  -  Time Factors
KW  -  Treatment Outcome
KW  -  Universities
KW  -  University
KW  -  Vital capacity
KW  -  Young Adult
DO  -  10.1371/journal.pone.0130544
AB  -  BACKGROUND: The physical and mental health of college students tends to continuously decline around the world, therefore, it is important to improve their health during college period. Baduanjin, a traditional Chinese exercise which combines movements with breath and mind, may be one of the selectable effective exercises. However, the effect of Baduanjin exercise on college students has not been established. In this study, we systematically assessed the effectiveness and safety of Baduanjin exercise on physical and mental health of college students by a rigorous randomized, parallel‐controlled design. METHODS: A total of 222 college students from Fujian University of Traditional Chinese Medicine were recruited and randomly allocated at an equal ratio into control or Baduanjin training. Participants in control group were informed to maintain their original activity habit, and those in Baduanjin exercise group received a 12‐week Baduanjin exercise training with a frequency of 1 hour per day and 5 days per week on the basis of their original activity habit. The physical and psychological outcomes, including lumbar muscle strength, lower limb proprioception function, physical fitness, as well as self‐reported symptom intensity, stress, self‐esteem, mood, quality of life, quality of sleep, and adverse events, were evaluated at baseline, 13 weeks (at the end of 12‐week intervention), and 25 weeks (after the 12‐week follow‐up period). Intention‐to‐treat analysis was performed for the above outcomes. RESULTS: Compared with controls, significant improvements in Baduanjin exercise group at the end of 12‐week intervention period were found on lower limb proprioception function (the rate of average trace error on right lower limb (%): control 23.50±5.50, Baduanjin 21.92±6.54, P=0.004; the rate of average trace error on left lower limb (%): control 22.32±6.62, Baduanjin 20.63±4.62, P=0.046), cardiorespiratory endurance (step test index: control 47.66±5.94, Baduanjin 50.07±9.30, P=0.025), flexibility (control 14.35±7.26cm, Baduanjin 15.39±6.43cm, P=0.009) and explosive force of lower limb (standing long jump test (m): control 1.77±0.24, Baduanjin 1.79±0.22, P=0.005 for adjustment baseline) in physical outcomes, and attention (Schulte Grid test (second): control 210.4±51.15, Baduanjin 192.4±47.14, P=0.034) in mental outcome. Lumbar muscle strength in Baduanjin group had been moderately enhanced but no significant difference compared to controls. No significant changes in other physical and mental outcomes, including vital capacity, blood pressure, heart rate, hand grip force, self‐symptom intensity, stress, self‐efficacy, quality of life, and quality of sleep, were found between groups. No adverse event was reported during the study period. CONCLUSION: Regular Baduanjin exercise had an advantage for college students on improvement of lower limb proprioception, enhance of cardiorespiratory endurance, flexibility, explosive force of lower limb and attention, compared with usual exercise. TRIAL REGISTRATION: Chinese Clinical Trial Registry ChiCTR‐TRC‐13003329 http://www.chictr.org.
UR  -  https://www.cochranelibrary.com/central/doi/10.1002/central/CN-01170832/full
ER  -  


Record #26 of 392
Provider: John Wiley & Sons, Ltd.
Content: text/plain; charset="UTF-8"

TY  -  JOUR
AN  -  CN-01608232
AU  -  Al Khatib, HK
AU  -  Hall, WL
AU  -  Creedon, A
AU  -  Ooi, E
AU  -  Masri, T
AU  -  McGowan, L
AU  -  Harding, SV
AU  -  Darzi, J
AU  -  Pot, GK
TI  -  Sleep extension is a feasible lifestyle intervention in free-living adults who are habitually short sleepers: a potential strategy for decreasing intake of free sugars? A randomized controlled pilot study
JA  -  American journal of clinical nutrition
PY  -  2018
VL  -  107
IS  -  1
SP  -  43‐53
C3  -  PUBMED 29381788,EMBASE 621460909
M3  -  Journal article
KW  -  *diet restriction
KW  -  *lifestyle
KW  -  *short sleeper
KW  -  *sleep time
KW  -  *sugar intake
KW  -  Actigraphy
KW  -  Actimetry
KW  -  Adolescent
KW  -  Adult
KW  -  Appetite
KW  -  Article
KW  -  Behavior change
KW  -  Body Mass Index
KW  -  Carbohydrate intake
KW  -  Cardiometabolic risk
KW  -  Clinical assessment
KW  -  Controlled study
KW  -  Correlation analysis
KW  -  Diet
KW  -  Dietary Sugars [*administration & dosage]
KW  -  Dietary intake
KW  -  Energy Metabolism
KW  -  Energy balance
KW  -  Energy expenditure
KW  -  Exercise
KW  -  Fat intake
KW  -  Feasibility Studies
KW  -  Feasibility study
KW  -  Female
KW  -  Food Quality
KW  -  Health Behavior
KW  -  Heart rate variability
KW  -  Human
KW  -  Human experiment
KW  -  Humans
KW  -  Life Style
KW  -  Male
KW  -  Middle Aged
KW  -  Normal human
KW  -  Nutrition Assessment
KW  -  Nutrition Policy
KW  -  Obesity
KW  -  Obesity [therapy]
KW  -  Outcome assessment
KW  -  Patient Compliance
KW  -  Physical activity
KW  -  Pilot Projects
KW  -  Pilot study
KW  -  Practice guideline
KW  -  Protocol compliance
KW  -  Randomized controlled trial
KW  -  Risk factor
KW  -  Sensitivity analysis
KW  -  Sleep
KW  -  Sleep Deprivation [therapy]
KW  -  Sleep hygiene
KW  -  Sleep latency
KW  -  Sleep quality
KW  -  Surveys and Questionnaires
KW  -  Time Factors
KW  -  Waist Circumference
KW  -  Wrist
KW  -  Young Adult
DO  -  10.1093/ajcn/nqx030
AB  -  Background: Evidence suggests that short sleep duration may be a newly identified modifiable risk factor for obesity, yet there is a paucity of studies to investigate this. Objective:We assessed the feasibility of a personalized sleep extension protocol in adults aged 18‐64 ywho are habitually short sleepers (5 to<7 h), with sleep primarily measured by wrist actigraphy. In addition, we collected pilot data to assess the effects of extended sleep on dietary intake and quality measured by 7‐d food diaries, resting and total energy expenditure, physical activity, and markers of cardiometabolic health. Design: Forty‐two normal‐weight healthy participants who were habitually short sleepers completed this free‐living, 4‐wk, paralleldesign randomized controlled trial. The sleep extension group (n = 21) received a behavioral consultation session targeting sleep hygiene. The control group (n = 21) maintained habitual short sleep. Results: Rates of participation, attrition, and compliance were 100%, 6.5%, and 85.7%, respectively. The sleep extension group significantly increased time in bed [0:55 hours:minutes (h:mm); 95% CI: 0:37, 1:12 h:mm], sleep period (0:47 h:mm; 95% CI: 0:29, 1:05 h:mm), and sleep duration (0:21 h:mm; 95% CI: 0:06, 0:36 h:mm) compared with the control group. Sleep extension led to reduced intake of free sugars (‐9.6 g; 95% CI: ‐16.0, ‐3.1 g) compared with control (0.7 g; 95% CI: ‐5.7, 7.2 g) (P = 0.042). A sensitivity analysis in plausible reporters showed that the sleep extension group reduced intakes of fat (percentage), carbohydrates (grams), and free sugars (grams) in comparison to the control group. There were no significant differences between groups in markers of energy balance or cardiometabolic health. Conclusions: We showed the feasibility of extending sleep in adult short sleepers. Sleep extension led to reduced free sugar intakes and may be a viable strategy to facilitate limiting excessive consumption of free sugars in an obesity‐promoting environment. This trial was registered at www.clinicaltrials.gov as NCT02787577.
UR  -  https://www.cochranelibrary.com/central/doi/10.1002/central/CN-01608232/full
ER  -  


Record #27 of 392
Provider: John Wiley & Sons, Ltd.
Content: text/plain; charset="UTF-8"

TY  -  JOUR
AN  -  CN-02100756
AU  -  Rasmussen, MGB
AU  -  Pedersen, J
AU  -  Olesen, LG
AU  -  Brage, S
AU  -  Klakk, H
AU  -  Kristensen, PL
AU  -  Brønd, JC
AU  -  Grøntved, A
TI  -  Short-term efficacy of reducing screen media use on physical activity, sleep, and physiological stress in families with children aged 4-14: study protocol for the SCREENS randomized controlled trial
JA  -  BMC public health
PY  -  2020
VL  -  20
IS  -  1
SP  -  380
C3  -  PUBMED 32293374,EMBASE 631522472
M3  -  Journal article
KW  -  *Adolescent Behavior
KW  -  *Child Behavior
KW  -  *Exercise
KW  -  *Health Status
KW  -  *Screen Time
KW  -  *Sleep
KW  -  *Stress, Physiological
KW  -  *drug efficacy
KW  -  *physical activity
KW  -  *physiological stress
KW  -  *screen time
KW  -  *sleep time
KW  -  Accelerometer
KW  -  Adolescent
KW  -  Adolescent Health
KW  -  Adult
KW  -  Arousal
KW  -  Article
KW  -  Cell Phone
KW  -  Child
KW  -  Child Health
KW  -  Child, Preschool
KW  -  Computers
KW  -  Controlled study
KW  -  Electroencephalogram
KW  -  Female
KW  -  Follow up
KW  -  Habit
KW  -  Heart rate variability
KW  -  Hip
KW  -  Human
KW  -  Human experiment
KW  -  Humans
KW  -  Internet
KW  -  Major clinical study
KW  -  Male
KW  -  Parallel design
KW  -  Pilot Projects
KW  -  Pilot study
KW  -  Polysomnograph
KW  -  Preschool child
KW  -  Quantitative analysis
KW  -  Randomized Controlled Trials as Topic
KW  -  Randomized controlled trial
KW  -  Research Design
KW  -  Smartphone
KW  -  Social Media
KW  -  Software
KW  -  Spring
KW  -  Television
KW  -  Thigh
DO  -  10.1186/s12889-020-8458-6
AB  -  BACKGROUND: During the recent decade presence of digital media, especially handheld devices, in everyday life, has been increasing. Survey data suggests that children and adults spend much of their leisure on screen media, including use of social media and video services. Despite much public debate on possible harmful effects of such behavioral shifts, evidence from rigorously conducted randomized controlled trials in free‐living settings, investigating the efficacy of reducing screen media use on physical activity, sleep, and physiological stress, is still lacking. Therefore, a family and home‐based randomized controlled trial ‐ the SCREENS trial ‐ is being conducted. Here we describe in detail the rationale and protocol of this study. METHODS: The SCREENS pilot trial was conducted during the fall of 2018 and spring of 2019. Based on experiences from the pilot study, we developed a protocol for a parallel group randomized controlled trial. The trial is being conducted from May 2019 to ultimo 2020 in 95 families with children 4‐14 years recruited from a population‐based survey. As part of the intervention family members must handover most portable devices for a 2‐week time frame, in exchange for classic mobile phones (not smartphones). Also, entertainment‐based screen media use during leisure must be limited to no more than 3 hours/week/person. At baseline and follow‐up, 7‐day 24‐h physical activity will be assessed using two triaxial accelerometers; one at the right hip and one the middle of the right thigh. Sleep duration will be assessed using a single channel EEG‐based sleep monitor system. Also, to assess physiological stress (only assessed in adults), parameters of 24‐h heart rate variability, the cortisol awakening response and diurnal cortisol slope will be quantified using data sampled over three consecutive days. During the study we will objectively monitor the families' screen media use via different software and hardware monitoring systems. DISCUSSION: Using a rigorous study design with state‐of‐the‐art methodology to assess outcomes and intervention compliance, analyses of data from the SCREENS trial will help answer important causal questions of leisure screen media habits and its short‐term influence on physical activity, sleep, and other health related outcomes among children and adults. TRIAL REGISTRATION: NCT04098913 at https://clinicaltrials.gov [20‐09‐2019, retrospectively registered].
UR  -  https://www.cochranelibrary.com/central/doi/10.1002/central/CN-02100756/full
ER  -  


Record #28 of 392
Provider: John Wiley & Sons, Ltd.
Content: text/plain; charset="UTF-8"

TY  -  JOUR
AN  -  CN-01411829
AU  -  Laska, MN
AU  -  Sevcik, SM
AU  -  Moe, SG
AU  -  Petrich, CA
AU  -  Nanney, MS
AU  -  Linde, JA
AU  -  Lytle, LA
TI  -  A 2-year young adult obesity prevention trial in the US: Process evaluation results
JA  -  Health promotion international
PY  -  2016
VL  -  31
IS  -  4
SP  -  793‐800
C3  -  PUBMED 26135586
M3  -  Journal article
KW  -  *Universities
KW  -  Adolescent
KW  -  Adult
KW  -  Diet
KW  -  Exercise
KW  -  Female
KW  -  Health Education [*methods]
KW  -  Humans
KW  -  Internet
KW  -  Male
KW  -  Minnesota
KW  -  Obesity [*prevention & control]
KW  -  Sleep
KW  -  Social Support
KW  -  Stress, Psychological
DO  -  10.1093/heapro/dav066
AB  -  Our objective was to conduct a process evaluation of the CHOICES (Choosing Healthy Options in College Environments and Settings) study, a large, randomized, controlled trial designed to prevent unhealthy weight gain in young adults (aged 18‐35) attending 2‐year community colleges in the USA. The 24‐month intervention consisted of participation in an academic course and a social networking and support website. Among intervention participants, completion rates for most course activities were >80%, reflecting a high level of dose received. Course retention and participant satisfaction were also high. Engagement results, however, were mixed with less than half of participants in the online and hybrid sections of the course reporting that they interacted with course materials =3 h/week, but 50‐75% reporting that they completed required lessons all/very thoroughly. Engagement in the website activities was also mixed with more than half of intervention participants logging onto the website during the first month, but then declining to 25‐40% during the following 23 months of the intervention. Intervention engagement is a challenge of online interventions and a challenge of working with the young adult age group in general. Additional research is needed to explore strategies to support engagement among this population, particularly for relatively long intervention durations.
UR  -  https://www.cochranelibrary.com/central/doi/10.1002/central/CN-01411829/full
ER  -  


Record #29 of 392
Provider: John Wiley & Sons, Ltd.
Content: text/plain; charset="UTF-8"

TY  -  JOUR
AN  -  CN-02699592
AU  -  Susman, ES
AU  -  Patino, EO
AU  -  Tiab, SS
AU  -  Dong, L
AU  -  Gumport, NB
AU  -  Sarfan, LD
AU  -  Hinshaw, SP
AU  -  Harvey, AG
TI  -  Transdiagnostic Sleep and Circadian Intervention in Youth: long-Term Follow-Up of a Randomized Controlled Trial
JA  -  Journal of the American Academy of Child and Adolescent Psychiatry
PY  -  2025
VL  -  64
IS  -  3
SP  -  362‐374
C3  -  PUBMED 38729603,EMBASE 644232977
M3  -  Journal article
KW  -  *Circadian Rhythm [physiology]
KW  -  *eveningness
KW  -  *follow up
KW  -  *juvenile
KW  -  *mental disease
KW  -  *sleep
KW  -  Adolescent
KW  -  Adult
KW  -  Article
KW  -  Chronotype
KW  -  Controlled study
KW  -  Ecological momentary assessment
KW  -  Female
KW  -  Follow‐Up Studies
KW  -  Health Behavior
KW  -  Health behavior
KW  -  Human
KW  -  Humans
KW  -  Male
KW  -  Meditation
KW  -  Psychoeducation
KW  -  Randomized controlled trial
KW  -  Self report
KW  -  Sleep [physiology]
KW  -  Yoga
KW  -  Young Adult
KW  -  Young adult
DO  -  10.1016/j.jaac.2024.05.001
AB  -  OBJECTIVE: This preregistered study compared the effects of the Transdiagnostic Sleep and Circadian Intervention (TranS‐C) with psychoeducation (PE) about sleep, health, yoga, meditation, and outdoor appreciation activities on sleep and circadian functioning, health risk, and sleep health behaviors at long‐term follow‐up (LTFU), an average of 8 years following treatment. We also examined if more sleep health behaviors at LTFU were associated with better sleep and circadian functioning at LTFU and if better sleep and circadian functioning were associated with lower health risk at LTFU. METHOD: At baseline, we randomly assigned adolescents with an eveningness chronotype to TranS‐C (n = 89) or PE (n = 87). Of this sample, we assessed 106 young adults (mean age at follow‐up = 22.5 years; n = 55 from TranS‐C; n = 51 from PE) an average of 8 years following treatment. RESULTS: Despite TranS‐C (vs PE) sustaining improvement in circadian functioning through 12‐month follow‐up, at LTFU, there were no significant differences between the conditions on any outcome, including sleep and circadian functioning, risks in 5 health domains indexed by self‐report and ecological momentary assessment, sleep health behaviors, and physical measurements. Across both conditions, measures indicating poorer sleep and circadian functioning were associated with higher health risk across multiple domains, and more sleep health behaviors were associated with lower levels of eveningness at LTFU. CONCLUSION: These results provide an important window into the influence of development on long‐term outcomes for youth and raise the possibility that interventions for youth could be enhanced with a focus on habit formation. PLAIN LANGUAGE SUMMARY: This study evaluated the effects of a psychological treatment (the Transdiagnostic Sleep and Circadian Intervention [TranS‐C]), relative to a psychoeducation active control (PE) at 8 years following treatment, on sleep problems, the preference and tendency for later bedtimes and health risk (ie, risk for worse health). Across both groups combined, the study also examined whether more sleep health behaviors are related to better sleep and whether better sleep is related to lower health risk. At long‐term follow‐up, there were no differences between TranS‐C and PE on any outcome. However, overall poorer sleep was related to greater health risk, and those who engaged in better sleep habits tended to have an earlier "feeling best" sleep rhythm at long‐term follow‐up. Given evidence that youth tend to outgrow their preference and tendency for later bedtimes with age, our findings shed light on the potential impact of development on long‐term outcomes for youth and raise the question of whether treatments for youth could be improved with evidence‐based tools for promoting habit formation of positive sleep behaviors. CLINICAL TRIAL REGISTRATION INFORMATION: Maintaining Behavior Change: A 6‐Year Follow‐up of Adolescent 'Night‐owls'; https://www. CLINICALTRIALS: gov/; NCT05098782. STUDY PREREGISTRATION INFORMATION: Long‐term Follow‐up of Young Adults Who Received TranS‐C to Modify Eveningness Chronotype in Adolescence; https://osf.io/; d5a4g. DIVERSITY & INCLUSION STATEMENT: We worked to ensure race, ethnic, and/or other types of diversity in the recruitment of human participants. We worked to ensure that the study questionnaires were prepared in an inclusive way. We worked to ensure sex and gender balance in the recruitment of human participants. One or more of the authors of this paper self‐identifies as a member of one or more historically underrepresented racial and/or ethnic groups in science. One or more of the authors of this paper self‐identifies as a member of one or more historically underrepresented sexual and/or gender groups in science. One or more of the authors of this paper self‐identifies as living with a disability. One or more of the authors of this paper received support from a program designed to increase minority representation in science.
UR  -  https://www.cochranelibrary.com/central/doi/10.1002/central/CN-02699592/full
ER  -  


Record #30 of 392
Provider: John Wiley & Sons, Ltd.
Content: text/plain; charset="UTF-8"

TY  -  JOUR
AN  -  CN-02396617
AU  -  Krietsch, KN
AU  -  Duraccio, KM
AU  -  Zhang, N
AU  -  Saelens, BE
AU  -  Howarth, T
AU  -  Combs, A
AU  -  Beebe, DW
TI  -  Earlier bedtimes and more sleep displace sedentary behavior but not moderate-to-vigorous physical activity in adolescents
JA  -  Sleep health
PY  -  2022
VL  -  8
IS  -  3
SP  -  270‐276
C3  -  PUBMED 35461788,EMBASE 637851328
M3  -  Journal article
KW  -  *bedtime
KW  -  *health promotion
KW  -  *night sleep
KW  -  *obesity
KW  -  *physical activity
KW  -  *sedentary lifestyle
KW  -  *sitting
KW  -  *sleep time
KW  -  Accelerometer
KW  -  Actigraph
KW  -  Adolescent
KW  -  Article
KW  -  Controlled study
KW  -  Exercise
KW  -  Female
KW  -  Human
KW  -  Humans
KW  -  Major clinical study
KW  -  Male
KW  -  Randomized controlled trial
KW  -  Rank sum test
KW  -  Schools
KW  -  Sedentary Behavior
KW  -  Sleep
KW  -  Time Factors
KW  -  Wakefulness
KW  -  Wrist
DO  -  10.1016/j.sleh.2022.01.003
AB  -  OBJECTIVES: Correlational models suggest increased cardiometabolic risk when sleep replaces moderate‐to‐vigorous (but not sedentary or light) physical activity. This study tested which activity ranges are impacted by experimentally altering adolescents' bedtime. METHOD: Adolescents completed a 3‐week within‐subjects crossover experiment with 5 nights of late bedtimes and 5 nights early bedtimes (6.5‐ and 9.5‐hours sleep opportunity, respectively). Experimental condition order was randomized. Waketimes were held constant throughout to mimic school start times. Sleep and physical activity occurred in the natural environments, with lab appointments following each 5‐day condition. Waist‐worn accelerometers measured physical activity and sedentary behavior. Wrist‐worn actigraphs confirmed sleep condition adherence. Wilcoxon tests and linear mixed effects models compared waking activity levels between conditions and across time. RESULTS: Ninety healthy adolescents (14‐17 years) completed the study. When in the early (vs. late) bedtime condition, adolescents fell asleep 1.96 hours earlier (SD = 1.08, d = 1.82, p < .0001) and slept 1.49 hours more (SD = 1.01, d = 1.74, p < .0001). They spent 1.68 and 0.32 fewer hours in sedentary behavior (SD = 1.67, d = 1.0, p < .0001) and light physical activity (SD = 0.87, d = 0.37, p = .0005), respectively. This pattern was reflected in increased proportion of waking hours spent in sedentary and light activity. Absolute and proportion of moderate‐to‐vigorous physical activity did not differ between conditions (d = 0.02, p = .89; d = 0.14, p = .05, respectively). CONCLUSIONS: Inducing earlier bedtimes (allowing for healthy sleep opportunity) did not affect moderate‐to‐vigorous physical activity. Alternatively, later bedtimes (allowing for ≤ 6.5 hours of sleep opportunity, mimicking common adolescent school night sleep) increased sedentary behavior. Results are reassuring for the benefits of earlier bedtimes.
UR  -  https://www.cochranelibrary.com/central/doi/10.1002/central/CN-02396617/full
ER  -  


Record #31 of 392
Provider: John Wiley & Sons, Ltd.
Content: text/plain; charset="UTF-8"

TY  -  JOUR
AN  -  CN-02375982
AU  -  Walters, AJ
AU  -  Lithopoulos, A
AU  -  Tennant, EM
AU  -  Weissman, S
AU  -  Latimer-Cheung, AE
TI  -  Exploring attention to the Canadian 24-Hour Movement Guidelines for Children and Youth using eye-tracking: a randomized control trial
JA  -  Public health nursing (Boston, Mass.)
PY  -  2022
VL  -  39
IS  -  5
SP  -  982‐992
C3  -  PUBMED 35239196,EMBASE 637411806
M3  -  Journal article
KW  -  *attention
KW  -  *child health
KW  -  *exercise
KW  -  *eye tracking
KW  -  *juvenile
KW  -  *medical information
KW  -  *population health
KW  -  *practice guideline
KW  -  Adolescent
KW  -  Article
KW  -  Canada
KW  -  Canadian
KW  -  Child
KW  -  Clinical article
KW  -  Cognition
KW  -  Controlled study
KW  -  Cross‐Sectional Studies
KW  -  Dwell time
KW  -  Exercise
KW  -  Exploratory research
KW  -  Eye movement
KW  -  Eye‐Tracking Technology
KW  -  Female
KW  -  Follow up
KW  -  Health education
KW  -  Human
KW  -  Human experiment
KW  -  Humans
KW  -  Male
KW  -  Perception
KW  -  Randomized controlled trial
KW  -  Sedentary Behavior
KW  -  Sleep
DO  -  10.1111/phn.13064
AB  -  BACKGROUND: The Canadian 24‐Hour Movement Guidelines for Children and Youth ("Guidelines") not only pioneered the notion of an integrated movement continuum from sleep to vigorous‐intensity physical activity but also introduced a new branded Guideline visual identity. OBJECTIVES: This study evaluated youths' (N = 46) attention to and thoughts about the Guidelines and the brand. DESIGN: A cross‐sectional between‐participants randomized intervention design was used. SAMPLE: Canadian youth between 10 and 17 years of age comprised the study sample. INTERVENTIONS: Participants were randomly assigned to view either branded Guidelines (n = 26) or unbranded Guidelines (n = 20). Youths' eye‐movements (e.g., dwell time, fixation count) were recorded during Guideline viewing. Participants completed a follow‐up survey assessing brand perceptions and Guideline cognitions. RESULTS: The branded Guidelines neither drew greater overall attention nor led to more positive brand perceptions or Guideline cognitions compared to the unbranded Guidelines. CONCLUSIONS: Exploratory analyses provide valuable, yet preliminary insight into how branding and Guideline content may shape how Guidelines are perceived and acted upon. These findings inform an agenda for future health education resources.
UR  -  https://www.cochranelibrary.com/central/doi/10.1002/central/CN-02375982/full
ER  -  


Record #32 of 392
Provider: John Wiley & Sons, Ltd.
Content: text/plain; charset="UTF-8"

TY  -  JOUR
AN  -  CN-01913540
AU  -  Branscum, P
AU  -  Senkowski, V
TI  -  Does level of specificity affect measures of motivation to comply? A randomized evaluation
JA  -  Translational behavioral medicine
PY  -  2019
VL  -  9
IS  -  2
SP  -  373‐379
C3  -  PUBMED 29850858
M3  -  Journal article
KW  -  Adolescent
KW  -  Adult
KW  -  Behavioral Medicine
KW  -  Exercise
KW  -  Female
KW  -  Health Behavior
KW  -  Health Knowledge, Attitudes, Practice
KW  -  Health Promotion
KW  -  Humans
KW  -  Male
KW  -  Models, Psychological
KW  -  Motivation
KW  -  Patient Compliance [*psychology]
KW  -  Sleep
KW  -  Social Norms
KW  -  Students
KW  -  Young Adult
DO  -  10.1093/tbm/iby056
AB  -  The theory of planned behavior (TPB) is a popular value‐expectancy model in social and behavioral health. Motivation to comply, one of the theory's constructs, has not been well operationalized and measured in the past, and to date, there has been no assessment of whether level of specificity affects the measurement of the construct. The purpose of this study was to measure the motivation to comply construct across four domains (from general to TACT‐behavior specific) and evaluate the potential impact the differences have when identifying determinants of generalized injunctive norms. Students (n = 234) attending a large southwestern university completed a TPB survey related to sleep and physical activity, and were randomized to one of four domains that measured motivation to comply (General domain, n = 58; Health domain, n = 60; Behavioral domain, n = 56; and TACT domain, n = 60). Across both behaviors, motivation to comply measurements did not appear to be affected by changing the level of specificity. Referents for sleep and physical activity were mostly significant, but the effects were small to medium. Future researchers should consider removing motivation to comply measures from TPB surveys to reduce respondent burden or find alternative ways of measuring the construct.
UR  -  https://www.cochranelibrary.com/central/doi/10.1002/central/CN-01913540/full
ER  -  


Record #33 of 392
Provider: John Wiley & Sons, Ltd.
Content: text/plain; charset="UTF-8"

TY  -  JOUR
AN  -  CN-02524350
AU  -  Soltero, EG
AU  -  Lopez, C
AU  -  Musaad, SM
AU  -  O'Connor, TM
AU  -  Thompson, D
TI  -  Fit24, a digital health intervention to reduce type 2 diabetes risk among Hispanic youth: protocol for a feasibility pilot study
JA  -  Contemporary clinical trials
PY  -  2023
VL  -  127
SP  -  107117
C3  -  PUBMED 36775009,EMBASE 640306835
M3  -  Journal article
KW  -  *Diabetes Mellitus, Type 2 [prevention & control]
KW  -  *Exercise
KW  -  *Hispanic
KW  -  *Mobile Applications
KW  -  *adolescent health
KW  -  *feasibility study
KW  -  *health disparity
KW  -  *juvenile
KW  -  *non insulin dependent diabetes mellitus
KW  -  *physical activity
KW  -  *pilot study
KW  -  *risk reduction
KW  -  *sleep
KW  -  Adolescent
KW  -  Adolescent obesity
KW  -  Article
KW  -  Clinical article
KW  -  Controlled study
KW  -  Diabetes mellitus
KW  -  Feasibility Studies
KW  -  Female
KW  -  Fitness Trackers
KW  -  Hispanic or Latino
KW  -  Human
KW  -  Humans
KW  -  Male
KW  -  Pilot Projects
KW  -  Practice guideline
KW  -  Prevention
KW  -  Randomized Controlled Trials as Topic
KW  -  Randomized controlled trial
KW  -  Satisfaction
DO  -  10.1016/j.cct.2023.107117
AB  -  BACKGROUND: Poor physical activity (PA) and sleep behaviors in Hispanic adolescents contributes to increased risk for type 2 diabetes. Commonly owned digital devices and services like smartphones and text‐messaging are highly used among adolescents and are promising intervention tools for reaching this age group. Personal activity trackers assess activity and sleep, making them ideal tools for addressing these behaviors. We propose to examine the feasibility of a 12‐week intervention that uses theoretically grounded text messages and a Fitbit device to improve PA and sleep among Hispanic adolescents with obesity, as compared to a wait‐list control group with a Fitbit device only. METHODS: Participants (N = 48; 14‐16 years) will be randomized (1:1) to the intervention or wait‐list control group. Youth in the intervention will receive a Fitbit Charge 5 and daily text messages. Youth in the wait‐list control group will receive a Fitbit Charge 5 and information on PA and sleep guidelines. RESULTS: Feasibility will be examined by collecting process evaluation data on the following criteria: (1) recruit 48 Hispanic adolescents 14‐16 years; (2) retain 85% of participants for post‐assessments; (3) Fitbit wear ≥4 days/week and respond to 80% of text messages when prompted; (4) ≤10% technical issues; and (5) obtain 80% satisfaction from participants. DISCUSSION: This study will advance our knowledge on the feasibility of digital prevention strategies to promote PA and sleep behaviors to reduce T2D risk among Hispanic youth. If feasible, this approach has the potential to be a scalable, cost‐effective diabetes prevention strategy among high‐risk youth. TRIAL REGISTRATION: NCT04953442, registered on July 8, 2021.
UR  -  https://www.cochranelibrary.com/central/doi/10.1002/central/CN-02524350/full
ER  -  


Record #34 of 392
Provider: John Wiley & Sons, Ltd.
Content: text/plain; charset="UTF-8"

TY  -  JOUR
AN  -  CN-01015556
AU  -  Moore, SM
AU  -  Borawski, EA
AU  -  Cuttler, L
AU  -  Ievers-Landis, CE
AU  -  Love, TE
TI  -  IMPACT: a multi-level family and school intervention targeting obesity in urban youth
JA  -  Contemporary clinical trials
PY  -  2013
VL  -  36
IS  -  2
SP  -  574‐586
C3  -  PUBMED 24008055
M3  -  Journal article
KW  -  Adolescent
KW  -  Cognitive Behavioral Therapy [methods]
KW  -  Community Health Services
KW  -  Diet [methods]
KW  -  Family [*psychology]
KW  -  Humans
KW  -  Motivational Interviewing [methods]
KW  -  Motor Activity
KW  -  Pediatric Obesity [*therapy]
KW  -  School Health Services
KW  -  Sleep
KW  -  Stress, Psychological [therapy]
DO  -  10.1016/j.cct.2013.08.009
AB  -  IMPACT (Ideas Moving Parents and Adolescents to Change Together) is a 3‐group randomized, multi‐level trial comparing the efficacy of two distinct behavioral interventions and a control condition on body mass index (BMI) in middle school urban youth who are overweight/obese. Interventions include: (1) SystemCHANGE (SC), a promising new behavior change approach that focuses on system redesign of the family environment and daily routines; (2) HealthyCHANGE (HC), a cognitive‐behavioral and Motivational Interviewing (MI)‐consistent approach to behavior change that focuses on increasing intrinsic motivation, self‐monitoring, goal setting, and problem solving; and (3) diet and physical education counseling (attention control). In addition, about half of the participants are enrolled in a K‐8 public school that offers an innovative community‐sponsored fitness program, augmented by study‐supported navigators. In addition to the primary interventions effects, the study assesses the moderating effect of the school environment on BMI, blood pressure, cardiovascular risk factors, and quality of life. The sample consists of 360 children entering 6th grade from a large urban school district in the Midwest, identified through an existing BMI screening program. The intervention period is 36 months, and measures are obtained at baseline, 12, 24, and 36 months. Using intent‐to‐treat analyses across the 36‐month intervention window, we hypothesize that both SC and HC will have a greater impact on BMI and other health outcomes compared to health education alone, and that the enriched school environment will enhance these effects. This manuscript describes IMPACT's study design and methods.
UR  -  https://www.cochranelibrary.com/central/doi/10.1002/central/CN-01015556/full
ER  -  


Record #35 of 392
Provider: John Wiley & Sons, Ltd.
Content: text/plain; charset="UTF-8"

TY  -  JOUR
AN  -  CN-01170783
AU  -  Filion, AJ
AU  -  Darlington, G
AU  -  Chaput, JP
AU  -  Ybarra, M
AU  -  Haines, J
TI  -  Examining the influence of a text message-based sleep and physical activity intervention among young adult smokers in the United States
JA  -  BMC public health
PY  -  2015
VL  -  15
CC  -  Tobacco Addiction
SP  -  671
C3  -  PUBMED 26178640
M3  -  Journal article
KW  -  Adolescent
KW  -  Adult
KW  -  Exercise
KW  -  Female
KW  -  Health Behavior
KW  -  Humans
KW  -  Male
KW  -  Motor Activity
KW  -  Sleep
KW  -  Smoking Cessation [*methods]
KW  -  Text Messaging
KW  -  Tobacco Use Disorder [*therapy]
KW  -  United States
KW  -  Young Adult
DO  -  10.1186/s12889-015-2045-2
AB  -  BACKGROUND: Sleep and physical activity are two health behaviors associated with improved smoking cessation outcomes. Text message‐based interventions have previously been used to promote physical activity and smoking cessation; however, this type of intervention has not targeted sleep habits. This study examined the effectiveness of a text message‐based active control intervention in improving sleep and physical activity habits among a U.S. national sample of young adult smokers participating in a smoking cessation intervention. METHODS: This study was a secondary analysis of data from the Stop My Smoking USA randomized controlled trial. Baseline and 3‐month follow‐up data were collected from 116 young adult smokers (mean age 21.8 years, SD = 2.1) who were randomized at a 2:1 ratio to receive a 6‐week text messaging program focused on either smoking cessation (n = 72), or improving sleep and physical activity (n = 44). Three main outcomes were assessed: 1) sleep quantity (on work/school nights, and non‐work/non‐school nights), 2) sleep quality, and 3) physical activity at follow‐up. Multivariable linear regression analysis was used to quantify the differences in these outcomes between the groups. To identify possible effect modification by baseline sleep and physical activity, the sample was stratified by indicators defined for both of these variables. RESULTS: At follow‐up, sleep quantity and quality were similar for participants in the smoking cessation and sleep/activity groups when assessed among the total sample and those sleeping ≥6 hours/night at baseline. Among short sleepers (<6 hours/night at baseline), sleep quantity on work/school nights improved for those receiving sleep/activity messages compared to those receiving smoking cessation messages, after adjusting for covariates (^β = 1.373, 95% CI [0.262, 2.484]; p = 0.02). Physical activity at follow‐up was similar for the two groups, when examined among the total sample and when stratified by baseline activity level. CONCLUSIONS: This study provides preliminary evidence that a text message‐based intervention may be a promising approach for improving sleep quantity among young adult smokers who are short sleepers and interested in quitting smoking. Similar programs should be further explored as a novel approach for improving sleep habits among individuals with insufficient sleep. TRIAL REGISTRATION: ClinicalTrials.gov NCT01516632.
UR  -  https://www.cochranelibrary.com/central/doi/10.1002/central/CN-01170783/full
ER  -  


Record #36 of 392
Provider: John Wiley & Sons, Ltd.
Content: text/plain; charset="UTF-8"

TY  -  JOUR
AN  -  CN-01260016
AU  -  Morrissey, B
AU  -  Malakellis, M
AU  -  Whelan, J
AU  -  Millar, L
AU  -  Swinburn, B
AU  -  Allender, S
AU  -  Strugnell, C
TI  -  Sleep duration and risk of obesity among a sample of Victorian school children
JA  -  BMC public health
PY  -  2016
VL  -  16
SP  -  245
C3  -  PUBMED 26961765
M3  -  Journal article
KW  -  Accelerometry
KW  -  Adolescent
KW  -  Anthropometry
KW  -  Child
KW  -  Exercise
KW  -  Female
KW  -  Humans
KW  -  Male
KW  -  Overweight [epidemiology]
KW  -  Pediatric Obesity [*epidemiology]
KW  -  Pilot Projects
KW  -  Risk
KW  -  Risk Factors
KW  -  Schools
KW  -  Sedentary Behavior
KW  -  Self Report
KW  -  Sleep
KW  -  Sleep Deprivation [*epidemiology]
KW  -  Students [*statistics & numerical data]
KW  -  Time Factors
KW  -  Victoria [epidemiology]
DO  -  10.1186/s12889-016-2913-4
AB  -  BACKGROUND: Insufficient sleep is potentially an important modifiable risk factor for obesity and poor physical activity and sedentary behaviours among children. However, inconsistencies across studies highlight the need for more objective measures. This paper examines the relationship between sleep duration and objectively measured physical activity, sedentary time and weight status, among a sample of Victorian Primary School children. METHODS: A sub‐sample of 298 grades four (n = 157) and six (n = 132) Victorian primary school children (aged 9.2‐13.2 years) with complete accelerometry and anthropometry data, from 39 schools, were taken from a pilot study of a larger state based cluster randomized control trial in 2013. Data comprised: researcher measured height and weight; accelerometry derived physical activity and sedentary time; and self‐reported sleep duration and hypothesised confounding factors (e.g. age, gender and environmental factors). RESULTS: Compared with sufficient sleepers (67 %), those with insufficient sleep (<10 hrs/day) were significantly more likely to be overweight (OR 1.97, 95 % CI:1.11‐3.48) or obese (OR 2.43, 95 % CI:1.26‐4.71). No association between sleep and objectively measured physical activity levels or sedentary time was found. CONCLUSION: The strong positive relationship between weight status and sleep deprivation merits further research though PA and sedentary time do not seem to be involved in the relationship. Strategies to improve sleep duration may help obesity prevention initiatives in the future.
UR  -  https://www.cochranelibrary.com/central/doi/10.1002/central/CN-01260016/full
ER  -  


Record #37 of 392
Provider: John Wiley & Sons, Ltd.
Content: text/plain; charset="UTF-8"

TY  -  JOUR
AN  -  CN-01460980
AU  -  Hallgren, M
AU  -  Andersson, V
AU  -  Ekblom, O
AU  -  Andreasson, S
TI  -  Physical activity as treatment for alcohol use disorders (FitForChange): study protocol for a randomized controlled trial
JA  -  Trials
PY  -  2018
VL  -  19
IS  -  1
CC  -  Drugs and Alcohol
CC  -  Complementary Medicine
SP  -  106
C3  -  PUBMED 29444712,EMBASE 620674743
M3  -  Journal article
KW  -  *alcoholism /therapy
KW  -  *physical activity
KW  -  Adolescent
KW  -  Adult
KW  -  Aerobic exercise
KW  -  Aged
KW  -  Alcohol Abstinence
KW  -  Alcohol Drinking [adverse effects, *prevention & control, psychology]
KW  -  Alcohol Use Disorders Identification Test
KW  -  Alcohol consumption
KW  -  Alcoholism [diagnosis, physiopathology, psychology, *therapy]
KW  -  Anxiety
KW  -  Article
KW  -  Blood sampling
KW  -  Clinical effectiveness
KW  -  Clinical protocol
KW  -  Cognition
KW  -  Comorbidity
KW  -  Controlled study
KW  -  Depression
KW  -  Drinking behavior
KW  -  Exercise
KW  -  Exercise Therapy [*methods]
KW  -  Feasibility study
KW  -  Female
KW  -  Fitness
KW  -  Human
KW  -  Humans
KW  -  Hydrocortisone saliva level
KW  -  Intermethod comparison
KW  -  Male
KW  -  Mental Health
KW  -  Middle Aged
KW  -  Monotherapy
KW  -  Mood
KW  -  Outcome assessment
KW  -  Patient compliance
KW  -  Physical inactivity
KW  -  Pilot Projects
KW  -  Quality of life
KW  -  Randomized Controlled Trials as Topic
KW  -  Randomized controlled trial
KW  -  Saliva level
KW  -  Self concept
KW  -  Single‐Blind Method
KW  -  Sleep quality
KW  -  Stress
KW  -  Time Factors
KW  -  Treatment Outcome
KW  -  Treatment duration
KW  -  Yoga
KW  -  Young Adult
DO  -  10.1186/s13063-017-2435-0
AB  -  BACKGROUND: Help‐seeking for alcohol use disorders (AUDs) is low and traditional treatments are often perceived as stigmatizing. Physical activity has positive effects on mental and physical health which could benefit this population. We propose to compare the effects of aerobic training, yoga, and usual care for AUDs in physically inactive Swedish adults. METHODS: This is a three‐group, parallel, single‐blind, randomized controlled trial (RCT). In total, 210 adults (aged 18‐75 years) diagnosed with an AUD will be invited to participate in a 12‐week intervention. The primary study outcome is alcohol consumption measure by the Timeline Follow‐back method and the Alcohol Use Disorders Identification Test (AUDIT). Secondary outcomes include: depression, anxiety, perceived stress, sleep quality, physical activity levels, fitness, self‐efficacy, health‐related quality of life, and cognition. Blood samples will be taken to objectively assess heavy drinking, and saliva to measure cortisol. Acute effects of exercise on the urge to drink alcohol, mood, and anxiety will also be assessed. DISCUSSION: The treatment potential for exercise in AUDs is substantial as many individuals with the disorder are physically inactive and have comorbid health problems. The study is the first to assess the effects of physical activity as a stand‐alone treatment for AUDs. Considerable attention will be given to optimizing exercise adherence. Both the feasibility and treatment effects of exercise interventions in AUDs will be discussed. The Ethical Review Board (EPN) at Karolinska Institutet has approved the study (DNR: 2017/1380‐3). TRIAL REGISTRATION: German Clinical Trials Register, ID: DRKS00012311. Registered on 26 September 2017.
UR  -  https://www.cochranelibrary.com/central/doi/10.1002/central/CN-01460980/full
ER  -  


Record #38 of 392
Provider: John Wiley & Sons, Ltd.
Content: text/plain; charset="UTF-8"

TY  -  JOUR
AN  -  CN-00789116
AU  -  Frank, I
AU  -  Briggs, R
AU  -  Spengler, CM
TI  -  Respiratory muscles, exercise performance, and health in overweight and obese subjects
JA  -  Medicine and science in sports and exercise
PY  -  2011
VL  -  43
IS  -  4
SP  -  714‐727
C3  -  PUBMED 20798653
M3  -  Journal article
KW  -  Adolescent
KW  -  Adult
KW  -  Athletic Performance [*physiology]
KW  -  Dyspnea
KW  -  Exercise Test [methods]
KW  -  Female
KW  -  Health Status
KW  -  Humans
KW  -  Male
KW  -  Middle Aged
KW  -  Obesity
KW  -  Overweight
KW  -  Quality of Life
KW  -  Respiratory Muscles [*physiology]
KW  -  Sleep
KW  -  Young Adult
DO  -  10.1249/MSS.0b013e3181f81ca2
AB  -  PURPOSE: Overweight and obese subjects often perceive increased breathlessness during minor exertion and therefore avoid exercise. Respiratory muscle endurance training (RMET) can reduce the perception of breathlessness. We hypothesized that RMET 1 month before and during a 6‐month (3 months supervised + 3 months unsupervised) exercise and nutrition counseling program (EN) would improve the benefits of EN. METHODS: Twenty‐six overweight and obese subjects with significant perception of breathlessness during exercise (age = 33 ± 9 yr, body mass index (BMI) = 31.3 ± 4.9 kg·m(‐2)) were randomized to RMET+EN (R+EN) or EN alone. R+EN performed 30 min of normocapnic hyperpnea 5 wk(‐1) before and 2 wk(‐1) during EN. EN consisted of two strength and three endurance training sessions per week, as well as prescribed nutritional composition and a 2.1‐kJ (500‐kcal) energy deficit per day. Both groups had an equal number of laboratory visits during the 7 months. Before and after 4 and 7 months, subjects performed a 12‐min time trial (TT; 6 + 6 min, 2‐min pause) and an incremental cycling test (ICT) to exhaustion, and blood lipids were assessed. RESULTS: Weight loss was significant and similar in both groups (‐4.2 vs ‐3.7 kg; both P < 0.05). During the first 4 months, distance covered in 12 min improved more (P < 0.05) with R+EN (1678 vs 1824 m; P < 0.001) than with EN alone (1638 vs 1698 m; P < 0.05), whereas after R+EN, breathlessness during the ICT was reduced. Blood lipids of the pooled group improved in those subjects with pathologic values before the study. Despite reduced training compliance during the unsupervised period, subjects of both groups maintained the benefits attained during the supervised period. CONCLUSIONS: R+EN improved TT performance more than EN alone, despite similar weight loss, possibly owing to the reduced perception of breathlessness.
UR  -  https://www.cochranelibrary.com/central/doi/10.1002/central/CN-00789116/full
ER  -  


Record #39 of 392
Provider: John Wiley & Sons, Ltd.
Content: text/plain; charset="UTF-8"

TY  -  JOUR
AN  -  CN-02666902
AU  -  Kleppang, AL
AU  -  Abildsnes, E
AU  -  Haraldstad, K
AU  -  Stea, TH
TI  -  Changes in health-related quality of life and sleep habits after a 6-month non-randomised cluster-controlled trial among children with overweight or obesity
JA  -  European child & adolescent psychiatry
PY  -  2024
VL  -  33
IS  -  9
SP  -  3179‐3187
C3  -  PUBMED 38396227,EMBASE 643578292
M3  -  Journal article
KW  -  *Pediatric Obesity [psychology, therapy]
KW  -  *Quality of Life [psychology]
KW  -  *habit
KW  -  *obesity
KW  -  *quality of life
KW  -  *sleep
KW  -  Adolescent
KW  -  Adverse drug reaction
KW  -  Aged
KW  -  Article
KW  -  Child
KW  -  Child, Preschool
KW  -  Children Sleep Habits Questionnaire
KW  -  Controlled study
KW  -  Disease management
KW  -  Family counseling
KW  -  Female
KW  -  Human
KW  -  Humans
KW  -  Life Style
KW  -  Lifestyle
KW  -  Major clinical study
KW  -  Male
KW  -  Norway
KW  -  Overweight [psychology, therapy]
KW  -  Parents [psychology]
KW  -  Physical activity
KW  -  Questionnaire
KW  -  Randomized controlled trial
KW  -  Side effect
KW  -  Sleep Quality
KW  -  Sleep [physiology]
KW  -  Sleep quality
KW  -  Surveys and Questionnaires
KW  -  Therapy
DO  -  10.1007/s00787-024-02375-0
AB  -  Being overweight or obese can have severe negative psychological impacts and reduce health‐related functioning. To improve health‐related quality of life (HRQoL) and sleep habits for children with overweight or obesity, it is important to design and implement effective interventions. The aim of this study was to evaluate the effects of a 6‐month family‐based lifestyle intervention on HRQoL and sleep habits in Norwegian children with overweight or obesity in a primary‐care setting. This 6‐month, non‐randomised, cluster‐controlled trial included Norwegian children aged 5‐13 years with overweight or obesity and their parents. A questionnaire was filled out by the parents. A total of 33 and 52 children in the control group and 41 and 78 children in the intervention group answered the HRQoL and sleep habits questions, respectively, and were included. The intervention group received individual family counselling and participated in physical activity groups and nutrition courses. The Children's Sleep Habits Questionnaire (CSHQ) and Kidscreen‐10 index were used to assess sleep habits and HRQoL. At baseline, the mean average scores for HRQoL were 50.0 [standard deviation (SD) 8.1] for the intervention group and 49.0 (SD 10.1) for the control group. For sleep habits at baseline, the mean average scores were 45.2 (SD 11.8) for the intervention group and 46.0 (SD 11.9) for the control group. No significant changes in HRQoL and sleep habits after the intervention were revealed. Overall, the family‐based lifestyle intervention targeting overweight and obese children in a primary‐care setting showed no significant effect on HRQoL or sleep quality.
UR  -  https://www.cochranelibrary.com/central/doi/10.1002/central/CN-02666902/full
ER  -  


Record #40 of 392
Provider: John Wiley & Sons, Ltd.
Content: text/plain; charset="UTF-8"

TY  -  JOUR
AN  -  CN-02759008
AU  -  Bai, B
AU  -  Xu, M
AU  -  Zhou, H
AU  -  Liao, Y
AU  -  Liu, F
AU  -  Liu, Y
AU  -  Yuan, Y
AU  -  Geng, Q
AU  -  Ma, H
TI  -  Effects of aerobic training on cardiopulmonary fitness in patients with long COVID-19: a randomized controlled trial
JA  -  Trials
PY  -  2024
VL  -  25
IS  -  1
SP  -  649
C3  -  PUBMED 39363376
M3  -  Journal article
KW  -  *COVID‐19
KW  -  *Cardiorespiratory Fitness
KW  -  *Exercise Therapy [methods]
KW  -  Adolescent
KW  -  Adult
KW  -  Aged
KW  -  Exercise
KW  -  Female
KW  -  Humans
KW  -  Male
KW  -  Middle Aged
KW  -  Post‐Acute COVID‐19 Syndrome
KW  -  SARS‐CoV‐2
KW  -  Time Factors
KW  -  Treatment Outcome
KW  -  Young Adult
DO  -  10.1186/s13063-024-08473-3
AB  -  BACKGROUND: Long COVID‐19 is characterized by systemic deterioration of the entire body, leading to significant physical and mental disorders. Exercise training has the potential to improve persistent symptoms and cardiopulmonary functions. METHOD: This was a single‐center, randomized, controlled trial. Twenty‐four patients aged 18 to 75 years who had a history of SARS‐CoV‐2 infection and long COVID symptoms. Patients were randomly allocated in a 1:1 ratio to receive either a 4‐week exercise training program or an attention control group. The training group participated in 12 supervised aerobic sessions on a cycling ergometer over 4 weeks. The outcomes were to assess the impact of a 4‐week aerobic exercise on the persistent symptoms and cardiopulmonary fitness, the surrogate endpoints of COVID‐19 recovery and cardiopulmonary health. RESULTS: After the 4‐week intervention, significant reductions were observed in the total number of symptoms in the training group. Specifically, 67.8% of patients in the training group exhibited reduced or completely resolved symptoms, in comparison to 16.7% in the control group (P = 0.013). After adjusting for gender, significant improvements in the training group were observed for exercise time (Pgroup*time = 0.028), maximum load (Pgroup*time = 0.01), and peak VO2 (Pgroup*time = 0.001), as well as O2 pulse (Pgroup*time = 0.042) and maximum heart rate (Pgroup*time = 0.007). The score of Short Form‐12, depression, anxiety, perceived stress, and insomnia did not show significant changes between groups (Pgroup*time > 0.05). CONCLUSION: A supervised aerobic training program has the potential to alleviate persistent symptoms and improve exercise tolerance in patients with long COVID‐19. Further research is necessary to confirm these effects in a large population. This intervention could be easily implemented in non‐hospital settings, potentially benefiting a broader range of individuals. TRIAL REGISTRATION NUMBER: ClinicalTrials.gov NCT05961462. Registered on July 25, 2023.
UR  -  https://www.cochranelibrary.com/central/doi/10.1002/central/CN-02759008/full
ER  -  


Record #41 of 392
Provider: John Wiley & Sons, Ltd.
Content: text/plain; charset="UTF-8"

TY  -  JOUR
AN  -  CN-02689112
AU  -  O'Dean, S
AU  -  Sunderland, M
AU  -  Newton, N
AU  -  Gardner, L
AU  -  Teesson, M
AU  -  Chapman, C
AU  -  Thornton, L
AU  -  Slade, T
AU  -  Hides, L
AU  -  McBride, N
AU  -  et al.
TI  -  The Health4Life e-health intervention for modifying lifestyle risk behaviours of adolescents: secondary outcomes of a cluster randomised controlled trial
JA  -  Medical journal of Australia
PY  -  2024
VL  -  220
IS  -  8
SP  -  417‐424
C3  -  PUBMED 38613175,EMBASE 2029397222
M3  -  Journal article
KW  -  *School Health Services [organization & administration]
KW  -  *adolescent behavior
KW  -  *alcoholism
KW  -  *behavior
KW  -  *chronic disease
KW  -  *lifestyle
KW  -  *risk behavior
KW  -  *smoking
KW  -  *telehealth
KW  -  Adolescent
KW  -  Adolescent Behavior [psychology]
KW  -  Adult
KW  -  Alcohol consumption
KW  -  Article
KW  -  Australia
KW  -  Australia [epidemiology]
KW  -  Behavior change
KW  -  Binge drinking
KW  -  Child
KW  -  Chronic Disease [prevention & control]
KW  -  Controlled study
KW  -  Daytime somnolence
KW  -  Diet
KW  -  Drinking behavior
KW  -  Electronic device
KW  -  Exercise
KW  -  Female
KW  -  Follow up
KW  -  Food intake
KW  -  Fruit consumption
KW  -  Health Behavior
KW  -  Health Education [methods]
KW  -  Health Promotion [methods]
KW  -  Health Risk Behaviors
KW  -  Health behavior
KW  -  Health education
KW  -  Human
KW  -  Humans
KW  -  Life Style
KW  -  Male
KW  -  New Zealand
KW  -  Nicotiana
KW  -  Physical activity
KW  -  Physical inactivity
KW  -  Randomized controlled trial
KW  -  Risk factor
KW  -  School health education
KW  -  Screen time
KW  -  Smartphone
KW  -  Students [psychology, statistics & numerical data]
KW  -  Telemedicine [methods]
KW  -  Television viewing
KW  -  Therapy
KW  -  Tobacco
KW  -  Tobacco use
KW  -  Vegetable consumption
KW  -  Videorecording
DO  -  10.5694/mja2.52279
AB  -  Objectives: To investigate the effectiveness of a school‐based multiple health behaviour change e‐health intervention for modifying risk factors for chronic disease (secondary outcomes). Study design: Cluster randomised controlled trial. Setting, participants: Students (at baseline [2019]: year 7, 11–14 years old) at 71 Australian public, independent, and Catholic schools. Intervention: Health4Life: an e‐health school‐based multiple health behaviour change intervention for reducing increases in the six major behavioural risk factors for chronic disease: physical inactivity, poor diet, excessive recreational screen time, poor sleep, and use of alcohol and tobacco. It comprises six online video modules during health education class and a smartphone app. Main outcome measures: Comparison of Health4Life and usual health education with respect to their impact on changes in twelve secondary outcomes related to the six behavioural risk factors, assessed in surveys at baseline, immediately after the intervention, and 12 and 24 months after the intervention: binge drinking, discretionary food consumption risk, inadequate fruit and vegetable intake, difficulty falling asleep, and light physical activity frequency (categorical); tobacco smoking frequency, alcohol drinking frequency, alcohol‐related harm, daytime sleepiness, and time spent watching television and using electronic devices (continuous). Results: A total of 6640 year 7 students completed the baseline survey (Health4Life: 3610; control: 3030); 6454 (97.2%) completed at least one follow‐up survey, 5698 (85.8%) two or more follow‐up surveys. Health4Life was not statistically more effective than usual school health education for influencing changes in any of the twelve outcomes over 24 months; for example: fruit intake inadequate: odds ratio [OR], 1.08 (95% confidence interval [CI], 0.57–2.05); vegetable intake inadequate: OR, 0.97 (95% CI, 0.64–1.47); increased light physical activity: OR, 1.00 (95% CI, 0.72–1.38); tobacco use frequency: relative difference, 0.03 (95% CI, –0.58 to 0.64) days per 30 days; alcohol use frequency: relative difference, –0.34 (95% CI, –1.16 to 0.49) days per 30 days; device use time: relative difference, –0.07 (95% CI, –0.29 to 0.16) hours per day. Conclusions: Health4Life was not more effective than usual school year 7 health education for modifying adolescent risk factors for chronic disease. Future e‐health multiple health behaviour change intervention research should examine the timing and length of the intervention, as well as increasing the number of engagement strategies (eg, goal setting) during the intervention. Trial registration: Australian New Zealand Clinical Trials Registry: ACTRN12619000431123 (prospective).
UR  -  https://www.cochranelibrary.com/central/doi/10.1002/central/CN-02689112/full
ER  -  


Record #42 of 392
Provider: John Wiley & Sons, Ltd.
Content: text/plain; charset="UTF-8"

TY  -  JOUR
AN  -  CN-01454404
AU  -  Broberg, L
AU  -  Backhausen, M
AU  -  Damm, P
AU  -  Bech, P
AU  -  Tabor, A
AU  -  Hegaard, HK
TI  -  Effect of supervised exercise in groups on psychological well-being among pregnant women at risk of depression (the EWE Study): study protocol for a randomized controlled trial
JA  -  Trials
PY  -  2017
VL  -  18
IS  -  1
CC  -  Complementary Medicine
CC  -  Pregnancy and Childbirth
SP  -  210
C3  -  PUBMED 28476136,EMBASE 615892048
M3  -  Journal article
KW  -  *depression/th [Therapy]
KW  -  *exercise
KW  -  *pregnant woman
KW  -  *psychological well‐being
KW  -  Adolescent
KW  -  Adult
KW  -  Affect
KW  -  Anxiety [diagnosis, psychology, *therapy]
KW  -  Anxiety disorder/th [Therapy]
KW  -  Article
KW  -  Clinical Protocols
KW  -  Controlled study
KW  -  Denmark
KW  -  Depression [diagnosis, psychology, *therapy]
KW  -  Depression, Postpartum [diagnosis, *prevention & control, psychology]
KW  -  Disability Evaluation
KW  -  Edinburgh Postnatal Depression Scale
KW  -  Exercise Therapy [adverse effects, *methods]
KW  -  Female
KW  -  General Health Questionnaire
KW  -  Hospitals, University
KW  -  Human
KW  -  Humans
KW  -  Major clinical study
KW  -  Mental Health
KW  -  Outcome assessment
KW  -  Parallel design
KW  -  Pittsburgh Sleep Quality Index
KW  -  Predation risk
KW  -  Pregnancy
KW  -  Pregnancy Outcome
KW  -  Pregnancy outcome
KW  -  Prenatal Care [*methods]
KW  -  Prenatal care
KW  -  Quality of Life
KW  -  Randomized controlled trial
KW  -  Risk Assessment
KW  -  Risk Factors
KW  -  Sample Size
KW  -  Sleep
KW  -  Sleep disorder
KW  -  Sleep quality
KW  -  State Trait Anxiety Inventory
KW  -  Surveys and Questionnaires
KW  -  Symptom
KW  -  Time Factors
KW  -  Treatment Outcome
KW  -  Young Adult
DO  -  10.1186/s13063-017-1938-z
AB  -  BACKGROUND: Pregnant women with depression and/or anxiety prior to pregnancy are at higher risk of preterm birth, breastfeeding problems, postpartum depression, and disruption of the mother‐infant attachment. It is well documented that exercise improves psychological well‐being in nonpregnant subjects with symptoms of depression. However, in only a few small studies have researchers examined the effect of exercise on symptoms of depression among pregnant women. We hypothesize that physiotherapist‐supervised group exercise for pregnant women at risk of antenatal depression increases their psychological well‐being. This paper describes the study protocol of a randomized controlled trial (RCT) on a supervised group exercise intervention for pregnant women with a current or previous history of depression and/or anxiety. METHODS/DESIGN: The RCT is being carried out at the Department of Obstetrics, Rigshospitalet, Copenhagen University Hospital, in the period 2016‐2019. The inclusion criteria are pregnant women ≥18 years of age with depression and/or anxiety requiring treatment by a psychiatrist or a psychologist within the last 10 years and/or intake of antidepressants in the 3 months prior to conception and/or during pregnancy. The women must have appropriate Danish language skills, be pregnant with a single fetus, give written informed consent, and be at 17‐22 gestational weeks when the intervention begins. The primary outcome is psychological well‐being (the five‐item World Health Organization Well‐being Index). Secondary outcomes are symptoms of depression (Edinburgh Postnatal Depression Scale), functional ability (General Health Questionnaire), clinical symptoms of anxiety (State‐Trait Anxiety Inventory), sleep quality and sleep disturbances (Pittsburgh Sleep Quality Index), and pregnancy and delivery outcomes. The intervention is supervised group exercise twice weekly for 12 weeks. The control group will receive standard antenatal care. On the basis of sample size calculation, a total of 300 women will be randomly assigned to either the intervention or the control group in a ratio of 1:1. DISCUSSION: The trial is expected to contribute to the body of knowledge used in planning antenatal care for pregnant women at risk of depression. TRIAL REGISTRATION: ClinicalTrials.gov, NCT02833519 . Registered on 19 May 2016.
UR  -  https://www.cochranelibrary.com/central/doi/10.1002/central/CN-01454404/full
ER  -  


Record #43 of 392
Provider: John Wiley & Sons, Ltd.
Content: text/plain; charset="UTF-8"

TY  -  JOUR
AN  -  CN-02766073
AU  -  Moghadam, S
AU  -  Husted, M
AU  -  Aznar, A
AU  -  Gray, D
TI  -  A Person-Based Web-Based Sleep Intervention Aimed at Adolescents (SleepWise): randomized Controlled Feasibility Study
JA  -  JMIR formative research
PY  -  2024
VL  -  8
SP  -  e51322
C3  -  PUBMED 39442165
M3  -  Journal article
KW  -  *Feasibility Studies
KW  -  Adolescent
KW  -  Female
KW  -  Humans
KW  -  Internet‐Based Intervention
KW  -  Male
KW  -  Sleep Quality
KW  -  Sleep [physiology]
KW  -  Surveys and Questionnaires
DO  -  10.2196/51322
AB  -  BACKGROUND: Adolescents are advised to sleep 8‐10 hours per night; however, most do not sleep for this recommended amount. Poor adolescent sleep is associated with detrimental health outcomes, including reduced physical activity, risk‐taking behaviors, and increased depression and anxiety levels, making this an important public health concern. Existing interventions targeting adolescent sleep are often unsuccessful or their effectiveness unclear, as they are frequently noninteractive, time‐consuming, and lack a strong theoretical foundation; highlighting an urgent need for innovative interventions deemed acceptable by adolescents. OBJECTIVE: The main objective of this study was to determine the acceptability, feasibility, and preliminary impact of a web‐based person‐based sleep intervention (SleepWise) on adolescent sleep quality. Participant incentivization was also explored to understand its impact on engagement, acceptability, and sleep quality. METHODS: A feasibility trial was conducted to test the feasibility, acceptability, and preliminary impact of SleepWise on adolescent sleep quality, developed based on the person‐based approach to intervention development. In total, 90 participants (aged 13‐17 years) from further education institutions and secondary schools were recruited for two 2‐arm randomized controlled trials. One trial (trial 1) was incentivized to understand the impact of incentivization. Acceptability and sleep quality were assessed via questionnaires, and a mixed methods process evaluation was undertaken to assess participant engagement and experience with SleepWise. Engagement was automatically tracked by SleepWise, which collected data on the date and time, pages viewed, and the number of goals and sleep logs completed per participant. Semistructured interviews were carried out to gain participant feedback. RESULTS: Participants in both trials reported high levels of acceptability (trial 1: mean 21.00, SD 2.74; trial 2: mean 20.82, SD 2.48) and demonstrated similar levels of engagement with SleepWise. Participants in trial 1 viewed slightly more pages of the intervention, and those in trial 2 achieved their set goals more frequently. Improvements in sleep quality were found in both trials 1 and 2, with medium (trial 1) and large (trial 2) effect sizes. A larger effect size for improvement in sleep quality was found in the nonincentivized trial (d=0.87), suggesting that incentivization may not impact engagement or sleep quality. Both trials achieved acceptable recruitment (trial 1, N=48; trial 2, N=42), and retention at 5 weeks (trial 1: N=30; trial 2: N=30). Qualitative findings showed that adolescents lead busy lifestyles, which may hinder engagement; however, participants deemed SleepWise acceptable in length and content, and made attempts at behavior change. CONCLUSIONS: SleepWise is an acceptable and potentially efficacious web‐based sleep intervention aimed at adolescents. Findings from this study showed that incentivization did not greatly impact engagement, acceptability, or sleep quality. Subject to a full trial, SleepWise has the potential to address the urgent need for innovative, personalized, and acceptable sleep interventions for adolescents. TRIAL REGISTRATION: OSF Registries osf.io/yanb2; https://osf.io/yanb2.
UR  -  https://www.cochranelibrary.com/central/doi/10.1002/central/CN-02766073/full
ER  -  


Record #44 of 392
Provider: John Wiley & Sons, Ltd.
Content: text/plain; charset="UTF-8"

TY  -  JOUR
AN  -  CN-01917733
AU  -  Somerville, V
AU  -  Moore, R
AU  -  Braakhuis, A
TI  -  The Effect of Olive Leaf Extract on Upper Respiratory Illness in High School Athletes: a Randomised Control Trial
JA  -  Nutrients
PY  -  2019
VL  -  11
IS  -  2
C3  -  PUBMED 30744092,EMBASE 2001576506
M3  -  Journal article
KW  -  *athlete
KW  -  *olive
KW  -  *upper respiratory tract infection
KW  -  Adolescent
KW  -  Adult
KW  -  Antibacterial activity
KW  -  Antiinflammatory activity
KW  -  Antioxidant activity
KW  -  Antiviral activity
KW  -  Article
KW  -  Athletes
KW  -  Body weight
KW  -  Caloric intake
KW  -  Chemical composition
KW  -  Child
KW  -  Diet supplementation
KW  -  Dietary Supplements
KW  -  Dietary intake
KW  -  Double blind procedure
KW  -  Fatigue
KW  -  Food frequency questionnaire
KW  -  Headache
KW  -  Health behavior
KW  -  Heart rate
KW  -  Human
KW  -  Human experiment
KW  -  Humans
KW  -  Incidence
KW  -  Male
KW  -  Mental health
KW  -  Normal human
KW  -  Olea
KW  -  Physical activity
KW  -  Plant Extracts [*therapeutic use]
KW  -  Plant Leaves [*chemistry]
KW  -  Plant leaf
KW  -  Polyphenols [therapeutic use]
KW  -  Protein intake
KW  -  Questionnaire
KW  -  Randomized controlled trial
KW  -  Resistance training
KW  -  Respiratory Tract Infections [drug therapy, epidemiology, prevention & control]
KW  -  Respiratory tract disease
KW  -  School child
KW  -  Sleep quality
KW  -  Sneezing
KW  -  Sore throat
KW  -  Sports
KW  -  Stomach pain
KW  -  Students
KW  -  Training
KW  -  Vomiting
KW  -  Wellbeing
KW  -  Workload
KW  -  Young Adult
DO  -  10.3390/nu11020358
AB  -  Upper respiratory illness (URI) has a major impact on both training and competition in an athletic setting. High school athletes are a sub‐‐category who have reported higher illness rates than professional and sub‐‐elite high school athletes of the same sport. Olive leaf extract (OLE) is an over‐the‐‐counter supplement that contains polyphenols, notably oleuropein and hydroxytyrosol, that have antiviral, antibacterial, anti‐‐inflammatory and antioxidant properties that may reduce URI rates. Thirty‐‐two high school students who play sport for the elite team at their school were recruited to a randomised controlled trial and allocated to a daily placebo or OLE (extent equivalent to 20 g of olive leaf, containing 100 mg oleuropein) supplementation for nine weeks during their competitive season. Twice weekly measures of wellbeing, training load and respiratory illness (sporting upper respiratory illness (SUPPRESS) questionnaire) were recorded at trainings, meetings or games. There was no significant difference in illness incidence (odds ratio (OR): 1.02 (95% confidence interval (CI) 0.21–4.44)), but there was a significant 28% reduction in sick days (OR: 0.72 (95% CI 0.56–0.93) p‐‐value = 0.02) when supplemented with OLE. The dietary intakes of the athletes were sub‐‐optimal with regard to immune support. OLE supplementation over a season did not significantly reduce URI incidence, but did decrease duration in high school athletes, potentially aiding return to play.
UR  -  https://www.cochranelibrary.com/central/doi/10.1002/central/CN-01917733/full
ER  -  


Record #45 of 392
Provider: John Wiley & Sons, Ltd.
Content: text/plain; charset="UTF-8"

TY  -  JOUR
AN  -  CN-02284821
AU  -  Salwa, M
AU  -  Subaita, F
AU  -  Choudhury, SR
AU  -  Khalequzzaman, M
AU  -  Al Mamun, MA
AU  -  Bhuiyan, MR
AU  -  Haque, MA
TI  -  Fruit and vegetables consumption among school-going adolescents: findings from the baseline survey of an intervention program in a semi-urban area of Dhaka, Bangladesh
JA  -  PloS one
PY  -  2021
VL  -  16
IS  -  6
SP  -  e0252297
C3  -  PUBMED 34101740,EMBASE 2012928804
M3  -  Journal article
KW  -  *adolescence
KW  -  *behavior
KW  -  *fruit consumption
KW  -  *habit
KW  -  *self concept
KW  -  *social aspect
KW  -  *vegetable consumption
KW  -  Adolescent
KW  -  Article
KW  -  Bangladesh
KW  -  Body Mass Index
KW  -  Body mass
KW  -  Chronic disease
KW  -  Controlled study
KW  -  Demography
KW  -  Diet
KW  -  Diet, Healthy
KW  -  Educational status
KW  -  Environmental factor
KW  -  Exercise
KW  -  Feeding Behavior
KW  -  Female
KW  -  Food intake
KW  -  Fruit
KW  -  Health survey
KW  -  High school
KW  -  High school student
KW  -  Human
KW  -  Humans
KW  -  Knowledge
KW  -  Male
KW  -  Mother
KW  -  Physical activity
KW  -  Schools
KW  -  Sitting
KW  -  Sleep time
KW  -  Social support
KW  -  Socioeconomic Factors
KW  -  Urban area
KW  -  Vegetables
DO  -  10.1371/journal.pone.0252297
AB  -  INTRODUCTION: Interventions aimed at promoting healthy eating habits in adolescence can help prevent chronic diseases and promote healthy ageing. The aim of this paper is to describe the fruit and vegetables consumption habits of adolescents in Dhaka, Bangladesh as well as to identify the socio‐environmental, personal, and behavioral factors that influence these habits. MATERIALS AND METHODS: The baseline data from an intervention study involving 823 grade ten students from two randomly selected secondary schools in a semi‐urban area of Dhaka were analyzed. The intake of fruit and vegetables was measured in terms of serving size per day. Hierarchical multiple regression was used to assess the ability of socio‐environmental factors such as social support, perceived barriers, and living with patient with chronic diseases; personal factors such as knowledge, self‐rated practice, behavioral intention, and body mass index; and behavioral factors such as physical activity, sedentary hours, and sleep duration to predict the level of daily fruit and vegetables intake, after controlling the effect of demographic characteristics of adolescents. RESULTS: The average daily consumption of fruit and vegetables was 1.22 and 1.99 servings, respectively. Only one‐fifth of the respondents (21%) reported eating five servings of fruit and vegetables a day. Inaccessibility at home was reported as the most perceived barrier for both fruit and vegetables intake. Adolescents' higher fruit and vegetables intake was found to be associated with higher maternal educational attainment, more social support, adequate self‐rated practice, positive behavioral intention, higher body mass index, better physical activity, and adequate daily sleeping. CONCLUSION: The findings revealed insufficient fruit and vegetables intake among adolescents in a semi‐urban area of Bangladesh and associated socio‐environmental, personal, and behavioral factors that were utilized in developing an intervention program for this transient age group. TRIAL REGISTRATION: Trial was registered at ClinicalTrials.gov (NCT03975335) https://clinicaltrials.gov/ct2/show/NCT03975335 on June 01, 2019.
UR  -  https://www.cochranelibrary.com/central/doi/10.1002/central/CN-02284821/full
ER  -  


Record #46 of 392
Provider: John Wiley & Sons, Ltd.
Content: text/plain; charset="UTF-8"

TY  -  JOUR
AN  -  CN-01427725
AU  -  Ahmed, N
AU  -  Ahmed, S
AU  -  Carmichael, Z
AU  -  Sami, AS
TI  -  Measuring Healthy Lifestyle and Mental Health Indicators in South Asian Women Using the "Your Health: quality of Life and Well-Being" Questionnaire
JA  -  Annals of global health
PY  -  2017
VL  -  83
IS  -  3‐4
SP  -  463‐470
C3  -  PUBMED 29221518,EMBASE 619387950
M3  -  Journal article
KW  -  *Health Status Indicators
KW  -  *Healthy Lifestyle
KW  -  *Mental Health
KW  -  *healthy lifestyle
KW  -  *mental health
KW  -  *quality of life
KW  -  *wellbeing
KW  -  Adolescent
KW  -  Adult
KW  -  Aged
KW  -  Anxiety disorder
KW  -  Article
KW  -  Asian People [psychology, *statistics & numerical data]
KW  -  Body Mass Index
KW  -  Body mass
KW  -  Chronic Disease
KW  -  Comorbidity
KW  -  Depression [*epidemiology, psychology]
KW  -  Diet [statistics & numerical data]
KW  -  Dietary intake
KW  -  Disease burden
KW  -  Exercise
KW  -  Female
KW  -  Health promotion
KW  -  Human
KW  -  Humans
KW  -  Lifestyle modification
KW  -  Mental disease
KW  -  Middle Aged
KW  -  Mood disorder
KW  -  Obesity [*epidemiology]
KW  -  Overweight [epidemiology]
KW  -  Quality of Life [*psychology]
KW  -  Questionnaire
KW  -  Risk Factors
KW  -  Sleep
KW  -  Smoking [epidemiology]
KW  -  Social Behavior
KW  -  Sodium Chloride, Dietary
KW  -  South Asian
KW  -  Surveys and Questionnaires
KW  -  United Kingdom
KW  -  Women [*psychology]
KW  -  Young Adult
DO  -  10.1016/j.aogh.2017.09.007
AB  -  Introduction Health is a state of complete physical, mental, and social well‐being and not merely the absence of disease or infirmity. A literature review has revealed that there is no specific questionnaire available to assess well‐being within the community. Methods Fifty South Asian women were randomly selected to complete the “Your Health: Quality of Life and Well‐being Questionnaire” assessing diet, lifestyle, and mental health among others. Data from the questionnaires was extracted and participants were categorised based on these findings. Results This tool has positively identified a number of key risk factors for poor health, symptoms associated with mental illness, and the burden of comorbidities within the assessed cohort. Sixty‐three percent of the women had an unhealthy body mass index (BMI), over half did not know the maximum limit of salt per day, and almost one‐fourth had multiple health conditions. Conclusions This questionnaire is an effective tool to use within the community. There is a significant burden of obesity, complicated by poor lifestyle habits and significant mood and anxiety symptoms within the studied South Asian population.
UR  -  https://www.cochranelibrary.com/central/doi/10.1002/central/CN-01427725/full
ER  -  


Record #47 of 392
Provider: John Wiley & Sons, Ltd.
Content: text/plain; charset="UTF-8"

TY  -  JOUR
AN  -  CN-00895252
AU  -  Logue, EE
AU  -  Bourguet, CC
AU  -  Palmieri, PA
AU  -  Scott, ED
AU  -  Matthews, BA
AU  -  Dudley, P
AU  -  Chipman, KJ
TI  -  The better weight-better sleep study: a pilot intervention in primary care
JA  -  American journal of health behavior
PY  -  2012
VL  -  36
IS  -  3
SP  -  319‐334
C3  -  PUBMED 22370434
M3  -  Journal article
KW  -  Adolescent
KW  -  Adult
KW  -  Aged
KW  -  Cognitive Behavioral Therapy
KW  -  Feasibility Studies
KW  -  Female
KW  -  Humans
KW  -  Male
KW  -  Middle Aged
KW  -  Obesity [physiopathology, *therapy]
KW  -  Pilot Projects
KW  -  Primary Health Care
KW  -  Sleep
KW  -  Weight Loss [*physiology]
KW  -  Young Adult
DO  -  10.5993/AJHB.36.3.4
AB  -  Objective: To explore the feasibility of integrating sleep management interventions with dietary and exercise interventions for obesity in a 12‐week randomized trial. Methods: We randomized 49 overweight or obese adult patients either to a better weight (BW) cognitive behavioral intervention, or to a combination of the BW intervention and a better sleep intervention, better weight‐better sleep (BWBS). Results: The BWBS group lost weight faster (P=.04), and coping self‐efficacy accelerated (P=.01). Conclusions: These preliminary results merit replication in a larger primary care‐based trial with a longer continuous intervention and follow‐up period.
UR  -  https://www.cochranelibrary.com/central/doi/10.1002/central/CN-00895252/full
ER  -  


Record #48 of 392
Provider: John Wiley & Sons, Ltd.
Content: text/plain; charset="UTF-8"

TY  -  JOUR
AN  -  CN-00767989
AU  -  Ruperto, N
AU  -  Lovell, DJ
AU  -  Li, T
AU  -  Sztajnbok, F
AU  -  Goldenstein-Schainberg, C
AU  -  Scheinberg, M
AU  -  Penades, IC
AU  -  Fischbach, M
AU  -  Alcala, JO
AU  -  Hashkes, PJ
AU  -  et al.
TI  -  Abatacept improves health-related quality of life, pain, sleep quality, and daily participation in subjects with juvenile idiopathic arthritis
JA  -  Arthritis care & research
PY  -  2010
VL  -  62
IS  -  11
CC  -  Musculoskeletal
SP  -  1542‐1551
C3  -  PUBMED 20597110
M3  -  Journal article
KW  -  Abatacept
KW  -  Adolescent
KW  -  Arthritis, Juvenile [drug therapy, physiopathology, *psychology]
KW  -  Child
KW  -  Double‐Blind Method
KW  -  Female
KW  -  Health Status
KW  -  Humans
KW  -  Immunoconjugates [*therapeutic use]
KW  -  Male
KW  -  Pain [drug therapy, physiopathology, *psychology]
KW  -  Quality of Life [*psychology]
KW  -  Sleep Stages [physiology]
KW  -  Surveys and Questionnaires
DO  -  10.1002/acr.20283
AB  -  OBJECTIVE: To assess health‐related quality of life (HRQOL) in abatacept‐treated children/adolescents with juvenile idiopathic arthritis (JIA). METHODS: In this phase III, double‐blind, placebo‐controlled trial, subjects with active polyarticular course JIA and an inadequate response/intolerance to ≥1 disease‐modifying antirheumatic drug (including biologics) received abatacept 10 mg/kg plus methotrexate (MTX) during the 4‐month open‐label period (period A). Subjects achieving the American College of Rheumatology Pediatric 30 criteria for improvement (defined "responders") were randomized to abatacept or placebo (plus MTX) in the 6‐month double‐blind withdrawal period (period B). HRQOL assessments included 15 Child Health Questionnaire (CHQ) health concepts plus the physical (PhS) and psychosocial summary scores (PsS), pain (100‐mm visual analog scale), the Children's Sleep Habits Questionnaire, and a daily activity participation questionnaire. RESULTS: A total of 190 subjects from period A and 122 from period B were eligible for analysis. In period A, there were substantial improvements across all of the CHQ domains (greatest improvement was in pain/discomfort) and the PhS (8.3 units) and PsS (4.3 units) with abatacept. At the end of period B, abatacept‐treated subjects had greater improvements versus placebo in all domains (except behavior) and both summary scores. Similar improvement patterns were seen with pain and sleep. For participation in daily activities, an additional 2.6 school days/month and 2.3 parents' usual activity days/month were gained in period A responders with abatacept, and further gains were made in period B (1.9 versus 0.9 [P = 0.033] and 0.2 versus ‐1.3 [P = 0.109] school days/month and parents' usual activity days/month, respectively, in abatacept‐ versus placebo‐treated subjects). CONCLUSION: Improvements in HRQOL were observed with abatacept, providing real‐life tangible benefits to children with JIA and their parents/caregivers.
UR  -  https://www.cochranelibrary.com/central/doi/10.1002/central/CN-00767989/full
ER  -  


Record #49 of 392
Provider: John Wiley & Sons, Ltd.
Content: text/plain; charset="UTF-8"

TY  -  JOUR
AN  -  CN-02143847
AU  -  Teesson, M
AU  -  Champion, KE
AU  -  Newton, NC
AU  -  Kay-Lambkin, F
AU  -  Chapman, C
AU  -  Thornton, L
AU  -  Slade, T
AU  -  Sunderland, M
AU  -  Mills, K
AU  -  Gardner, LA
AU  -  et al.
TI  -  Study protocol of the Health4Life initiative: a cluster randomised controlled trial of an eHealth school-based program targeting multiple lifestyle risk behaviours among young Australians
JA  -  BMJ open
PY  -  2020
VL  -  10
IS  -  7
SP  -  e035662
C3  -  PUBMED 32665344,EMBASE 632321201
M3  -  Journal article
KW  -  *Australian
KW  -  *Clinical Protocols
KW  -  *Risk Reduction Behavior
KW  -  *alcohol consumption
KW  -  *dietetics
KW  -  *ischemic heart disease
KW  -  *lifestyle
KW  -  *mental health
KW  -  *preventive medicine
KW  -  *public health
KW  -  *telehealth
KW  -  Adolescent
KW  -  Art
KW  -  Article
KW  -  Australia
KW  -  Catholic
KW  -  Child
KW  -  Clinical article
KW  -  Clinical trial
KW  -  Cluster Analysis
KW  -  Controlled study
KW  -  Female
KW  -  Health education
KW  -  High school
KW  -  Human
KW  -  Humans
KW  -  Male
KW  -  Multicenter study
KW  -  New Zealand
KW  -  Outcome assessment
KW  -  Physical activity
KW  -  Queensland
KW  -  Questionnaire
KW  -  Randomization
KW  -  Randomized controlled trial
KW  -  Risk factor
KW  -  Schools [organization & administration]
KW  -  Screen time
KW  -  Self report
KW  -  Sleep time
KW  -  Smartphone
KW  -  Students [*psychology, statistics & numerical data]
KW  -  Sugar‐sweetened beverage
KW  -  Telemedicine [methods, *standards]
KW  -  Tobacco use
DO  -  10.1136/bmjopen-2019-035662
AB  -  INTRODUCTION: Lifestyle risk behaviours, including alcohol use, smoking, poor diet, physical inactivity, poor sleep (duration and/or quality) and sedentary recreational screen time ('the Big 6'), are strong determinants of chronic disease. These behaviours often emerge during adolescence and co‐occur. School‐based interventions have the potential to address risk factors prior to the onset of disease, yet few eHealth school‐based interventions target multiple behaviours concurrently. This paper describes the protocol of the Health4Life Initiative, an eHealth school‐based intervention that concurrently addresses the Big 6 risk behaviours among secondary school students. METHODS AND ANALYSIS: A multisite cluster randomised controlled trial will be conducted among year 7 students (11‐13 years old) from 72 Australian schools. Stratified block randomisation will be used to assign schools to either the Health4Life intervention or an active control (health education as usual). Health4Life consists of (1) six web‐based cartoon modules and accompanying activities delivered during health education (once per week for 6 weeks), and a smartphone application (universal prevention), and (2) additional app content, for students engaging in two or more risk behaviours when they are in years 8 and 9 (selective prevention). Students will complete online self‐report questionnaires at baseline, post intervention, and 12, 24 and 36 months after baseline. Primary outcomes are consumption of sugar‐sweetened beverages, moderate‐to‐vigorous physical activity, sleep duration, sedentary recreational screen time and uptake of alcohol and tobacco use. ETHICS AND DISSEMINATION: This study has been approved by the University of Sydney (2018/882), NSW Department of Education (SERAP no. 2019006), University of Queensland (2019000037), Curtin University (HRE2019‐0083) and relevant Catholic school committees. Results will be presented to schools and findings disseminated via peer‐reviewed journals and scientific conferences. This will be the first evaluation of an eHealth intervention, spanning both universal and selective prevention, to simultaneously target six key lifestyle risk factors among adolescents. TRIAL REGISTRATION NUMBER: Australian New Zealand Clinical Trials Registry (ACTRN12619000431123), 18 March 2019.
UR  -  https://www.cochranelibrary.com/central/doi/10.1002/central/CN-02143847/full
ER  -  


Record #50 of 392
Provider: John Wiley & Sons, Ltd.
Content: text/plain; charset="UTF-8"

TY  -  JOUR
AN  -  CN-02131375
AU  -  Georgoulis, M
AU  -  Yiannakouris, N
AU  -  Kechribari, I
AU  -  Lamprou, K
AU  -  Perraki, E
AU  -  Vagiakis, E
AU  -  Kontogianni, MD
TI  -  Cardiometabolic Benefits of a Weight-Loss Mediterranean Diet/Lifestyle Intervention in Patients with Obstructive Sleep Apnea: the "MIMOSA" Randomized Clinical Trial
JA  -  Nutrients
PY  -  2020
VL  -  12
IS  -  6
CC  -  Airways
CC  -  Hypertension
C3  -  PUBMED 32481487,EMBASE 2004473649
M3  -  Journal article
KW  -  *Mediterranean diet
KW  -  *Mimosa
KW  -  *body weight loss
KW  -  *healthy lifestyle
KW  -  *metabolic syndrome X
KW  -  *sleep disordered breathing
KW  -  Adolescent
KW  -  Adult
KW  -  Aged
KW  -  Article
KW  -  Blood Pressure
KW  -  Blood pressure
KW  -  Clinical trial
KW  -  Controlled study
KW  -  Diet, Mediterranean
KW  -  Exercise [physiology]
KW  -  Female
KW  -  Glucose [metabolism]
KW  -  Glucose metabolism
KW  -  Habit
KW  -  Health care quality
KW  -  Healthy Lifestyle
KW  -  Human
KW  -  Humans
KW  -  Lipid Metabolism
KW  -  Lipid blood level
KW  -  Liver
KW  -  Major clinical study
KW  -  Male
KW  -  Metabolic Syndrome [etiology, prevention & control]
KW  -  Middle Aged
KW  -  Nonhuman
KW  -  Overweight [complications, *metabolism]
KW  -  Physical activity
KW  -  Polysomnography
KW  -  Positive end expiratory pressure
KW  -  Randomized controlled trial
KW  -  Risk factor
KW  -  Sleep Apnea, Obstructive [complications, *metabolism]
KW  -  Sleep [physiology]
KW  -  Treatment Outcome
KW  -  Weight Reduction Programs [*methods]
KW  -  Young Adult
DO  -  10.3390/nu12061570
AB  -  Although continuous positive airway pressure (CPAP) is the first‐line treatment for obstructive sleep apnea (OSA), its cardiometabolic benefits are questionable. Our aim was to explore whether the combination of a weight‐loss Mediterranean diet/lifestyle intervention with OSA standard care leads to greater cardiometabolic improvements compared with standard care alone. We randomly assigned 187 adult, overweight, polysomnography‐diagnosed moderate‐to‐severe OSA patients to a standard care group (SCG, n = 65), a Mediterranean diet group (MDG, n = 62) or a Mediterranean lifestyle group (MLG, n = 60). All three groups were prescribed with CPAP. Additionally, the SCG only received brief written healthy lifestyle advice, while intervention arms were subjected to a six‐month weight‐loss behavioral intervention based on the Mediterranean diet. The MLG also received guidance for improving physical activity and sleep habits. Glucose metabolism indices, blood lipids, liver enzymes and blood pressure improved only in intervention arms, and were significantly lower compared to the SCG post‐intervention (all p < 0.05). The age‐, sex‐, baseline‐ and CPAP use‐adjusted relative risk (95% confidence interval) of metabolic syndrome was 0.58 (0.34–0.99) for the MDG and 0.30 (0.17–0.52) for the MLG compared to the SCG. The MLG additionally presented a lower relative risk of metabolic syndrome compared to the MDG (0.52 (0.30–0.89)). After further adjustment for body‐weight change, a lower relative risk of metabolic syndrome was still evident for the MLG compared to the SCG. In conclusion, although standard care alone does not improve OSA patients’ cardiometabolic profile, its combination with a weightloss Mediterranean diet/lifestyle intervention leads to significant cardiometabolic benefits.
UR  -  https://www.cochranelibrary.com/central/doi/10.1002/central/CN-02131375/full
ER  -  


Record #51 of 392
Provider: John Wiley & Sons, Ltd.
Content: text/plain; charset="UTF-8"

TY  -  JOUR
AN  -  CN-01002362
AU  -  Valve, P
AU  -  Lehtinen-Jacks, S
AU  -  Eriksson, T
AU  -  Lehtinen, M
AU  -  Lindfors, P
AU  -  Saha, MT
AU  -  Rimpelä, A
AU  -  Anglé, S
TI  -  LINDA - a solution-focused low-intensity intervention aimed at improving health behaviors of young females: a cluster-randomized controlled trial
JA  -  BMC public health
PY  -  2013
VL  -  13
SP  -  1044
C3  -  PUBMED 24188719
M3  -  Journal article
KW  -  *directive counseling
KW  -  *health behavior
KW  -  Adolescent
KW  -  Article
KW  -  Body Mass Index
KW  -  Body mass
KW  -  Controlled clinical trial
KW  -  Controlled study
KW  -  Diet
KW  -  Diet [standards]
KW  -  Directive Counseling [*methods]
KW  -  Female
KW  -  Finland
KW  -  Health Behavior
KW  -  Human
KW  -  Humans
KW  -  Methodology
KW  -  Motor Activity
KW  -  Motor activity
KW  -  Questionnaire
KW  -  Randomized controlled trial
KW  -  Sleep
KW  -  Standard
KW  -  Surveys and Questionnaires
KW  -  Young Adult
KW  -  Young adult
DO  -  10.1186/1471-2458-13-1044
AB  -  BACKGROUND: We aimed to develop and evaluate the effectiveness of an individualized, long‐term support lifestyle counseling approach in promoting healthy physical activity, improving dietary and sleeping behaviors, and preventing weight gain in young females. The counseling approach's intensity was designed to be low enough to be implementable in primary health care. METHODS: Young women (n = 3,059, age at baseline 17‐21 years) attending a population‐based human papilloma virus vaccination trial (clinicaltrials.gov identifier: NCT00122681) in 15 vaccination centers in different communities across Finland, were cluster‐randomized into intervention and control arms of the LINDA intervention. Both intervention and control arms received counseling on sexual health and contraception from the study nurses as part of the vaccination trial. Additionally, the LINDA intervention arm (n = 1,537) received a 20‐minute individualized lifestyle counseling session followed by further support at the six‐monthly follow‐up visits of the vaccination trial, in total for 1.5‐2.5 years.The LINDA solution‐focused brief therapy intervention focused on healthy physical activity, and dietary and sleeping behaviors, based on the needs and interests of the participants. Anthropometrics were measured, and data on health‐related behaviors were collected using self‐report questionnaires at baseline and after the intervention at 1.5‐2.5 years. RESULTS: In the intervention arm, 37% vs. 31% in the control arm made an overall improvement in their health behaviors concerning physical activity, meal regularity and/or earlier bedtime (NNT = 18, 95% CI = 11‐50). The per‐protocol analysis further revealed that 30% of those who actually received lifestyle change support on healthy physical activity behaviors improved their physical activity level vs. 23% in the control group (NNT = 15, 95% CI = 9‐38). Respectively, 36% of those who received support on healthy sleeping behaviors went to sleep earlier before school‐/work‐days after the intervention vs. 28% in the control group (NNT = 13, 95% CI = 7‐61). Dinner irregularity increased in both groups, but less in the intervention group among those who received support on healthy dietary behaviors (NNT = 15, 95%CI = 9‐46). There was no effect on weight gain between baseline and study end‐point. CONCLUSIONS: The solution‐focused brief therapy intervention, with individually tailored content, helped to make small, long‐term overall improvements in health behaviors concerning physical activity, meal regularity and/or earlier bedtime.
UR  -  https://www.cochranelibrary.com/central/doi/10.1002/central/CN-01002362/full
ER  -  


Record #52 of 392
Provider: John Wiley & Sons, Ltd.
Content: text/plain; charset="UTF-8"

TY  -  JOUR
AN  -  CN-02051747
AU  -  Sundgot-Borgen, C
AU  -  Friborg, O
AU  -  Kolle, E
AU  -  Torstveit, MK
AU  -  Sundgot-Borgen, J
AU  -  Engen, KME
AU  -  Rosenvinge, JH
AU  -  Pettersen, G
AU  -  Bratland-Sanda, S
TI  -  Does the Healthy Body Image program improve lifestyle habits among high school students? A randomized controlled trial with 12-month follow-up
JA  -  Journal of international medical research
PY  -  2020
VL  -  48
IS  -  3
SP  -  300060519889453
C3  -  PUBMED 31802697,EMBASE 630085335
M3  -  Journal article
KW  -  *body image
KW  -  *eating habit
KW  -  *follow up
KW  -  *high school student
KW  -  *lifestyle
KW  -  *physical activity
KW  -  *sleep
KW  -  Adolescent
KW  -  Article
KW  -  Body Image
KW  -  Controlled study
KW  -  Female
KW  -  Follow‐Up Studies
KW  -  Habits
KW  -  Human
KW  -  Human experiment
KW  -  Humans
KW  -  Life Style
KW  -  Male
KW  -  Norway
KW  -  Randomized controlled trial
KW  -  Schools
KW  -  Students
DO  -  10.1177/0300060519889453
AB  -  OBJECTIVES: Positive embodiment and healthy lifestyle habits seem to be related; therefore, stimulating positive embodiment should promote healthy lifestyle habits. In the current study, we delivered the Healthy Body Image (HBI) intervention among Norwegian high school students and examined the effects on healthy lifestyle habits. METHODS: The HBI intervention comprises three interactive workshops, with three overarching themes related to body image, social media literacy, and lifestyle. A total of 2446 boys (43%) and girls in grade 12 (mean age 16.8 years) from 30 high schools participated in this cluster‐randomized controlled study. Schools were randomized to the HBI intervention or control study arm. Data on physical activity, eating habits, and sleep were collected at baseline, post intervention, and 3‐ and 12‐month follow‐up and analyzed using linear mixed regression models. RESULTS: The intervention had a minor negative effect on physical activity levels in boys at 12‐month follow‐up and short‐term small‐to‐moderate positive effects on consumption of breakfast and fruit and vegetables, and sleep duration on school days. CONCLUSIONS: In future, the lack of satisfactorily long‐term effects might be better addressed using a combination of cognitive and behavioral approaches to more optimally integrate positive embodiment and lifestyle changes in the daily life of adolescents.Trial registration: ClinicalTrials.gov ID: PRSNCT02901457. Approved by the Regional Committee for Medical and Health Research Ethics.
UR  -  https://www.cochranelibrary.com/central/doi/10.1002/central/CN-02051747/full
ER  -  


Record #53 of 392
Provider: John Wiley & Sons, Ltd.
Content: text/plain; charset="UTF-8"

TY  -  JOUR
AN  -  CN-02306547
AU  -  Neshteruk, CD
AU  -  Zizzi, A
AU  -  Suarez, L
AU  -  Erickson, E
AU  -  Kraus, WE
AU  -  Li, JS
AU  -  Skinner, AC
AU  -  Story, M
AU  -  Zucker, N
AU  -  Armstrong, SC
TI  -  Weight-Related Behaviors of Children with Obesity during the COVID-19 Pandemic
JA  -  Childhood obesity (Print)
PY  -  2021
VL  -  17
IS  -  6
SP  -  371‐378
C3  -  PUBMED 33902326
M3  -  Journal article
KW  -  Adolescent
KW  -  Body Weight
KW  -  COVID‐19
KW  -  Child
KW  -  Child, Preschool
KW  -  Diet
KW  -  Exercise
KW  -  Female
KW  -  Health Behavior
KW  -  Humans
KW  -  Interviews as Topic
KW  -  Life Style
KW  -  Male
KW  -  Meals
KW  -  North Carolina
KW  -  Pandemics
KW  -  Pediatric Obesity [*epidemiology]
KW  -  Screen Time
KW  -  Sleep
KW  -  Snacks
DO  -  10.1089/chi.2021.0038
AB  -  Background: During the coronavirus disease 2019 (COVID‐19) pandemic, children and families have had to adapt their daily lives. The purpose of this study was to describe changes in the weight‐related behaviors of children with obesity after the onset of the COVID‐19 pandemic. Methods: Semistructured interviews (n = 51) were conducted from April to June 2020 with parents of children with obesity. Families were participants in a randomized trial testing a clinic‐community pediatric obesity treatment model. During interviews, families described their experience during the COVID‐19 pandemic, with a particular emphasis on children's diet, physical activity, sleep, and screen time behaviors. Rapid qualitative analysis methods were used to identify themes around changes in children's weight‐related behaviors. Results: The mean child age was 9.7 (±2.8) years and the majority of children were Black (46%) or Hispanic (39%) and from low‐income families (62%). Most parent participants were mothers (88%). There were differences in the perceived physical activity level of children, with some parents attributing increases in activity or maintenance of activity level to increased outdoor time, whereas others reported a decline due to lack of outdoor time, school, and structured activities. Key dietary changes included increased snacking and more meals prepared and consumed at home. There was a shift in sleep schedules with children going to bed and waking up later and an increase in leisure‐based screen time. Parents played a role in promoting activity and managing children's screen time. Conclusions: The COVID‐19 pandemic has created unique lifestyle challenges and opportunities for lifestyle modification. Clinical Trials ID: NCT03339440.
UR  -  https://www.cochranelibrary.com/central/doi/10.1002/central/CN-02306547/full
ER  -  


Record #54 of 392
Provider: John Wiley & Sons, Ltd.
Content: text/plain; charset="UTF-8"

TY  -  JOUR
AN  -  CN-02274355
AU  -  Li, L
AU  -  Wang, L
AU  -  Sun, Q
AU  -  Xiao, P
AU  -  Duan, Y
AU  -  Liu, X
AU  -  Zhou, J
AU  -  Xie, J
AU  -  Cheng, ASK
TI  -  Effect of Two Interventions on Sleep Quality for Adolescent and Young Adult Cancer Survivors: a Pilot Randomized Controlled Trial
JA  -  Cancer nursing
PY  -  2022
VL  -  45
IS  -  2
SP  -  E560‐E572
C3  -  PUBMED 33883477,EMBASE 634864047
M3  -  Journal article
KW  -  *cancer survivor
KW  -  *sleep quality
KW  -  Adolescent
KW  -  Adult
KW  -  Article
KW  -  Cancer Survivors
KW  -  Clinical article
KW  -  Controlled study
KW  -  Feasibility study
KW  -  Female
KW  -  Human
KW  -  Humans
KW  -  Internet
KW  -  Male
KW  -  Mobile Applications
KW  -  Mobile health application
KW  -  Neoplasms [complications, therapy]
KW  -  Physical activity
KW  -  Pilot Projects
KW  -  Quality of Life
KW  -  Randomized controlled trial
KW  -  Sleep Quality
KW  -  Social media
KW  -  Young Adult
KW  -  Young adult
DO  -  10.1097/NCC.0000000000000932
AB  -  BACKGROUND: Sleep disturbance is common among adolescent and young adult (AYA) cancer survivors. Physical activity (PA) and behavioral activation (BA) therapy have been reported as enhancing sleep quality, but few studies exist on the effects of such interventions combined with technology to promote sleep quality in AYA cancer patients. OBJECTIVE: The aim of this study was to investigate the feasibility and effects of intelligent wearable device‐based PA therapy and internet‐based modified BA therapy to improve sleep quality among AYA cancer patients. METHODS: A randomized controlled trial with 143 AYA cancer patients was conducted. Participants were randomly assigned to a control group (n = 48), which performed routine care, a PA group (n = 47), which received 8‐week PA therapy based on intelligent wearable devices, and a BA group (n = 48), which participated in internet‐based modified BA therapy for 8 weeks. RESULTS: At 1 week and 3 months after the intervention for sleep quality, there were statistically significant differences between the PA group and the control group (P = .020), but no statistically significant difference between the BA group and the control group. CONCLUSIONS: The intelligent wearable device‐based PA therapy has more advantages than internet‐based modified BA therapy in improving the overall state of AYA cancer patients, and the intervention effect was sustained for at least 3 months. IMPLICATIONS FOR PRACTICE: Developing and implementing PA plans for AYA cancer survivors can improve their sleep quality. Social media, intelligent wearable devices, and mobile health applications have unique advantages in promoting sleep quality for AYA cancer survivors.
UR  -  https://www.cochranelibrary.com/central/doi/10.1002/central/CN-02274355/full
ER  -  


Record #55 of 392
Provider: John Wiley & Sons, Ltd.
Content: text/plain; charset="UTF-8"

TY  -  JOUR
AN  -  CN-02000502
AU  -  Van Dyk, TR
AU  -  Krietsch, KN
AU  -  Saelens, BE
AU  -  Whitacre, C
AU  -  McAlister, S
AU  -  Beebe, DW
TI  -  Inducing more sleep on school nights reduces sedentary behavior without affecting physical activity in short-sleeping adolescents
JA  -  Sleep medicine
PY  -  2018
VL  -  47
SP  -  7‐10
C3  -  PUBMED 29880148
M3  -  Journal article
KW  -  Accelerometry [methods]
KW  -  Actigraphy [methods]
KW  -  Adolescent
KW  -  Exercise [*physiology]
KW  -  Female
KW  -  Humans
KW  -  Male
KW  -  Obesity [etiology, prevention & control]
KW  -  Sedentary Behavior
KW  -  Sleep Deprivation [*complications]
KW  -  Surveys and Questionnaires
KW  -  Time Factors
DO  -  10.1016/j.sleep.2018.03.007
AB  -  OBJECTIVES/BACKGROUND: Short sleep duration during adolescence is associated with increased dietary intake and greater risk for overweight/obesity. However, findings are mixed on the relationship between sleep and physical activity (PA) during the school year, when short sleep duration is most common. Furthermore, there is concern that increasing sleep duration may interfere with opportunities for PA, yet this has not been directly tested. This study examined the impact of an at‐home experimental sleep extension protocol on PA during the school year among short‐sleeping adolescents. PARTICIPANTS/METHODS: Participants included 18 adolescents (67% female, 78% white) who reported regularly sleeping between 5‐7 h on school nights. Adolescents completed a five‐week, at‐home sleep manipulation protocol with an initial baseline week followed in a randomized, counterbalanced order by two experimental conditions, each lasting two weeks. During prescribed habitual sleep (HAB), bedtimes and rise times were set to match the baseline sleep pattern, and during sleep extension (EXT), adolescents were instructed to increase time in bed on school nights by 1.5 h per night relative to baseline. Wrist‐mounted actigraphy was employed to monitor sleep and waist‐mounted accelerometers were used to measure daytime PA. RESULTS: Adolescents slept for an average duration of 71 min longer on school nights during EXT than during HAB (p < 0.001). During HAB, adolescents spent more time in sedentary behavior (p = 0.002) than during EXT, but there were no cross‐condition differences in light activity (p = 0.184) or moderate‐to‐vigorous PA (p = 0.102). CONCLUSIONS: Extending sleep duration on school nights in short‐sleeping adolescents reduces time spent in sedentary behavior, without having a negative impact on health‐promoting moderate‐to‐vigorous PA.
UR  -  https://www.cochranelibrary.com/central/doi/10.1002/central/CN-02000502/full
ER  -  


Record #56 of 392
Provider: John Wiley & Sons, Ltd.
Content: text/plain; charset="UTF-8"

TY  -  JOUR
AN  -  CN-00833071
AU  -  Caldwell, K
AU  -  Emery, L
AU  -  Harrison, M
AU  -  Greeson, J
TI  -  Changes in mindfulness, well-being, and sleep quality in college students through taijiquan courses: a cohort control study
JA  -  Journal of alternative and complementary medicine (New York, N.Y.)
PY  -  2011
VL  -  17
IS  -  10
CC  -  Complementary Medicine
SP  -  931‐938
C3  -  PUBMED 21999153
M3  -  Journal article
KW  -  Adolescent
KW  -  Adult
KW  -  Affect
KW  -  Cohort Studies
KW  -  Female
KW  -  Health Status
KW  -  Humans
KW  -  Male
KW  -  Mental Health
KW  -  Middle Aged
KW  -  Mind‐Body Relations, Metaphysical
KW  -  Self Efficacy
KW  -  Sleep
KW  -  Social Control, Informal
KW  -  Stress, Psychological [*prevention & control]
KW  -  Students
KW  -  Surveys and Questionnaires
KW  -  Tai Ji [psychology]
KW  -  Universities
KW  -  Young Adult
DO  -  10.1089/acm.2010.0645
AB  -  OBJECTIVES: This study sought to determine whether participants in taijiquan classes would report increases in mindfulness greater than that of a comparison group, and whether changes in mindfulness were associated with improvements in mood, perceived stress, self‐regulatory self‐efficacy, and sleep quality. DESIGN: The study design was quasi‐experimental with repeated measures. SETTINGS/LOCATION: The study was set in a midsized public university. SUBJECTS: Students aged 18‐48 years old enrolled in 15‐week courses of either taijiquan (n=76) or special recreation (control group, n=132). INTERVENTION: Chen‐style taijiquan classes were offered 2 times per week for 50 minutes each time. OUTCOME MEASURES: Self‐report of mindfulness (Five Facet Mindfulness Questionnaire), mood (Four Dimensional Mood Scale), perceived stress (Perceived Stress Scale), self‐regulatory self‐efficacy (Self‐regulatory Self‐Efficacy Scale), and sleep quality (Pittsburgh Sleep Quality Index). RESULTS: Increases in total mindfulness scores occurred only in the taijiquan group, not in the control group. All well‐being variables showed a pattern of improvement in the taijiquan group, with either stability or decline over time in the control group. Increases in mindfulness were significantly correlated with improvements on all well‐being measures and with sleep quality. CONCLUSIONS: Relative to a recreation control group, taijiquan classes for college students are associated with increased mindfulness and improved sleep quality, mood, and perceived stress, but not self‐regulatory self‐efficacy. Randomized control design studies are needed to substantiate the causal role of taijiquan exercise in the development of mindfulness and associated improvements in well‐being.
UR  -  https://www.cochranelibrary.com/central/doi/10.1002/central/CN-00833071/full
ER  -  


Record #57 of 392
Provider: John Wiley & Sons, Ltd.
Content: text/plain; charset="UTF-8"

TY  -  JOUR
AN  -  CN-02200242
AU  -  Chen, XS
AU  -  Changolkar, S
AU  -  Navathe, AS
AU  -  Linn, KA
AU  -  Reh, G
AU  -  Szwartz, G
AU  -  Steier, D
AU  -  Godby, S
AU  -  Balachandran, M
AU  -  Harrison, JD
AU  -  et al.
TI  -  Association between behavioral phenotypes and response to a physical activity intervention using gamification and social incentives: secondary analysis of the STEP UP randomized clinical trial
JA  -  PloS one
PY  -  2020
VL  -  15
IS  -  10
SP  -  e0239288
C3  -  PUBMED 33052906
M3  -  Journal article
KW  -  Accelerometry
KW  -  Adolescent
KW  -  Adult
KW  -  Behavior Therapy [*methods]
KW  -  Body Mass Index
KW  -  Exercise
KW  -  Female
KW  -  Games, Experimental
KW  -  Health Behavior
KW  -  Humans
KW  -  Male
KW  -  Middle Aged
KW  -  Motivation
KW  -  Phenotype
KW  -  Self Efficacy
KW  -  Sleep [physiology]
KW  -  Wearable Electronic Devices
KW  -  Young Adult
DO  -  10.1371/journal.pone.0239288
AB  -  Participants often vary in their response to behavioral interventions, but methods to identify groups of participants that are more likely to respond are lacking. In this secondary analysis of a randomized clinical trial, we used baseline characteristics to group participants into distinct behavioral phenotypes and evaluated differential responses to a physical activity intervention. Latent class analysis was used to segment participants based on baseline participant data including demographics, validated measures of psychosocial variables, and physical activity behavior. The trial included 602 adults from 40 U.S. states with body mass index ≥25 who were randomized to control or one of three gamification interventions (supportive, collaborative, or competitive) to increase physical activity. Daily step counts were monitored using a wearable device for a 24‐week intervention with 12 weeks of follow‐up. The model segmented participants into three classes named for key defining traits: Class 1, extroverted and motivated; Class 2, less active and less social; Class 3, less motivated and at‐risk. Adjusted regression models were used to test for differences in intervention response relative to control within each behavioral phenotype. In Class 1, only participants in the competitive arm increased their mean daily steps during the intervention (adjusted difference, 945; 95% CI, 352‐1537; P = .002), but it was not sustained during follow‐up. In Class 2, participants in all three gamification arms significantly increased their mean daily steps compared to control during the intervention (supportive arm adjusted difference 1172; 95% CI, 363‐1980; P = .005; collaborative arm adjusted difference 1119; 95% CI, 319‐1919; P = .006; competitive arm adjusted difference 1179; 95% CI, 400‐1957; P = .003) and all three had sustained impact during follow‐up. In Class 3, none of the interventions had a significant effect on physical activity. Three behavioral phenotypes were identified, each with a different response to the interventions. This approach could be used to better target behavioral interventions to participants that are more likely to respond to them.
UR  -  https://www.cochranelibrary.com/central/doi/10.1002/central/CN-02200242/full
ER  -  


Record #58 of 392
Provider: John Wiley & Sons, Ltd.
Content: text/plain; charset="UTF-8"

TY  -  JOUR
AN  -  CN-01413462
AU  -  Hurdiel, R
AU  -  Watier, T
AU  -  Honn, K
AU  -  Pezé, T
AU  -  Zunquin, G
AU  -  Theunynck, D
TI  -  Effects of a 12-week physical activities programme on sleep in female university students
JA  -  Research in sports medicine (Print)
PY  -  2017
VL  -  25
IS  -  2
SP  -  191‐196
C3  -  PUBMED 28142285
M3  -  Journal article
KW  -  Actigraphy
KW  -  Adolescent
KW  -  Exercise [*physiology]
KW  -  Female
KW  -  Humans
KW  -  Physical Exertion [*physiology]
KW  -  Pilot Projects
KW  -  Sedentary Behavior
KW  -  Sleep [*physiology]
KW  -  Students
KW  -  Universities
KW  -  Young Adult
DO  -  10.1080/15438627.2017.1282354
AB  -  Lack of sleep is known to negatively affect adolescent's health and the links between regular physical activity and sleep are unclear.This pilot study investigated whether the regular practice of physical activities among sedentary female students would improve their sleep. Nineteen female students, identified as sedentary and having poor subjective sleep quality were assigned in two groups to a 12‐week university physical activities programme in accordance with the recommendations of World Health Organisation (N = 10) or to a control condition (N = 9). Sleep was assessed with actigraphy before and after the study and with the Pittsburg Sleep Quality 15 Index (PSQI) at the beginning, middle, and end of the study. The intensity of physical activities was controlled by heart rate monitor. The analysis showed that sleep quality in the physical activities group improved, with the mean ± SD PSQI score decreasing from 9.1 ± 1.7 to 4.8 ± 2.0. Despite some limitations, these pilot data indicate that a physical activities programme is feasible to implement in students, and that participation in such a programme improves sleep in 18‐ 24 ‐year‐old female adolescents. Further potential benefits remain to be investigated in follow‐up research.
UR  -  https://www.cochranelibrary.com/central/doi/10.1002/central/CN-01413462/full
ER  -  


Record #59 of 392
Provider: John Wiley & Sons, Ltd.
Content: text/plain; charset="UTF-8"

TY  -  JOUR
AN  -  CN-01410538
AU  -  Horsch, CH
AU  -  Lancee, J
AU  -  Griffioen-Both, F
AU  -  Spruit, S
AU  -  Fitrianie, S
AU  -  Neerincx, MA
AU  -  Beun, RJ
AU  -  Brinkman, WP
TI  -  Mobile Phone-Delivered Cognitive Behavioral Therapy for Insomnia: a Randomized Waitlist Controlled Trial
JA  -  Journal of medical Internet research
PY  -  2017
VL  -  19
IS  -  4
SP  -  e70
C3  -  PUBMED 28400355
M3  -  Journal article
KW  -  Adolescent
KW  -  Adult
KW  -  Aged
KW  -  Aged, 80 and over
KW  -  Cell Phone
KW  -  Cognitive Behavioral Therapy [*methods]
KW  -  Female
KW  -  Humans
KW  -  Internet
KW  -  Male
KW  -  Middle Aged
KW  -  Sleep Initiation and Maintenance Disorders [*therapy]
KW  -  Telemedicine [*methods]
KW  -  Waiting Lists
KW  -  Young Adult
DO  -  10.2196/jmir.6524
AB  -  BACKGROUND: This study is one of the first randomized controlled trials investigating cognitive behavioral therapy for insomnia (CBT‐I) delivered by a fully automated mobile phone app. Such an app can potentially increase the accessibility of insomnia treatment for the 10% of people who have insomnia. OBJECTIVE: The objective of our study was to investigate the efficacy of CBT‐I delivered via the Sleepcare mobile phone app, compared with a waitlist control group, in a randomized controlled trial. METHODS: We recruited participants in the Netherlands with relatively mild insomnia disorder. After answering an online pretest questionnaire, they were randomly assigned to the app (n=74) or the waitlist condition (n=77). The app packaged a sleep diary, a relaxation exercise, sleep restriction exercise, and sleep hygiene and education. The app was fully automated and adjusted itself to a participant's progress. Program duration was 6 to 7 weeks, after which participants received posttest measurements and a 3‐month follow‐up. The participants in the waitlist condition received the app after they completed the posttest questionnaire. The measurements consisted of questionnaires and 7‐day online diaries. The questionnaires measured insomnia severity, dysfunctional beliefs about sleep, and anxiety and depression symptoms. The diary measured sleep variables such as sleep efficiency. We performed multilevel analyses to study the interaction effects between time and condition. RESULTS: The results showed significant interaction effects (P<.01) favoring the app condition on the primary outcome measures of insomnia severity (d=‐0.66) and sleep efficiency (d=0.71). Overall, these improvements were also retained in a 3‐month follow‐up. CONCLUSIONS: This study demonstrated the efficacy of a fully automated mobile phone app in the treatment of relatively mild insomnia. The effects were in the range of what is found for Web‐based treatment in general. This supports the applicability of such technical tools in the treatment of insomnia. Future work should examine the generalizability to a more diverse population. Furthermore, the separate components of such an app should be investigated. It remains to be seen how this app can best be integrated into the current health regimens. TRIAL REGISTRATION: Netherlands Trial Register: NTR5560; http://www.trialregister.nl/trialreg/admin/rctview.asp?TC=5560 (Archived by WebCite at http://www.webcitation.org/6noLaUdJ4).
UR  -  https://www.cochranelibrary.com/central/doi/10.1002/central/CN-01410538/full
ER  -  


Record #60 of 392
Provider: John Wiley & Sons, Ltd.
Content: text/plain; charset="UTF-8"

TY  -  JOUR
AN  -  CN-02396430
AU  -  Andias, R
AU  -  Sa-Couto, P
AU  -  Silva, AG
TI  -  Blended-Learning Pain Neuroscience Education and Exercise in High School Students With Chronic Neck Pain: a Randomized Controlled Trial
JA  -  Physical therapy
PY  -  2022
VL  -  102
IS  -  6
C3  -  PUBMED 35485186,EMBASE 637901633
M3  -  Journal article
KW  -  *education
KW  -  *exercise
KW  -  *high school student
KW  -  *learning
KW  -  *neck pain
KW  -  *neuroscience
KW  -  Adolescent
KW  -  Article
KW  -  Catastrophizing
KW  -  Chronic Pain [therapy]
KW  -  Clinical Global Impression scale
KW  -  Comparative effectiveness
KW  -  Controlled study
KW  -  Disability
KW  -  Exercise Therapy [methods]
KW  -  Extensor muscle
KW  -  Fear
KW  -  Female
KW  -  Flexor muscle
KW  -  Follow up
KW  -  Human
KW  -  Humans
KW  -  Major clinical study
KW  -  Male
KW  -  Muscle exercise
KW  -  Neck Pain [therapy]
KW  -  Neuromuscular function
KW  -  Outcome assessment
KW  -  Pain Measurement
KW  -  Pain intensity
KW  -  Pressure pain threshold
KW  -  Randomized controlled trial
KW  -  Resistance training
KW  -  Self concept
KW  -  Sleep
KW  -  Students
KW  -  Treatment Outcome
DO  -  10.1093/ptj/pzac048
AB  -  OBJECTIVE: Pain neuroscience education (PNE) and exercise have emerged as potential interventions in adolescents with chronic pain; however, very few studies have explored their effectiveness. Blended‐learning approaches combining face‐to‐face and online educational sessions have also emerged as facilitating methods of health education. This study aimed to compare the effectiveness of exercises and PNE versus exercise alone in adolescents with chronic neck pain (NP). METHODS: A randomized controlled trial with 6‐month follow‐up was conducted in 2 high schools. Over 8 weeks, a total of 127 adolescents with chronic NP were randomly allocated to either (1) perform functional and region‐specific exercises, including generalized neuromuscular control, endurance, and strength exercises, as well as exercises targeting the deep neck flexor and extensor muscles and scapular stabilizer muscles; or (2) perform the same exercise‐based intervention plus PNE. Pain intensity (primary outcome), disability, sleep, catastrophizing, fear of movement, self‐efficacy, and knowledge of pain neuroscience were assessed at baseline, postintervention, and 6‐month follow‐up. Neck and scapular muscle endurance and pressure pain thresholds were assessed at baseline and postintervention. Patient's Global Impression of Change was assessed postintervention and at 6‐month follow‐up. RESULTS: There was a significant decrease in pain intensity from baseline to postintervention and from baseline to follow‐up in both groups, but there were no between‐group differences or interactions between time and groups. These results were similar for the secondary outcomes, except for knowledge of pain neuroscience, for which a significant group and time interaction was found. CONCLUSION: Exercise and exercise plus PNE were similarly effective in treating adolescents with chronic NP, and the results were maintained for up to 6 months. Further studies are needed to explore the effect of these interventions for longer follow‐ups.
UR  -  https://www.cochranelibrary.com/central/doi/10.1002/central/CN-02396430/full
ER  -  


Record #61 of 392
Provider: John Wiley & Sons, Ltd.
Content: text/plain; charset="UTF-8"

TY  -  JOUR
AN  -  CN-02191847
AU  -  Ouergui, I
AU  -  Franchini, E
AU  -  Selmi, O
AU  -  Levitt, DE
AU  -  Chtourou, H
AU  -  Bouhlel, E
AU  -  Ardigò, LP
TI  -  Relationship between Perceived Training Load, Well-Being Indices, Recovery State and Physical Enjoyment during Judo-Specific Training
JA  -  International journal of environmental research and public health
PY  -  2020
VL  -  17
IS  -  20
C3  -  PUBMED 33050671,EMBASE 2005203798
M3  -  Journal article
KW  -  *judo
KW  -  *wellbeing
KW  -  Adolescent
KW  -  Article
KW  -  Athlete
KW  -  Athletes
KW  -  Athletic Performance [physiology]
KW  -  Clinical article
KW  -  Controlled study
KW  -  Exercise
KW  -  Exercise [*psychology]
KW  -  Fatigue
KW  -  Female
KW  -  Heart Rate
KW  -  Human
KW  -  Humans
KW  -  Male
KW  -  Martial Arts [*physiology]
KW  -  Muscle
KW  -  Physical Exertion
KW  -  Physical Fitness [physiology]
KW  -  Randomized controlled trial
KW  -  Reproducibility of Results
KW  -  Running
KW  -  Sleep
KW  -  Stress
KW  -  Stress, Physiological
DO  -  10.3390/ijerph17207400
AB  -  This study investigated the relationship between well‐being indices and the session rating of perceived exertion (session‐RPE), recovery (TQR), and physical enjoyment (PE) during intensified, tapering phases of judo training. Sixty‐one judo athletes (37 males, ranges 14–17 years, 159–172 cm, 51–67 kg) were randomly assigned to three experimental (i.e., randori, uchi‐komi, running) and control groups (regular training). Experimental groups trained four times per week for 4 weeks of intensified training followed by 12 days of tapering. Session‐RPE, well‐being indices (i.e., sleep, stress, fatigue, delayed onset of muscle soreness (DOMS), Hooper index (HI)), and TQR were measured every session, whereas PE was recorded after intensified, tapering periods. Recovery (TQR) was negatively correlated with sleep, stress, fatigue, DOMS, HI, session‐RPE in intensified period and was negatively correlated with sleep, stress, fatigue, DOMS, HI in tapering. Session‐RPE was positively correlated with sleep, fatigue, DOMS, HI in intensified period and positively correlated with fatigue, DOMS in tapering. PE was negatively correlated with stress in intensified training. Enjoyment could be partially predicted by sleep only in intensified periods. Session‐RPE could be partially predicted by TQR, fatigue during intensified periods and by sleep, and HI during tapering. Sleep, recovery state, pre‐fatigue states, and HI are signals contributing to the enjoyment and internal intensity variability during training. Coaches can use these simple tools to monitor judo training.
UR  -  https://www.cochranelibrary.com/central/doi/10.1002/central/CN-02191847/full
ER  -  


Record #62 of 392
Provider: John Wiley & Sons, Ltd.
Content: text/plain; charset="UTF-8"

TY  -  JOUR
AN  -  CN-02122975
AU  -  Santiago, LCS
AU  -  Lyra, MJ
AU  -  Germano-Soares, AH
AU  -  Lins-Filho, OL
AU  -  Queiroz, DR
AU  -  Prazeres, TMP
AU  -  Mello, MT
AU  -  Pedrosa, RP
AU  -  Falcão, APST
AU  -  Santos, MAM
TI  -  Effects of Strength Training on Sleep Parameters of Adolescents: a Randomized Controlled Trial
JA  -  Journal of strength and conditioning research
PY  -  2022
VL  -  36
IS  -  5
SP  -  1222‐1227
C3  -  PUBMED 32379244,EMBASE 631698236
M3  -  Journal article
KW  -  *Epworth sleepiness scale
KW  -  *resistance training
KW  -  Adolescent
KW  -  Article
KW  -  Body Composition
KW  -  Body composition
KW  -  Clinical article
KW  -  Controlled study
KW  -  Daytime somnolence
KW  -  Effect size
KW  -  Exercise
KW  -  Female
KW  -  Human
KW  -  Human experiment
KW  -  Humans
KW  -  Male
KW  -  Pittsburgh Sleep Quality Index
KW  -  Randomized controlled trial
KW  -  Resistance Training
KW  -  Sleep
KW  -  Sleep Wake Disorders
KW  -  Sleep quality
KW  -  Sleep time
DO  -  10.1519/JSC.0000000000003629
AB  -  Santiago, LCS, Lyra, MJ, Germano‐Soares, AH, Lins‐Filho, OL, Queiroz, DR, Prazeres, TMP, Mello, MT, Pedrosa, RP, Falcão, APST, and Santos, MAM. Effects of strength training on sleep parameters of adolescents: a randomized controlled trial. J Strength Cond Res 36(5): 1222‐1227, 2022‐This study aimed to examine the effects of 12 weeks of strength training (ST) on sleep quality and daytime sleepiness in adolescents with sleep complaints. Thirty adolescents were randomly assigned to 2 groups: ST group (ST, n = 18) and control group (CG, n = 12). Anthropometric, body composition, one‐repetition maximum test, and sleep parameters (Pittsburgh Sleep Quality Index [PSQI] and Epworth Sleepiness Scale [ESS]) were evaluated. Training consisted of 55 min·d‐1 (3 times a week, for 12 weeks), 3 sets of 10‐12 repetitions with a 1‐minute rest interval between sets and exercises. Baseline and postintervention differences were analyzed using Generalized Estimating Equations and the effect size (ES) with Cohen's d coefficient. Significance was set at (p < 0.05). After 12 weeks of ST, a significant decrease in the PSQI score (7.3 ± 0.7 vs. 5.1 ± 0.6; ES = 4.10) was observed in the ST group, but not in the CG (6.3 ± 0.8 vs. 7.4 ± 0.7; ES = 1.53). A significant decrease in ESS score was found in the ST group (10.1 ± 0.7 vs. 8.2 ± 0.7; ES = 3.08), without differences in the CG (10.7 ± 0.8 vs. 11.0 ± 0.7; ES = 0.56). The ST group presented increased total sleep duration (h·min‐1) (6.2 ± 0.2 vs. 6.9 ± 0.2; ES = 3.60), but not the CG (7.0 ± 0.2 vs. 6.8 ± 0.1; ES = 1.32). Individual analyses showed ≈67% of adolescents experienced a reduction in PSQI (8.3; confidence interval [CI] 95% 6.8‐10.1) and ESS (8.3; CI 95% 6.7‐9.9) scores after ST, whereas only ≈17% of control subjects presented reduced scores (PSQI [11.1; CI 95% 9.5‐12.9] and ESS [11.0; CI 95% 9.4‐12.6]). Strength training improved sleep quality and increased total sleep duration.
UR  -  https://www.cochranelibrary.com/central/doi/10.1002/central/CN-02122975/full
ER  -  


Record #63 of 392
Provider: John Wiley & Sons, Ltd.
Content: text/plain; charset="UTF-8"

TY  -  JOUR
AN  -  CN-00431451
AU  -  Perna, FM
AU  -  Antoni, MH
AU  -  Baum, A
AU  -  Gordon, P
AU  -  Schneiderman, N
TI  -  Cognitive behavioral stress management effects on injury and illness among competitive athletes: a randomized clinical trial
JA  -  Annals of behavioral medicine
PY  -  2003
VL  -  25
IS  -  1
CC  -  SR-BEHAVMED
SP  -  66‐73
C3  -  PUBMED 12581938
M3  -  Journal article
KW  -  Adolescent
KW  -  Adult
KW  -  Affect
KW  -  Alcohol Drinking
KW  -  Athletic Injuries [*prevention & control]
KW  -  Cognitive Behavioral Therapy
KW  -  Female
KW  -  Health Status
KW  -  Humans
KW  -  Hydrocortisone [blood]
KW  -  Male
KW  -  Single‐Blind Method
KW  -  Sleep
KW  -  Sports [*psychology]
KW  -  Stress, Psychological [*prevention & control]
KW  -  Treatment Outcome
DO  -  10.1207/S15324796ABM2501_09
AB  -  Cognitive behavioral stress management (CBSM) has previously been found to reduce fatigue, depression, and cortisol response to heavy exercise training among competitive collegiate athletes and to speed physical and psychological recovery from surgery. Our study assessed the efficacy of a CBSM program to reduce the frequency of injury and illness among collegiate athletes in a randomized, single‐blind, controlled clinical trial. Following assessment of baseline medical history, mood state, stress, cortisol, sleep, alcohol use, and exercise training, collegiate rowers were stratified by gender and competitive level and randomly assigned to either a control group or a CBSM group. Exercise training information and psychosocial assessments were repeated immediately following the intervention period, and health care providers who were blinded to participant assignment recorded the frequency of medical visits and the number of days injured or ill until the end of the season. Athletes randomly assigned to a CBSM group experienced significant reductions in the number of illness and injury days as compared to control group athletes. CBSM participants also had half the number of health service visits as did controls. The data suggest that a time‐limited CBSM intervention designed specifically for an athlete population may be an effective prophylactic treatment to reduce the incidence of injury and illness among competitive collegiate athletes.
UR  -  https://www.cochranelibrary.com/central/doi/10.1002/central/CN-00431451/full
ER  -  


Record #64 of 392
Provider: John Wiley & Sons, Ltd.
Content: text/plain; charset="UTF-8"

TY  -  JOUR
AN  -  CN-01650617
AU  -  Shomaker, LB
AU  -  Gulley, L
AU  -  Hilkin, AM
AU  -  Clark, E
AU  -  Annameier, S
AU  -  Rao, S
AU  -  Rockette-Wagner, B
AU  -  Kriska, A
AU  -  Wright, KP
AU  -  Stice, E
AU  -  et al.
TI  -  Design of a randomized controlled trial to decrease depression and improve insulin sensitivity in adolescents: mood and INsulin sensitivity to prevent Diabetes (MIND)
JA  -  Contemporary clinical trials
PY  -  2018
VL  -  75
SP  -  19‐28
C3  -  PUBMED 30342256,EMBASE 2001216406
M3  -  Journal article
KW  -  *Blood Glucose [metabolism]
KW  -  *Cognitive Behavioral Therapy [methods]
KW  -  *Depression [metabolism, prevention & control, therapy]
KW  -  *Insulin Resistance
KW  -  *Insulin‐Secreting Cells [metabolism]
KW  -  *Pediatric Obesity [metabolism]
KW  -  *depression /prevention /therapy
KW  -  *insulin sensitivity
KW  -  *mood
KW  -  *non insulin dependent diabetes mellitus
KW  -  Adolescent
KW  -  Adolescent obesity
KW  -  Article
KW  -  Body mass
KW  -  Cell function
KW  -  Center for Epidemiological Studies Depression Scale
KW  -  Child
KW  -  Clinical assessment
KW  -  Cognitive behavioral therapy
KW  -  Controlled study
KW  -  Diabetes Mellitus, Type 2
KW  -  Diabetic patient
KW  -  Eating
KW  -  Exercise
KW  -  Family history
KW  -  Feeding Behavior
KW  -  Female
KW  -  Follow up
KW  -  Glucose Tolerance Test
KW  -  Health education
KW  -  Human
KW  -  Humans
KW  -  Hydrocortisone [metabolism]
KW  -  Hydrocortisone blood level
KW  -  Major clinical study
KW  -  Mental patient
KW  -  Oral glucose tolerance test
KW  -  Outcome assessment
KW  -  Pancreas islet beta cell
KW  -  Physical activity
KW  -  Psychoeducation
KW  -  Psychotherapy, Group [methods]
KW  -  Randomized Controlled Trials as Topic
KW  -  Randomized controlled trial
KW  -  Risk factor
KW  -  Sleep
KW  -  Therapy effect
KW  -  Treatment duration
DO  -  10.1016/j.cct.2018.10.007
AB  -  BACKGROUND: Depressive symptoms often manifest in adolescence and predict worsening insulin sensitivity, a key precursor in the path to β‐cell failure and type 2 diabetes (T2D). OBJECTIVE: To assess the efficacy of a six‐week cognitive‐behavioral group versus six‐week health education group for improving insulin sensitivity and preserving β‐cell function in adolescent girls at‐risk for T2D with depressive symptoms and evaluate mechanisms underlying the association between depression and insulin dynamics. DESIGN: Randomized controlled trial of N = 150 12‐17‐year‐old girls with overweight/obesity (body mass index [BMI; kg/m2] ≥85th percentile), elevated depressive symptoms (Center for Epidemiologic Studies‐Depression Scale [CES‐D] total score > 20), and diabetes family history. METHODS: Girls at‐risk for T2D with elevated depressive symptoms are recruited from the Denver‐metropolitan area and randomized to participate in one of two six‐week interventions. The cognitive‐behavioral group is a depression prevention program involving psycho‐education, restructuring negative thoughts, and behavioral activation. The health education group is a didactic control that provides knowledge about healthy living. Participants are assessed at baseline, immediate post‐intervention, and one‐year follow‐up. Primary outcomes are insulin sensitivity and β‐cell function from oral glucose tolerance tests. Secondary outcomes are disinhibited eating, physical activity, sleep, and cortisol. SUMMARY: Results from this adequately powered randomized controlled trial will determine whether decreasing depressive symptoms with a behavioral health program preventatively alters insulin sensitivity and β‐cell function trajectories in adolescents at‐risk for T2D. Results from the MIND Project will add to knowledge of the contribution of depressive symptoms to T2D risk.
UR  -  https://www.cochranelibrary.com/central/doi/10.1002/central/CN-01650617/full
ER  -  


Record #65 of 392
Provider: John Wiley & Sons, Ltd.
Content: text/plain; charset="UTF-8"

TY  -  JOUR
AN  -  CN-02177286
AU  -  Vlahoyiannis, A
AU  -  Aphamis, G
AU  -  Eddin, DA
AU  -  Giannaki, CD
TI  -  The effect of evening cycling at different intensities on sleep in healthy young adults with intermediate chronobiological phenotype: a randomized, cross-over trial
JA  -  Journal of sports sciences
PY  -  2021
VL  -  39
IS  -  2
SP  -  192‐199
C3  -  PUBMED 32844703,EMBASE 632703227
M3  -  Journal article
KW  -  *high intensity interval training
KW  -  *phenotype
KW  -  *sleep quality
KW  -  *sleep time
KW  -  Adolescent
KW  -  Adult
KW  -  Aerobic capacity
KW  -  Article
KW  -  Bicycling [*physiology]
KW  -  Biological Clocks [*physiology]
KW  -  Clinical article
KW  -  Controlled study
KW  -  Crossover procedure
KW  -  Cross‐Over Studies
KW  -  Daily life activity
KW  -  Fitness Trackers
KW  -  High‐Intensity Interval Training
KW  -  Human
KW  -  Human experiment
KW  -  Humans
KW  -  Male
KW  -  Oxygen Consumption
KW  -  Phenotype
KW  -  Physical Conditioning, Human [*methods]
KW  -  Randomized controlled trial
KW  -  Sensor
KW  -  Sleep Latency [*physiology]
KW  -  Sleep latency
KW  -  Time Factors
KW  -  Young Adult
KW  -  Young adult
DO  -  10.1080/02640414.2020.1812194
AB  -  This study investigated the effect of various cycling intensities on sleep‐related parameters in healthy young adults with intermediate chronobiological phenotype. Ten recreationally trained male volunteers underwent an evening i) moderate‐intensity continuous training (MICT; 45 min at 70% Wmax), ii) high‐intensity interval training (HIIT; 10 × 1 min at 90% Wmax), iii) sprint interval training (SIT; 6 × 20 sec at 140% Wmax) or iv) a non‐exercise (CON) trial in randomized, counter‐balanced and crossover order. At baseline, somatometric data, maximum oxygen uptake and chronotype were evaluated. Sleep‐related indices and daily activity were recorded by a multi‐sensor activity monitor. Total sleep time was longer after SIT compared to CON and MICT (p < 0.05). Sleep efficiency was higher in SIT than in CON (p < 0.05). Sleep onset latency did not differ among trials. Wake after sleep onset was decreased after SIT compared to CON (p= 0.049). No differences were found for bedtime among trials. Wake time was earlier in the MICT trial compared to CON (p = 0.026). Evening cycling exercise ‐independently of intensity‐ did not impair sleep of individuals with intermediate chronobiological phenotype. Furthermore, a single SIT session improved sleep quantity and continuation of individuals with this specific chronotype.
UR  -  https://www.cochranelibrary.com/central/doi/10.1002/central/CN-02177286/full
ER  -  


Record #66 of 392
Provider: John Wiley & Sons, Ltd.
Content: text/plain; charset="UTF-8"

TY  -  JOUR
AN  -  CN-02546402
AU  -  Champion, KE
AU  -  Newton, NC
AU  -  Gardner, LA
AU  -  Chapman, C
AU  -  Thornton, L
AU  -  Slade, T
AU  -  Sunderland, M
AU  -  Hides, L
AU  -  McBride, N
AU  -  O'Dean, S
AU  -  et al.
TI  -  Health4Life eHealth intervention to modify multiple lifestyle risk behaviours among adolescent students in Australia: a cluster-randomised controlled trial
JA  -  The lancet. Digital health
PY  -  2023
VL  -  5
IS  -  5
SP  -  e276‐e287
C3  -  PUBMED 37032200,EMBASE 640994057
M3  -  Journal article
KW  -  *Australia
KW  -  *lifestyle
KW  -  *risk behavior
KW  -  *telehealth
KW  -  Adolescent
KW  -  Alcohol consumption
KW  -  Article
KW  -  Australia
KW  -  Biostatistician
KW  -  Child
KW  -  Clinical trial registry
KW  -  Comparative effectiveness
KW  -  Controlled study
KW  -  Diet
KW  -  Drug efficacy
KW  -  Female
KW  -  Government
KW  -  Health behavior
KW  -  Health education
KW  -  High school
KW  -  Human
KW  -  Humans
KW  -  Life Style
KW  -  Major clinical study
KW  -  Male
KW  -  Medical research
KW  -  National health organization
KW  -  New Zealand
KW  -  Outcome assessment
KW  -  Physical activity
KW  -  Physical inactivity
KW  -  Public health
KW  -  Randomized controlled trial
KW  -  Risk‐Taking
KW  -  School child
KW  -  Screen time
KW  -  Self report
KW  -  Sex ratio
KW  -  Sleep time
KW  -  Smartphone
KW  -  Smoking
KW  -  Students
KW  -  Sugar‐sweetened beverage
KW  -  Teacher
KW  -  Telemedicine
KW  -  Tobacco use
KW  -  United States
DO  -  10.1016/S2589-7500(23)00028-6
AB  -  BACKGROUND: Lifestyle risk behaviours are prevalent among adolescents and commonly co‐occur, but current intervention approaches tend to focus on single risk behaviours. This study aimed to evaluate the efficacy of the eHealth intervention Health4Life in modifying six key lifestyle risk behaviours (ie, alcohol use, tobacco smoking, recreational screen time, physical inactivity, poor diet, and poor sleep, known as the Big 6) among adolescents. METHODS: We conducted a cluster‐randomised controlled trial in secondary schools that had a minimum of 30 year 7 students, in three Australian states. A biostatistician randomly allocated schools (1:1) to Health4Life (a six‐module, web‐based programme and accompanying smartphone app) or an active control group (usual health education) with the Blockrand function in R, stratified by site and school gender composition. All students aged 11‐13 years who were fluent in English and attended participating schools were eligible. Teachers, students, and researchers were not masked to allocation. Primary outcomes were alcohol use, tobacco use, recreational screen time, moderate to vigorous physical activity (MVPA), sugar‐sweetened beverage intake, and sleep duration at 24 months, measured by self‐report surveys, and analysed in all students who were eligible at baseline. Latent growth models estimated between‐group change over time. This trial is registered with the Australian New Zealand Clinical Trials Registry (ACTRN12619000431123). FINDINGS: Between April 1, 2019, and Sept 27, 2019, we recruited 85 schools (9280 students), of which 71 schools with 6640 eligible students (36 schools [3610 students] assigned to the intervention and 35 [3030 students] to the control) completed the baseline survey. 14 schools were excluded from the final analysis or withdrew, mostly due to a lack of time. We found no between‐group differences for alcohol use (odds ratio 1·24, 95% CI 0·58‐2·64), smoking (1·68, 0·76‐3·72), screen time (0·79, 0·59‐1·06), MVPA (0·82, 0·62‐1·09), sugar‐sweetened beverage intake (1·02, 0·82‐1·26), or sleep (0·91, 0·72‐1·14) at 24 months. No adverse events were reported during this trial. INTERPRETATION: Health4Life was not effective in modifying risk behaviours. Our results provide new knowledge about eHealth multiple health behaviour change interventions. However, further research is needed to improve efficacy. FUNDING: Paul Ramsay Foundation, the Australian National Health and Medical Research Council, the Australian Government Department of Health and Aged Care, and the US National Institutes of Health.
UR  -  https://www.cochranelibrary.com/central/doi/10.1002/central/CN-02546402/full
ER  -  


Record #67 of 392
Provider: John Wiley & Sons, Ltd.
Content: text/plain; charset="UTF-8"

TY  -  JOUR
AN  -  CN-02003977
AU  -  Zhao, F
AU  -  Sun, S
AU  -  Xiong, J
AU  -  Zheng, G
TI  -  The effect of Baduanjin exercise on health-related physical fitness of college students: study protocol for a randomized controlled trial
JA  -  Trials
PY  -  2019
VL  -  20
IS  -  1
SP  -  569
C3  -  PUBMED 31533854,EMBASE 629346168
M3  -  Journal article
KW  -  *Baduanjin exercise
KW  -  *college student
KW  -  *exercise
KW  -  *fitness
KW  -  *health related physical fitness
KW  -  Adolescent
KW  -  Adult
KW  -  Article
KW  -  Body flexibility
KW  -  Cardiopulmonary function
KW  -  China
KW  -  Clinical effectiveness
KW  -  Clinical trial protocol
KW  -  Controlled study
KW  -  Endurance
KW  -  Exercise Therapy [*methods]
KW  -  Female
KW  -  Health Status
KW  -  Health promotion
KW  -  Human
KW  -  Humans
KW  -  Lifestyle
KW  -  Male
KW  -  Mental Health
KW  -  Muscle strength
KW  -  Musculoskeletal system parameters
KW  -  Normal human
KW  -  Outcome assessment
KW  -  Physical Fitness
KW  -  Randomized Controlled Trials as Topic
KW  -  Students [psychology]
KW  -  Time Factors
KW  -  Treatment Outcome
KW  -  Treatment duration
KW  -  Young Adult
KW  -  Young adult
DO  -  10.1186/s13063-019-3672-1
AB  -  Background: Low health‐related physical fitness in college students is a risk factor for future development of cardiovascular diseases at later stages in life, but appropriate exercise is one of the main determinant factors of health‐related physical fitness. Previous studies have showed that Baduanjin exercise is beneficial in improving sleep quality, mental health, body flexibility, and body physique. However, the evidence is unclear whether Baduanjin exercise can be recommended as an effective exercise to promote health‐related physical fitness of college students. Methods/design: One hundred twenty college students will be recruited and randomly allocated to either the Baduanjin exercise or the control group at a ratio of 1:1. The students in the Baduanjin exercise group will receive a 12‐week supervised Baduanjin exercise training intervention with a frequency of 1 h each day and 4 days per week, while those in the control group will not receive any specific exercise intervention and will be informed to maintain their original lifestyle for 12 weeks. The primary outcome of health‐related physical fitness involving measurements of body flexibility, muscular strength, cardiopulmonary fitness, and body endurance will be measured at baseline and after the 12‐week intervention period. Mixed linear models will be used to analyze the effect of the Baduanjin exercise intervention on the health‐related physical fitness of college students. Discussion: This is the first trial to evaluate the effects of Baduanjin exercise on health‐related physical fitness in college students. If the results are as expected, they will provide evidence of Baduanjin exercise in promoting health‐related physical fitness in young adults. Trial registration: Chinese Clinical Trial Registry, ChiCTR‐IOR‐17013011. Registered on 17 November 2017.
UR  -  https://www.cochranelibrary.com/central/doi/10.1002/central/CN-02003977/full
ER  -  


Record #68 of 392
Provider: John Wiley & Sons, Ltd.
Content: text/plain; charset="UTF-8"

TY  -  JOUR
AN  -  CN-00963907
AU  -  Malboeuf-Hurtubise, C
AU  -  Achille, M
AU  -  Sultan, S
AU  -  Vadnais, M
TI  -  Mindfulness-based intervention for teenagers with cancer: study protocol for a randomized controlled trial
JA  -  Trials
PY  -  2013
VL  -  14
CC  -  Complementary Medicine
SP  -  135
C3  -  PUBMED 23663534
M3  -  Journal article
KW  -  *childhood cancer/di [Diagnosis]
KW  -  *childhood cancer/th [Therapy]
KW  -  *meditation
KW  -  *mindfulness based meditation
KW  -  *relaxation training
KW  -  Adolescent
KW  -  Adolescent Behavior
KW  -  Adult
KW  -  Affect
KW  -  Article
KW  -  Cancer classification
KW  -  Cancer patient
KW  -  Child
KW  -  Child Behavior
KW  -  Clinical Protocols
KW  -  Clinical article
KW  -  Clinical assessment
KW  -  Clinical protocol
KW  -  Controlled study
KW  -  Cost of Illness
KW  -  Female
KW  -  Follow up
KW  -  Hospital admission
KW  -  Human
KW  -  Humans
KW  -  Longitudinal Studies
KW  -  Longitudinal study
KW  -  Male
KW  -  Meditation
KW  -  Mental Health
KW  -  Mood
KW  -  Neoplasms [psychology, *therapy]
KW  -  Patient participation
KW  -  Prospective Studies
KW  -  Prospective study
KW  -  Psychometry
KW  -  Quality of Life
KW  -  Quality of life
KW  -  Quebec
KW  -  Randomized controlled trial
KW  -  Research Design
KW  -  Risk assessment
KW  -  Sample size
KW  -  School child
KW  -  Sleep
KW  -  Time Factors
KW  -  Treatment Outcome
KW  -  Treatment outcome
DO  -  10.1186/1745-6215-14-135
AB  -  BACKGROUND: Individuals living with cancer must learn to face not only the physical symptoms of their condition, but also the anxiety and uncertainty related to the progression of the disease, the anticipation of physical and emotional pain related to illness and treatment, the significant changes implied in living with cancer, as well as the fear of recurrence after remission. Mindfulness‐based meditation constitutes a promising option to alleviate these manifestations. METHODS/DESIGN: This article presents the rationale and protocol development for a research project aimed at evaluating the effects of a mindfulness‐based meditation intervention on quality of life, sleep, and mood in adolescents with cancer compared to a control group. A prospective, longitudinal, experimental design involving three time points (baseline, post‐intervention, and follow‐up) and two groups (experimental and control) was developed for this project. Participants will be assigned randomly to either group. Eligible participants are adolescents aged 11 to 18 years with a diagnosis of cancer, with no specific selection/exclusion based on type, stage, or trajectory of cancer. A final sample size of 28 participants is targeted. Adolescents in the experimental group will be completing the mindfulness meditation intervention, taught by two trained therapists. The intervention will comprise of eight weekly sessions, lasting 90 min each. Once the follow‐up assessment is completed by the experimental group, wait‐list controls will be offered to complete the mindfulness‐based program. Intra‐group analyses will serve to evaluate the impact of the mindfulness‐based meditation intervention on quality of life, sleep, and mood pre‐post intervention, as well as follow‐up. Analyses will also be used to carry out inter‐group comparisons between the experimental group and the wait‐list controls. Voluntary participation, risk of attrition, and the small sample size are potential limitations of this project. In spite of possible limitations, this project will be one among very few aimed at improving quality of life, sleep, and mood in adolescents living with cancer, will evaluate the potential benefits of such a practice on both psychological and physical health of youth with cancer, and help in creating mindfulness‐based intervention programs, in order to provide the necessary psychological help to adolescents living with cancer. TRIAL REGISTRATION NUMBER: NCT01783418.
UR  -  https://www.cochranelibrary.com/central/doi/10.1002/central/CN-00963907/full
ER  -  


Record #69 of 392
Provider: John Wiley & Sons, Ltd.
Content: text/plain; charset="UTF-8"

TY  -  JOUR
AN  -  CN-02653240
AU  -  Xing, R
AU  -  Wang, R
AU  -  Zopf, EM
AU  -  Rachele, JN
AU  -  Wang, Z
AU  -  Li, Y
AU  -  Zhu, W
TI  -  Effects of qigong exercise on physical fitness and patient-reported health outcomes in lung cancer survivors
JA  -  Supportive care in cancer
PY  -  2024
VL  -  32
IS  -  2
SP  -  99
C3  -  PUBMED 38214783
M3  -  Journal article
KW  -  *Cancer Survivors
KW  -  *Lung Neoplasms [therapy]
KW  -  *Qigong
KW  -  Adolescent
KW  -  Adult
KW  -  Aged
KW  -  Female
KW  -  Humans
KW  -  Lung
KW  -  Male
KW  -  Middle Aged
KW  -  Outcome Assessment, Health Care
KW  -  Physical Fitness
KW  -  Pilot Projects
KW  -  Quality of Life
DO  -  10.1007/s00520-023-08296-z
AB  -  PURPOSE: The aim of this study was to investigate the effects of a three‐month Guolin Qigong (GQ) intervention on physical fitness and patient‐reported health outcomes among patients with lung cancer. METHODS: This pilot study was a non‐randomized controlled trial. Eligible participants who were over 18 years of age and diagnosed with stage I‐IV lung cancer were enrolled in the study and received either the GQ intervention or usual care (UC). Participants in the GQ group performed GQ at least twice a week (one hour per session) for three months. Physical fitness (chair stand, arm curl, sit and reach, back scratch, 8‐foot up and go, 6‐min walk test) was assessed at baseline, post‐intervention, six months, and 12 months. Self‐reported quality of life and sleep (European Organization for Research and Treatment of Cancer Quality of Life questionnaire and Pittsburgh Sleep Quality Index) were assessed at baseline, post‐intervention, and six months. RESULTS: Forty‐nine participants (65% females, 59.1 ± 7.0 years old, ranging from 39 to 71 years old) were enrolled in the study, and 25 participants completed all tests at 12‐month follow‐up (13 in GQ vs. 12 in UC; 68% females, 59.3 ± 5.5 years old). Compared to the UC group, results for the chair stand and arm curl tests improved significantly in the GQ group from baseline to post‐intervention (P = 0.024 and P = 0.041, respectively). Similarly, the 8‐foot up and go test improved in the GQ group from baseline to post‐intervention and 12 months (P = 0.004 and P = 0.008, respectively) when compared to the UC group. Between‐group analyses also revealed a statistically significant improvement in global health status/quality of life from baseline to six months (P = 0.018) and quality of sleep from baseline to post‐intervention (P = 0.034) in favor of the GQ group. CONCLUSION: GQ had a beneficial effect on lower and upper body strength, locomotor performance (speed, agility, and balance while moving), quality of sleep, and quality of life among lung cancer survivors, but further randomized controlled trials are warranted to confirm these findings. TRIAL REGISTRATION: The trial has been registered in the Chinese Clinical Trial Registry (ChiCTR2200059145).
UR  -  https://www.cochranelibrary.com/central/doi/10.1002/central/CN-02653240/full
ER  -  


Record #70 of 392
Provider: John Wiley & Sons, Ltd.
Content: text/plain; charset="UTF-8"

TY  -  JOUR
AN  -  CN-00916557
AU  -  Arikawa, AY
AU  -  Thomas, W
AU  -  Patel, SR
AU  -  Kurzer, MS
TI  -  No effect of exercise on urinary 6-sulfatoxymelatonin and catecholamines in young women participating in a 16-week randomized controlled trial
JA  -  Cancer epidemiology, biomarkers & prevention
PY  -  2013
VL  -  22
IS  -  9
CC  -  Gynaecological, Neuro-oncology and Orphan Cancer
SP  -  1634‐1636
C3  -  PUBMED 23861293,EMBASE 369811929
M3  -  Journal article
KW  -  *6 hydroxymelatonin o sulfate
KW  -  *catecholamine
KW  -  *exercise
KW  -  Adolescent
KW  -  Adrenalin
KW  -  Adult
KW  -  Aerobic exercise
KW  -  Article
KW  -  Body composition
KW  -  Breast Neoplasms [blood, metabolism, prevention & control, *urine]
KW  -  Catecholamines [blood, *urine]
KW  -  Controlled study
KW  -  Enzyme‐Linked Immunosorbent Assay
KW  -  Exercise [*physiology]
KW  -  Female
KW  -  Fitness
KW  -  Health survey
KW  -  Human
KW  -  Human experiment
KW  -  Humans
KW  -  Hydrocortisone
KW  -  Melatonin [*analogs & derivatives, blood, metabolism, urine]
KW  -  Melatonin/ec [Endogenous Compound]
KW  -  Noradrenalin
KW  -  Normal human
KW  -  Priority journal
KW  -  Randomized controlled trial
KW  -  Sedentary lifestyle
KW  -  Sleep quality
KW  -  Urinalysis
KW  -  Urine level
KW  -  Young Adult
DO  -  10.1158/1055-9965.EPI-13-0583
AB  -  BACKGROUND: Women with breast cancer have decreased levels of melatonin or its metabolite in plasma and/or urine. METHODS: We measured serum melatonin, urinary 6‐sulfatoxymelatonin, catecholamines, and cortisol in 141 sedentary young female participants in a clinical trial comparing 150 min/wk aerobic exercise for 4 months to no‐exercise controls. Demographics, health surveys, body composition, sleep quality, fitness levels, and blood and urine samples were obtained at baseline and 16 weeks. RESULTS: There were no differences between groups at baseline in demographics, exercise, sleep habits, or study hormones. There were also no significant differences between groups in any of the hormones at 16 weeks. CONCLUSION: Sixteen weeks of exercise had minimal effects on melatonin secretion of young women. IMPACT: There is convincing evidence that exercise protects against breast cancer, but this does not appear to occur through changes in melatonin secretion.
UR  -  https://www.cochranelibrary.com/central/doi/10.1002/central/CN-00916557/full
ER  -  


Record #71 of 392
Provider: John Wiley & Sons, Ltd.
Content: text/plain; charset="UTF-8"

TY  -  JOUR
AN  -  CN-02144829
AU  -  Frank, J
AU  -  Seifert, G
AU  -  Schroeder, R
AU  -  Gruhn, B
AU  -  Stritter, W
AU  -  Jeitler, M
AU  -  Steckhan, N
AU  -  Kessler, CS
AU  -  Michalsen, A
AU  -  Voss, A
TI  -  Yoga in school sports improves functioning of autonomic nervous system in young adults: a non-randomized controlled pilot study
JA  -  PloS one
PY  -  2020
VL  -  15
IS  -  4
CC  -  Complementary Medicine
SP  -  e0231299
C3  -  PUBMED 32282842
M3  -  Journal article
KW  -  Adolescent
KW  -  Adult
KW  -  Autonomic Nervous System [*physiology]
KW  -  Female
KW  -  Heart Rate [*physiology]
KW  -  Humans
KW  -  Male
KW  -  Non‐Randomized Controlled Trials as Topic
KW  -  Pilot Projects
KW  -  Sports [physiology]
KW  -  Yoga
KW  -  Young Adult
DO  -  10.1371/journal.pone.0231299
AB  -  BACKGROUND: Yoga in school is a beneficial tool to promote the good health and well‐being of students by changing the way they react to stress. The positive effects of yoga‐taught in schools‐on children, youth and young adults have been demonstrated in former studies using mostly subjective psychometric data. AIM: The present trial aims to evaluate the potential effects of yoga on autonomic regulation in young adults by analyzing heart rate variability (HRV). METHODS: This study is a non‐randomized, explorative, two‐arm‐pilot study with an active control group. Fourteen healthy young adults took part in a 10‐week yoga program (90 min once a week) in school and were compared to a control group of 11 students who participated in conventional school sports (90 min once a week over 10 weeks). 24‐hour electrocardiograms (ECGs) were recorded at baseline and following the 10‐week intervention. From 20‐minute of nocturnal sleep phases, HRV parameters were calculated from linear (time and frequency domain) and nonlinear dynamics (such as symbolic dynamics and Poincaré plot analysis). Analyses of variance (ANOVA) followed by t‐tests as post‐hoc tests estimating both statistical significance and effect size were used to compare pre‐post‐intervention for the two groups. RESULTS: The statistical analysis of the interaction effects did not reveal a significant group and time interaction for the individual nocturnal HRV indices. Almost all indices revealed medium and large effects regarding the time main effects. The changes in the HRV indices following the intervention were more dramatic for the yoga group than for the control group which is reflected in predominantly higher significances and stronger effect sizes in the yoga group. CONCLUSION: In this explorative pilot trial, an increase of HRV (more parasympathetic dominance and overall higher HRV) after ten weeks of yoga in school in comparison to regular school sports was demonstrated, showing an improved self‐regulation of the autonomic nervous system.
UR  -  https://www.cochranelibrary.com/central/doi/10.1002/central/CN-02144829/full
ER  -  


Record #72 of 392
Provider: John Wiley & Sons, Ltd.
Content: text/plain; charset="UTF-8"

TY  -  JOUR
AN  -  CN-01117093
AU  -  Zheng, G
AU  -  Lan, X
AU  -  Li, M
AU  -  Ling, K
AU  -  Lin, H
AU  -  Chen, L
AU  -  Tao, J
AU  -  Li, J
AU  -  Zheng, X
AU  -  Chen, B
AU  -  et al.
TI  -  The effectiveness of Tai Chi on the physical and psychological well-being of college students: a study protocol for a randomized controlled trial
JA  -  Trials
PY  -  2014
VL  -  15
CC  -  Complementary Medicine
SP  -  129
C3  -  PUBMED 24742146,EMBASE 53114105
M3  -  Journal article
KW  -  *Tai Chi
KW  -  *college student
KW  -  *health
KW  -  *psychological well being
KW  -  Adolescent
KW  -  Adult
KW  -  Age Factors
KW  -  Article
KW  -  Attention
KW  -  China
KW  -  Clinical Protocols
KW  -  Controlled study
KW  -  Diastolic blood pressure
KW  -  Female
KW  -  Fitness
KW  -  Grip strength
KW  -  Health Status
KW  -  Heart rate
KW  -  Human
KW  -  Humans
KW  -  Male
KW  -  Medicine, Chinese Traditional
KW  -  Mental Health
KW  -  Mental health
KW  -  Mindfulness
KW  -  Mood
KW  -  Proprioception
KW  -  Quality of life
KW  -  Randomized controlled trial
KW  -  Research Design
KW  -  Safety
KW  -  Self esteem
KW  -  Single blind procedure
KW  -  Single‐Blind Method
KW  -  Sleep quality
KW  -  Stress
KW  -  Students, Medical [*psychology]
KW  -  Systolic blood pressure
KW  -  Tai Ji [*psychology]
KW  -  Time Factors
KW  -  Universities
KW  -  Vital capacity
KW  -  Young Adult
DO  -  10.1186/1745-6215-15-129
AB  -  BACKGROUND: The physical and mental health of college‐age youths tends to continuously decline around the world. It is therefore important to promote health during this period. As a traditional Chinese mind‐body exercise, Tai Chi Chuan (TCC) may be an available selection. However for the college student population, the evidence is unclear as to whether TCC can be recommended as an effective exercise for promoting their physical and psychological wellbeing. Therefore high quality, rigorous, prospective, and well‐controlled randomized trials are needed to further understand TCC serving as a psychological and physical intervention in college age populations. METHOD/DESIGN: We designed a randomized, single‐blind, parallel‐controlled trial with a sample size of 206 participants. All the participants who meet the inclusion criteria come from Fujian University of Traditional Chinese Medicine (FJTCM). Participants of the TCC training group will receive TCC training at a frequency of five days per week for one hour per day for 12 weeks. No specific exercise will be administered on the participants in the control group. Both physical and mental health outcomes, including balance ability, lower limb proprioception, flexibility, physical fitness, self‐efficacy, psychological symptoms, attention span, stress, self‐esteem, mood and mindfulness, quality of life, and quality of sleep. Safety outcomes will be evaluated by blinded operators at baseline, 12 and 24‐weeks post‐intervention. DISCUSSION: This protocol presents an objective design of a randomized, single‐blind trial that will test the effectiveness and safety of TCC on the physical and psychological wellbeing of college students. If the outcome is positive, the results will provide higher quality evidence of TCC on the physical and mental health of college age populations. TRIAL REGISTRATION: Chinese Clinical Trial Registry: ChiCTR‐TRC‐13003328.
UR  -  https://www.cochranelibrary.com/central/doi/10.1002/central/CN-01117093/full
ER  -  


Record #73 of 392
Provider: John Wiley & Sons, Ltd.
Content: text/plain; charset="UTF-8"

TY  -  JOUR
AN  -  CN-01105529
AU  -  Loy, BD
AU  -  O'Connor, PJ
TI  -  The effect of histamine on changes in mental energy and fatigue after a single bout of exercise
JA  -  Physiology & behavior
PY  -  2016
VL  -  153
CC  -  Dementia and Cognitive Improvement
SP  -  7‐18
C3  -  PUBMED 26482543,EMBASE 606611767
M3  -  Journal article
KW  -  *exercise
KW  -  *fatigue
KW  -  *histamine/ec [Endogenous Compound]
KW  -  *mental health
KW  -  Adolescent
KW  -  Adult
KW  -  Affect [drug effects]
KW  -  Article
KW  -  Clinical article
KW  -  Cognition
KW  -  Cognition [drug effects, *physiology]
KW  -  Controlled study
KW  -  Crossover procedure
KW  -  Double blind procedure
KW  -  Double‐Blind Method
KW  -  Doxepin
KW  -  Doxepin [pharmacology]
KW  -  Energy
KW  -  Exercise [*physiology]
KW  -  Fatigue [*physiopathology]
KW  -  Female
KW  -  Flicker Fusion [physiology]
KW  -  Histamine Antagonists [pharmacology]
KW  -  Histamine H1 receptor/ec [Endogenous Compound]
KW  -  Histamine [*physiology]
KW  -  Human
KW  -  Humans
KW  -  Motivation
KW  -  Motivation [drug effects]
KW  -  Placebo
KW  -  Priority journal
KW  -  Randomized controlled trial
KW  -  Sleep Stages [drug effects]
KW  -  Somnolence
KW  -  Task performance
KW  -  Tomato juice
KW  -  Young Adult
DO  -  10.1016/j.physbeh.2015.10.016
AB  -  The purpose of this research was to determine if histamine, acting on brain H1 receptors, influences changes in feelings of energy and fatigue or cognitive test performance after acute exercise. Women (n=20) with low vigor and high fatigue were administered the H1 antagonist drug doxepin hydrocholoride (6 mg) in tomato juice and tomato juice alone (placebo) in a randomized, double‐blinded, cross‐over experiment before performing 30 min of light intensity cycling exercise and completing energy, fatigue, sleepiness, and motivation scales, and cognitive tasks. After exercise, mental fatigue increased for the doxepin condition (p=0.014) but not placebo (p=0.700), while mental energy decreased for both PLA and DOX (p<0.001) and cognitive task performance was unaffected. It is inferred that histamine binding to H1 receptors in the brain has a role in exercise‐induced reductions in mental fatigue, but not increases in energy.
UR  -  https://www.cochranelibrary.com/central/doi/10.1002/central/CN-01105529/full
ER  -  


Record #74 of 392
Provider: John Wiley & Sons, Ltd.
Content: text/plain; charset="UTF-8"

TY  -  JOUR
AN  -  CN-01926143
AU  -  Vera, FM
AU  -  Manzaneque, JM
AU  -  Rodriguez, FM
AU  -  Vadillo, M
AU  -  Navajas, F
AU  -  Heiniger, AI
AU  -  Perez, V
AU  -  Blanca, MJ
TI  -  Assessment of hormonal parameters and psychological well-being in healthy subjects after a Taoist qigong program: an exploratory study
JA  -  Scandinavian journal of psychology
PY  -  2019
VL  -  60
IS  -  1
SP  -  43‐49
C3  -  PUBMED 30428134,EMBASE 625946568
M3  -  Journal article
KW  -  *blood
KW  -  *physiology
KW  -  *psychology
KW  -  *qigong
KW  -  *satisfaction
KW  -  Adolescent
KW  -  Adrenocorticotropic Hormone [*blood]
KW  -  Adult
KW  -  Anxiety
KW  -  Anxiety [*psychology]
KW  -  Depression
KW  -  Depression [*psychology]
KW  -  Female
KW  -  Healthy Volunteers
KW  -  Human
KW  -  Humans
KW  -  Male
KW  -  Normal human
KW  -  Personal Satisfaction
KW  -  Pilot Projects
KW  -  Pilot study
KW  -  Qigong
KW  -  Sleep
KW  -  Sleep [*physiology]
KW  -  Young Adult
KW  -  Young adult
DO  -  10.1111/sjop.12501
AB  -  Qigong is an ancient form of health maintenance, which is part of Traditional China Medicine. Numerous beneficial mental and physical effects have been classically ascribed to this traditional psychosomatic method. The purpose of this work has been to assess the effects of Taoist qigong practice on several hormonal parameters of the Hipotalamic‐Pituitary‐Adrenal axis and specific measures of psychological well‐being in healthy subjects. Forty‐three healthy volunteers participated in the study, of whom 22 were randomly allocated to the experimental group, and 21 were assigned to the control group. Experimental participants underwent a qigong training program for one month. Blood samples for the quantification of hormonal parameters, and several instruments to assess anxiety and depression symptoms as well as subjective sleep quality, were obtained before and after the program. Statistically significant differences were found between the experimental and control groups, with the experimental group showing lower blood levels of adrenocorticotropic hormone (ACTH). This study shows that Taoist qigong is a psychosomatic method able to exert a modulatory action on ACTH levels in healthy subjects. We consider the need to continue exploring the psychobiological modulation of this qigong method and its possible repercussion for human health care.
UR  -  https://www.cochranelibrary.com/central/doi/10.1002/central/CN-01926143/full
ER  -  


Record #75 of 392
Provider: John Wiley & Sons, Ltd.
Content: text/plain; charset="UTF-8"

TY  -  JOUR
AN  -  CN-02568624
AU  -  Liu, HLV
AU  -  Sun, F
AU  -  Tse, CYA
TI  -  Examining the Impact of Physical Activity on Sleep Quality in Children With ADHD
JA  -  Journal of attention disorders
PY  -  2023
VL  -  27
IS  -  10
SP  -  1099‐1106
C3  -  PUBMED 37248735,EMBASE 641447015
M3  -  Journal article
KW  -  *attention deficit hyperactivity disorder
KW  -  *physical activity
KW  -  *sleep quality
KW  -  Adolescent
KW  -  Article
KW  -  Attention Deficit Disorder with Hyperactivity [complications, diagnosis]
KW  -  Child
KW  -  Clinical article
KW  -  Controlled study
KW  -  Exercise
KW  -  Female
KW  -  Human
KW  -  Humans
KW  -  Male
KW  -  Polysomnography
KW  -  Randomized controlled trial
KW  -  School child
KW  -  Sleep
KW  -  Sleep Quality
KW  -  Sleep Wake Disorders [diagnosis]
KW  -  Sleep efficiency
KW  -  Sleep latency
KW  -  Sleep parameters
KW  -  Sleep time
KW  -  Wake after sleep onset
DO  -  10.1177/10870547231171723
AB  -  OBJECTIVE: Sleep problems have been commonly observed in children with attention deficit hyperactivity disorder (ADHD). The aim of current study was to investigate the impact of physical activity on sleep quality in young adolescent with attention deficit hyperactivity disorder. METHOD: A total of 33 children diagnosed with attention deficit hyperactivity disorder (mean age = 10.12 years) were randomized into intervention group and control group respectively. Mention the intervention detail here. Four specific sleep parameters, including sleep efficiency, sleep onset latency, sleep duration, and wake after sleep onset, were assessed before and after the intervention period in both groups. RESULTS: Results revealed the significant improvements in sleep efficiency, sleep onset latency and wake after sleep onset in the intervention group but not in the control group. CONCLUSION: Current findings highlight the benefits of PA on enhancing sleep quality among children with ADHD.
UR  -  https://www.cochranelibrary.com/central/doi/10.1002/central/CN-02568624/full
ER  -  


Record #76 of 392
Provider: John Wiley & Sons, Ltd.
Content: text/plain; charset="UTF-8"

TY  -  JOUR
AN  -  CN-01917263
AU  -  Nooijen, CFJ
AU  -  Blom, V
AU  -  Ekblom, Ö
AU  -  Ekblom, MM
AU  -  Kallings, LV
TI  -  Improving office workers' mental health and cognition: a 3-arm cluster randomized controlled trial targeting physical activity and sedentary behavior in multi-component interventions
JA  -  BMC public health
PY  -  2019
VL  -  19
IS  -  1
SP  -  266
C3  -  PUBMED 30836957,EMBASE 626694269
M3  -  Journal article
KW  -  *Cognition
KW  -  *Exercise [physiology, psychology]
KW  -  *Health Promotion [organization & administration]
KW  -  *Mental Health
KW  -  *Sedentary Behavior
KW  -  *accelerometer
KW  -  *cognitive function test
KW  -  *mental health
KW  -  *office worker
KW  -  *sedentary lifestyle
KW  -  *walking
KW  -  Adolescent
KW  -  Adult
KW  -  Aged
KW  -  Article
KW  -  Body composition
KW  -  Comparative effectiveness
KW  -  Controlled study
KW  -  Counseling
KW  -  Exercise
KW  -  Female
KW  -  Follow up
KW  -  Habit
KW  -  Hospital admission
KW  -  Human
KW  -  Human experiment
KW  -  Humans
KW  -  Leadership
KW  -  Male
KW  -  Middle Aged
KW  -  Occupational Health
KW  -  Occupations
KW  -  Outcome assessment
KW  -  Questionnaire
KW  -  Randomized controlled trial
KW  -  Research Design
KW  -  Sitting Position
KW  -  Sleep
KW  -  Sweden
KW  -  Time Factors
KW  -  Workplace
KW  -  Young Adult
DO  -  10.1186/s12889-019-6589-4
AB  -  BACKGROUND: Physically inactive and sedentary lifestyles are negatively related to both mental health and cognition. For office‐workers, who spend two‐thirds of their workday sitting, it is important to improve these lifestyles. The aim of this study is to assess the effectiveness of multi‐component interventions, incorporating individual, environmental and organizational changes, to increase physical activity or reduce sedentary behavior among office‐workers in order to improve mental health and cognition. DISCUSSION: This cluster RCT will contribute to the currently available evidence by comparing the effectiveness of multi‐component interventions targeting physical activity or sedentary behavior with the end goal of improving mental health and cognition. This study is strong in its cluster randomized design, numerous objective outcome measures and long‐term follow‐up. The exact content of the interventions has been defined by combining theory with results from a larger research project as well as having a continuous dialogue with the involved companies. TRIAL REGISTRATION: ISRCTN92968402 . METHODS: a 3‐arm, clustered randomized controlled trial (RCT) with waiting list control group amongst adult office‐workers of two large Swedish companies. Cluster teams will be randomized into 6‐month interventions or to a passive waiting list control group which will receive the allocated intervention with a 6‐month delay. Two multicomponent interventions will be studied of which one focuses on improving physical activity and the other on reducing sedentary behavior. Both interventions include 5 sessions of motivational counselling. In the physical activity intervention persons also get access to a gym and team leaders will organize lunch walks and encourage to exercise. In the sedentary behavior intervention standing‐ and walking meetings will be implemented and team leaders will encourage to reduce sitting. The recruitment target is 110 office‐workers per arm (330 in total). Measurements will be repeated every 6 months for a total intended duration of 24 months. Proximal main outcomes are physical activity measured with accelerometers and sedentary behavior with inclinometers. Distal outcomes are self‐reported mental health and a cognition test battery. Additional outcomes will include cardiovascular fitness, body composition, sleep, self‐reported physical activity and sedentary behavior, other health habits, physical health, and working mechanisms from blood samples and questionnaires.
UR  -  https://www.cochranelibrary.com/central/doi/10.1002/central/CN-01917263/full
ER  -  


Record #77 of 392
Provider: John Wiley & Sons, Ltd.
Content: text/plain; charset="UTF-8"

TY  -  JOUR
AN  -  CN-01256379
AU  -  Kannan, P
AU  -  Chapple, CM
AU  -  Miller, D
AU  -  Claydon, LS
AU  -  Baxter, GD
TI  -  Menstrual pain and quality of life in women with primary dysmenorrhea: rationale, design, and interventions of a randomized controlled trial of effects of a treadmill-based exercise intervention
JA  -  Contemporary clinical trials
PY  -  2015
VL  -  42
SP  -  81‐89
C3  -  PUBMED 25839713
M3  -  Journal article
KW  -  Absenteeism
KW  -  Adolescent
KW  -  Adult
KW  -  Dysmenorrhea [*therapy]
KW  -  Exercise Therapy [*methods]
KW  -  Female
KW  -  Humans
KW  -  Pain Management [*methods]
KW  -  Patient Compliance
KW  -  Prospective Studies
KW  -  Quality of Life
KW  -  Research Design
KW  -  Running
KW  -  Single‐Blind Method
KW  -  Sleep
KW  -  Walking
KW  -  Young Adult
DO  -  10.1016/j.cct.2015.03.010
AB  -  Dysmenorrhea in the absence of pelvic abnormality is termed primary dysmenorrhea (PD). The health burden and social and economic costs of PD are high as it is reported to be the leading cause of recurrent absenteeism from school or work in adolescent girls and young adults. The belief that exercise works for relieving symptoms in women with PD is based on anecdotal evidence and non‐experimental studies. There is very limited evidence from randomized controlled trials (RCTs) to support the use of exercise to reduce the intensity of menstrual pain. The objective of this study is to evaluate the effectiveness of exercise to reduce intensity of pain and improve quality of life in women with PD. We describe the study design of a single‐blind (assessor), prospective, two‐arm RCT, and the participant characteristics of the 70 women recruited in the age‐group 18 to 43 years. The primary outcome of the study is pain intensity. The secondary outcomes of the study are quality of life, functional limitation, sleep, global improvement with treatment, and protocol adherence. The outcomes assessments are done at first menstrual period (baseline, Week 0), 2nd menstrual period (Week 4) and at two additional time points (Week 16 and Week 28) during the trial. The results of the study will provide physiotherapists, medical practitioners, and researchers as well as the women who have PD with new insights, knowledge, and evidence about the use of exercise to manage pain in women with PD.
UR  -  https://www.cochranelibrary.com/central/doi/10.1002/central/CN-01256379/full
ER  -  


Record #78 of 392
Provider: John Wiley & Sons, Ltd.
Content: text/plain; charset="UTF-8"

TY  -  JOUR
AN  -  CN-01943088
AU  -  Wang, Q
AU  -  Guo, R
AU  -  Nair, S
AU  -  Smith, D
AU  -  Bisha, B
AU  -  Nair, AS
AU  -  Nair, R
AU  -  Downs, BW
AU  -  Kushner, S
AU  -  Bagchi, M
TI  -  Safety and Efficacy of N-SORB®, a Proprietary KD120 MEC Metabolically Activated Enzyme Formulation: a Randomized, Double-Blind, Placebo-Controlled Study
JA  -  Journal of the American College of Nutrition
PY  -  2019
VL  -  38
IS  -  7
SP  -  577‐585
C3  -  PUBMED 30971174,EMBASE 627200898
M3  -  Journal article
KW  -  *Pittsburgh Sleep Quality Index
KW  -  *drug formulation
KW  -  *dual energy X ray absorptiometry
KW  -  *enzyme activity
KW  -  *quality of life
KW  -  Absence of side effects
KW  -  Adolescent
KW  -  Adult
KW  -  Article
KW  -  Aspartate Aminotransferases [blood, metabolism]
KW  -  Aspartate aminotransferase level
KW  -  Blood cell count
KW  -  Blood pressure
KW  -  Body fat
KW  -  Body weight
KW  -  Controlled study
KW  -  Creatinine blood level
KW  -  Double blind procedure
KW  -  Double‐Blind Method
KW  -  Drug safety
KW  -  Enzyme linked immunosorbent assay
KW  -  Female
KW  -  Gene Expression Regulation, Enzymologic [drug effects]
KW  -  Gene expression
KW  -  Glucose blood level
KW  -  Hematocrit
KW  -  Human
KW  -  Human cell
KW  -  Human experiment
KW  -  Human tissue
KW  -  Humans
KW  -  Immunity
KW  -  Lipid liver level
KW  -  Lymphocyte
KW  -  Major clinical study
KW  -  Male
KW  -  Mean corpuscular volume
KW  -  Multienzyme Complexes [administration & dosage, *pharmacology]
KW  -  Pharmacokinetics
KW  -  Protein blood level
KW  -  Protein expression
KW  -  Quality of Life
KW  -  Questionnaire
KW  -  Randomized controlled trial
KW  -  Sleep [*drug effects]
KW  -  Sleep quality
KW  -  Thrombocyte
KW  -  Urea nitrogen blood level
KW  -  Visually impaired person
KW  -  Volunteer
KW  -  World Health Organization
KW  -  Young Adult
DO  -  10.1080/07315724.2019.1586591
AB  -  Background: Enzymes are crucial for all aspects of metabolic function. Digestive enzymes from natural sources have been credited with beneficial effects in the digestion and absorption of food. N‐SORB is a novel KD120 multienzyme complex (MEC) of metabolically activated enzymes composed of proteases, amylases, lipases, alpha‐galactosidase, and glucoamylase from natural sources. These enzymes are encapsulated in a SK713 SLP (non‐GMO soy lecithin phospholipid) absorption technology (Prodosome®). Objective: This randomized, double‐blind placebo‐controlled investigation assessed the safety and efficacy of N‐SORB KD120 MEC in healthy male and female volunteers on various parameters of the blood, immunity, body composition, physical health, and quality of life following a 90‐day intervention. Methods: Forty‐six male and female (mean age: 25.8 ± 12.1 years) healthy volunteers were randomly assigned to receive either N‐SORB (1 mL, twice daily) or placebo for 90 consecutive days. Complete blood count, as well as blood glucose, liver enzymes, and lipid profile were assessed pre‐ and post‐intervention. Serum cytokine levels were determined by using a Bio‐Plex Pro Human Cytokine 8‐plex assay and enzyme linked immunosorbent assay (ELISA). Whole body composition analysis was performed by dual‐energy x‐ray absorptiometry (DEXA) to determine body fat mass, lean mass, and android and gynoid fat. Body weight, blood pressure, and physical health were assessed. Changes in quality of life were examined using the World Health Organization Quality of Life–abbreviated version and sleep quality was assessed using the 24‐item Pittsburgh Sleep Quality Index (PSQI) questionnaire. Adverse events were monitored before, during, and after completion of the study. Results: Of the 46 subjects enrolled, a total of 40 subjects successfully completed the study. Compared to placebo, changes in blood cell counts including hematocrit, hemoglobin, mean corpuscular volume, platelets, and lymphocytes provide evidence of some improvement. Quality of life (QOL) parameters showed a small but significant improvement in the N‐SORB group. A significant increase was observed in aspartate aminotransferase level in the placebo group at the end of 90 days of treatment; however, no increase was observed in the N‐SORB group. No significant changes in blood urea nitrogen, serum creatinine, alkaline phosphatase, alanine aminotransferase, and lipid profile were observed between the placebo and treatment groups before and following intervention. No adverse effects were reported. Conclusions: This randomized, double blind, placebo‐controlled clinical study demonstrates that short‐term intervention with N‐SORB improves the QOL and PSQI in healthy volunteers and did not significantly alter cardiometabolic parameters, lipid profile, or body composition.
UR  -  https://www.cochranelibrary.com/central/doi/10.1002/central/CN-01943088/full
ER  -  


Record #79 of 392
Provider: John Wiley & Sons, Ltd.
Content: text/plain; charset="UTF-8"

TY  -  JOUR
AN  -  CN-01960308
AU  -  Silveira, LCJ
AU  -  Aliti, GB
AU  -  Da Silva, EM
AU  -  Pimentel, RP
AU  -  Gus, M
AU  -  Rabelo-Silva, ER
TI  -  Effect of motivational interviewing in hypertensive patients (MIdNIgHT): study protocol for a randomized controlled trial
JA  -  Trials
PY  -  2019
VL  -  20
IS  -  1
CC  -  Hypertension
SP  -  414
C3  -  PUBMED 31288854,EMBASE 628452034
M3  -  Journal article
KW  -  *clinical effectiveness
KW  -  *hypertension /drug therapy /therapy
KW  -  *motivational interviewing
KW  -  Adolescent
KW  -  Adult
KW  -  Aged
KW  -  Aged, 80 and over
KW  -  Antihypertensive Agents [*therapeutic use]
KW  -  Article
KW  -  Behavior change
KW  -  Blood Pressure [*drug effects]
KW  -  Blood pressure measurement
KW  -  Blood pressure monitoring
KW  -  Body weight loss
KW  -  Brazil
KW  -  Controlled study
KW  -  Daytime somnolence
KW  -  Diet, Sodium‐Restricted
KW  -  Exercise
KW  -  Female
KW  -  Follow up
KW  -  Health Knowledge, Attitudes, Practice
KW  -  Human
KW  -  Humans
KW  -  Hypertension [diagnosis, *drug therapy, physiopathology, psychology]
KW  -  Major clinical study
KW  -  Male
KW  -  Medication Adherence
KW  -  Middle Aged
KW  -  Motivation
KW  -  Motivational Interviewing
KW  -  Outpatient department
KW  -  Parallel design
KW  -  Patient compliance
KW  -  Patient monitoring
KW  -  Physical activity
KW  -  Randomized Controlled Trials as Topic
KW  -  Randomized controlled trial
KW  -  Risk Reduction Behavior
KW  -  Self Care
KW  -  Self care
KW  -  Single blind procedure
KW  -  Sleep
KW  -  Smoking cessation
KW  -  Sodium restriction
KW  -  Systolic blood pressure
KW  -  Time Factors
KW  -  Treatment Outcome
KW  -  Treatment outcome
KW  -  Weight Loss
KW  -  Young Adult
DO  -  10.1186/s13063-019-3486-1
AB  -  Background: Only one‐third of hypertensive patients achieve and maintain blood‐pressure control. This is attributed to low treatment adherence and has a negative impact on clinical outcomes. Adherence is multidimensional and involves aspects both related to patient characteristics and to the chronic nature of the disease. In this context, motivational interviewing has been proposed as an approach to foster patients' motivations to change their behavior for the benefit of their own health, thus providing more lasting behavioral changes. Design and methods: Single‐center, parallel, randomized controlled trial with outcome‐assessor blinding. This study will select adult patients (n = 120) diagnosed with hypertension who receive regular follow‐up in a specialized outpatient clinic. Patients will be randomly allocated across two groups: the intervention group will have appointments focused on motivational interviewing, while the control group will have traditional appointments. Patients will be monitored face‐to‐face, once monthly for six months. The primary outcomes will be a reduction of at least 8 mmHg in systolic blood pressure and changes in mean blood pressure measured by 24‐h ambulatory blood pressure monitoring. Secondary outcomes include improvement of adherence to a low‐sodium diet, adherence to self‐care behaviors, regular use of antihypertensive medications, increase or maintenance of physical activity, weight reduction, evaluation of changes in daytime sleepiness, and cessation of smoking. Discussion: This study shows an intervention strategy that will be tested and, if effective, warrant replication in monitoring of other chronic diseases. Trial registration: ClinicalTrials.gov, NCT02892929. Registered on 24 August 2016.
UR  -  https://www.cochranelibrary.com/central/doi/10.1002/central/CN-01960308/full
ER  -  


Record #80 of 392
Provider: John Wiley & Sons, Ltd.
Content: text/plain; charset="UTF-8"

TY  -  JOUR
AN  -  CN-02274695
AU  -  Zheng, Y
AU  -  Wang, W
AU  -  Zhong, Y
AU  -  Wu, F
AU  -  Zhu, Z
AU  -  Tham, YC
AU  -  Lamoureux, E
AU  -  Xiao, L
AU  -  Zhu, E
AU  -  Liu, H
AU  -  et al.
TI  -  A Peer-to-Peer Live-Streaming Intervention for Children During COVID-19 Homeschooling to Promote Physical Activity and Reduce Anxiety and Eye Strain: cluster Randomized Controlled Trial
JA  -  Journal of medical Internet research
PY  -  2021
VL  -  23
IS  -  4
SP  -  e24316
C3  -  PUBMED 33882021,EMBASE 2011975435
M3  -  Journal article
KW  -  *anxiety
KW  -  *asthenopia
KW  -  *coronavirus disease 2019
KW  -  *e‐learning
KW  -  *medical information
KW  -  *mobile phone
KW  -  *physical activity
KW  -  Adolescent
KW  -  Anxiety [prevention & control, psychology, *therapy]
KW  -  Article
KW  -  Asthenopia [*prevention & control]
KW  -  Behavior change
KW  -  COVID‐19 [epidemiology]
KW  -  Child
KW  -  China
KW  -  China [epidemiology]
KW  -  Controlled study
KW  -  Education, Distance
KW  -  Exercise
KW  -  Female
KW  -  Health education
KW  -  Human
KW  -  Humans
KW  -  Leisure
KW  -  Major clinical study
KW  -  Male
KW  -  Middle school
KW  -  Outcome assessment
KW  -  Pandemic
KW  -  Pandemics
KW  -  Peer Group
KW  -  Randomized controlled trial
KW  -  Self Report
KW  -  Sleep quality
KW  -  Students [psychology]
DO  -  10.2196/24316
AB  -  BACKGROUND: The COVID‐19 pandemic has led to worldwide school closures, with millions of children confined to online learning at home. As a result, children may be susceptible to anxiety and digital eye strain, highlighting a need for population interventions. OBJECTIVE: The objective of our study was to investigate whether a digital behavior change intervention aimed at promoting physical activity could reduce children's anxiety and digital eye strain while undergoing prolonged homeschooling during the COVID‐19 pandemic. METHODS: In this cluster randomized controlled trial, homeschooled grade 7 students at 12 middle schools in southern China were recruited through local schools and randomly assigned by the school to receive (1:1 allocation): (1) health education information promoting exercise and ocular relaxation, and access to a digital behavior change intervention, with live streaming and peer sharing of promoted activities (intervention), or (2) health education information only (control). The primary outcome was change in self‐reported anxiety score. Secondary outcomes included change in self‐reported eye strain and sleep quality. RESULTS: On March 16, 2020, 1009 children were evaluated, and 954 (94.5%) eligible children of consenting families were included in the intention‐to‐treat analysis. Children in the intervention (n=485, 6 schools) and control (n=469, 6 schools) groups were aged 13.5 (SD 0.5) years, and 52.3% (n=499) were male. The assigned interventions were completed by 896 children (intervention: n=467, 96.3%; control: n=429, 91.5%). The 2‐week change in square‐root‐transformed self‐reported anxiety scores was greater in the intervention (‐0.23, 95% CI ‐0.27 to ‐0.20) vs control group (0.12, 95% CI 0.09‐0.16; unadjusted difference ‐0.36, 95% CI ‐0.63 to ‐0.08; P=.02). There was a significant reduction in square‐root‐transformed eye strain in the intervention group (‐0.08, 95% CI ‐0.10 to 0.06) compared to controls (0.07, 95% CI 0.05‐0.09; difference ‐0.15, 95% CI ‐0.26 to ‐0.03; P=.02). Change in sleep quality was similar between the two groups. CONCLUSIONS: This digital behavior change intervention reduced children's anxiety and eye strain during COVID‐19‐associated online schooling. TRIAL REGISTRATION: ClinicalTrials.gov NCT04309097; http://clinicaltrials.gov/ct2/show/NCT04309097.
UR  -  https://www.cochranelibrary.com/central/doi/10.1002/central/CN-02274695/full
ER  -  


Record #81 of 392
Provider: John Wiley & Sons, Ltd.
Content: text/plain; charset="UTF-8"

TY  -  JOUR
AN  -  CN-02765926
AU  -  de Girolamo, G
AU  -  Leone, S
AU  -  D'Addazio, M
AU  -  Toffol, E
AU  -  Martinelli, A
AU  -  Bellini, S
AU  -  Calza, S
AU  -  Carnevale, M
AU  -  Cattane, N
AU  -  Cattaneo, A
AU  -  et al.
TI  -  Physical Activity in young female outpatients with BORderline personality Disorder (PABORD): a study protocol for a randomized controlled trial (RCT)
JA  -  Trials
PY  -  2024
VL  -  25
IS  -  1
SP  -  685
C3  -  PUBMED 39415283,EMBASE 2031874754
M3  -  Journal article
KW  -  *Borderline Personality Disorder [diagnosis, physiopathology, psychology, therapy]
KW  -  *Exercise
KW  -  *Outpatients
KW  -  *Randomized Controlled Trials as Topic
KW  -  *borderline state /therapy
KW  -  *outpatient
KW  -  *physical activity
KW  -  Abdominal circumference
KW  -  Adolescent
KW  -  Adult
KW  -  Anxiety
KW  -  Article
KW  -  Beck Depression Inventory
KW  -  Behavioural regulations in exercise questionnaire‐3
KW  -  Blood sampling
KW  -  Body composition
KW  -  Body mass
KW  -  Cadence (gait)
KW  -  Cardiorespiratory fitness
KW  -  Clinical trial protocol
KW  -  Contact time
KW  -  Controlled study
KW  -  Exercise Therapy [methods]
KW  -  Female
KW  -  Flight time
KW  -  Follow up
KW  -  Fragmented sleep
KW  -  General health status assessment
KW  -  Genital system disease assessment
KW  -  Glucose blood level
KW  -  Healthy diet
KW  -  Hip circumference
KW  -  Human
KW  -  Humans
KW  -  Intervention study
KW  -  Likert scale
KW  -  Lipid fingerprinting
KW  -  Low intensity exercise
KW  -  Motivation
KW  -  Muscle exercise
KW  -  Optimism
KW  -  Personality disorder assessment
KW  -  Physical examination
KW  -  Physician
KW  -  Premenstrual symptom screening tool
KW  -  Psychoeducation
KW  -  Psychotherapy
KW  -  Randomized controlled trial
KW  -  Rosenberg Self‐Esteem Scale
KW  -  Sedentary Behavior
KW  -  Sedentary lifestyle
KW  -  Self esteem
KW  -  Sleep onset time
KW  -  Sleep parameters
KW  -  Sleep time
KW  -  Sport medicine physician
KW  -  State Trait Anxiety Inventory
KW  -  Step length
KW  -  Therapy effect
KW  -  Time
KW  -  Time Factors
KW  -  Treatment Outcome
KW  -  Waist circumference
KW  -  Wake after sleep onset
KW  -  Wake up time
KW  -  Walking speed
KW  -  World Health Organization Disability Assessment Schedule
KW  -  Young Adult
KW  -  Zanarini rating scale for borderline personality disorder
DO  -  10.1186/s13063-024-08525-8
AB  -  BACKGROUND: Current treatments for mental disorders, like pharmacotherapy or psychological approaches, do not lead to full remission in all individuals. Physical activity (PA) is effective at improving psycho‐physical health in major depressive and anxiety disorders. However, the efficacy of PA as an adjunctive treatment for borderline personality disorder (BPD) has not been studied. To date, there are no approved pharmacological treatments for this severe condition and limited accessibility to effective psychotherapeutic interventions. This study tests the efficacy of a structured PA programme as an additional treatment for BPD outpatients. METHODS: The PABORD is a randomised controlled trial for female outpatients (18‐40 years) with a BPD diagnosis. The intervention group (n = 32) will participate in a 12‐week structured PA programme supervised by a sport medicine physician and preceded by three psychoeducation sessions on healthy eating habits. The control group (n = 32) will receive a 12‐week psychoeducation programme on PA, diet, and health risks of a sedentary lifestyle for a total of 8 sessions. The study aims to determine if the PA intervention is superior to the control in reducing BPD symptoms. Secondary aims include improving PA levels and physical and psychological health. Assessments will be conducted at baseline, post‐intervention, and 3 months post‐intervention. DISCUSSION: The structured PA programme is expected to outperform the control group in terms of health and PA outcomes at the end of the intervention. Repeated assessments will also help to identify psychosocial factors that influence PA maintenance. Findings will support the potential widespread implementation of PA programmes for BPD treatment. TRIAL REGISTRATION: ClinicalTrials.gov NCT06461104. Registered on 6 June 2024 {2a}.
UR  -  https://www.cochranelibrary.com/central/doi/10.1002/central/CN-02765926/full
ER  -  


Record #82 of 392
Provider: John Wiley & Sons, Ltd.
Content: text/plain; charset="UTF-8"

TY  -  JOUR
AN  -  CN-02812634
AU  -  Gerhardt, S
AU  -  Kroth, M
AU  -  Seeger, A
AU  -  Schmitt, R
AU  -  Fritz, H
AU  -  Diring, L
AU  -  Shevchenko, Y
AU  -  Ersche, KD
AU  -  Feld, G
AU  -  Vollstädt-Klein, S
TI  -  Increasing the smoking cessation success rate by enhancing improvement of self-control through sleep-amplified memory consolidation: protocol of a randomized controlled, functional magnetic resonance study
JA  -  BMC psychology
PY  -  2025
VL  -  13
IS  -  1
SP  -  157
C3  -  PUBMED 39987116
M3  -  Journal article
KW  -  *Memory Consolidation
KW  -  *Smoking Cessation [methods]
KW  -  Adolescent
KW  -  Adult
KW  -  Aged
KW  -  Cognitive Remediation [methods]
KW  -  Female
KW  -  High‐Intensity Interval Training [methods]
KW  -  Humans
KW  -  Magnetic Resonance Imaging
KW  -  Male
KW  -  Middle Aged
KW  -  Self‐Control
KW  -  Sleep [physiology]
KW  -  Tobacco Use Disorder [therapy]
KW  -  Treatment Outcome
KW  -  Young Adult
DO  -  10.1186/s40359-025-02482-w
AB  -  BACKGROUND: Tobacco use disorder (TUD) remains a global health crisis characterized by high relapse rates despite extensive cessation efforts. This study aims to enhance treatment outcomes by addressing the cognitive and neural imbalances associated with habitual and goal‐directed behaviours among individuals with TUD. We hypothesise that by integrating high‐intensity interval training (HIIT), cognitive remediation treatment (CRT) via app‐based chess training and a standard smoking cessation program (SCP) for cognitive control and sleep quality will be improved, thereby facilitating smoking cessation. METHODS: The study will enrol 140 treatment‐seeking smokers aged 18‐65 years who meet the DSM‐5 criteria for TUD. The participants will be randomly assigned to four groups: CRT + HIIT in the morning, CRT + HIIT in the evening, HIIT alone in the morning, and HIIT alone in the evening. Assessments will be conducted at baseline (T1), postintervention (T2), and at a three‐month follow‐up (T3) at the Central Institute of Mental Health in Mannheim, Germany. The primary outcomes include abstinence days or amount of alcohol consumed in cases of relapse, as well as craving reduction. Secondary outcomes include improvements in cognitive functions (working memory, response inhibition, and cognitive control), measured through neuropsychological tasks, functional magnetic resonance imaging (fMRI), polysomnography, and self‐report questionnaires. The repeated‐measures design allows for within‐subject comparisons to evaluate intervention effectiveness. DISCUSSION: This study aims to provide insights into the mechanisms through which combined CRT and evening HIIT, alongside improvements in sleep quality, can enhance smoking cessation outcomes. The hypothesised benefits on cognitive control and neural activity changes are expected to support better treatment adherence and reduced relapse rates among individuals with TUD. Addressing potential challenges such as high dropout rates through comprehensive participant support is crucial for the study's success. Findings from this research could inform future therapeutic strategies for TUD, potentially advancing addiction treatment approaches. The integration of novel interventions with established cessation programs underscores the study's significance in exploring holistic approaches to improving public health outcomes related to tobacco addiction. TRIAL REGISTRATION: Registered at clinicaltrials.gov/ct2/show/NCT05726045 (Date 04.04.2024).
UR  -  https://www.cochranelibrary.com/central/doi/10.1002/central/CN-02812634/full
ER  -  


Record #83 of 392
Provider: John Wiley & Sons, Ltd.
Content: text/plain; charset="UTF-8"

TY  -  JOUR
AN  -  CN-01118294
AU  -  Løppenthin, K
AU  -  Esbensen, BA
AU  -  Jennum, P
AU  -  Østergaard, M
AU  -  Christensen, JF
AU  -  Thomsen, T
AU  -  Bech, JS
AU  -  Midtgaard, J
TI  -  Effect of intermittent aerobic exercise on sleep quality and sleep disturbances in patients with rheumatoid arthritis - design of a randomized controlled trial
JA  -  BMC musculoskeletal disorders
PY  -  2014
VL  -  15
CC  -  Common Mental Disorders
SP  -  49
C3  -  PUBMED 24559487
M3  -  Journal article
KW  -  *Exercise
KW  -  Adolescent
KW  -  Adult
KW  -  Aged
KW  -  Arthritis, Rheumatoid [complications, *therapy]
KW  -  Fatigue [etiology]
KW  -  Female
KW  -  Humans
KW  -  Male
KW  -  Middle Aged
KW  -  Patient Selection
KW  -  Polysomnography
KW  -  Single‐Blind Method
KW  -  Sleep Disorders, Intrinsic [etiology, *therapy]
KW  -  Young Adult
DO  -  10.1186/1471-2474-15-49
AB  -  BACKGROUND: Poor sleep is prevalent in patients with systemic inflammatory disorders, including rheumatoid arthritis, and, in addition to fatigue, pain, depression and inflammation, is associated with an increased risk of co‐morbidity and all‐cause mortality. Whereas non‐pharmacological interventions in patients with rheumatoid arthritis have been shown to reduce pain and fatigue, no randomized controlled trials have examined the effect of non‐pharmacological interventions on improvement of sleep in patients with rheumatoid arthritis. The aim of this trial was to evaluate the efficacy of an intermittent aerobic exercise intervention on sleep, assessed both objectively and subjectively in patients with rheumatoid arthritis. METHODS/DESIGN: A randomized controlled trial including 44 patients with rheumatoid arthritis randomly assigned to an exercise training intervention or to a control group. The intervention consists of 18 session intermittent aerobic exercise training on a bicycle ergometer three times a week. Patients are evaluated according to objective changes in sleep as measured by polysomnography (primary outcome). Secondary outcomes include changes in subjective sleep quality and sleep disturbances, fatigue, pain, depressive symptoms, physical function, health‐related quality of life and cardiorespiratory fitness. DISCUSSION: This trial will provide evidence of the effect of intermittent aerobic exercise on the improvement of sleep in patients with rheumatoid arthritis, which is considered important in promotion of health and well‐being. As such, the trial meets a currently unmet need for the provision of non‐pharmacological treatment initiatives of poor sleep in patients with rheumatoid arthritis. TRIAL REGISTRATION: ClinicalTrials.gov Identifier: NCT01966835.
UR  -  https://www.cochranelibrary.com/central/doi/10.1002/central/CN-01118294/full
ER  -  


Record #84 of 392
Provider: John Wiley & Sons, Ltd.
Content: text/plain; charset="UTF-8"

TY  -  JOUR
AN  -  CN-00916486
AU  -  Rethorst, CD
AU  -  Sunderajan, P
AU  -  Greer, TL
AU  -  Grannemann, BD
AU  -  Nakonezny, PA
AU  -  Carmody, TJ
AU  -  Trivedi, MH
TI  -  Does exercise improve self-reported sleep quality in non-remitted major depressive disorder?
JA  -  Psychological medicine
PY  -  2013
VL  -  43
IS  -  4
SP  -  699‐709
C3  -  PUBMED 23171815
M3  -  Journal article
KW  -  Adolescent
KW  -  Adult
KW  -  Aged
KW  -  Combined Modality Therapy [methods]
KW  -  Depressive Disorder, Major [complications, psychology, *therapy]
KW  -  Exercise Therapy
KW  -  Female
KW  -  Humans
KW  -  Linear Models
KW  -  Male
KW  -  Middle Aged
KW  -  Outcome Assessment, Health Care [*statistics & numerical data]
KW  -  Psychiatric Status Rating Scales
KW  -  Secondary Prevention
KW  -  Selective Serotonin Reuptake Inhibitors [therapeutic use]
KW  -  Self Report
KW  -  Severity of Illness Index
KW  -  Sleep Initiation and Maintenance Disorders [complications, *prevention & control]
KW  -  Time Factors
KW  -  Young Adult
DO  -  10.1017/S0033291712001675
AB  -  BACKGROUND: Sleep disturbances are persistent residual symptoms following remission of major depressive disorder (MDD) and are associated with an increased risk of MDD recurrence. The purpose of the current study was to examine the effect of exercise augmentation on self‐reported sleep quality in participants with non‐remitted MDD. Method Participants were randomized to receive selective serotonin reuptake inhibitor (SSRI) augmentation with one of two doses of exercise: 16 kilocalories per kilogram of body weight per week (KKW) or 4 KKW for 12 weeks. Depressive symptoms were assessed using the clinician‐rated Inventory of Depressive Symptomatology (IDS‐C). The four sleep‐related items on the IDS‐C (Sleep Onset Insomnia, Mid‐Nocturnal Insomnia, Early Morning Insomnia, and Hypersomnia) were used to assess self‐reported sleep quality. RESULTS: Significant decreases in total insomnia (p < 0.0001) were observed, along with decreases in sleep onset, mid‐nocturnal and early‐morning insomnia (p's <0.002). Hypersomnia did not change significantly (p = 0.38). Changes in total, mid‐nocturnal and early‐morning insomnia were independent of changes in depressive symptoms. Higher baseline hypersomnia predicted a greater decrease in depression severity following exercise treatment (p = 0.0057). No significant moderating effect of any baseline sleep on change in depression severity was observed. There were no significant differences between exercise treatment groups on total insomnia or any individual sleep item. CONCLUSIONS: Exercise augmentation resulted in improvements in self‐reported sleep quality in patients with non‐remitted MDD. Given the prevalence of insomnia as a residual symptom following MDD treatment and the associated risk of MDD recurrence, exercise augmentation may have an important role in the treatment of MDD.
UR  -  https://www.cochranelibrary.com/central/doi/10.1002/central/CN-00916486/full
ER  -  


Record #85 of 392
Provider: John Wiley & Sons, Ltd.
Content: text/plain; charset="UTF-8"

TY  -  JOUR
AN  -  CN-00853045
AU  -  Garcia-Toro, M
AU  -  Roca, M
AU  -  Monzón, S
AU  -  Vives, M
AU  -  Oliván, B
AU  -  Vicens, E
AU  -  Salva, J
AU  -  Gili, M
TI  -  Hygienic-dietary recommendations for major depression treatment: study protocol of a randomized controlled trial
JA  -  BMC psychiatry
PY  -  2012
VL  -  12
CC  -  Common Mental Disorders
SP  -  201
C3  -  PUBMED 23158080
M3  -  Journal article
KW  -  *Sunlight
KW  -  Adolescent
KW  -  Adult
KW  -  Aged
KW  -  Clinical Protocols [standards]
KW  -  Depressive Disorder, Major [diet therapy, *therapy]
KW  -  Diet [*methods]
KW  -  Exercise Therapy [*methods]
KW  -  Humans
KW  -  Middle Aged
KW  -  Psychiatric Status Rating Scales
KW  -  Research Design
KW  -  Sleep [physiology]
KW  -  Treatment Outcome
KW  -  Young Adult
DO  -  10.1186/1471-244X-12-201
AB  -  BACKGROUND: Depression is a highly prevalent and disabling mental disorder with an incidence rate which appears to be increasing in the developed world. This fact seems to be at least partially related to lifestyle factors. Some hygienic‐dietary measures have shown their efficacy as a coadjuvant of standard treatment. However, their effectiveness has not yet been proved enough in usual clinical practice. METHODS: Multicenter, randomized, controlled, two arm‐parallel, clinical trial involving 300 patients over 18 years old with a diagnosis of Major Depression. Major depression will be diagnosed by means of the Mini‐International Neuropsychiatric Interview. The Beck Depression Inventory total score at the end of the study will constitute the main efficacy outcome. Quality of Life and Social and Health Care Services Consumption Scales will be also administered. Patients will be assessed at three different occasions: baseline, 6‐month follow‐up and 12‐month follow‐up. DISCUSSION: We expect the patients in the active lifestyle recommendations group to experience a greater improvement in their depressive symptoms and quality of life with lower socio‐sanitary costs. TRIAL REGISTRATION: ISRCTN73931675.
UR  -  https://www.cochranelibrary.com/central/doi/10.1002/central/CN-00853045/full
ER  -  


Record #86 of 392
Provider: John Wiley & Sons, Ltd.
Content: text/plain; charset="UTF-8"

TY  -  JOUR
AN  -  CN-01168748
AU  -  Barbosa Filho, VC
AU  -  Lopes Ada, S
AU  -  Lima, AB
AU  -  de Souza, EA
AU  -  Gubert Fdo, A
AU  -  Silva, KS
AU  -  Vieira, NF
AU  -  Trompieri Filho, N
AU  -  de Araújo, TS
AU  -  de Bruin, PF
AU  -  et al.
TI  -  Rationale and methods of a cluster-randomized controlled trial to promote active and healthy lifestyles among Brazilian students: the "Fortaleça sua Saúde" program
JA  -  BMC public health
PY  -  2015
VL  -  15
SP  -  1212
C3  -  PUBMED 26643919
M3  -  Journal article
KW  -  *Health Behavior
KW  -  Adolescent
KW  -  Adolescent Behavior [*psychology]
KW  -  Brazil [epidemiology]
KW  -  Exercise [physiology]
KW  -  Female
KW  -  Health Education [*methods]
KW  -  Health Promotion [*methods]
KW  -  Humans
KW  -  Life Style
KW  -  Male
KW  -  Pediatric Obesity [epidemiology, *prevention & control]
KW  -  Research Design
KW  -  Students [*statistics & numerical data]
KW  -  Surveys and Questionnaires
DO  -  10.1186/s12889-015-2543-2
AB  -  BACKGROUND: Interventions on adolescents' lifestyle are important, but the main mechanisms that explain the changes (mediating variables) on lifestyle are unclear. This paper presents the rationale and methods of an intervention program focused on promoting active and healthy lifestyles (especially physical activity [PA] practice and reducing screen time) among Brazilian students‐the Fortaleça sua Saúde program (Portuguese for "strengthen your health"). METHODS/DESIGN: This is a school‐based cluster‐randomized controlled trial. Three intervention and three control (no intervention) full‐time public schools were randomly selected in Fortaleza, northeastern Brazil. Students (n = 1,272) from classes in Grades 7‐9 were eligible, and 1,085 (548 in the intervention and 537 in control schools) completed the baseline and follow‐up measures. The program duration was approximately four months and took place in 2014. Intervention strategies focused on teacher training, activities on health in the curriculum, active opportunities in the school environment (the availability of equipment for PA), and health education (health materials for students and parents). Data collection was undertaken before and immediately after the intervention. The primary variables included the practice of PA (weekly PA volume, PA behavior change stage and preference for PA during leisure‐time) and screen time (TV and computer/video games). Potential intrapersonal, interpersonal and environmental mediators of PA and screen time were evaluated by a standardized questionnaire. Other lifestyle components (e.g., eating habits, substance use), psychological (e.g., self‐rated health, body satisfaction) and biological (general and abdominal obesity) aspects, as well as academic performance were also evaluated in the total sample. Depressive symptoms, eating disorders, sleep quality, objectively‐measured PA, and sedentary time were evaluated in obese students. DISCUSSION: If effective, this program will contribute to the development of public policies for the promotion of active and healthy lifestyles in youth, especially those from low‐ and middle‐income countries. The main intrapersonal, interpersonal and/or environmental mediators of PA and screen time may also be indicated. Finally, we anticipate that the proposed strategies may be adaptable to public schools and may even be extended to the entire school system. TRIAL REGISTRATION: ClinicalTrials.Gov: NCT02439827 . Registration date: May 3, 2015.
UR  -  https://www.cochranelibrary.com/central/doi/10.1002/central/CN-01168748/full
ER  -  


Record #87 of 392
Provider: John Wiley & Sons, Ltd.
Content: text/plain; charset="UTF-8"

TY  -  JOUR
AN  -  CN-00967238
AU  -  Broussard, JL
AU  -  Ehrmann, DA
AU  -  Van Cauter, E
AU  -  Tasali, E
AU  -  Brady, MJ
TI  -  Impaired insulin signaling in human adipocytes after experimental sleep restriction: a randomized, crossover study
JA  -  Annals of internal medicine
PY  -  2012
VL  -  157
IS  -  8
SP  -  549‐557
C3  -  PUBMED 23070488
M3  -  Journal article
KW  -  Adipocytes [*metabolism]
KW  -  Adolescent
KW  -  Adult
KW  -  Cross‐Over Studies
KW  -  Dose‐Response Relationship, Drug
KW  -  Female
KW  -  Glucose Tolerance Test
KW  -  Humans
KW  -  Insulin Resistance
KW  -  Insulin [administration & dosage]
KW  -  Male
KW  -  Polysomnography
KW  -  Proto‐Oncogene Proteins c‐akt [metabolism]
KW  -  Signal Transduction
KW  -  Sleep Deprivation [*metabolism]
KW  -  Young Adult
DO  -  10.7326/0003-4819-157-8-201210160-00005
AB  -  BACKGROUND: Insufficient sleep increases the risk for insulin resistance, type 2 diabetes, and obesity, suggesting that sleep restriction may impair peripheral metabolic pathways. Yet, a direct link between sleep restriction and alterations in molecular metabolic pathways in any peripheral human tissue has not been shown. OBJECTIVE: To determine whether sleep restriction results in reduced insulin sensitivity in subcutaneous fat, a peripheral tissue that plays a pivotal role in energy metabolism and balance. DESIGN: Randomized, 2‐period, 2‐condition, crossover clinical study. SETTING: University of Chicago Clinical Resource Center. PARTICIPANTS: Seven healthy adults (1 woman, 6 men) with a mean age of 23.7 years (SD, 3.8) and mean body mass index of 22.8 kg/m(2) (SD, 1.6). INTERVENTION: Four days of 4.5 hours in bed or 8.5 hours in bed under controlled conditions of caloric intake and physical activity. MEASUREMENTS: Adipocytes collected from subcutaneous fat biopsy samples after normal and restricted sleep conditions were exposed to incremental insulin concentrations. The ability of insulin to increase levels of phosphorylated Akt (pAkt), a crucial step in the insulin‐signaling pathway, was assessed. Total Akt (tAkt) served as a loading control. The insulin concentration for the half‐maximal stimulation of the pAkt‐tAkt ratio was used as a measure of cellular insulin sensitivity. Total body insulin sensitivity was assessed using a frequently sampled intravenous glucose tolerance test. RESULTS: The insulin concentration for the half‐maximal pAkt‐tAkt response was nearly 3‐fold higher (mean, 0.71 nM [SD, 0.27] vs. 0.24 nM [SD, 0.24]; P = 0.01; mean difference, 0.47 nM [SD, 0.33]; P = 0.01), and the total area under the receiver‐operating characteristic curve of the pAkt‐tAkt response was 30% lower (P = 0.01) during sleep restriction than during normal sleep. A reduction in total body insulin sensitivity (P = 0.02) paralleled this impaired cellular insulin sensitivity. LIMITATION: This was a single‐center study with a small sample size. CONCLUSION: Sleep restriction results in an insulin‐resistant state in human adipocytes. Sleep may be an important regulator of energy metabolism in peripheral tissues. PRIMARY FUNDING SOURCE: National Institutes of Health.
UR  -  https://www.cochranelibrary.com/central/doi/10.1002/central/CN-00967238/full
ER  -  


Record #88 of 392
Provider: John Wiley & Sons, Ltd.
Content: text/plain; charset="UTF-8"

TY  -  JOUR
AN  -  CN-01179772
AU  -  Engh, JA
AU  -  Andersen, E
AU  -  Holmen, TL
AU  -  Martinsen, EW
AU  -  Mordal, J
AU  -  Morken, G
AU  -  Egeland, J
TI  -  Effects of high-intensity aerobic exercise on psychotic symptoms and neurocognition in outpatients with schizophrenia: study protocol for a randomized controlled trial
JA  -  Trials
PY  -  2015
VL  -  16
SP  -  557
C3  -  PUBMED 26646670,EMBASE 607200941
M3  -  Journal article
KW  -  *aerobic exercise
KW  -  *exercise intensity
KW  -  *schizophrenia/th [Therapy]
KW  -  Adolescent
KW  -  Adult
KW  -  Aged
KW  -  Ambulatory Care
KW  -  Article
KW  -  Brain [*physiopathology]
KW  -  Cardiorespiratory fitness
KW  -  Clinical Protocols
KW  -  Clinical article
KW  -  Clinical feature
KW  -  Cognition
KW  -  Controlled study
KW  -  Depression
KW  -  Exercise Therapy [*methods]
KW  -  Feasibility study
KW  -  Female
KW  -  Human
KW  -  Humans
KW  -  Male
KW  -  Mental Health
KW  -  Middle Aged
KW  -  Neuropsychological Tests
KW  -  Neuropsychological test
KW  -  Norway
KW  -  Outpatient care
KW  -  Patient compliance
KW  -  Physical activity
KW  -  Psychiatric Status Rating Scales
KW  -  Psychologic assessment
KW  -  Psychological well being
KW  -  Quality of Life
KW  -  Randomized controlled trial
KW  -  Research Design
KW  -  Schizophrenia [diagnosis, physiopathology, *therapy]
KW  -  Schizophrenic Psychology
KW  -  Sleep pattern
KW  -  Smoking [psychology]
KW  -  Smoking habit
KW  -  Social psychology
KW  -  Time Factors
KW  -  Treatment Outcome
KW  -  Treatment duration
KW  -  Treatment outcome
KW  -  Young Adult
DO  -  10.1186/s13063-015-1094-2
AB  -  BACKGROUND: The focus in recent years on physical inactivity and metabolic disturbances in individuals with schizophrenia raises the question of potential effects of physical activity. Physical activity has shown beneficial effects on cognition in healthy older individuals as well as on symptom severity in depression. However, opinions diverge regarding whether aerobic high‐intensity interval training reduces cognition and key symptoms in schizophrenia. The main objective for the trial is to investigate the potential effects of aerobic high‐intensity interval training on neurocognitive function and mental symptoms in outpatients with schizophrenia. METHODS/DESIGN: The trial is designed as a randomized controlled, observer‐blinded clinical trial. Patients are randomized to 1 of 2 treatment arms with 12‐week duration: aerobic high‐intensity interval training or computer gaming skills training. All participants also receive treatment as usual. Primary outcome measure is neurocognitive function. Secondary outcome measures will be positive and negative symptoms, wellbeing, tobacco‐smoking patterns and physiological/metabolic parameters. Patient recruitment takes place in catchment area‐based outpatient clinics. TRIAL REGISTRATION: ClinicalTrials.gov NCT02205684 . Registered 29 July 2014.
UR  -  https://www.cochranelibrary.com/central/doi/10.1002/central/CN-01179772/full
ER  -  


Record #89 of 392
Provider: John Wiley & Sons, Ltd.
Content: text/plain; charset="UTF-8"

TY  -  JOUR
AN  -  CN-02299002
AU  -  Homs, C
AU  -  Berruezo, P
AU  -  Segun, G
AU  -  Estrada, L
AU  -  de Bont, J
AU  -  Riera-Romani, J
AU  -  Carrillo-Alvarez, E
AU  -  Schroder, H
AU  -  Mila, R
AU  -  Gomez, SF
TI  -  Family-based intervention to prevent childhood obesity among school-age children of low socioeconomic status: study protocol of the FIVALIN project
JA  -  BMC pediatrics
PY  -  2021
VL  -  21
IS  -  1
SP  -  246
C3  -  PUBMED 34020614,EMBASE 2012113233
M3  -  Journal article
KW  -  *childhood obesity
KW  -  *childhood obesity intervention
KW  -  *family based intervention
KW  -  *social status
KW  -  Adolescent
KW  -  Adult
KW  -  Article
KW  -  Body weight
KW  -  Child
KW  -  Child, Preschool
KW  -  Controlled study
KW  -  Eating habit
KW  -  Exercise
KW  -  Health Promotion
KW  -  Health promotion
KW  -  Healthy lifestyle
KW  -  Human
KW  -  Humans
KW  -  Major clinical study
KW  -  Motivational interviewing
KW  -  Overweight
KW  -  Pediatric Obesity [prevention & control]
KW  -  Physical activity
KW  -  Psychological well‐being
KW  -  Quasi experimental study
KW  -  School child
KW  -  Schools
KW  -  Screen time
KW  -  Sedentary lifestyle
KW  -  Sleep quality
KW  -  Sleep time
KW  -  Social Class
KW  -  Spain
KW  -  Young Adult
DO  -  10.1186/s12887-021-02697-x
AB  -  Background: Childhood obesity represents a global public health crisis: the number of obese children and adolescents (aged 5–19 years) worldwide has risen tenfold in the past four decades. The vast majority of overweight and obese children live in high‐income countries, and low socio‐economic status (SES) is a significant risk factor. Family Based Interventions (FBI) have demonstrated positive results in preventing obesity, although these results are strongly influenced by SES. Moreover, we still poorly understand how FBI can determine a positive trend in weight status in low‐income communities. Therefore, there is an urgent need to define and evaluate innovative and multi‐target projects to reduce obesity risk behaviors and health inequalities and the present study aims to present the study protocol of FIVALIN a FBI that pretends to achieve this goal. Methods: We will conduct a quasi‐experimental design within 60 Community Child Centers (CCC) in Barcelona metropolitan area. Each cluster (CCC) will be assigned by convenience to the intervention and control groups. For the whole study, a total of 810 children aged 8–12 years and 600 parents will be recruited during 3 consecutive editions (1st – 2019/2020; 2nd – 2020/2021; 3rd – 2021/2022) of 10 months each. The action is a regular multicomponent health‐promotion intervention targeting children, families, and CCC. All activities are based on the Motivational Interviewing (MI) approach and will focus on promoting good dietary habits, physical activity, appropriate screen time and sleep duration, and psychological well‐being. The control group participate in a unique workshop on general awareness of healthy lifestyles for families. We will perform a comparative analysis of the evolution of weight status, healthy lifestyles, and socioeconomic variables, between the intervention and control groups. Discussion: There is a need for more evidence on how to target and evaluate holistic interventions in low SES families. Our multi‐targeting intervention for obesity prevention tackles risky behaviors that go beyond diet and physical activity (PA). Therefore, future interventions can effectively promote all the behavioral domains that determine trends in the weight status. Trial registration: ISRCTN Registry: ISRCRN12682870. Registered 9 July 2020. Retrospectively registered. Protocol version: 30 April 2021, version 5.
UR  -  https://www.cochranelibrary.com/central/doi/10.1002/central/CN-02299002/full
ER  -  


Record #90 of 392
Provider: John Wiley & Sons, Ltd.
Content: text/plain; charset="UTF-8"

TY  -  JOUR
AN  -  CN-02008125
AU  -  O'Donoghue, B
AU  -  Mifsud, NG
AU  -  Tindall, RM
AU  -  Foote, L
AU  -  Hartmann, JA
AU  -  Obst, K
AU  -  Simmons, MB
AU  -  McGorry, PD
AU  -  Killackey, E
TI  -  Physical health assistance in early recovery of psychosis: study protocol for a randomized controlled trial
JA  -  Early intervention in psychiatry
PY  -  2020
VL  -  14
IS  -  5
SP  -  587‐593
C3  -  PUBMED 31643142,EMBASE 2003524207
M3  -  Journal article
KW  -  *body weight gain
KW  -  *mental health
KW  -  *metabolic syndrome X
KW  -  *psychosis
KW  -  *remission
KW  -  Activity tracker
KW  -  Adolescent
KW  -  Adult
KW  -  Adverse drug reaction
KW  -  Antipsychotic Agents [adverse effects, therapeutic use]
KW  -  Article
KW  -  Case manager
KW  -  Combined Modality Therapy
KW  -  Controlled study
KW  -  Dietitian
KW  -  Drug therapy
KW  -  Early Medical Intervention
KW  -  Exercise
KW  -  Female
KW  -  Human
KW  -  Humans
KW  -  Juvenile
KW  -  Male
KW  -  Medical Assistance
KW  -  Outcome assessment
KW  -  Patient Care Team
KW  -  Physical activity
KW  -  Psychiatric Nursing
KW  -  Psychotic Disorders [*rehabilitation]
KW  -  Randomized controlled trial
KW  -  Side effect
KW  -  Single blind procedure
KW  -  Single‐Blind Method
KW  -  Sleep
KW  -  Weight Gain [drug effects]
KW  -  Young Adult
DO  -  10.1111/eip.12884
AB  -  AIM: Young people with psychotic disorders have poorer physical health compared to their healthy peers, a state compounded by the metabolic side‐effects of antipsychotic medications. To address this, Orygen Youth Health has introduced physical health services including exercise physiologists and dieticians. These services are typically coordinated by the case manager and doctor. It is not yet known whether a treating team member dedicated to physical health will improve engagement, adherence and outcomes with these services. Hence, the protocol is presented here for a trial to evaluate the effect of including a physical health nurse in the care of young people with first‐episode psychosis. METHODS: This will be a single‐blind randomized controlled trial that includes 15‐ to 24‐year‐olds with first‐episode psychosis who have just commenced (within 30 days) antipsychotic medication. The primary outcome will be the event of clinically significant weight gain (≥7% body weight). Participants will be assigned either a physical health nurse in their treating team (in addition to the case manager and doctor) for a 12‐week period, or treatment as usual (case manager and doctor). Research assessments will be conducted at baseline, 12 and 26 weeks. Activity trackers worn by participants for the study's duration will measure sleep and physical activity. CONCLUSION: The present study will determine whether a physical health nurse will facilitate participants in attending and engaging in physical health interventions and whether this will be associated with physical health improvements or the prevention of worsening physical health.
UR  -  https://www.cochranelibrary.com/central/doi/10.1002/central/CN-02008125/full
ER  -  


Record #91 of 392
Provider: John Wiley & Sons, Ltd.
Content: text/plain; charset="UTF-8"

TY  -  JOUR
AN  -  CN-00106393
AU  -  Ben-Sasson, SA
AU  -  Finestone, A
AU  -  Moskowitz, M
AU  -  Maron, R
AU  -  Weinner, M
AU  -  Leichter, I
AU  -  Margulies, J
AU  -  Stein, P
AU  -  Popovtzer, M
AU  -  Rubinger, D
TI  -  Extended duration of vertical position might impair bone metabolism
JA  -  European journal of clinical investigation
PY  -  1994
VL  -  24
IS  -  6
SP  -  421‐425
C3  -  PUBMED 7957496
M3  -  Journal article
KW  -  Adolescent
KW  -  Biomarkers [urine]
KW  -  Bone Density
KW  -  Bone Resorption
KW  -  Bone and Bones [*metabolism]
KW  -  Calcium [urine]
KW  -  Fasting
KW  -  Humans
KW  -  Hydroxyproline [urine]
KW  -  Male
KW  -  Phosphorus [urine]
KW  -  Posture
KW  -  Sleep
KW  -  Sleep Deprivation
KW  -  Stress, Mechanical
KW  -  Supine Position
KW  -  Time Factors
KW  -  Wakefulness
DO  -  10.1111/j.1365-2362.1994.tb02186.x
AB  -  Bone‐remodelling is markedly influenced by vectors of gravitational forces. Sleep‐deprivation, common during military training, involves a change in the normal balance between horizontal and vertical forces enacting on the skeleton. Stress fractures are likewise prevalent among army recruits. In order to investigate the impact of sleep‐deprivation on bone‐metabolism, three groups of young, healthy volunteers were selected to exercise the following: 63 h of sleeplessness (17 participants, group A); vertical sleep in a seated position for three consecutive nights (9 participants, group B); controls who slept 6 h a night horizontally (14 participants, group C). During periods of wakefulness, all participants were kept in an upright position. Twenty‐four hours' urine collection was strictly observed from two days prior to the experiment until two days after it (1 week). Changes in levels of the most characteristic bone‐metabolites, calcium and hydroxyproline indicate an increased bone‐resorption in the two experimental groups, but not in controls. The calcium excreted in the fasting urine peaked significantly at 72 h after the beginning of the experiment (+ 170% in group A; + 68% in group B, relative to the basal level). Qualitatively, similar results were obtained with hydroxyproline. On an individual basis, approximately 40% of the participants in either group responded by exceeding urinary‐calcium elevation. A comparison of pre‐test bone‐density between responders and non‐responders, reveals a significantly lower bone‐density (‐5%) in calcium and hydroxyproline excretors. These results suggest a pre‐disposition to bone‐resorption associated with responsiveness to changes in the balance between gravitational forces.
UR  -  https://www.cochranelibrary.com/central/doi/10.1002/central/CN-00106393/full
ER  -  


Record #92 of 392
Provider: John Wiley & Sons, Ltd.
Content: text/plain; charset="UTF-8"

TY  -  JOUR
AN  -  CN-00698464
AU  -  Rogers, LQ
AU  -  Hopkins-Price, P
AU  -  Vicari, S
AU  -  Markwell, S
AU  -  Pamenter, R
AU  -  Courneya, KS
AU  -  Hoelzer, K
AU  -  Naritoku, C
AU  -  Edson, B
AU  -  Jones, L
AU  -  et al.
TI  -  Physical activity and health outcomes three months after completing a physical activity behavior change intervention: persistent and delayed effects
JA  -  Cancer epidemiology, biomarkers & prevention
PY  -  2009
VL  -  18
IS  -  5
CC  -  SR-BEHAVMED
CC  -  Pain, Palliative and Supportive Care
SP  -  1410‐1418
C3  -  PUBMED 19383889
M3  -  Journal article
KW  -  Adolescent
KW  -  Adult
KW  -  Aged
KW  -  Analysis of Variance
KW  -  Body Composition
KW  -  Breast Neoplasms [pathology, *rehabilitation]
KW  -  Female
KW  -  Health Behavior
KW  -  Humans
KW  -  Male
KW  -  Middle Aged
KW  -  Motor Activity
KW  -  Muscle Strength
KW  -  Physical Fitness
KW  -  Survivors
KW  -  Treatment Outcome
DO  -  10.1158/1055-9965.EPI-08-1045
AB  -  PURPOSE: We previously reported the effectiveness of a 12‐week physical activity behavior change intervention for breast cancer survivors postintervention with this report, aiming to determine delayed and/or persistent effects 3 months after intervention completion. METHODS: Forty‐one sedentary women with stage I, II, or IIIA breast cancer currently receiving hormonal therapy were randomly assigned to receive the 12‐week Better Exercise Adherence after Treatment for Cancer intervention or usual care. Assessments occurred at baseline, postintervention, and 3 months postintervention. RESULTS: Weekly minutes of greater than or equal to moderate intensity physical activity measured by accelerometer showed a significant group by time interaction (F = 3.51; P = 0.035; between group difference in the mean change from baseline to 3 months postintervention, 100.1 minute, P = 0.012). Significant group by time interactions also showed sustained improvements from baseline to 3 months postintervention in strength (F = 3.82; P = 0.027; between group difference, 11.2 kg; P = 0.026), waist‐to‐hip ratio (F = 3.36; P = 0.041; between group difference, ‐0.04; P = 0.094), and social well‐being (F = 4.22; P = 0.023; between group difference, 3.9; P = 0.039). A delayed reduction in lower extremity dysfunction 3 months postintervention was noted (F = 3.24; P = 0.045; between group difference in the mean change from postintervention to 3 months follow‐up; P = ‐7.6; P = 0.015). No group by time effect was noted for fitness, body mass index, percent fat, bone density, total quality of life (Functional Assessment of Cancer Therapy‐General), fatigue, endocrine symptoms, cognitive function, or sleep. CONCLUSIONS: The intervention resulted in sustained improvements in physical activity, strength, central adiposity, and social well‐being with lower extremity function benefits appearing 3 months after intervention completion. Testing translation in a multisite study is warranted.
UR  -  https://www.cochranelibrary.com/central/doi/10.1002/central/CN-00698464/full
ER  -  


Record #93 of 392
Provider: John Wiley & Sons, Ltd.
Content: text/plain; charset="UTF-8"

TY  -  JOUR
AN  -  CN-02247147
AU  -  Moholdt, T
AU  -  Silva, CP
AU  -  Lydersen, S
AU  -  Hawley, JA
TI  -  Isolated and combined effects of high-intensity interval training and time-restricted eating on glycaemic control in reproductive-aged women with overweight or obesity: study protocol for a four-armed randomised controlled trial
JA  -  BMJ open
PY  -  2021
VL  -  11
IS  -  2
SP  -  e040020
C3  -  PUBMED 33550228,EMBASE 634109175
M3  -  Journal article
KW  -  *glycemic control
KW  -  *high intensity interval training
KW  -  *obesity /therapy
KW  -  *time restricted feeding
KW  -  Adolescent
KW  -  Adult
KW  -  Adverse event
KW  -  Article
KW  -  Blood pressure
KW  -  Body composition
KW  -  Body mass
KW  -  Clinical effectiveness
KW  -  Controlled study
KW  -  Diet
KW  -  Energy expenditure
KW  -  Feasibility study
KW  -  Female
KW  -  Glucose blood level
KW  -  Glycemic Control
KW  -  High‐Intensity Interval Training
KW  -  Hornestberg Morningness Eveningness Questionnaire
KW  -  Human
KW  -  Humans
KW  -  Insulin sensitivity
KW  -  International physical activity questionnaire
KW  -  Lipid blood level
KW  -  Lipid body
KW  -  Major clinical study
KW  -  Middle Aged
KW  -  Norway
KW  -  Obesity [therapy]
KW  -  Oral glucose tolerance test
KW  -  Outcome assessment
KW  -  Overweight [therapy]
KW  -  Oxygen consumption
KW  -  Patient compliance
KW  -  Peak oxygen uptake
KW  -  Physical activity
KW  -  Pittsburgh Sleep Quality Index
KW  -  Pregnancy
KW  -  Questionnaire
KW  -  Randomized Controlled Trials as Topic
KW  -  Randomized controlled trial
KW  -  Sleep quality
KW  -  Young Adult
DO  -  10.1136/bmjopen-2020-040020
AB  -  Introduction Overweight and obesity in reproductive‐aged women is a global problem due to the increased risk of subfertility, pregnancy complications and cardiometabolic diseases. High‐intensity interval training and time‐restricted eating are two primary lifestyle interventions that, independently, have positive effects on a range of health outcomes. Whether these two strategies have synergistic effects is currently unknown. Our primary aim is to determine the isolated and combined effect of high‐intensity interval training and time‐restricted eating on glycaemic control in reproductive‐aged women with overweight/obesity. Methods and analysis The study is a randomised controlled trial with four parallel groups. Women (N=120) aged 18‐45 years with body mass index ≥27 kg/m 2 will be randomly allocated (1:1:1:1) to either: (1) high‐intensity interval training, (2) time‐restricted eating, (3) a combination of high‐intensity interval training and of time‐restricted eating, or (4) a control group. The duration of each intervention will be 7 weeks. The primary outcome measure will be glycaemic control, determined by the total area under the plasma glucose curve over 2 hours after a 75‐gram oral glucose tolerance test. Secondary outcome measurements will include markers of cardiovascular and metabolic health (peak oxygen uptake, blood pressure, blood lipids, body composition, insulin sensitivity), sleep quality, physical activity, diet and adherence rates to the intervention. Ethics and dissemination The Regional Committee Medical Research Ethics, Norway has approved the trial protocol. This study will provide important new knowledge to both the scientific community and the general population about the isolated and combined effects of two novel diet‐exercise strategies on cardiovascular and metabolic health among women with overweight/obesity. Trial registration number NCT04019860.
UR  -  https://www.cochranelibrary.com/central/doi/10.1002/central/CN-02247147/full
ER  -  


Record #94 of 392
Provider: John Wiley & Sons, Ltd.
Content: text/plain; charset="UTF-8"

TY  -  JOUR
AN  -  CN-01373597
AU  -  Pasiakos, SM
AU  -  Berryman, CE
AU  -  Karl, JP
AU  -  Lieberman, HR
AU  -  Orr, JS
AU  -  Margolis, LM
AU  -  Caldwell, JA
AU  -  Young, AJ
AU  -  Montano, MA
AU  -  Evans, WJ
AU  -  et al.
TI  -  Physiological and psychological effects of testosterone during severe energy deficit and recovery: a study protocol for a randomized, placebo-controlled trial for Optimizing Performance for Soldiers (OPS)
JA  -  Contemporary clinical trials
PY  -  2017
VL  -  58
SP  -  47‐57
C3  -  PUBMED 28479217,EMBASE 615989391
M3  -  Journal article
KW  -  *energy
KW  -  *energy deficit
KW  -  *energy recovery
KW  -  *mental performance
KW  -  *testosterone enantate/cm [Drug Comparison]
KW  -  *testosterone enantate/ct [Clinical Trial]
KW  -  *testosterone enantate/im [Intramuscular Drug Administration]
KW  -  Adolescent
KW  -  Adult
KW  -  Androgens [*pharmacology]
KW  -  Appetite
KW  -  Article
KW  -  Biochemistry
KW  -  Biomarkers
KW  -  Body Mass Index
KW  -  Body Weights and Measures
KW  -  Body composition
KW  -  Body mass
KW  -  Caloric intake
KW  -  Calorimetry
KW  -  Cognition
KW  -  Cognition [drug effects]
KW  -  Controlled study
KW  -  Diet
KW  -  Dysthymia
KW  -  Energy Metabolism [*drug effects]
KW  -  Energy expenditure
KW  -  Estradiol/ec [Endogenous Compound]
KW  -  Exercise
KW  -  Follitropin/ec [Endogenous Compound]
KW  -  Food intake
KW  -  Functional magnetic resonance imaging
KW  -  Gastrointestinal Microbiome [physiology]
KW  -  Human
KW  -  Human tissue
KW  -  Humans
KW  -  Hydrocortisone/ec [Endogenous Compound]
KW  -  Hypogonadism
KW  -  Insulin/ec [Endogenous Compound]
KW  -  Intestine flora
KW  -  Intestine mucosa permeability
KW  -  Luteinizing hormone/ec [Endogenous Compound]
KW  -  Male
KW  -  Mental Fatigue [*drug therapy]
KW  -  Military Personnel
KW  -  Molecular biology
KW  -  Mood
KW  -  Muscle biopsy
KW  -  Muscle mass
KW  -  Muscle strength
KW  -  Muscle, Skeletal [*drug effects, physiology]
KW  -  Nitrogen balance
KW  -  Nitrogen/ec [Endogenous Compound]
KW  -  Nutritional status
KW  -  Personality
KW  -  Personality Assessment
KW  -  Phase 3 clinical trial
KW  -  Physical activity
KW  -  Physical performance
KW  -  Placebo
KW  -  Polysomnography
KW  -  Protein degradation
KW  -  Proteomics
KW  -  Randomized controlled trial
KW  -  Research Design
KW  -  Sex hormone binding globulin/ec [Endogenous Compound]
KW  -  Skeletal muscle
KW  -  Sleep [drug effects]
KW  -  Somatomedin C/ec [Endogenous Compound]
KW  -  Testosterone [*analogs & derivatives, pharmacology]
KW  -  Testosterone/ec [Endogenous Compound]
KW  -  Young Adult
DO  -  10.1016/j.cct.2017.05.001
AB  -  BACKGROUND: The physiological consequences of severe energy deficit include hypogonadism and the loss of fat‐free mass. Prolonged energy deficit also impacts physical performance, mood, attentiveness, and decision‐making capabilities. This study will determine whether maintaining a eugonadal state during severe, sustained energy deficit attenuates physiological decrements and maintains mental performance. This study will also assess the effects of normalizing testosterone levels during severe energy deficit and recovery on gut health and appetite regulation. METHODS: Fifty physically active men will participate in a 3‐phase, randomized, placebo‐controlled study. After completing a 14‐d, energy‐adequate, diet acclimation phase (protein: 1.6g∙kg‐1∙d‐1; fat: 30% total energy intake), participants will be randomized to undergo a 28‐d, 55% energy deficit phase with (DEF+TEST: 200mg testosterone enanthate per week) or without (DEF) exogenous testosterone. Diet and physical activity will be rigorously controlled. Recovery from the energy deficit (ad libitum diet, no testosterone) will be assessed until body mass has been recovered within ±2.5% of initial body mass. Body composition, stable isotope methodologies, proteomics, muscle biopsies, whole‐room calorimetry, molecular biology, activity/sleep monitoring, personality and cognitive function assessments, functional MRI, and comprehensive biochemistries will be used to assess physiological and psychological responses to energy restriction and recovery feeding while volunteers are in an expected hypogonadal versus eugonadal state. DISCUSSION: The Optimizing Performance for Soldiers (OPS) study aims to determine whether preventing hypogonadism will mitigate declines in physical and mental function that typically occur during prolonged energy deficit, and the efficacy of testosterone replacement on recovery from severe underfeeding. TRIAL REGISTRATION: NCT02734238.
UR  -  https://www.cochranelibrary.com/central/doi/10.1002/central/CN-01373597/full
ER  -  


Record #95 of 392
Provider: John Wiley & Sons, Ltd.
Content: text/plain; charset="UTF-8"

TY  -  JOUR
AN  -  CN-01166550
AU  -  Laska, MN
AU  -  Lytle, LA
AU  -  Nanney, MS
AU  -  Moe, SG
AU  -  Linde, JA
AU  -  Hannan, PJ
TI  -  Results of a 2-year randomized, controlled obesity prevention trial: effects on diet, activity and sleep behaviors in an at-risk young adult population
JA  -  Preventive medicine
PY  -  2016
VL  -  89
CC  -  Public Health
SP  -  230‐236
C3  -  PUBMED 27283096,EMBASE 610819331
M3  -  Journal article
KW  -  *diet therapy
KW  -  *physical activity
KW  -  *population risk
KW  -  *sleep pattern
KW  -  Adolescent
KW  -  Adult
KW  -  Article
KW  -  Behavior therapy
KW  -  Body mass
KW  -  Body weight management
KW  -  Clinical effectiveness
KW  -  Controlled study
KW  -  Diet [*statistics & numerical data]
KW  -  Exercise
KW  -  Feeding Behavior
KW  -  Female
KW  -  Health Behavior
KW  -  Human
KW  -  Humans
KW  -  Lifestyle modification
KW  -  Male
KW  -  Minnesota
KW  -  Obesity [*prevention & control]
KW  -  Obesity/th [Therapy]
KW  -  Outcome assessment
KW  -  Parallel design
KW  -  Preventive medicine
KW  -  Priority journal
KW  -  Randomized controlled trial
KW  -  Sedentary Behavior
KW  -  Sleep Wake Disorders
KW  -  Treatment outcome
KW  -  Treatment planning
KW  -  Universities
KW  -  Weight gain
DO  -  10.1016/j.ypmed.2016.06.001
AB  -  Excess weight gain tends to occur in young adulthood. However, research examining effective weight‐related interventions for this age group has been limited. As one of seven trials in the EARLY Trials consortium (Early Adult Reduction of weight through LifestYle intervention), the CHOICES Study (Choosing Healthy Options in College Environments and Settings) tested effects of a technology‐integrated, young adult weight gain prevention intervention. It was a randomized controlled trial with assessments at baseline (2011) and 4‐, 12‐ and 24‐months post‐intervention initiation and included 441 participants (ages 18‐35) who were students at three Minnesota community colleges. The 24‐month intervention included a 1‐credit academic course and social networking and support online intervention. This analysis examined effects on 12 secondary behavioral outcomes across three domains: diet (fast food, sugary beverages, breakfast, at��home meal preparation), physical activity/screen time (minutes and energy expenditure in leisure time physical activity, television viewing, leisure time computer use) and sleep (hours of sleep, time required to fall asleep, days not getting enough rest, difficulty staying awake). The intervention resulted in significant reductions in fast food (p = 0.007) but increases in difficulty staying awake (p = 0.015). There was limited evidence of other behavior changes at 4 months (0.05 < p < 0.1) in the expected direction but differences by treatment condition dissipated over time. Analyses examining summary treatment effects (i.e., modeling effects on all behavioral outcomes simultaneously) indicated significant overall effects (p = 0.014), largely driven by 4‐month results (p = 0.005). Additional research is needed to understand effective obesity prevention among young adults, particularly when addressing multiple weight‐related outcomes.
UR  -  https://www.cochranelibrary.com/central/doi/10.1002/central/CN-01166550/full
ER  -  


Record #96 of 392
Provider: John Wiley & Sons, Ltd.
Content: text/plain; charset="UTF-8"

TY  -  JOUR
AN  -  CN-02145199
AU  -  Dolsen, EA
AU  -  Deardorff, J
AU  -  Harvey, AG
TI  -  Salivary Pubertal Hormones, Sleep Disturbance, and an Evening Circadian Preference in Adolescents: risk Across Health Domains
JA  -  Journal of adolescent health
PY  -  2019
VL  -  64
IS  -  4
SP  -  523‐529
C3  -  PUBMED 30514653
M3  -  Journal article
KW  -  Adolescent
KW  -  Circadian Rhythm [*physiology]
KW  -  Cognition
KW  -  Dehydroepiandrosterone [analysis]
KW  -  Emotions
KW  -  Estradiol [analysis]
KW  -  Female
KW  -  Humans
KW  -  Male
KW  -  Puberty [*psychology]
KW  -  Risk Factors
KW  -  Saliva [*chemistry]
KW  -  Sleep Wake Disorders [*psychology]
KW  -  Social Behavior
KW  -  Surveys and Questionnaires
KW  -  Testosterone [analysis]
DO  -  10.1016/j.jadohealth.2018.10.003
AB  -  PURPOSE: Puberty influences biological and psychological development during adolescence. This includes a shift toward an evening circadian preference, which is characterized by greater physical and mental activity at night compared to the morning. This study examines how pubertal hormones are related to risk across key health domains among adolescents with an evening circadian preference. METHODS: Participants were adolescents with an evening circadian preference (n = 165, 96 female and 69 male, mean age = 14.8) from an NICHD‐funded study. Hormones included testosterone, dehydroepiandrosterone (DHEA), and estradiol (females only). Sleep measures included weeknight total sleep time and weeknight bedtime. Circadian preference was assessed with the Children's Morningness‐Eveningness Preferences Scale. Health domains included emotional, cognitive, behavioral, social, and physical health. RESULTS: For female adolescents, estradiol was related to higher risk in the emotional domain. Among female adolescents with later bedtimes, higher estradiol was associated with higher behavioral domain risk (specifically alcohol and substance use). For male adolescents with a more extreme evening circadian preference, higher DHEA and testosterone were associated with higher behavioral domain risk, specifically greater alcohol and substance use or sensation seeking (DHEA only). Among female adolescents with a more extreme evening circadian preference, higher DHEA was associated with greater physical health risk. CONCLUSIONS: Pubertal hormones may be associated with heightened risk across select health domains. Specifically, higher levels of hormones may contribute to increased risk for alcohol and substance use as well as sensation seeking in the context of an evening circadian preference.
UR  -  https://www.cochranelibrary.com/central/doi/10.1002/central/CN-02145199/full
ER  -  


Record #97 of 392
Provider: John Wiley & Sons, Ltd.
Content: text/plain; charset="UTF-8"

TY  -  JOUR
AN  -  CN-02140025
AU  -  Dzielska, A
AU  -  Mazur, J
AU  -  Nalecz, H
AU  -  Oblacinska, A
AU  -  Fijalkowska, A
TI  -  Importance of Self-Efficacy in Eating Behavior and Physical Activity Change of Overweight and Non-Overweight Adolescent Girls Participating in Healthy Me: a Lifestyle Intervention with Mobile Technology
JA  -  Nutrients
PY  -  2020
VL  -  12
IS  -  7
SP  -  1‐17
C3  -  PUBMED 32709005,EMBASE 2004725341
M3  -  Journal article
KW  -  *feeding behavior
KW  -  *lifestyle
KW  -  *obesity
KW  -  *physical activity
KW  -  *self concept
KW  -  Adolescent
KW  -  Anthropometry
KW  -  Article
KW  -  Behavior change
KW  -  Body Weight
KW  -  Body weight
KW  -  Competence
KW  -  Controlled study
KW  -  Exercise
KW  -  Female
KW  -  Food intake
KW  -  Health Behavior
KW  -  Health Promotion
KW  -  Health Status
KW  -  Health behavior
KW  -  Health care survey
KW  -  Health program
KW  -  High risk behavior
KW  -  Human
KW  -  Human experiment
KW  -  Humans
KW  -  Intervention study
KW  -  Life Style
KW  -  Mobile application
KW  -  Normal human
KW  -  Nutritional status
KW  -  Overweight [*therapy]
KW  -  Poland
KW  -  Predictor variable
KW  -  Questionnaire
KW  -  Randomized controlled trial
KW  -  Schools
KW  -  Self Efficacy
KW  -  Sleep quality
KW  -  Social Cognitive Theory
KW  -  Social status
KW  -  Students
DO  -  10.3390/nu12072128
AB  -  Very little is known about how multicomponent interventions directed to entire populations work in selected groups of adolescents. The aim was to evaluate the effectiveness of the Healthy Me one‐year program on changes in healthy eating and physical activity among overweight and non‐overweight female students. Randomization involved the allocation of full, partial or null intervention. The randomized field trial was implemented in 48 secondary schools (clusters) all over Poland among 1198 15‐year‐old girls. In this study, a sample of N = 1111 girls who participated in each evaluation study was analyzed. Using multimedia technologies, efforts were made to improve health behaviors and increase self‐efficacy. The main outcome was a health behavior index (HBI), built on the basis of six nutritional indicators and one related to physical activity. HBI was analyzed before and immediately after intervention and at three months’ follow‐up, and the HBI change was modeled. Statistical analysis included nonparametric tests and generalized linear models with twoway interactions. Comparing the first and third surveys, in the overweight girls, the HBI index improved by 0.348 (SD = 3.17), while in the non‐overweight girls it had worsened. After adjusting for other factors, a significant interaction between body weight status and level of self‐efficacy as predictors of HBI changes was confirmed. The program turned out to be more beneficial for overweight girls.
UR  -  https://www.cochranelibrary.com/central/doi/10.1002/central/CN-02140025/full
ER  -  


Record #98 of 392
Provider: John Wiley & Sons, Ltd.
Content: text/plain; charset="UTF-8"

TY  -  JOUR
AN  -  CN-02205180
AU  -  Cloosterman, KLA
AU  -  van Middelkoop, M
AU  -  Krastman, P
AU  -  de Vos, RJ
TI  -  Running behavior and symptoms of respiratory tract infection during the COVID-19 pandemic: a large prospective Dutch cohort study
JA  -  Journal of science and medicine in sport
PY  -  2021
VL  -  24
IS  -  4
SP  -  332‐337
C3  -  PUBMED 33189596,EMBASE 2008587571
M3  -  Journal article
KW  -  *coronavirus disease 2019 /prevention
KW  -  *pandemic
KW  -  *respiratory tract infection /prevention
KW  -  *running
KW  -  Accident prevention
KW  -  Accidental injury /prevention
KW  -  Adolescent
KW  -  Adult
KW  -  Aged
KW  -  Article
KW  -  COVID‐19 Testing
KW  -  COVID‐19 [diagnosis, epidemiology, *etiology, prevention & control]
KW  -  Cohort analysis
KW  -  Controlled study
KW  -  Coughing
KW  -  Demography
KW  -  Diarrhea
KW  -  Dysosmia
KW  -  Dyspnea
KW  -  Fatigue
KW  -  Female
KW  -  Fever
KW  -  Follow up
KW  -  Hand washing
KW  -  Headache
KW  -  Health Behavior
KW  -  Health Policy
KW  -  Health care utilization
KW  -  Hospital admission
KW  -  Human
KW  -  Humans
KW  -  Infection control
KW  -  Infection risk
KW  -  Intensive care unit
KW  -  Interval training
KW  -  Lockdown
KW  -  Logistic Models
KW  -  Major clinical study
KW  -  Male
KW  -  Mental stress
KW  -  Middle Aged
KW  -  Multivariate Analysis
KW  -  Myalgia
KW  -  Nausea
KW  -  Netherlands [epidemiology]
KW  -  Pandemics
KW  -  Physical Distancing
KW  -  Prospective Studies
KW  -  Prospective study
KW  -  Randomized controlled trial
KW  -  Recreation
KW  -  Risk Factors
KW  -  Runner
KW  -  Running
KW  -  Sleep disorder
KW  -  Social distancing
KW  -  Sore throat
KW  -  Sport injury /prevention
KW  -  Thorax pain
KW  -  Velocity
KW  -  Young Adult
DO  -  10.1016/j.jsams.2020.10.009
AB  -  Objectives: To explore changes in running behavior due to the Coronavirus Disease 2019 (COVID‐19) pandemic, assess presence of symptoms suggestive for COVID‐19 and identify whether there is an association between running behavior and COVID‐19. Design: Prospective cohort study. Methods: For this study we used a cohort of runners participating in an ongoing randomized controlled trial on running injury prevention among recreational runners. At baseline, demographic and training variables were collected. Seven weeks after starting the lockdown, information on running behavior (interval training, training with partner and physical distancing during training) and running habits (training frequency, duration, distance and speed) were obtained. Furthermore, healthcare utilization and symptoms suggestive for COVID‐19 were assessed. To determine the association between running and symptoms suggestive for COVID‐19, univariate and multivariate logistic regression analyses were performed. Results: Of the 2586 included participants, 2427 (93.9%) participants continued running during lockdown with no significant changes in mean weekly training variables. A total of 253 participants (9.8%) experienced symptoms suggestive for COVID‐19 and 10 participants tested positive for COVID‐19. Two participants were admitted to hospital due to COVID‐19 with both one day of admission. Running behavior and running habits were not associated with the onset of symptoms suggestive for COVID‐19. Conclusions: The large majority of runners in the Netherlands did not change their running habits during lockdown. No association between running behavior or running habits and onset of symptoms suggestive for COVID‐19 was identified. This implicates that running outdoor during lockdown does not negatively affect health of runners.
UR  -  https://www.cochranelibrary.com/central/doi/10.1002/central/CN-02205180/full
ER  -  


Record #99 of 392
Provider: John Wiley & Sons, Ltd.
Content: text/plain; charset="UTF-8"

TY  -  JOUR
AN  -  CN-02122583
AU  -  O'Kane, SM
AU  -  Carlin, A
AU  -  Gallagher, AM
AU  -  Lahart, IM
AU  -  Jago, R
AU  -  Faulkner, M
AU  -  Murphy, MH
TI  -  A study protocol for a clustered randomised controlled trial to evaluate the effectiveness of a peer-led school-based walking intervention on adolescent girls' physical activity: the Walking In ScHools (WISH) study
JA  -  BMC public health
PY  -  2020
VL  -  20
IS  -  1
SP  -  541
C3  -  PUBMED 32316957,EMBASE 631599861
M3  -  Journal article
KW  -  *comparative effectiveness
KW  -  *walking
KW  -  Accelerometer
KW  -  Adolescent
KW  -  Adolescent Behavior
KW  -  Adoption
KW  -  Adult
KW  -  Anthropometry
KW  -  Article
KW  -  Child
KW  -  Controlled study
KW  -  Exercise
KW  -  Feasibility study
KW  -  Female
KW  -  Health Promotion [*methods]
KW  -  Human
KW  -  Human experiment
KW  -  Humans
KW  -  Leadership
KW  -  Northern Ireland
KW  -  Outcome assessment
KW  -  Peer Group
KW  -  Randomized Controlled Trials as Topic
KW  -  Randomized controlled trial
KW  -  Research Design
KW  -  School Health Services
KW  -  School child
KW  -  Schools
KW  -  Sedentary lifestyle
KW  -  Sleep
KW  -  Social media
KW  -  United Kingdom
KW  -  Walking
DO  -  10.1186/s12889-020-08600-0
AB  -  BACKGROUND: Adolescent girls in the UK and Ireland are failing to meet current physical activity guidelines. Physical activity behaviours track from childhood to adulthood and it is important that adolescent girls are provided with opportunities to be physically active. Walking has been a central focus for physical activity promotion in adults and may effectively increase physical activity levels among younger people. Following on from a pilot feasibility trial, the purpose of this cluster randomised controlled trial (c‐RCT) is to evaluate the effectiveness of a novel, low‐cost, peer‐led school‐based walking intervention delivered across the school year at increasing physical activity levels of adolescent girls. METHODS: The Walking In ScHools (WISH) Study is a school‐based c‐RCT conducted with girls aged 12‐14 years from eighteen schools across the Border Region of Ireland / Northern Ireland. Following baseline data collection, schools will be randomly allocated to intervention or control group. In intervention schools, female pupils aged 15‐18 years will be invited to train as walk leaders and will lead younger pupils in 10‐15 min walks before school, at break and lunch recess. All walks will take place in school grounds and pupils will be encouraged to participate in as many walks as possible each week. The intervention will be delivered for the whole school year (minimum 20‐22 weeks). The primary outcome measure is accelerometer‐measured total physical activity (counts per minute) (end of intervention). Secondary outcomes will include time spent in sedentary behaviour, light, moderate and vigorous intensity physical activity, anthropometry measures, social media usage and sleep. A mixed‐methods process evaluation will also be undertaken. DISCUSSION: The WISH Study will examine the effectiveness of a low‐cost, school‐based, peer‐led walking intervention in increasing physical activity in adolescent girls when delivered across the school year. If the intervention increases physical activity, it would benefit adolescent girls in the defined target area with potential for wider adoption by schools across the UK and Ireland. TRIAL REGISTRATION: ISRCTN; ISRCTN12847782; Registered 2nd July 2019.
UR  -  https://www.cochranelibrary.com/central/doi/10.1002/central/CN-02122583/full
ER  -  


Record #100 of 392
Provider: John Wiley & Sons, Ltd.
Content: text/plain; charset="UTF-8"

TY  -  JOUR
AN  -  CN-02466862
AU  -  Knowles, OE
AU  -  Drinkwater, EJ
AU  -  Roberts, SSH
AU  -  Alexander, SE
AU  -  Abbott, G
AU  -  Garnham, A
AU  -  Lamon, S
AU  -  Aisbett, B
TI  -  Sustained Sleep Restriction Reduces Resistance Exercise Quality and Quantity in Females
JA  -  Medicine and science in sports and exercise
PY  -  2022
VL  -  54
IS  -  12
SP  -  2167‐2177
C3  -  PUBMED 36136596,EMBASE 639079222
M3  -  Journal article
KW  -  *area under the curve
KW  -  *arousal
KW  -  *blood sampling
KW  -  *resistance training
KW  -  Adolescent
KW  -  Adult
KW  -  Article
KW  -  Athletes
KW  -  Clinical article
KW  -  Controlled study
KW  -  Distress syndrome
KW  -  Exercise
KW  -  Exercise [physiology]
KW  -  Fatigue
KW  -  Female
KW  -  Human
KW  -  Human tissue
KW  -  Humans
KW  -  Night
KW  -  Randomized controlled trial
KW  -  Resistance Training
KW  -  Saliva
KW  -  Sleep Deprivation
KW  -  Sleep [physiology]
KW  -  Time in bed
KW  -  Young Adult
KW  -  Young adult
DO  -  10.1249/MSS.0000000000003000
AB  -  INTRODUCTION: Female athletes sleep less and report more sleep problems than their male counterparts. Inadequate sleep reduces maximal strength in male athletes; however, little is known about the impact of sleep restriction (SR) on the quantity and quality of resistance exercise performed by female athletes. This study investigated the effect of nine nights of moderate SR on repeated resistance exercise performance, hormonal responses, and perceived fatigue in females. METHODS: Ten healthy, resistance‐trained, eumenorrheic females age 18‐35 yr underwent nine nights of SR (5‐h time in bed) and normal sleep (NS; ≥7‐h time in bed) in a randomized, crossover fashion with a minimum 6‐wk washout. Participants completed four resistance exercise sessions per trial, with blood samples collected before and after exercise. Exercise performance was assessed using volume load, reactive strength index, and mean concentric velocity with rating of perceived exertion recorded after exercise. Participants completed awakening saliva sampling and the Multi‐component Training Distress Scale daily. RESULTS: Volume load decreased trivially (<1%, P < 0.05) with SR. Mean concentric velocity per set was slower during SR for the lower‐body (up to 15%, P < 0.05), but not the upper‐body, compound lifts. Intraset velocity loss was up to 7% greater during SR for back squats ( P < 0.05). SR increased salivary cortisol area under the curve (by 42%), total training distress (by 84%), and session perceived exertion (by 11%). CONCLUSIONS: Sustained SR reduces markers of resistance exercise quality (bar velocity) more than quantity (volume load) and increases perceived effort at the same relative intensity in resistance‐trained females. Markers of exercise quality and internal load may be more sensitive than volume load, to advise coaches to the decline in lifting performance for female athletes experiencing SR.
UR  -  https://www.cochranelibrary.com/central/doi/10.1002/central/CN-02466862/full
ER  -  


Record #101 of 392
Provider: John Wiley & Sons, Ltd.
Content: text/plain; charset="UTF-8"

TY  -  JOUR
AN  -  CN-02192782
AU  -  Gomez, SF
AU  -  Homs, C
AU  -  Warnberg, J
AU  -  Medrano, M
AU  -  Gonzalez-Gross, M
AU  -  Gusi, N
AU  -  Aznar, S
AU  -  Cascales, EM
AU  -  Gonzalez-Valeiro, M
AU  -  Serra-Majem, L
AU  -  et al.
TI  -  Study protocol of a population-based cohort investigating Physical Activity, Sedentarism, lifestyles and Obesity in Spanish youth: the PASOS study
JA  -  BMJ open
PY  -  2020
VL  -  10
IS  -  9
SP  -  e036210
C3  -  PUBMED 32967871,EMBASE 632917097
M3  -  Journal article
KW  -  *Spaniard
KW  -  *birth weight
KW  -  *child health
KW  -  *obesity
KW  -  *physical activity
KW  -  *public health
KW  -  *sedentary lifestyle
KW  -  Accelerometer
KW  -  Adolescent
KW  -  Article
KW  -  Breast
KW  -  Child
KW  -  Controlled study
KW  -  Exercise
KW  -  Female
KW  -  Human
KW  -  Human tissue
KW  -  Humans
KW  -  Juvenile
KW  -  Life Style
KW  -  Major clinical study
KW  -  Male
KW  -  Mediterranean diet
KW  -  Multicenter Studies as Topic
KW  -  Multicenter study
KW  -  Pediatric Obesity [epidemiology]
KW  -  Physical inactivity
KW  -  Prevalence
KW  -  Professional standard
KW  -  Quality of Life
KW  -  Quality of life
KW  -  Questionnaire
KW  -  Random sample
KW  -  Randomized controlled trial
KW  -  School child
KW  -  Sedentary Behavior
KW  -  Sleep time
KW  -  Smoking habit
KW  -  Social media
KW  -  Spain
KW  -  Spain [epidemiology]
KW  -  Stress
KW  -  Waist circumference
DO  -  10.1136/bmjopen-2019-036210
AB  -  INTRODUCTION: Physical activity (PA) is essential to healthy mental and physical development in early life. However, the prevalence of physical inactivity, which is considered a key modifiable driver of childhood obesity, has reached alarming levels among European youth. There is a need to update the data for Spain, in order to establish if current measures are effective or new approaches are needed. METHODS AND ANALYSIS: We present the protocol for Physical Activity, Sedentarism, lifestyles and Obesity in Spanish youth (PASOS). This observational, nationally representative, multicentre study aims to determine the PA levels, sedentary behaviours and prevalence of physical inactivity (defined as <60 min of moderate to vigorous PA per day) in a representative sample of Spanish children and adolescents. The PASOS study has recruited a representative random sample of children and adolescents aged 8‐16 years from 242 educational centres in the 17 'autonomous regions' into which Spain is divided. The aim is to include a total of 4508 youth participants and their families. Weight, height and waist circumference will be measured by standardised procedures. Adherence to the Mediterranean diet, quality of life, sleep duration, PA and sedentary behaviour are being measured by validated questionnaires. PA is measured by the Physical Activity Unit 7‐item Screener. A representative subsample (10% of participants) was randomly selected to wear accelerometers for 9 days to obtain objective data on PA. Parents are asked about their educational level, time spent doing PA, diet quality, self‐perceived stress, smoking habit, weight, height, their child's birth weight and if the child was breast fed. ETHICS AND DISSEMINATION: The study was approved by the Ethics Committee of the Fundació Sant Joan de Déu, Barcelona, Spain. Main findings of the study will be disseminated to the scientific community and to general public by media conferences, social media and a website. TRIAL REGISTRATION NUMBER: ISRCTN34251612.
UR  -  https://www.cochranelibrary.com/central/doi/10.1002/central/CN-02192782/full
ER  -  


Record #102 of 392
Provider: John Wiley & Sons, Ltd.
Content: text/plain; charset="UTF-8"

TY  -  JOUR
AN  -  CN-02207328
AU  -  McNeil, J
AU  -  Doucet, É
AU  -  Brunet, JF
AU  -  Hintze, LJ
AU  -  Chaumont, I
AU  -  Langlois, É
AU  -  Maitland, R
AU  -  Riopel, A
AU  -  Forest, G
TI  -  The effects of sleep restriction and altered sleep timing on energy intake and energy expenditure
JA  -  Physiology & behavior
PY  -  2016
VL  -  164
IS  -  Pt A
SP  -  157‐163
C3  -  PUBMED 27260515,EMBASE 610589211
M3  -  Journal article
KW  -  *caloric intake
KW  -  *energy expenditure
KW  -  *sleep deprivation
KW  -  *sleep restriction
KW  -  *sleep time
KW  -  Accelerometry
KW  -  Adolescent
KW  -  Adult
KW  -  Analysis of Variance
KW  -  Anthropometry
KW  -  Article
KW  -  Carbohydrate intake
KW  -  Daytime somnolence
KW  -  Electroencephalography
KW  -  Electromyography
KW  -  Energy Intake [*physiology]
KW  -  Energy Metabolism [*physiology]
KW  -  Energy balance
KW  -  Exercise [physiology]
KW  -  Female
KW  -  Human
KW  -  Humans
KW  -  Male
KW  -  Outcome variable
KW  -  Physical activity
KW  -  Polysomnography
KW  -  Priority journal
KW  -  REM sleep
KW  -  Shift worker
KW  -  Sleep Deprivation [*physiopathology]
KW  -  Sleep [*physiology]
KW  -  Sleep disorder
KW  -  Somnolence
KW  -  Wakefulness
KW  -  Wakefulness [physiology]
KW  -  Young Adult
DO  -  10.1016/j.physbeh.2016.05.051
AB  -  Experimental evidence suggests that sleep restriction increases energy intake (EI) and may alter energy expenditure (EE). However, it is unknown whether the timing of a sleep restriction period impacts EI and EE the following day. Hence, we examined the effects of sleep restriction with an advanced wake‐time or delayed bedtime on next day EI and EE. Twelve men and 6 women (age: 23 ± 4 years, body fat: 18.8 ± 10.1%) participated in 3 randomized crossover sessions: control (habitual bed‐ and wake‐times), 50% sleep restriction with an advanced wake‐time and 50% sleep restriction with a delayed bedtime. Outcome variables included sleep architecture (polysomnography), EI (food menu), total EE and activity times (accelerometry). Carbohydrate intake was greater on day 2 in the delayed bedtime vs. control session (1386 ± 513 vs. 1579 ± 571 kcal; P = 0.03). Relative moderate‐intensity physical activity (PA) time was greater in the delayed bedtime session vs. control and advanced wake‐time sessions on day 1 (26.6 ± 19.9 vs. 16.1 ± 10.6 and 17.5 ± 11.8%; P = 0.01), whereas vigorous‐intensity PA time was greater following advanced wake‐time vs. delayed bedtime on day 1 (2.7 ± 3.0 vs. 1.3 ± 2.4%; P = 0.004). Greater stage 1 sleep (β = 110 kcal, 95% CI for β = 42 to 177 kcal; P = 0.004), and a trend for lower REM sleep (β = ‐ 20 kcal, 95% CI for β = ‐ 41 to 2 kcal; P = 0.07), durations were associated with greater EI between sleep restriction sessions. These findings suggest that the timing of a sleep restriction period impacts energy balance parameters. Additional studies are needed to corroborate these findings, given the increasing prevalence of shift workers and incidences of sleep disorders and voluntary sleep restriction.
UR  -  https://www.cochranelibrary.com/central/doi/10.1002/central/CN-02207328/full
ER  -  


Record #103 of 392
Provider: John Wiley & Sons, Ltd.
Content: text/plain; charset="UTF-8"

TY  -  JOUR
AN  -  CN-02380797
AU  -  Dardin, LP
AU  -  Garcia, ABA
AU  -  Minali, PA
AU  -  Pinto, ACPN
AU  -  Trevisani, VFM
TI  -  The effects of resistance training in patients with primary Sjogren's syndrome
JA  -  Clinical rheumatology
PY  -  2022
VL  -  41
IS  -  4
SP  -  1145‐1152
C3  -  PUBMED 34748096
M3  -  Journal article
KW  -  *Resistance Training
KW  -  *Sjogren's Syndrome [drug therapy, therapy]
KW  -  Activities of Daily Living
KW  -  Adolescent
KW  -  Adult
KW  -  Fatigue [complications, therapy]
KW  -  Female
KW  -  Humans
KW  -  Severity of Illness Index
KW  -  Single‐Blind Method
DO  -  10.1007/s10067-021-05977-0
AB  -  INTRODUCTION: Resistance training (RT) is well tolerated and has shown promise for decreasing fatigue. However, the effects of RT have never been examined in primary Sjogren's syndrome (pSS). OBJECTIVE: To assess the feasibility, effectiveness, and safety of a resistance exercise program on fatigue in patients with pSS. METHODS: This is a parallel, single‐blind randomized trial. Women aged 18 years or older, diagnosed with pSS according to the American‐European criteria, were included. We randomized 59 participants to a resistance training group (RT) or a control group (CG). Participants in the RT group performed a 16‐week resistance exercise program. The sessions consisted of three sets of resistance exercises (10 repetitions each) at 60 to 80% of 1 repetition maximum, designed to improve whole‐body strength. The participants in the CG received their usual pharmacological treatment and instructions regarding disease control, pain management, sleep hygiene, and activities of daily living. To compare intergroup and intragroup variability, a one‐factor repeated‐measures analysis of variance (ANOVA) was used. RESULTS: RT effectively improved fatigue, pain, functional capacity, emotional aspects, vitality, and subjective perception of disease activity by the patient. No between‐group differences were found in the ESSPRI mental score, ESSDAI, SF‐36‐Physical Aspects, SF‐36‐General Health, SF‐36‐Social aspects, and SF‐36‐Mental Health after the training period. CONCLUSION: An RT program was safe and effective in improving fatigue, pain, functional capacity, emotional aspects, vitality, and subjective perception of disease activity by the patient in women with pSS. Key Points • This is the first study to evaluate the effects of a resistance training program on fatigue in patients with primary Sjogren's syndrome. • A resistance training program was shown to be effective in improving fatigue in patients with primary Sjogren's syndrome. • A resistance training program is well‐tolerated, has good compliance, and is not associated with serious adverse effects in patients with primary Sjogren's syndrome.
UR  -  https://www.cochranelibrary.com/central/doi/10.1002/central/CN-02380797/full
ER  -  


Record #104 of 392
Provider: John Wiley & Sons, Ltd.
Content: text/plain; charset="UTF-8"

TY  -  JOUR
AN  -  CN-00586463
AU  -  Fu, Q
AU  -  Townsend, NE
AU  -  Shiller, SM
AU  -  Martini, ER
AU  -  Okazaki, K
AU  -  Shibata, S
AU  -  Truijens, MJ
AU  -  Rodríguez, FA
AU  -  Gore, CJ
AU  -  Stray-Gundersen, J
AU  -  et al.
TI  -  Intermittent hypobaric hypoxia exposure does not cause sustained alterations in autonomic control of blood pressure in young athletes
JA  -  American journal of physiology. Regulatory, integrative and comparative physiology
PY  -  2007
VL  -  292
IS  -  5
CC  -  Hypertension
SP  -  R1977‐84
C3  -  PUBMED 17204591
M3  -  Journal article
KW  -  Adolescent
KW  -  Adult
KW  -  Baroreflex [*physiology]
KW  -  Blood Pressure [*physiology]
KW  -  Female
KW  -  Humans
KW  -  Hypoxia [*metabolism]
KW  -  Male
KW  -  Physical Fitness [*physiology]
KW  -  Running [physiology]
KW  -  Swimming [physiology]
KW  -  Vasoconstriction [physiology]
DO  -  10.1152/ajpregu.00622.2006
AB  -  Intermittent hypoxia (IH), which refers to the discontinuous use of hypoxia to reproduce some key features of altitude acclimatization, is commonly used in athletes to improve their performance. However, variations of IH are also used as a model for sleep apnea, causing sustained sympathoexcitation and hypertension in animals and, thus, raising concerns over the safety of this model. We tested the hypothesis that chronic IH at rest alters autonomic control of arterial pressure in healthy trained individuals. Twenty‐two young athletes (11 men and 11 women) were randomly assigned to hypobaric hypoxia (simulated altitude of 4,000‐5,500 m) or normoxia (500 m) in a double‐blind and placebo‐controlled design. Both groups rested in a hypobaric chamber for 3 h/day, 5 days/wk for 4 wk. In the sitting position, resting hemodynamics, including heart rate (HR), blood pressure (BP), cardiac output (Q(c), C(2)H(2) rebreathing), stroke volume (SV = Q(c)/HR), and total peripheral resistance (TPR = mean BP/Q(c)), were measured, dynamic cardiovascular regulation was assessed by spectral and transfer function analysis of cardiovascular variability, and cardiac‐vagal baroreflex function was evaluated by a Valsalva maneuver, twice before and 3 days after the last chamber exposure. We found no significant differences in HR, BP, Q(c), SV, TPR, cardiovascular variability, or cardiac‐vagal baroreflex function between the groups at any time. These results suggest that exposure to intermittent hypobaric hypoxia for 4 wk does not cause sustained alterations in autonomic control of BP in young athletes. In contrast to animal studies, we found no secondary evidence for sustained physiologically significant sympathoexcitation in this model.
UR  -  https://www.cochranelibrary.com/central/doi/10.1002/central/CN-00586463/full
ER  -  


Record #105 of 392
Provider: John Wiley & Sons, Ltd.
Content: text/plain; charset="UTF-8"

TY  -  JOUR
AN  -  CN-01957247
AU  -  Moore, SM
AU  -  Borawski, EA
AU  -  Love, TE
AU  -  Jones, S
AU  -  Casey, T
AU  -  McAleer, S
AU  -  Thomas, C
AU  -  Adegbite-Adeniyi, C
AU  -  Uli, NK
AU  -  Hardin, HK
AU  -  et al.
TI  -  Two Family Interventions to Reduce BMI in Low-Income Urban Youth: a Randomized Trial
JA  -  Pediatrics
PY  -  2019
VL  -  143
IS  -  6
C3  -  PUBMED 31126971,EMBASE 628029970
M3  -  Journal article
KW  -  *Body Mass Index
KW  -  *Urban Population
KW  -  *body mass
KW  -  *family therapy
KW  -  *juvenile
KW  -  *lowest income group
KW  -  Adolescent
KW  -  Adult
KW  -  African American
KW  -  Article
KW  -  Behavior Therapy [*methods]
KW  -  Child
KW  -  Childhood obesity
KW  -  Controlled study
KW  -  Diet
KW  -  Education
KW  -  Ethnicity
KW  -  Exercise [physiology, psychology]
KW  -  Family Therapy [*methods]
KW  -  Family income
KW  -  Female
KW  -  Human
KW  -  Humans
KW  -  Male
KW  -  Obesity
KW  -  Obesity management
KW  -  Outcome assessment
KW  -  Pediatric Obesity [*economics, psychology, therapy]
KW  -  Physical activity
KW  -  Poverty
KW  -  Poverty [*economics, psychology]
KW  -  Race
KW  -  Randomized controlled trial
KW  -  Sleep
KW  -  Stress
DO  -  10.1542/peds.2018-2185
AB  -  BACKGROUND: Our primary aim was to evaluate the effects of 2 family‐based obesity management interventions compared with a control group on BMI in low‐income adolescents with overweight or obesity. METHODS: In this randomized clinical trial, 360 urban‐residing youth and a parent were randomly assigned to 1 of 2 behaviorally distinct family interventions or an education‐only control group. Eligible children were entering the sixth grade with a BMI ≥85th percentile. Interventions were 3 years in length; data were collected annually for 3 years. Effects of the interventions on BMI slope (primary outcome) over 3 years and a set of secondary outcomes were assessed. RESULTS: Participants were primarily African American (77%), had a family income of <25 000 per year, and obese at enrollment (68%). BMI increased over time in all study groups, with group increases ranging from 0.95 to 1.08. In an intent‐to‐treat analysis, no significant differences were found in adjusted BMI slopes between either of the family‐based interventions and the control group (P = .35). No differences were found between the experimental and control groups on secondary outcomes of diet, physical activity, sleep, perceived stress, or cardiometabolic factors. No evidence of effect modification of the study arms by sex, race and/or ethnicity, household income, baseline levels of child and parent obesity, or exposure to a school fitness program were found. CONCLUSIONS: In this low‐income, adolescent population, neither of the family‐based interventions improved BMI or health‐related secondary outcomes. Future interventions should more fully address poverty and other social issues contributing to childhood obesity.
UR  -  https://www.cochranelibrary.com/central/doi/10.1002/central/CN-01957247/full
ER  -  


Record #106 of 392
Provider: John Wiley & Sons, Ltd.
Content: text/plain; charset="UTF-8"

TY  -  JOUR
AN  -  CN-02395957
AU  -  Chrisman, SPD
AU  -  Bollinger, BJ
AU  -  Mendoza, JA
AU  -  Palermo, TM
AU  -  Zhou, C
AU  -  Brooks, MA
AU  -  Rivara, FP
TI  -  Mobile Subthreshold Exercise Program (MSTEP) for concussion: study protocol for a randomized controlled trial
JA  -  Trials
PY  -  2022
VL  -  23
IS  -  1
SP  -  355
C3  -  PUBMED 35473570,EMBASE 2015966536
M3  -  Journal article
KW  -  *concussion
KW  -  *exercise
KW  -  Adolescent
KW  -  Adult
KW  -  Anxiety
KW  -  Article
KW  -  Avoidance behavior
KW  -  Brain Concussion [diagnosis, therapy]
KW  -  Child
KW  -  Controlled study
KW  -  Depression
KW  -  Exercise
KW  -  Exercise Therapy [methods]
KW  -  Exercise intensity
KW  -  Fear
KW  -  Health program
KW  -  Health survey
KW  -  Human
KW  -  Humans
KW  -  Major clinical study
KW  -  Parent
KW  -  Physical activity
KW  -  Post‐Concussion Syndrome
KW  -  Quality of Life
KW  -  Quality of life
KW  -  Randomized Controlled Trials as Topic
KW  -  Randomized controlled trial
KW  -  Sleep quality
KW  -  Stretching
KW  -  Treatment outcome
DO  -  10.1186/s13063-022-06239-3
AB  -  Background: Subthreshold exercise, defined as aerobic exercise below the level that causes symptoms, has been utilized as a treatment for youth with persistent postconcussive symptoms (PPCS), but there is currently little evidence to guide use. In addition, prior studies of exercise for PPCS have all required multiple in‐person visits. We developed a virtual approach for delivering subthreshold exercise to youth with PPCS called the Mobile Subthreshold Exercise Program (MSTEP), and we have now been funded to conduct a large national randomized controlled trial (RCT) to test its efficacy for reducing concussive symptoms and improving health‐related quality of life. Methods: This investigation is an RCT comparing MSTEP to an active control. We will recruit 200 adolescents 11–18 years old with postconcussive symptoms persisting for at least 1 week but less than 1 year. Youth will be randomized to receive either 6 weeks of subthreshold exercise (MSTEP) or a stretching condition (control). Youth and parents will complete surveys of concussive symptoms at baseline, weekly during the intervention, and at 3 and 6 months. The primary outcomes will be trajectory of concussive symptoms and health‐related quality of life over the 6 months of the study. Secondary outcomes will include depression, anxiety, and sleep quality. We will also assess potential mediators of treatment effects including moderate‐vigorous physical activity and fear avoidance of concussive symptoms. Discussion: This multisite RCT of MSTEP will provide vital information regarding the efficacy of a virtually delivered subthreshold exercise program for youth with PPCS, and insight regarding potential mediators of treatment effects, including objectively measured physical activity and fear avoidance of concussive symptoms. Trial registration: ClinicalTrials.gov NCT04688255. Registered on December 29, 2020.
UR  -  https://www.cochranelibrary.com/central/doi/10.1002/central/CN-02395957/full
ER  -  


Record #107 of 392
Provider: John Wiley & Sons, Ltd.
Content: text/plain; charset="UTF-8"

TY  -  JOUR
AN  -  CN-02357882
AU  -  Byrd-Bredbenner, C
AU  -  Santiago, E
AU  -  Eck, KM
AU  -  Delaney, CL
AU  -  Quick, VM
AU  -  Pozzoli, A
AU  -  Worobey, J
AU  -  Shelnutt, KP
AU  -  Olfert, MD
TI  -  HomeStyles-2: randomized controlled trial protocol for a web-based obesity prevention program for families with children in middle childhood
JA  -  Contemporary clinical trials
PY  -  2022
VL  -  112
SP  -  106644
C3  -  PUBMED 34861408,EMBASE 2016026146
M3  -  Journal article
KW  -  *Pediatric Obesity [prevention & control, psychology]
KW  -  *Social Cognitive Theory
KW  -  *attention
KW  -  *childhood
KW  -  *home environment
KW  -  *lifestyle
KW  -  *obesity
KW  -  Adolescent
KW  -  Article
KW  -  Child
KW  -  Computer
KW  -  Controlled study
KW  -  Demography
KW  -  Diet
KW  -  Eligibility criteria
KW  -  Exercise
KW  -  Exercise [psychology]
KW  -  E‐learning
KW  -  Family therapy
KW  -  Female
KW  -  Health Promotion
KW  -  Health status
KW  -  Human
KW  -  Humans
KW  -  Internet
KW  -  Juvenile
KW  -  Life Style
KW  -  Male
KW  -  Outcome assessment
KW  -  Parents [psychology]
KW  -  Prevention
KW  -  Randomized Controlled Trials as Topic
KW  -  Randomized controlled trial
KW  -  Sleep
KW  -  Spouse
KW  -  Theoretical study
DO  -  10.1016/j.cct.2021.106644
AB  -  Background: Parents are children's primary role models, are food and physical activity gatekeepers, and create the home structure/lifestyle environment. Thus, parents strongly influence children's weight‐related behaviors and have the opportunity to cultivate a “culture of health” within the home. Yet, there is a dearth of evidence‐based obesity prevention intervention programs, especially for families with children aged 6–11 years, commonly called middle childhood. Methods: The aim of the HomeStyles‐2 online learning mode RCT is to determine whether this novel, age‐appropriate, family intervention enables and motivates parents to shape home environments and weight‐related lifestyle practices (i.e.,diet, exercise, sleep) to be more supportive of optimal health and reduced obesity risk in middle childhood youth more than those in the control condition. The RCT will include the experimental group and an attention control group. The participants will be parents with school‐age children who are systematically randomly assigned by computer to study condition. The HomeStyles intervention is predicated on the social cognitive theory and a social ecological framework. The RCT will collect sociodemographic characteristics of the participant, child, and partner/spouse; child and parent health status; parent weight‐related cognitions; weight‐related behaviors of the parent and child; and weight‐related characteristics of the home environment. Deliverables Enrollment for this study will begin in 2022. Discussion: This paper describes these aspects of the HomeStyles‐2 intervention: rationale; sample eligibility criteria and recruitment; study design; experimental group intervention theoretical and philosophical underpinnings, structure, content, and development process; attention control intervention; survey instrument development and components; outcome measures; and planned analyses. Trial registration: ClinicalTrials.gov, Protocol #NCT04802291, Registered March 14, 2021.
UR  -  https://www.cochranelibrary.com/central/doi/10.1002/central/CN-02357882/full
ER  -  


Record #108 of 392
Provider: John Wiley & Sons, Ltd.
Content: text/plain; charset="UTF-8"

TY  -  JOUR
AN  -  CN-02809535
AU  -  da Silva, JM
AU  -  Castilho Dos Santos, G
AU  -  de Oliveira Barbosa, R
AU  -  de Souza Silva, TM
AU  -  Correa, RC
AU  -  da Costa, BGG
AU  -  Kennedy, SG
AU  -  Stabelini Neto, A
TI  -  Effects of a school-based physical activity intervention on mental health indicators in a sample of Brazilian adolescents: a cluster randomized controlled trial
JA  -  BMC public health
PY  -  2025
VL  -  25
IS  -  1
SP  -  539
C3  -  PUBMED 39930438
M3  -  Journal article
KW  -  *School Health Services
KW  -  Adolescent
KW  -  Anxiety [prevention & control]
KW  -  Brazil
KW  -  Cluster Analysis
KW  -  Depression
KW  -  Exercise [psychology]
KW  -  Female
KW  -  Humans
KW  -  Male
KW  -  Mental Health
DO  -  10.1186/s12889-025-21620-y
AB  -  PURPOSE: To test the effects of a physical activity intervention program on symptoms of mental disorders among adolescents. METHODS: This study is a 12‐week cluster randomized controlled trial. The sample consisted of 306 adolescents (45,8% male, age: 13,6 [0,72] years; 54.2% female, age: 13.5 [0.69] years), randomized into an intervention group (N = 165) and a control group (N = 141). The physical activity program involved sessions including muscle strengthening and cardiorespiratory exercises and lifestyle guidance. The mental health indicators analyzed were: anxiety, depression, sleep, and psychological well‐being. Intervention effects were analyzed by generalized estimating equations. RESULTS: After 12 weeks, no significant improvements were observed in the intervention group for sleep; anxiety; depression, and psychological well‐being. In the subgroup analysis, significant group×time interactions were observed for adolescents who were classified with moderate symptoms of depression (mean difference: ‐0.97, p = 0.002) and anxiety (mean difference: ‐3.03, p = 0.01) with favorable effects for intervention group. CONCLUSION: After the 12‐week intervention period, it can be concluded that 12 weeks of school‐based physical activity intervention significantly reduced symptoms of anxiety and depression in adolescents with moderate/severe symptoms. Furthermore, the intervention contributed to the maintenance of psychological well‐being, since the control group showed a significant reduction in this mental health indicator.
UR  -  https://www.cochranelibrary.com/central/doi/10.1002/central/CN-02809535/full
ER  -  


Record #109 of 392
Provider: John Wiley & Sons, Ltd.
Content: text/plain; charset="UTF-8"

TY  -  JOUR
AN  -  CN-02424520
AU  -  Ormsbee, MJ
AU  -  Saracino, PG
AU  -  Morrissey, MC
AU  -  Donaldson, J
AU  -  Renteria, LI
AU  -  McKune, AJ
TI  -  Pre-sleep protein supplementation after an acute bout of evening resistance exercise does not improve next day performance or recovery in resistance trained men
JA  -  Journal of the International Society of Sports Nutrition
PY  -  2022
VL  -  19
IS  -  1
SP  -  164‐178
C3  -  PUBMED 35599912,EMBASE 638070397
M3  -  Journal article
KW  -  *resistance training
KW  -  Adolescent
KW  -  Adult
KW  -  Biomarkers [metabolism]
KW  -  Dietary Supplements
KW  -  Dietary supplement
KW  -  Human
KW  -  Humans
KW  -  Male
KW  -  Metabolism
KW  -  Muscle Strength
KW  -  Muscle strength
KW  -  Muscle, Skeletal
KW  -  Polyesters [metabolism, pharmacology]
KW  -  Resistance Training
KW  -  Skeletal muscle
KW  -  Sleep
KW  -  Young Adult
KW  -  Young adult
DO  -  10.1080/15502783.2022.2036451
AB  -  Background: To evaluate the effect of pre‐sleep protein supplementation after an acute bout of evening resistance training on next day performance and recovery the following day in physically active men. Methods: Eighteen resistance trained men performed a single bout of resistance exercise then received either a pre‐sleep protein (PRO) supplement containing 40 g of casein protein (PRO; n = 10; mean ± SD; age = 24 ± 4 yrs; height = 1.81 ± 0.08 m; weight = 84.9 ± 9.5 kg) or a non‐caloric, flavor matched placebo (PLA; n = 8; age = 28 ± 10 yrs; height = 1.81 ± 0.07 m; weight = 86.7 ± 11.0 kg) 30 min before sleep (1 h after a standard recovery drink). Blood samples were obtained pre‐exercise and the following morning (+12‐h) to measure creatine kinase and C‐reactive protein. Visual analog scales were utilized to assess perceived pain, hunger, and recovery. One‐repetition maximum (1RM) tests for barbell bench press and squat were performed pre‐exercise and the following morning (+12‐h). Statistical analysis was performed using SPSS (V.23) and p ≤ 0.05 was considered statistically significant. Results: There were no significant differences between the groups in next morning performance or muscle damage biomarkers. However, pre‐sleep PRO resulted in a lower perception of hunger that approached significance the following morning when compared to PLA (PRO:43.6 ± 31.2, PLA: 69.4 ± 2.22; 95% C.I. = ‐53.6, 2.0; p = 0.07; d = 0.95). Conclusions: Following an evening bout of exercise, pre‐sleep PRO did not further improve next morning muscle damage biomarkers or maximal strength performance in resistance trained men compared to a non‐caloric PLA. However, there may be implications for lower perceived hunger the next morning with pre‐sleep PRO consumption compared to PLA.
UR  -  https://www.cochranelibrary.com/central/doi/10.1002/central/CN-02424520/full
ER  -  


Record #110 of 392
Provider: John Wiley & Sons, Ltd.
Content: text/plain; charset="UTF-8"

TY  -  JOUR
AN  -  CN-01617936
AU  -  Twomey, R
AU  -  Martin, T
AU  -  Temesi, J
AU  -  Culos-Reed, SN
AU  -  Millet, GY
TI  -  Tailored exercise interventions to reduce fatigue in cancer survivors: study protocol of a randomized controlled trial
JA  -  BMC cancer
PY  -  2018
VL  -  18
IS  -  1
SP  -  757
C3  -  PUBMED 30041626,EMBASE 623158917
M3  -  Journal article
KW  -  *Cancer Survivors
KW  -  *Randomized Controlled Trials as Topic
KW  -  *cancer fatigue /therapy
KW  -  *cancer survivor
KW  -  *kinesiotherapy
KW  -  Adolescent
KW  -  Adult
KW  -  Aerobic exercise
KW  -  Aged
KW  -  Article
KW  -  Blood analysis
KW  -  Cardiorespiratory deconditioning
KW  -  Cardiorespiratory fitness
KW  -  Clinical effectiveness
KW  -  Comparative effectiveness
KW  -  Controlled study
KW  -  Disease assessment
KW  -  Disease severity
KW  -  Electric Stimulation
KW  -  Exercise Therapy [*methods]
KW  -  Fatigue [physiopathology, *therapy]
KW  -  Female
KW  -  Femoral Nerve [physiology]
KW  -  Functional Assessment of Chronic Illness Therapy Fatigue Scale
KW  -  Hand Strength
KW  -  Heart disease
KW  -  Human
KW  -  Humans
KW  -  Major clinical study
KW  -  Male
KW  -  Middle Aged
KW  -  Muscle disease
KW  -  Muscle strength
KW  -  Neuromuscular function
KW  -  Outcome assessment
KW  -  Physical activity
KW  -  Primary medical care
KW  -  Prospective Studies
KW  -  Prospective study
KW  -  Randomized controlled trial
KW  -  Research Design
KW  -  Resistance training
KW  -  Respiratory tract disease
KW  -  Self report
KW  -  Sleep
KW  -  Sleep disorder
KW  -  Sleep quality
KW  -  Sleep quantity
KW  -  Traditional medicine
KW  -  Transcranial Magnetic Stimulation
KW  -  Young Adult
DO  -  10.1186/s12885-018-4668-z
AB  -  Background: Cancer‐related fatigue (CRF) is a common and distressing symptom of cancer and/or cancer treatment that persists for years after treatment completion in approximately one third of cancer survivors. Exercise is beneficial for the management of CRF, and general exercise guidelines for cancer survivors are available. There are multiple potential pathways by which exercise improves CRF, and cancer survivors with CRF are diverse with respect to cancer type, treatments and experienced side effects. While the general exercise guidelines are likely sufficient for most cancer survivors, tailoring of exercise interventions may be more effective in those with persistent fatigue. The primary aim of this research is to investigate the effect of a traditional vs. tailored exercise intervention on CRF severity in cancer survivors with persistent CRF. Methods/design: Cancer survivors (≥ 3 months and ≤ 5 years since primary treatment) who score ≤ 34 on the Functional Assessment of Chronic Illness Therapy Fatigue Scale (FACIT‐F) will be randomly allocated to one of two parallel treatment arms: traditional (active control) and tailored exercise. Participants in the traditional exercise group will engage in aerobic and resistance exercise that is consistent with exercise guidelines for cancer survivors. The tailored exercise group will be prescribed an intervention designed to address individual deficits identified at baseline, such as loss of muscular strength, cardiorespiratory deconditioning or sleep disturbance. Participants will be assessed before and after the intervention for CRF severity and other patient‐reported outcomes, neuromuscular function and fatigue in response to whole‐body exercise, sleep quantity and quality, physical activity levels, cardiorespiratory fitness and blood biomarkers. Discussion: To our knowledge, this will be the first study to compare the effects of a traditional vs. tailored exercise intervention on CRF severity in cancer survivors with persistent CRF. Using physiological, behavioural and patient‐reported outcomes, this study will add to the current knowledge about both the factors contributing to CRF, and the potential reduction in CRF severity with an exercise intervention. Trial registration: The study is registered at ClinicalTrials.gov ( NCT03049384 ), February, 2017.
UR  -  https://www.cochranelibrary.com/central/doi/10.1002/central/CN-01617936/full
ER  -  


Record #111 of 392
Provider: John Wiley & Sons, Ltd.
Content: text/plain; charset="UTF-8"

TY  -  JOUR
AN  -  CN-02264360
AU  -  Phillips, NE
AU  -  Mareschal, J
AU  -  Schwab, N
AU  -  Manoogian, ENC
AU  -  Borloz, S
AU  -  Ostinelli, G
AU  -  Gauthier-Jaques, A
AU  -  Umwali, S
AU  -  Gonzalez Rodriguez, E
AU  -  Aeberli, D
AU  -  et al.
TI  -  The Effects of Time-Restricted Eating versus Standard Dietary Advice on Weight, Metabolic Health and the Consumption of Processed Food: a Pragmatic Randomised Controlled Trial in Community-Based Adults
JA  -  Nutrients
PY  -  2021
VL  -  13
IS  -  3
CC  -  Hypertension
C3  -  PUBMED 33807102,EMBASE 2006795381
M3  -  Journal article
KW  -  *diet restriction
KW  -  *feeding behavior
KW  -  *food intake
KW  -  *processed food
KW  -  Adolescent
KW  -  Adult
KW  -  Aged
KW  -  Article
KW  -  Body Composition
KW  -  Body Weight
KW  -  Body mass
KW  -  Body weight loss
KW  -  Cholesterol blood level
KW  -  Coffee
KW  -  Controlled study
KW  -  Diastolic blood pressure
KW  -  Diet
KW  -  Diet Therapy [methods]
KW  -  Dual energy X ray absorptiometry
KW  -  Eating
KW  -  Exercise
KW  -  Fast Foods
KW  -  Fasting
KW  -  Female
KW  -  Food processing
KW  -  Glucose blood level
KW  -  Human
KW  -  Humans
KW  -  International physical activity questionnaire
KW  -  Lifestyle
KW  -  Macronutrient
KW  -  Major clinical study
KW  -  Male
KW  -  Metabolic Syndrome
KW  -  Metabolic parameters
KW  -  Middle Aged
KW  -  Minimally processed food
KW  -  Mobile application
KW  -  Nutrition Therapy
KW  -  Obesity [diet therapy]
KW  -  Physical activity
KW  -  Randomized controlled trial
KW  -  Sleep time
KW  -  Smartphone
KW  -  Sweetened beverage
KW  -  Systolic blood pressure
KW  -  Time Factors
KW  -  Triacylglycerol blood level
KW  -  Ultra‐processed food
KW  -  Waist circumference
KW  -  Weight Loss
KW  -  Whole food
KW  -  Working time
KW  -  Young Adult
DO  -  10.3390/nu13031042
AB  -  Weight loss is key to controlling the increasing prevalence of metabolic syndrome (MS) and its components, i.e., central obesity, hypertension, prediabetes and dyslipidaemia. The goals of our study were two‐fold. First, we characterised the relationships between eating duration, unprocessed and processed food consumption and metabolic health. During 4 weeks of observation, 213 adults used a smartphone application to record food and drink consumption, which was annotated for food processing levels following the NOVA classification. Low consumption of unprocessed food and low physical activity showed significant associations with multiple MS components. Second, in a pragmatic randomised controlled trial, we compared the metabolic benefits of 12 h time‐restricted eating (TRE) to standard dietary advice (SDA) in 54 adults with an eating duration > 14 h and at least one MS component. After 6 months, those randomised to TRE lost 1.6% of initial body weight (SD 2.9, p = 0.01), compared to the absence of weight loss with SDA (−1.1%, SD 3.5, p = 0.19). There was no significant difference in weight loss between TRE and SDA (between‐group difference −0.88%, 95% confidence interval −3.1 to 1.3, p = 0.43). Our results show the potential of smartphone records to predict metabolic health and highlight that further research is needed to improve individual responses to TRE such as a shorter eating window or its actual clock time.
UR  -  https://www.cochranelibrary.com/central/doi/10.1002/central/CN-02264360/full
ER  -  


Record #112 of 392
Provider: John Wiley & Sons, Ltd.
Content: text/plain; charset="UTF-8"

TY  -  JOUR
AN  -  CN-01450171
AU  -  DeLucia, CM
AU  -  De Asis, RM
AU  -  Bailey, EF
TI  -  Daily inspiratory muscle training lowers blood pressure and vascular resistance in healthy men and women
JA  -  Experimental physiology
PY  -  2018
VL  -  103
IS  -  2
CC  -  Hypertension
SP  -  201‐211
C3  -  PUBMED 29178489,EMBASE 620273159
M3  -  Journal article
KW  -  *blood pressure
KW  -  *inspiratory muscle training
KW  -  *muscle training
KW  -  *systemic vascular resistance
KW  -  Adolescent
KW  -  Adult
KW  -  Aerobic exercise
KW  -  Article
KW  -  Blood Pressure [*physiology]
KW  -  Blood pressure measurement
KW  -  Cardiac Output [physiology]
KW  -  Cardiovascular parameters
KW  -  Cohen Hoberman inventory of physical symptom
KW  -  Controlled study
KW  -  Diastolic blood pressure
KW  -  Epworth sleepiness scale
KW  -  Exercise Test [methods]
KW  -  Exercise Tolerance [physiology]
KW  -  Exercise [physiology]
KW  -  Female
KW  -  Heart Rate [*physiology]
KW  -  Heart output
KW  -  Heart rate
KW  -  Human
KW  -  Human experiment
KW  -  Humans
KW  -  Hypotension [physiopathology]
KW  -  Male
KW  -  Maximal inspiratory pressure
KW  -  Muscle Strength [physiology]
KW  -  Muscle strength
KW  -  Non invasive measurement
KW  -  Normal human
KW  -  Psychologic assessment
KW  -  Randomized controlled trial
KW  -  Respiratory Muscles [*physiology]
KW  -  Risk benefit analysis
KW  -  Sleep quality
KW  -  Spontaneous cardiac baroreflex sensitivity
KW  -  Stress
KW  -  Symptom assessment
KW  -  Systolic blood pressure
KW  -  Vascular Resistance [*physiology]
KW  -  Young Adult
KW  -  Young adult
DO  -  10.1113/EP086641
AB  -  New Findings: What is the central question of this study? What impact does inspiratory muscle training have on systemic vascular resistance, cardiac output and baroreflex sensitivity in adult men and women? What is the main finding and its importance? Inspiratory muscle training exerts favorable effects on blood pressure, vascular resistance and perception of stress. This exercise format is well‐tolerated and equally effective whether implemented in men or women. Abstract: Previous work has shown that inspiratory muscle training (IMT) lowers blood pressure after a mere 6 weeks, identifying IMT as a potential therapeutic intervention to prevent or treat hypertension. Here, we explore the effects of IMT on respiratory muscle strength and select cardiovascular parameters in recreationally active men and women. Subjects were randomly assigned to IMT (n = 12, 75% maximal inspiratory pressure) or sham training (n = 13, 15% maximal inspiratory pressure) groups and underwent a 6���week intervention comprising 30 breaths day−1, 5 days week−1. Pre‐ and post‐training measures included maximal inspiratory pressure and resting measures of blood pressure, cardiac output, heart rate, spontaneous cardiac baroreflex sensitivity and systemic vascular resistance. We evaluated psychological and sleep status via administration of the Cohen–Hoberman inventory of physical symptoms and the Epworth sleepiness scale. Male and female subjects in the IMT group showed declines in systolic/diastolic blood pressures (−4.3/−3.9 mmHg, P < 0.025) and systemic vascular resistance (−3.5 mmHg min l−1, P = 0.008) at week 6. There was no effect of IMT on cardiac output (P = 0.722), heart rate (P = 0.795) or spontaneous cardiac baroreflex sensitivity (P = 0.776). The IMT subjects also reported fewer stress‐related symptoms (pre‐ versus post‐training, 12.5 ± 8.5 versus 7.2 ± 9.7, P = 0.025). Based on these results, we suggest that a short course of IMT confers significant respiratory and cardiovascular improvements and parallel (modest) psychological benefits in healthy men and women.
UR  -  https://www.cochranelibrary.com/central/doi/10.1002/central/CN-01450171/full
ER  -  


Record #113 of 392
Provider: John Wiley & Sons, Ltd.
Content: text/plain; charset="UTF-8"

TY  -  JOUR
AN  -  CN-02078048
AU  -  Hedlund, ER
AU  -  Villard, L
AU  -  Lundell, B
AU  -  Sjöberg, G
TI  -  Physical exercise may improve sleep quality in children and adolescents with Fontan circulation
JA  -  Cardiology in the young
PY  -  2019
VL  -  29
IS  -  7
SP  -  922‐929
C3  -  PUBMED 31218992
M3  -  Journal article
KW  -  Actigraphy
KW  -  Adolescent
KW  -  Child
KW  -  Endurance Training
KW  -  Exercise
KW  -  Female
KW  -  Follow‐Up Studies
KW  -  Fontan Procedure
KW  -  Heart Defects, Congenital [*physiopathology, *rehabilitation, surgery]
KW  -  Humans
KW  -  Male
KW  -  Physical Endurance
KW  -  Sleep [*physiology]
DO  -  10.1017/S1047951119001136
AB  -  OBJECTIVE: To study physical activity and sleep in Fontan patients and healthy controls before and after an endurance training program, and after 1 year. METHOD: Fontan patients (n = 30) and healthy controls (n = 25) wore accelerometers for seven consecutive days and nights during a school week before and after a 12‐week endurance training program and after 1 year. RESULTS: Patients had similar sleep duration and sleep efficiency as healthy controls. Latency to sleep onset in minutes was longer for patients than controls (22.4 (4.3‐55.3) minutes versus 14.8 (8.6‐29.4) minutes, p < 0.01). More time in moderate‐to‐vigorous activity daytime was correlated with increased sleep time (p < 0.05; r2 = 0.20), improved sleep efficiency (p < 0.01; r2 = 0.24) and less time as wake after sleep onset (p < 0.05; r2 = 0.21) for patients but not controls. Sleep variables did not change after the exercise intervention for patients or controls. After 1 year, patients had decreased total sleep time, decreased sleep efficiency, increased accelerometer counts during sleep and more time as wake after sleep onset during sleep time, but not controls. CONCLUSIONS: Fontan patients have prolonged latency to sleep onset compared with controls. More time in physical activities was correlated with better sleep quality for the patients. Also, subjects with low sleep efficiency and long latency to sleep onset may benefit most from physical exercise. These patients should be encouraged to engage in individually designed physical exercise as this could improve sleep quality.
UR  -  https://www.cochranelibrary.com/central/doi/10.1002/central/CN-02078048/full
ER  -  


Record #114 of 392
Provider: John Wiley & Sons, Ltd.
Content: text/plain; charset="UTF-8"

TY  -  JOUR
AN  -  CN-00505697
AU  -  Chang, KW
TI  -  Randomized controlled trial of Coblation versus electrocautery tonsillectomy
JA  -  Otolaryngology--head and neck surgery
PY  -  2005
VL  -  132
IS  -  2
CC  -  Airways
CC  -  Child Health
CC  -  ENT
SP  -  273‐280
C3  -  PUBMED 15692541,EMBASE 40431145
M3  -  Journal article
KW  -  *cauterization
KW  -  *coblation tonsillectomy
KW  -  *electrocautery tonsillectomy
KW  -  *surgical technique
KW  -  *tonsillectomy
KW  -  Adenoidectomy
KW  -  Adolescent
KW  -  Analgesic agent/dt [Drug Therapy]
KW  -  Article
KW  -  Bleeding/co [Complication]
KW  -  Body weight
KW  -  Child
KW  -  Child, Preschool
KW  -  Clinical trial
KW  -  Codeine/dt [Drug Therapy]
KW  -  Controlled clinical trial
KW  -  Controlled study
KW  -  Cryosurgery
KW  -  Double blind procedure
KW  -  Double‐Blind Method
KW  -  Electrocoagulation
KW  -  Female
KW  -  Follow‐Up Studies
KW  -  Frequency analysis
KW  -  Gender
KW  -  Health practitioner
KW  -  Human
KW  -  Humans
KW  -  Intermethod comparison
KW  -  Major clinical study
KW  -  Male
KW  -  Nurse
KW  -  Operation duration
KW  -  Pain Measurement
KW  -  Pain assessment
KW  -  Paracetamol/dt [Drug Therapy]
KW  -  Parent
KW  -  Physical activity
KW  -  Postoperative complication/co [Complication]
KW  -  Postoperative pain/co [Complication]
KW  -  Postoperative pain/dt [Drug Therapy]
KW  -  Postoperative period
KW  -  Prospective Studies
KW  -  Randomized controlled trial
KW  -  Rating scale
KW  -  Recovery of Function
KW  -  Sleep Apnea, Obstructive [*surgery]
KW  -  Sleep apnea syndrome
KW  -  Statistical significance
KW  -  Time Factors
KW  -  Time series analysis
KW  -  Tonsillectomy [*methods]
KW  -  Treatment Outcome
KW  -  Treatment indication
KW  -  Treatment outcome
DO  -  10.1016/j.otohns.2004.11.002
AB  -  OBJECTIVE: To compare the postoperative recovery of patients receiving Coblation‐assisted (Arthrocare, Sunnyvale, CA) intracapsular tonsillectomy with that of patients receiving traditional subcapsular electrocautery tonsillectomy. STUDY DESIGN AND SETTING: This was a prospective, randomized, double‐blinded, controlled study. One hundred one children, aged 2 to 16 years, were randomized to Coblation or to conventional electrocautery tonsillectomy. Only patients with the operative indication of obstructive sleep apnea were entered into the study. Intracapsular tonsillectomy was performed on the Coblation group, and traditional subcapsular dissection was performed on the electrocautery group. Adenoidectomy was performed with the curette in both groups. Outcome measures were assessed on days 1, 3, and 5 after surgery. These included child and parental rating of pain by using the Wong Faces pain scale, analgesic use, oral intake, and activity level. Patients, parents, and the nurse practitioner obtaining the outcome data were blinded to treatment arm. RESULTS: Treatment groups were similar in age, gender, and weight. Surgical time and estimated blood loss were similar. There were no complications in either group. Coblation patients had less pain and greater oral intake at all 3 time points. Percentage of normal activity level returned to >70% earlier and more frequently in Coblation patients. There was slightly decreased analgesic use on postoperative day 5 in the Coblation group. CONCLUSIONS AND SIGNIFICANCE: Children with obstructive sleep apnea undergoing tonsillectomy and adenoidectomy demonstrate significantly better postoperative recovery after Coblation‐assisted intracapsular tonsillectomy.
UR  -  https://www.cochranelibrary.com/central/doi/10.1002/central/CN-00505697/full
ER  -  


Record #115 of 392
Provider: John Wiley & Sons, Ltd.
Content: text/plain; charset="UTF-8"

TY  -  JOUR
AN  -  CN-02175856
AU  -  Loucks, EB
AU  -  Nardi, WR
AU  -  Gutman, R
AU  -  Saadeh, FB
AU  -  Li, Y
AU  -  Vago, DR
AU  -  Fiske, LB
AU  -  Spas, JJ
AU  -  Harrison, A
TI  -  Mindfulness-Based College: a Stage 1 Randomized Controlled Trial for University Student Well-Being
JA  -  Psychosomatic medicine
PY  -  2021
VL  -  83
IS  -  6
CC  -  Complementary Medicine
SP  -  602‐614
C3  -  PUBMED 32947581,EMBASE 632908947
M3  -  Journal article
KW  -  *mindfulness
KW  -  *university student
KW  -  *wellbeing
KW  -  Adolescent
KW  -  Adult
KW  -  Alcohol consumption
KW  -  Article
KW  -  Awareness
KW  -  Body mass
KW  -  Center for Epidemiological Studies Depression Scale
KW  -  Clinical article
KW  -  Controlled study
KW  -  Emotion regulation
KW  -  Exercise
KW  -  Female
KW  -  Follow up
KW  -  Fruit
KW  -  Health hazard
KW  -  Human
KW  -  Humans
KW  -  Linear regression analysis
KW  -  Loneliness
KW  -  Male
KW  -  Mindfulness
KW  -  Outcome assessment
KW  -  Physical activity
KW  -  Randomized controlled trial
KW  -  Secondary analysis
KW  -  Sleep time
KW  -  Stress
KW  -  Students
KW  -  Universities
KW  -  Vegetable consumption
KW  -  Young Adult
KW  -  Young adult
DO  -  10.1097/PSY.0000000000000860
AB  -  OBJECTIVE: To evaluate effects of a mindfulness‐based program, adapted to the young adult life course stage (age, 18‐29 years), named Mindfulness‐Based College (MB‐College). The primary outcome was a young adult health summary score, composed of key health risk factors: body mass index, physical activity, fruit and vegetable intake, alcohol consumption, stress, loneliness, and sleep duration. Secondary outcomes were hypothesized self‐regulation mechanisms, including attention control, interoceptive awareness, and emotion regulation. METHODS: This was a stage 1 randomized controlled trial of the 9‐week MB‐College program (n = 47) versus enhanced usual care control (n = 49) including students from three universities. Assessments were at baseline, during the beginning of the college term when stress is typically lower, and at MB‐College completion (3‐month follow‐up), when term‐related stress is typically higher. Intention‐to‐treat, linear regression analyses estimated the marginal effects of MB‐College versus control on the outcomes. RESULTS: MB‐College participants (mean age = 20 years, 68% female, 37% racial minorities) demonstrated improved health summary scores at follow‐up compared with control participants whose health summary scores worsened (marginal effect for MB‐College versus control = 0.23; p = .004). Effects on loneliness were pronounced (marginal effect = ‐3.11 for the Revised University of Los Angeles Loneliness Scale score; p = .03). Secondary analyses showed significant impacts of MB‐College on hypothesized self‐regulation mechanisms (e.g., Sustained Attention to Response Task correct no‐go percent, p = .0008; Multidimensional Assessment of Interoceptive Awareness, p < .0001; Center for Epidemiologic Studies‐Depression scale, p = .03). CONCLUSIONS: Findings of this early stage clinical trial suggest that MB‐College may foster well‐being in young adults.Trial Registration: NCT03124446.
UR  -  https://www.cochranelibrary.com/central/doi/10.1002/central/CN-02175856/full
ER  -  


Record #116 of 392
Provider: John Wiley & Sons, Ltd.
Content: text/plain; charset="UTF-8"

TY  -  JOUR
AN  -  CN-02636082
AU  -  O'Dean, SM
AU  -  Sunderland, M
AU  -  Smout, S
AU  -  Slade, T
AU  -  Chapman, C
AU  -  Gardner, LA
AU  -  Thornton, L
AU  -  Newton, NC
AU  -  Teesson, M
AU  -  Champion, KE
TI  -  Potential Mediators of a School-Based Digital Intervention Targeting Six Lifestyle Risk Behaviours in a Cluster Randomised Controlled Trial of Australian Adolescents
JA  -  Prevention science
PY  -  2024
VL  -  25
IS  -  2
SP  -  347‐357
C3  -  PUBMED 38117380,EMBASE 643063847
M3  -  Journal article
KW  -  *Diet
KW  -  *Exercise
KW  -  *behavior change
KW  -  *health behavior
KW  -  *lifestyle
KW  -  *risk behavior
KW  -  *school
KW  -  Adolescent
KW  -  Adult
KW  -  Adulthood
KW  -  Article
KW  -  Australia
KW  -  Child
KW  -  Chronic disease
KW  -  Controlled study
KW  -  Diet
KW  -  Ethanol
KW  -  Female
KW  -  High risk behavior
KW  -  Human
KW  -  Humans
KW  -  Life Style
KW  -  Mediation analysis
KW  -  New Zealand
KW  -  Physical activity
KW  -  Physical inactivity
KW  -  Prevention
KW  -  Randomized controlled trial
KW  -  Risk‐Taking
KW  -  School child
KW  -  Screen time
KW  -  Self concept
KW  -  Self control
KW  -  Sleep time
KW  -  Sugar‐sweetened beverage
KW  -  Telehealth
KW  -  Tobacco use
DO  -  10.1007/s11121-023-01616-z
AB  -  Lifestyle risk behaviours‐physical inactivity, poor diet, poor sleep, recreational screen time, and alcohol and tobacco use‐collectively known as the "Big 6" emerge during adolescence and significantly contribute to chronic disease development into adulthood. To address this issue, the Health4Life program targeted the Big 6 risk behaviours simultaneously via a co‐designed eHealth school‐based multiple health behaviour change (MHBC) intervention. This study used multiple causal mediation analysis to investigate some potential mediators of Health4Life's effects on the Big 6 primary outcomes from a cluster randomised controlled trial of Health4Life among Australian school children. Mediators of knowledge, behavioural intentions, self‐efficacy, and self‐control were assessed. The results revealed a complex pattern of mediation effects across different outcomes. Whilst there was a direct effect of the intervention on reducing moderate‐to‐vigorous physical activity risk, the impact on sleep duration appeared to occur indirectly through the hypothesised mediators. Conversely, for alcohol and tobacco use, both direct and indirect effects were observed in opposite directions cancelling out the total effect (competitive partial mediation). The intervention's effects on alcohol and tobacco use highlighted complexities, suggesting the involvement of additional undetected mediators. However, little evidence supported mediation for screen time and sugar‐sweetened beverage intake risk. These findings emphasise the need for tailored approaches when addressing different risk behaviours and designing effective interventions to target multiple health risk behaviours. The trial was pre‐registered with the Australian and New Zealand Clinical Trials Registry: ACTRN12619000431123.
UR  -  https://www.cochranelibrary.com/central/doi/10.1002/central/CN-02636082/full
ER  -  


Record #117 of 392
Provider: John Wiley & Sons, Ltd.
Content: text/plain; charset="UTF-8"

TY  -  JOUR
AN  -  CN-02357790
AU  -  Young, CC
AU  -  Monge, M
AU  -  Minami, H
AU  -  Rew, L
AU  -  Conroy, H
AU  -  Peretz, C
AU  -  Tan, L
TI  -  Outcomes of a Mindfulness-Based Healthy Lifestyle Intervention for Adolescents and Young Adults with Polycystic Ovary Syndrome
JA  -  Journal of pediatric and adolescent gynecology
PY  -  2022
VL  -  35
IS  -  3
CC  -  Complementary Medicine
SP  -  305‐313
C3  -  PUBMED 34742935,EMBASE 2016090851
M3  -  Journal article
KW  -  *Mindfulness
KW  -  *Polycystic Ovary Syndrome [complications, diagnosis, therapy]
KW  -  *healthy lifestyle
KW  -  *mindfulness
KW  -  *ovary polycystic disease
KW  -  *self care
KW  -  Adolescent
KW  -  Adult
KW  -  Article
KW  -  Controlled study
KW  -  Exercise
KW  -  Feasibility study
KW  -  Female
KW  -  Follow up
KW  -  Health promotion
KW  -  Healthy Lifestyle
KW  -  Human
KW  -  Humans
KW  -  Linear regression analysis
KW  -  Medication compliance
KW  -  Mental stress
KW  -  Nutrition
KW  -  Physical activity
KW  -  Randomized controlled trial
KW  -  Self Efficacy
KW  -  Sleep
KW  -  Texas
KW  -  Young Adult
KW  -  Young adult
DO  -  10.1016/j.jpag.2021.10.016
AB  -  STUDY OBJECTIVE: The purpose of this study was to examine the feasibility, acceptability, and preliminary efficacy of a mindfulness‐based healthy lifestyle self‐management intervention with adolescents and young adults diagnosed with polycystic ovary syndrome (PCOS). DESIGN: A pilot randomized controlled trial using a pre‐post design was used. SETTING: Central Texas. PARTICIPANTS: Individuals aged 14‐23 with a diagnosis of PCOS. INTERVENTIONS: The PCOS Kind Mind Program integrates a manualized mindfulness training program (Taming the Adolescent Mind) with health education in 4 key areas of self‐management and health promotion: (1) medication adherence, (2) nutrition, (3) physical activity, and (4) sleep. MAIN OUTCOME MEASURES: Psychological distress, mindfulness, physical activity strategies, nutrition, and exercise self‐efficacy. RESULTS: Linear regression models revealed that those in the PCOS Kind Mind condition reported significantly higher nutrition self‐efficacy (β = 6.50, 95% CI, 1.71‐11.28, P = 0.013, d = 0.48), physical activity strategies (β = 0.41, 95% CI, 0.04‐0.79, P = 0.040, d = 0.67), and physical activity self‐efficacy (β = 0.48, 95% CI, 0.07‐0.88, P = 0.028, d = 0.46). CONCLUSION: The PCOS Kind Mind Program improved self‐efficacy in the key areas of nutrition and physical activity and increased physical activity strategies in adolescents and young people with PCOS. These findings are encouraging and suggest the need for larger‐scale, randomized controlled trials with longer‐term follow‐up to more robustly evaluate the effects of the PCOS Kind Mind Program on the psychological and physiological health of adolescents and young people with PCOS.
UR  -  https://www.cochranelibrary.com/central/doi/10.1002/central/CN-02357790/full
ER  -  


Record #118 of 392
Provider: John Wiley & Sons, Ltd.
Content: text/plain; charset="UTF-8"

TY  -  JOUR
AN  -  CN-02283340
AU  -  Fortin, M
AU  -  Rye, M
AU  -  Roussac, A
AU  -  Naghdi, N
AU  -  Macedo, LG
AU  -  Dover, G
AU  -  Elliott, JM
AU  -  DeMont, R
AU  -  Weber, MH
AU  -  Pepin, V
TI  -  The effects of combined motor control and isolated extensor strengthening versus general exercise on paraspinal muscle morphology and function in patients with chronic low back pain: a randomised controlled trial protocol
JA  -  BMC musculoskeletal disorders
PY  -  2021
VL  -  22
IS  -  1
SP  -  472
C3  -  PUBMED 34022854,EMBASE 2011857740
M3  -  Journal article
KW  -  *Low Back Pain [diagnosis, therapy]
KW  -  *Paraspinal Muscles [diagnostic imaging]
KW  -  *clinical protocol
KW  -  *low back pain /therapy
KW  -  *motor control
KW  -  *muscle training
KW  -  *paraspinal muscle
KW  -  Adolescent
KW  -  Adult
KW  -  Aged
KW  -  Article
KW  -  Catastrophizing
KW  -  Clinical article
KW  -  Controlled study
KW  -  Depression
KW  -  Disability
KW  -  Echography
KW  -  Exercise
KW  -  Exercise Therapy
KW  -  Fear
KW  -  Female
KW  -  Human
KW  -  Humans
KW  -  Male
KW  -  Middle Aged
KW  -  Morphology
KW  -  Multifidus muscle
KW  -  Muscle function
KW  -  Nuclear magnetic resonance imaging
KW  -  Pain intensity
KW  -  Patient‐reported outcome
KW  -  Physical Therapy Modalities
KW  -  Physical activity
KW  -  Psychological aspect
KW  -  Randomized Controlled Trials as Topic
KW  -  Randomized controlled trial
KW  -  Self report
KW  -  Sleep quality
KW  -  Treatment planning
KW  -  Young Adult
DO  -  10.1186/s12891-021-04346-x
AB  -  BACKGROUND: Exercise is a common approach for the management of patients with chronic non‐specific low back pain (LBP). However, there is no clear mechanistic evidence or consensus on what type of exercise is more effective than others. While considerable evidence suggests a link between lumbar muscle health (e.g., atrophy and fatty infiltration) with functional deficits, it is unknown whether exercises targeting the lumbar spine can lead to noticeable improvements in muscle health and functional outcomes. The primary aim of this study is to compare the effect of combined motor control and isolated strengthening lumbar exercises (MC + ILEX) versus a general exercise group (GE) on multifidus muscle morphology (size and composition). Secondary aims include assessing the effect of the interventions on overall paraspinal muscle health, pain and disability, as well as psychological factors as possible effect modifiers. METHODS: A total of 50 participants with chronic non‐specific LBP and moderate to severe disability, aged between 18 and 60, will be recruited from the local orthopaedic clinics and university community. Participants will be randomised (1:1) to either the MC + ILEX or GE group. Participants will undergo 24 individually supervised exercise sessions over a 12‐week period. The primary outcome will be multifidus morphology (atrophy) and composition (fatty infiltration). Secondary outcomes will be muscle function (e.g., % thickness change during contraction), morphology, lumbar extension strength, pain intensity and disability. Potential treatment effect modifiers including maladaptive cognitions (fear of movement, catastrophizing), anxiety, depression, physical activity, and sleep quality will also be assessed. All measurements will be obtained at baseline, 6‐week and 12‐week; self‐reported outcomes will also be collected at 24‐week. Between‐subjects repeated measure analysis of variance will be used to examine the changes in paraspinal muscle morphology over the different time points. Linear mixed models will be used to assess whether baseline scores can modify the response to the exercise therapy treatment. DISCUSSION: The results of this study will help clarify which of these two common interventions promote better results in terms of overall paraspinal muscle heath, back pain, disability and psychological factors in adults with chronic LBP. TRIAL REGISTRATION: NTCT04257253 , registered prospectively on February 5, 2020.
UR  -  https://www.cochranelibrary.com/central/doi/10.1002/central/CN-02283340/full
ER  -  


Record #119 of 392
Provider: John Wiley & Sons, Ltd.
Content: text/plain; charset="UTF-8"

TY  -  JOUR
AN  -  CN-01713884
AU  -  Cox, CL
AU  -  McLaughlin, RA
AU  -  Rai, SN
AU  -  Steen, BD
AU  -  Hudson, MM
TI  -  Adolescent survivors: a secondary analysis of a clinical trial targeting behavior change
JA  -  Pediatric blood & cancer
PY  -  2005
VL  -  45
IS  -  2
SP  -  144‐154
C3  -  PUBMED 15770636,EMBASE 40993580
M3  -  Journal article
KW  -  *behavior
KW  -  *cancer patient
KW  -  *childhood cancer /epidemiology /prevention
KW  -  Adolescent
KW  -  Alcohol consumption
KW  -  Analysis of Variance
KW  -  Article
KW  -  Attitude
KW  -  Breast examination
KW  -  Cancer survival
KW  -  Child
KW  -  Clinical trial
KW  -  Cognition
KW  -  Controlled clinical trial
KW  -  Controlled study
KW  -  Exercise
KW  -  Female
KW  -  Food intake
KW  -  Health
KW  -  Health Behavior
KW  -  Health Knowledge, Attitudes, Practice
KW  -  Health Promotion
KW  -  Health promotion
KW  -  Human
KW  -  Humans
KW  -  Major clinical study
KW  -  Male
KW  -  Motivation
KW  -  Mouth hygiene
KW  -  Neoplasms [*rehabilitation]
KW  -  Nutrition
KW  -  Outcomes research
KW  -  Perception
KW  -  Priority journal
KW  -  Randomized Controlled Trials as Topic
KW  -  Randomized controlled trial
KW  -  Risk‐Taking
KW  -  Seatbelt
KW  -  Self examination
KW  -  Sex Factors
KW  -  Sleep
KW  -  Smoking cessation
KW  -  Tennessee
KW  -  Testis
KW  -  Tobacco
DO  -  10.1002/pbc.20389
AB  -  BACKGROUND: The late effects of radiation and chemotherapy increase childhood cancer survivors' risk of chronic health problems. Survivors' behavior is important in modifying this risk, yet adolescent and young adult survivors fail to engage in important health‐promoting behaviors and frequently practice high‐risk behaviors. This secondary analysis re‐evaluated a multi‐component behavior‐change intervention that had previously demonstrated no impact in adolescent survivors of childhood cancer. PROCEDURE: The parent trial compared 132 adolescent survivors in the intervention arm with 135 in the standard‐care arm at baseline and at 1 year for disease and treatment knowledge, perception of late effects risk, and the frequency of health‐risk and health‐protective behaviors (combined as a single summative measure). In contrast, the secondary analysis examined each of the 14 behaviors separately. Additionally, an analysis of covariance (ANCOVA) was conducted to examine the change in health behaviors while statistically controlling for age, gender, and the wide variation in baseline behaviors. RESULTS: Knowledge (P = 0.038), breast self‐examination (BSE) (P < or = 0.0001) and testicular self‐examination (P = 0.004) increased, as did perceptions about the need to change behavior (P = 0.004) and the effort needed to stay healthy (P < or = 0.0001). In the treatment group, junk food consumption decreased (P = 0.052) and smoking abstinence was maintained (P = 0.088). Significant interactions between gender and treatment group were demonstrated. CONCLUSIONS: Health‐risk and health‐protective behaviors cannot be effectively combined in a one‐dimensional measure. Gender and age influence the impact of interventions targeting health behavior in survivors. Future trials should include observation of the patient‐clinician encounter, more complex sampling methods, and pre‐trial knowledge of the distribution of the study behaviors.
UR  -  https://www.cochranelibrary.com/central/doi/10.1002/central/CN-01713884/full
ER  -  


Record #120 of 392
Provider: John Wiley & Sons, Ltd.
Content: text/plain; charset="UTF-8"

TY  -  JOUR
AN  -  CN-01650861
AU  -  Cheikh, M
AU  -  Hammouda, O
AU  -  Gaamouri, N
AU  -  Driss, T
AU  -  Chamari, K
AU  -  Cheikh, RB
AU  -  Dogui, M
AU  -  Souissi, N
TI  -  Melatonin ingestion after exhaustive late-evening exercise improves sleep quality and quantity, and short-term performances in teenage athletes
JA  -  Chronobiology international
PY  -  2018
VL  -  35
IS  -  9
SP  -  1281‐1293
C3  -  PUBMED 29846091,EMBASE 624527563
M3  -  Journal article
KW  -  *REM sleep
KW  -  *adolescence
KW  -  *athlete
KW  -  *chronobiology
KW  -  *exercise
KW  -  *fatigue
KW  -  *ingestion
KW  -  *melatonin
KW  -  *pineal body
KW  -  *sleep quality
KW  -  Adolescent
KW  -  Arousal
KW  -  Article
KW  -  Athletes
KW  -  Athletic Performance [physiology]
KW  -  Body mass
KW  -  Choice reaction time
KW  -  Circadian Rhythm [*drug effects, physiology]
KW  -  Clinical article
KW  -  Controlled study
KW  -  Double‐Blind Method
KW  -  Drug therapy
KW  -  Exercise Test
KW  -  Exercise [*physiology]
KW  -  Grip strength
KW  -  Hand Strength [physiology]
KW  -  Heart Rate [drug effects]
KW  -  Height
KW  -  Human
KW  -  Humans
KW  -  Male
KW  -  Melatonin [*pharmacology]
KW  -  Muscle
KW  -  Perception
KW  -  Physical performance
KW  -  Placebo
KW  -  Polysomnography
KW  -  Randomized controlled trial
KW  -  Reaction Time
KW  -  Remission
KW  -  Selective attention
KW  -  Sleep [*drug effects, physiology]
KW  -  Sleep latency
KW  -  Sleep time
KW  -  Slow wave sleep
KW  -  Tablet
KW  -  Velocity
DO  -  10.1080/07420528.2018.1474891
AB  -  The present study aimed to explore the effects of a single 10‐mg dose of melatonin (MEL) administration after exhaustive late‐evening exercise on sleep quality and quantity, and short‐term physical and cognitive performances in healthy teenagers. Ten male adolescent athletes (mean ± SD, age = 15.4 ± 0.3 years, body‐mass = 60.68 ± 5.7 kg, height = 167.9 ± 6.9 cm and BMI = 21.21 ± 2.5) performed two test sessions separated by at least one week. During each session, participants completed the Yo‐Yo intermittent‐recovery‐test level‐1 (YYIRT‐1) at 20:00 h. Then, sleep polysomnography was recorded from 22:15 min to 07:00 h, after a double blind randomized order administration of a single 10‐mg tablet of MEL (MEL‐10 mg) or Placebo (PLA). The following morning, Hooper wellness index was administered and the participants performed the Choice Reaction Time (CRT) test, the Zazzo test and some short‐term physical exercises (YYIRT‐1, vertical and horizontal Jumps (VJ; HJ), Hand grip strength (HG), and five‐jump test (5‐JT)). Evening total distance covered in the YYIRT‐1 did not change during the two conditions (p > 0.05). Total sleep time (Δ = 24.55 mn; p < 0.001), sleep efficiency (Δ = 4.47%; p < 0.001), stage‐3 sleep (N3 sleep) (Δ = 1.73%; p < 0.05) and rapid‐eye‐movement sleep (Δ = 2.15%; p < 0.001) were significantly higher with MEL in comparison with PLA. Moreover, sleep‐onset‐latency (Δ = ‐8.45mn; p < 0.001), total time of nocturnal awakenings after sleep‐onset (NA) (Δ = ‐11 mn; p < 0.001), stage‐1 sleep (N1 sleep) (Δ = ‐1.7%; p < 0.001) and stage‐2 sleep (N2 sleep) (Δ = ‐1.9%; p < 0.05) durations were lower with MEL. The Hooper index showed a better subjective sleep quality, a decrease of the subjective perception of fatigue and a reduced level of muscle soreness with MEL. Moreover, MEL improved speed and performance but not inaccuracy during the Zazzo test. CRT was faster with MEL. Morning YYIRT‐1 (Δ = 82 m; p < 0.001) and 5‐JT (Δ = 0.08 m; p < 0.05) performances were significantly higher with MEL in comparison with PLA. In contrast, HG, VJ and HJ performances did not change during the two conditions (p > 0.05). The administration of a single dose of MEL‐10 mg after strenuous late‐evening exercise improved sleep quality and quantity, selective attention, subjective assessment of the general wellness state, and some short‐term physical performances the following morning in healthy teenagers.
UR  -  https://www.cochranelibrary.com/central/doi/10.1002/central/CN-01650861/full
ER  -  


Record #121 of 392
Provider: John Wiley & Sons, Ltd.
Content: text/plain; charset="UTF-8"

TY  -  JOUR
AN  -  CN-02009746
AU  -  Jeitler, M
AU  -  Kessler, CS
AU  -  Zillgen, H
AU  -  Hogl, M
AU  -  Stockigt, B
AU  -  Peters, A
AU  -  Schumann, D
AU  -  Stritter, W
AU  -  Seifert, G
AU  -  Michalsen, A
AU  -  et al.
TI  -  Yoga in school sport - A non-randomized controlled pilot study in Germany
JA  -  Complementary therapies in medicine
PY  -  2020
VL  -  48
CC  -  Complementary Medicine
SP  -  102243
C3  -  PUBMED 31987242,EMBASE 2003904656
M3  -  Journal article
KW  -  *Sports
KW  -  *Yoga
KW  -  *high school
KW  -  *sport
KW  -  *yoga
KW  -  Adolescent
KW  -  Adult
KW  -  Anxiety
KW  -  Article
KW  -  Attention disturbance
KW  -  Badminton
KW  -  Basketball
KW  -  Controlled study
KW  -  Depression
KW  -  Distress syndrome /therapy
KW  -  Exhaustion
KW  -  Female
KW  -  Follow up
KW  -  Germany
KW  -  Headache
KW  -  Hockey
KW  -  Hospital Anxiety and Depression Scale
KW  -  Human
KW  -  Humans
KW  -  Intention to treat analysis
KW  -  Major clinical study
KW  -  Male
KW  -  Mood disorder
KW  -  Outcome assessment
KW  -  Patient compliance
KW  -  Patient safety
KW  -  Perceived Stress Scale
KW  -  Physical Education and Training [*methods]
KW  -  Pilot Projects
KW  -  Pilot study
KW  -  Prospective Studies
KW  -  Prospective study
KW  -  Quality of Life
KW  -  Quality of life
KW  -  School stress
KW  -  Schools
KW  -  Sleep
KW  -  Stress, Psychological [*therapy]
KW  -  Surveys and Questionnaires
KW  -  Therapy effect
KW  -  Treatment duration
KW  -  Visual analog scale
KW  -  Volleyball
KW  -  Young Adult
KW  -  Young adult
DO  -  10.1016/j.ctim.2019.102243
AB  -  Objectives: Distress is an increasing public health problem for adolescents and young adults. We aimed to evaluate potential effects of a 10‐week 90‐minute once‐a‐week yoga course. Methods: A non‐randomized controlled study with a school sport control group was implemented in two German secondary schools. Primary outcome was stress on the Perceived Stress Scale from baseline to week 10. Secondary outcomes included depression/anxiety, attention, quality of life, mood, visual analogue scales (for pain, headache, neck tension, exhaustion, sleep), and yoga‐efficacy. Parameters were assessed at pre‐baseline (before holidays), baseline (after 3‐week holidays, before interventions started), week 10, and at a 6‐months follow‐up. An intention‐to‐treat analysis using ANCOVA was performed. Results: 92 participants (67 % female; 19.6 ± 2.2 years) were included into the study. No significant differences were observed between the groups with regard to PSS, at either 10 weeks (Δ=‐1.4; 95 % CI: ‐3.6;0.8; p = 0.22) or 6 months (Δ = 2; 95 % CI: ‐0.2;4.2, p = 0.08). Only VAS headache in favour of yoga and HADS‐D in favour of school sport showed significant group differences at the 6‐months follow‐up. Significant intra‐group mean changes for the primary outcome and several secondary outcomes were found in the yoga group. Conclusions: Young adults in German secondary school settings might benefit from yoga, as the found effects were more prominent in the yoga group. However, the effects might be attributed to non‐specific effects due to the chosen study design. Further studies are needed, which include high‐quality study designs including randomization, longer‐term follow‐ups and larger sample sizes.
UR  -  https://www.cochranelibrary.com/central/doi/10.1002/central/CN-02009746/full
ER  -  


Record #122 of 392
Provider: John Wiley & Sons, Ltd.
Content: text/plain; charset="UTF-8"

TY  -  JOUR
AN  -  CN-02612630
AU  -  Price, M
AU  -  Hidalgo, JE
AU  -  Bird, YM
AU  -  Bloomfield, LSP
AU  -  Buck, C
AU  -  Cerutti, J
AU  -  Dodds, PS
AU  -  Fudolig, MI
AU  -  Gehman, R
AU  -  Hickok, M
AU  -  et al.
[truncated: 890,471 more chars]
