# Supplementary material for: Effects of exercise interventions on sleep quality in adolescents: a systematic review and meta-analysis
Source: Front Public Health. 2025 Sep 3;13:1623506. doi: 10.3389/fpubh.2025.1623506 (PMC12452866; doi:10.3389/fpubh.2025.1623506)
Supplement: Supplementary file 1 [file Data_Sheet_1.ZIP › Literature Search Record/EBSCO 1-50.ris]

TY  - JOUR
AB  - Behavioral weight loss interventions achieve only limited weight loss in adolescent samples and weight regain is common. This limited intervention success may be attributed, in part, to adolescents' lack of self-regulation skills essential for lifestyle modification and use of a one-size fits-all approach to produce weight loss in boys and girls. Interventions which teach self-regulation skills, such as Acceptance-Based Therapy (ABT), and are tailored to meet gender-specific concerns, are critical to help adolescents adapt to pervasive biological and environmental influences toward weight gain. This trial tests the effect of an ABT intervention on cardiometabolic health, health-related behaviors, and psychological factors among adolescent girls with overweight or obesity (OW/OB). Girls 14–19 years (N = 148; ≥ 40% racial/ethnic minorities) with OW/OB (BMI: ≥ 85th percentile) will be enrolled in the study. Participants will be randomized to one of two 6-month interventions, consisting of either 18 sessions of ABT or 9 sessions of a health education control, an augmented version of standard care for adolescent OW/OB, both led by bachelor's level interventionists. Recruitment is taking place in Philadelphia, USA , from January 2024 to January 2028. Cardiometabolic health markers (adiposity; blood pressure; blood lipids), health-related behaviors (dietary intake; physical activity; sleep), and psychological factors (quality of life; depression; disordered eating; psychological flexibility) will be measured at baseline, mid-treatment, post-treatment, 6-month follow-up, and 12-month follow-up. This study will provide valuable information on a novel intervention tailored to the needs of adolescent girls with OW/OB to address self-regulation and cardiometabolic health. • We outline an acceptance-based lifestyle intervention for adolescents with overweight/obesity. • We will recruit adolescent girls, 40% from racial/ethnic minority backgrounds • We assess body composition, metabolic markers, and psychological outcomes
ID  - 178940575
AU  - Manasse, Stephanie M.
AU  - Moussaoui, Jannah R.
AU  - Lampe, Elizabeth W.
AU  - Brown, Kristal L.
AU  - Zhang, Fengqing
AU  - Janicke, David M.
AU  - McCrea, Leon
AU  - Cardel, Michelle I.
AU  - Butryn, Meghan L.
DB  - Academic Search Premier
DO  - 10.1016/j.cct.2024.107634
DP  - EBSCOhost
EP  - N.PAG
JO  - Contemporary Clinical Trials
KW  - TEENAGE girls
KW  - BODY composition
KW  - QUALITY of life
KW  - ADAPTABILITY (Personality)
KW  - HEALTH education
KW  - CHILDHOOD obesity
KW  - WEIGHT loss
LA  - eng
PB  - Elsevier B.V.
SN  - 1551-7144
SP  - N.PAG
TI  - Evaluating an acceptance-based lifestyle modification program to address cardiovascular disease risk among adolescent girls with overweight and obesity: Protocol for a randomized controlled trial.
UR  - https://research.ebsco.com/linkprocessor/plink?id=f9503d9d-b6b9-3327-aea9-0dc5669265cb
VL  - 144
Y1  - 2024/09/01/Sep2024
ER  - 

TY  - JOUR
AB  - We aimed to explore associations between guideline-concordant muscle-strengthening activity (MSA) and demographic, biological, psychosocial, and behavioral factors among Australian adolescents. We used baseline data from the 'Resistance Training for Teens' cluster randomized controlled trial (collected April–June 2015). Adolescents (n = 602, mean age = 14.1 ± 0.5 years, 50% female) from 16 schools in New South Wales, Australia self-reported their sex, primary language spoken at home, postal code (for socioeconomic status), resistance training (RT) self-efficacy, motivation for RT, perceived strength, moderate-to-vigorous physical activity (MVPA), screen-time, and sleep. Participants also completed tests of height, weight, cardiorespiratory and muscular fitness, flexibility, and RT skills. MSA was self-reported and participants were dichotomized as 'meeting' (3–7 days) or 'not meeting' (0–2 days) the MSA guideline. Binary logistic regression with odds ratios (OR) was used to determine associations with adolescents' MSA. Analyses for each variable group explained a small-to-moderate proportion of the variance in MSA. Sex, muscular fitness, RT self-efficacy, perceived strength, and total MVPA emerged as statistically significant factors. However, only RT self-efficacy (OR = 2.48 [1.37 to 4.50]) and total MVPA (OR = 1.48 [1.22 to 1.79]) were associated with guideline-concordant MSA in the full model, which explained 52% of the variance. Our study adds to the limited understanding of adolescents' MSA behavior. RT self-efficacy and total MVPA were independently associated with guideline-concordant MSA among Australian adolescents. The findings have implications for the design and delivery of future interventions targeting adolescents' MSA behavior. • One in three adolescents met the WHO muscle-strengthening activity (MSA) guideline. • One in four adolescents reported completing no MSA at all. • Males were more likely than females to meet the MSA guideline. • Resistance training self-efficacy and overall physical activity were independently related to guideline-concordant MSA.
ID  - 146361016
AU  - Smith, Jordan J.
AU  - Diallo, Thierno M.O.
AU  - Bennie, Jason A.
AU  - Tomkinson, Grant R.
AU  - Lubans, David R.
DB  - Academic Search Premier
DO  - 10.1016/j.psychsport.2020.101747
DP  - EBSCOhost
EP  - N.PAG
JO  - Psychology of Sport &amp; Exercise
KW  - DEMOGRAPHY
KW  - EXERCISE
KW  - HEALTH behavior
KW  - MOTIVATION (Psychology)
KW  - MUSCLE strength
KW  - MUSCLE strength testing
KW  - SELF-efficacy
KW  - SELF-evaluation
KW  - SEX distribution
KW  - TEENAGERS' conduct of life
KW  - LOGISTIC regression analysis
KW  - EXERCISE intensity
KW  - SCREEN time
KW  - DESCRIPTIVE statistics
KW  - RESISTANCE training
KW  - ODDS ratio
KW  - ADOLESCENCE
KW  - NEW South Wales
LA  - eng
PB  - Elsevier B.V.
SN  - 1469-0292
SP  - N.PAG
TI  - Factors associated with adherence to the muscle-strengthening activity guideline among adolescents.
UR  - https://research.ebsco.com/linkprocessor/plink?id=2cbdad23-84f7-39e9-af1b-50a27365592d
VL  - 51
Y1  - 2020/11/01/Nov2020
ER  - 

TY  - JOUR
AB  - Pediatric or childhood obesity is the most prevalent nutritional disorder among children and adolescents worldwide. Approximately 43 million individuals are obese, 21-24% children and adolescents are overweight, and 16-18% of individuals have abdominal obesity. The prevalence of obesity is highest among specific ethnic groups. Obesity increases the risk of heart diseases in children and adults. Childhood obesity predisposes the individual to insulin resistance and type 2 diabetes, hypertension, hyperlipidemia, liver and kidney diseases and causes reproductive dysfunction in adults. Obesity in children is a major health concern of the developed world. The National Health and Nutrition Examination Survey has reported that the prevalence of obesity is on the increase in all the pediatric age groups, in males and females, and in various ethnic and racial groups. Factors, such as eating habits, genetics, environment, metabolism, and lifestyle play an important role in the development of obesity. Over 90% of obesity cases are idiopathic and less than 10% are associated with genetic and hormonal causes. Obesity occurs when the body consumes more calories than it burns, through overeating and underexercising. The symptoms of obesity include breathing disorders, sleep apnea, chronic obstructive pulmonary disease, certain types of cancer such as prostate, bowel, breast and uterine, coronary heart disease, diabetes (type 2 in children), depression, liver and gallbladder problems, gastro-esophageal reflux disease, high blood pressure, high cholesterol, stroke, and joint diseases such as osteoarthritis, pain in knees and lower back. Environmental, behavioral such as consumption of convenience foods, genetic, and family factors contribute to pediatric obesity. Obesity can be countered through lower calorie consumption, weight loss and diet programs, as well as increased physical activity. A number of endogenous molecules including leptin, hypothalamic melanocortin 4 receptor, and mitochondrial uncoupling proteins, are known to affect body weight. These molecules serve as potential targets for the pharmacological manipulation of obesity. Sibutramine and orlistat are primariliy used for the treatment of adult obesity, which produces modest weight loss, of 3-8% compared to placebo. For children and obese adolescents, metformin is used in the case of insulin resistance and hyperinsulinemia. Octreotide is used for hypothalamic obesity. Bariatric surgery is performed for the treatment of severe childhood obesity. The causes, symptoms, prevention and treatment of pediatric obesity are described in the present review.
ID  - 111459523
AU  - SHUMEI XU
AU  - YING XUE
DB  - Academic Search Premier
DO  - 10.3892/etm.2015.2853
DP  - EBSCOhost
EP  - 20
IS  - 1
JO  - Experimental &amp; Therapeutic Medicine
KW  - PREVENTION of childhood obesity
KW  - TREATMENT of childhood obesity
KW  - DISEASE prevalence
KW  - INSULIN resistance
KW  - HYPERLIPIDEMIA
KW  - OBESITY complications
LA  - eng
PB  - Spandidos Publications UK Ltd
SN  - 1792-0981
SP  - 15
TI  - Pediatric obesity: Causes, symptoms, prevention and treatment (Review).
UR  - https://research.ebsco.com/linkprocessor/plink?id=0995e0a3-32d6-3ca3-90d8-0f46b8fc3fc7
VL  - 11
Y1  - 2016/01/01/Jan2016
ER  - 

TY  - JOUR
AB  - &lt;bold&gt;Introduction: &lt;/bold&gt;To address the lack of smoking cessation programs available to young adults, Stop My Smoking (SMS) USA, a text messaging-based smoking cessation program, was developed and pilot tested.&lt;bold&gt;Methods: &lt;/bold&gt;This was a two-arm randomized controlled trial with adaptive randomization (arms were balanced by sex and smoking level [heavy vs. light]), conducted nationally in the United States. One hundred sixty-four 18- to 25-year-old daily smokers who were seriously thinking about quitting in the next 30 days were randomized to either (a) the 6-week SMS USA intervention (n = 101) or (b) an attention-matched control group aimed at improving sleep and physical activity (n = 63). The main outcome measure was 3-month continuous abstinence, verified by a significant other. Participants but not researchers were blinded to study arm allocation.&lt;bold&gt;Results: &lt;/bold&gt;Based upon intent-to-treat analyses, intervention participants (39%) were significantly more likely than control participants (21%) to have quit at 4 weeks postquit (adjusted odds ratio [aOR] = 3.33, 95% confidence interval [CI]: 1.48, 7.45). Findings were not sustained at 3 months postquit, although rates in the SMS USA group were favored (40% vs. 30%, respectively; aOR = 1.59, 95% CI: 0.78, 3.21). Subsequent analyses suggested that among intervention participants, SMS USA might be more influential for youth not currently enrolled in a higher education (p = .06).&lt;bold&gt;Conclusions: &lt;/bold&gt;Consistent with pilot studies, the sample was underpowered. Data suggest, however, that the SMS USA program affects smoking cessation rates at 4 weeks postquit. More research is needed before conclusions can be made about long-term impact. Identifying profiles of users for whom the program may be particularly beneficial also will be important.
ID  - 104082997
AU  - Ybarra, Michele L
AU  - Holtrop, Jodi Summers
AU  - Prescott, Tonya L
AU  - Rahbar, Mohammad H
AU  - Strong, David
DB  - Academic Search Premier
DO  - 10.1093/ntr/nts339
DP  - EBSCOhost
EP  - 1399
IS  - 8
JO  - Nicotine &amp; Tobacco Research
LA  - eng
PB  - Oxford University Press / USA
SN  - 1462-2203
SP  - 1388
TI  - Pilot RCT results of stop my smoking USA: a text messaging-based smoking cessation program for young adults.
UR  - https://research.ebsco.com/linkprocessor/plink?id=8ce85fd5-cd90-32c9-a267-c5c95eba76be
VL  - 15
Y1  - 2013/08/01/Aug2013
ER  - 

TY  - JOUR
AB  - Adolescents with complex congenital heart disease (CHD) are at risk of experiencing complications later in life. The purpose of this study was to develop an online health management program for adolescents with complex CHD and to evaluate its effects on self-efficacy, health behavior, and health-related quality of life. A randomized controlled trial design was used. A total of 29 adolescents with complex CHD were divided into an experimental group of 15 and a control group of 14. Participants in the intervention group took part in the 4-week online health management program (weekly online group sessions, 1:1 phone coaching, dietary diary feedback, and provision of health information) developed based on self-efficacy theory, while those in the control group received standard medical follow-up. Data were collected from August 2021 to March 2022 using a questionnaire—including the Korean Self-Rated Abilities for Health Practices: Health Self-Efficacy Measure (K-SRAHP) and Pediatric Cardiac Quality of Life Inventory (PCQLI)—and an ActiGraph accelerometer to track physical activity and sleep. The intervention group showed significant improvements in health self-efficacy (p = 0.003), psychosocial impact (p = 0.013), daily step counts (p = 0.011), and moderate to vigorous-intensity physical activity (p = 0.027). Additionally, a decrease in weekend leisure time sedentary behavior (p = 0.035) was observed. However, there were no significant differences in sleep behavior between two groups. The online health management program significantly enhanced self-efficacy, health behavior, and psychosocial impact in adolescents with complex CHD. These findings will inform the development of policies for transitional medical care tailored to adolescents with complex CHD.
ID  - 178658225
AU  - Hwang, Ji-Hye
AU  - Chae, Sun-Mi
AU  - Kim, Gi Beom
DB  - Academic Search Premier
DO  - 10.1007/s00246-024-03599-2
DP  - EBSCOhost
EP  - 11
JO  - Pediatric Cardiology
KW  - CONGENITAL heart disease
KW  - KOREANS
KW  - TRANSITION to adulthood
KW  - RANDOMIZED controlled trials
KW  - HEALTH programs
KW  - ADOLESCENT health
KW  - Other provincial and territorial public administration
LA  - eng
PB  - Springer Nature
SN  - 0172-0643
SP  - 1
TI  - Effects of an Online Health Management Program for South Korean Adolescents with Complex Congenital Heart Disease during Their Transition to Adulthood: A Randomized Controlled Trial.
UR  - https://research.ebsco.com/linkprocessor/plink?id=eb2abbd4-c666-3212-a2c5-37e2043b96a7
Y1  - 2024/07/26/Jul2024
ER  - 

TY  - JOUR
AB  - Background: Although most adolescents successfully manage the transition between childhood and adulthood, the speed and magnitude of these changes may exceed the coping abilities of a significant number of young people. For vocational students, additional responsibilities arise during the vocational school transition and the need to balance academic and job-related requirements. An expanding body of literature suggests that adolescence is a vulnerable period for the development of psychiatric diseases and as such, the need to develop an adequate coping repertoire is receiving increasing attention globally. The growing awareness of long-term consequences of stress has led governments to instill school-based resilience promotion programs. For instance, the new physical education (PE) curriculum of vocational (vocational education and training (VET)) students in Switzerland addresses stress management, because stress-related diseases at the workplace have become commonplace among young professionals. Purpose: Our aim was to develop, implement and evaluate a PE-based coping training (EPHECT) for VET students. Therefore, we adapted components of extant field-tested coping training programs and tailored them to the unique needs of VET students. To facilitate the standardization of the program, each teacher received a teaching manual. Moreover, drawing upon experiential learning theory, we introduced the contents of the coping training in PE class through practical, movement-based exercises in PE. Students also received a workbook for use at home. Participants and research design:In this cluster randomized controlled trial, eight classes from a Swiss vocational school participated (N = 131,Mage = 16.22 ± 1.12, 35% females). Two trained PE teachers implemented the program with students in the intervention group (IG = 67) for three months, while students in the other four classes maintained regular PE (CG = 64) to comprise the control group. To evaluate the coping training, all participants completed several self-report psychological questionnaires (assessing stress, coping and sleep) at baseline and follow-up. IG students completed further questions with regard to intervention fidelity at follow-up. Data analysis: To evaluate possible effects of the coping training on stress, coping and sleep, a 2 × 2 repeated-measures analysis of variance design was executed with time (pre vs. post) and group (IG vs. CG) as within- and between-subject factors. Findings: Over time, IG students significantly increased their adaptive coping compared to CG students, while stress and sleep remained relatively stable for both. Regularly completing one’s homework reinforced this effect because it was significantly associated with students’ reflection and compliance. Conclusion: A complete and accurate implementation of a PE-based coping training can make a positive contribution to the development of adaptive coping skills among adolescents attending vocational schools. This PE-based program allows students to experience their responses to stress directly and offers opportunities to experiment with different coping strategies. Adaptive coping skills are vital for successful stress management and the prevention of stress-related disorders across the work domain and in everyday life. ABSTRACT FROM PUBLISHER
ID  - 121926249
AU  - Lang, Christin
AU  - Feldmeth, Anne Karina
AU  - Brand, Serge
AU  - Holsboer-Trachsler, Edith
AU  - Pühse, Uwe
AU  - Gerber, Markus
DB  - SPORTDiscus with Full Text
DP  - EBSCOhost
EP  - 230
IS  - 3
JO  - Physical Education &amp; Sport Pedagogy
KW  - PHYSICAL education
KW  - SLEEP
KW  - TEENAGERS
KW  - SWEDEN
KW  - PSYCHOLOGICAL adaptation in adolescence
KW  - JOB qualifications
KW  - STRESS in adolescence
KW  - VOCATIONAL education
LA  - English
SN  - 17408989
SP  - 213
TI  - Effects of a physical education-based coping training on adolescents’ coping skills, stress perceptions and quality of sleep.
UR  - https://research.ebsco.com/linkprocessor/plink?id=0e7406c3-ab55-393b-a679-783adf0c3d36
VL  - 22
Y1  - 2017/05/01/May2017
ER  - 

TY  - JOUR
AB  - Background Exercise and diet are the cornerstones for the treatment of obesity in obese children and adolescents. However, compensatory changes in appetite and energy expenditure elicited by exercise and dieting make it hard to maintain a reduced weight over the longterm. The anorexic effect of hypoxia can be potentially utilized to counteract this compensatory increase, thereby enhancing the success of weight loss. The purpose of the study is to assess the effectiveness of four week intermittent hypoxia exposure added to a traditional exercise and diet intervention on inducing short- and longterm weight loss in obese adolescents. Methods/Design In this randomized parallel group controlled clinical trial, 40 obese adolescents (20 boys and 20 girls, 11 to 15-years-old), will be recruited from a summer weight loss camp at the Shanghai University of Sport, China. Participants will be stratified by gender and randomly assigned to either the control group or the hypoxia group. During the four-week intervention period, both groups will exercise and eat a balanced diet. Additionally, the control group will sleep in normal conditions, while the hypoxia group will sleep in a normobaric hypoxia chamber (sleep high and train low). The primary outcome will be body composition and the main secondary outcomes will be the circulating levels of appetite regulatory gastrointestinal hormones. All the outcome measures will be assessed at baseline, after the four-week intervention, and at two months follow-up. Discussion Our study will be the first to evaluate the effectiveness of 'sleep high and train low' on short-and longterm weight loss among obese adolescents. A potential mechanism for the appetite regulatory effect of hypoxia will also be explored. The results of the study will provide an evidence-based recommendation for the use of hypoxia in a weight loss intervention among obese children and adolescents. Furthermore, the clarification of mechanisms leading to weight loss in 'sleep high and train low' might provide information for the development of new strategies in combating obesity.
ID  - 97097077
AU  - Ru Wang
AU  - Dongmei Liu
AU  - Xueqiang Wang
AU  - Weihua Xiao
AU  - Nana Wu
AU  - Binghong Gao
AU  - Peijie Chen
DB  - Academic Search Premier
DO  - 10.1186/1745-6215-15-250
DP  - EBSCOhost
EP  - 15
IS  - 1
JO  - Trials
KW  - OBESITY
KW  - CHINESE people
KW  - HYPOXEMIA
KW  - WEIGHT loss
KW  - TEENAGERS
LA  - eng
PB  - BioMed Central
SN  - 1745-6215
SP  - 1
TI  - The effect of 'sleep high and train low' on weight loss in overweight Chinese adolescents: study protocol for a randomized controlled trial.
UR  - https://research.ebsco.com/linkprocessor/plink?id=a0e2f5c8-a9d2-3059-8e92-ec427ce384da
VL  - 15
Y1  - 2014/07/01/2014
ER  - 

TY  - JOUR
AB  - To evaluate the moderating influence of parental variables on changes in health-related quality of life (HRQoL) in adolescents with Tetralogy of Fallot (ToF) or a Fontan circulation after participation in standardized exercise training. A multicenter randomized controlled trail in which 56 patients, aged 10-15, were randomly allocated (stratified by age, gender, and congenital heart disease) to a 12-week period with either: (a) 3 times per week standardized exercise training or (b) care-as-usual (randomization ratio 2:1). Adolescents and their parents filled in online questionnaires at baseline and at 12-week follow-up. In this randomized controlled trail, primary analyses involved influence of parental mental health and parental social support for exercise on changes in the TNO/AZL Child Quality of Life Questionnaire Child Form at follow-up. Secondary analyses concerned comparing levels of parental characteristics with normative data. Compared with controls, adolescents in the exercise group reported a decrease in social functioning when their parents had more anxiety/insomnia or severe depression themselves. Adolescents also reported a decrease in social functioning when their parents showed poorer overall mental health themselves. Parents reported comparable or even better mental health compared with normative data. The effect of a standardized exercise program on HRQoL changes in adolescents with ToF or a Fontan circulation is moderated by parental mental health, more specifically by parental anxiety/insomnia and severe depression. The trial registration number of this article is NTR2731 ().
ID  - 100257417
AU  - Dulfer, Karolijn
AU  - Duppen, Nienke
AU  - Dijk, Arie
AU  - Kuipers, Irene
AU  - Domburg, Ron
AU  - Verhulst, Frank
AU  - Ende, Jan
AU  - Helbing, Willem
AU  - Utens, Elisabeth
DB  - Academic Search Premier
DO  - 10.1007/s00246-014-0961-z
DP  - EBSCOhost
EP  - 40
IS  - 1
JO  - Pediatric Cardiology
KW  - MENTAL health
KW  - EXERCISE
KW  - QUALITY of life
KW  - CARDIOLOGY
KW  - PEDIATRICS
KW  - PEDIATRIC cardiology
KW  - Offices of Mental Health Practitioners (except Physicians)
LA  - eng
PB  - Springer Nature
SN  - 0172-0643
SP  - 33
TI  - Parental Mental Health Moderates the Efficacy of Exercise Training on Health-Related Quality of Life in Adolescents with Congenital Heart Disease.
UR  - https://research.ebsco.com/linkprocessor/plink?id=f53fdc8e-0e3d-3549-9c60-dc66c5111b5a
VL  - 36
Y1  - 2015/01/01/Jan2015
ER  - 

TY  - JOUR
AB  - Aim: To determine the duration of sleep of adolescents in high school in Denpasar. Material and Methods: A cross-sectional descriptive study, using a randomized sampling technique Performed in high school in Denpasar by the questionnaire-based survey. The inclusion criteria are adolescents of high school-aged 12-18 years agreed and signed a letter of approval as the subject of the study. Samples with medical disorders, psychiatric disorder, neurological disorders excluded. Research variables included: 1. Teen sleep duration in one day; 2. Variety of activities carried out by the subject both in &amp; out school; 3. Sports habits; 4. Body Mass Index. Retrieving Data with the Pittsburgh Sleep Quality Index (PSQI), the Hamilton Halt Rating Scale (HARS) depression scale, obtained from the questionnaire the value of sleep duration and sleep quality index. Data were processed using SPSS 22. Results: 183 samples and 18 samples excluded because of medical illness. As many as 59.3% of women, the average age of 16.04 years, of which 54.5% sleep duration &lt;8 hours with an average of 6-6.5 hours per day and started to sleep at 23.00 and 24.00, BMI 61,8% normal. The regular event of the subject is 1.72 hours per day outside the routine learning activities in the classroom, with the highest number of hours of exercise each day is 3 hours. Conclusion: The average sleep duration of adolescents in high schools in Denpasar is lacking and tends to prefer to sleep late at night.
ID  - 164450483
AU  - Ari Swanda, I. Gusti Agung Gede
AU  - Widyadharma, I. Putu Eka
AU  - Sihanto, Rindha Dwi
AU  - Utami, Desak Ketut Indrasari
DB  - Academic Search Premier
DO  - 10.5455/annalsmedres.2019.06.348
DP  - EBSCOhost
EP  - 2709
IS  - 11
JO  - Annals of Medical of Research
KW  - SLEEP quality
KW  - CROSS-sectional method
KW  - NEUROLOGICAL disorders
KW  - BODY mass index
KW  - DENPASAR (Indonesia)
LA  - eng
PB  - Annals of Medical Research
SN  - 2636-7688
SP  - 2706
TI  - The duration of sleep in adolescent student in Denpasar.
UR  - https://research.ebsco.com/linkprocessor/plink?id=b4ac9fc3-1f61-3829-9d43-9dafcc99d33a
VL  - 26
Y1  - 2019/11/01/2019
ER  - 

TY  - JOUR
AB  - Background: Lifestyle modifi cations including, physical activity can reduce obesity-related morbidity and subsequent cardiovascular disease in youth. This study will investigate the effi cacy of a culturally-sensitive, non-contact, boxing-orientated training program on obesity and related cardio-metabolic conditions in Māori and Pasifi ka adolescents. Details of the methodological aspects of recruitment, inclusion criteria, randomization, cultural sensitivity, intervention program, assessments, process evaluation, and statistical analyses are described. Methods: This study will be a community based, New Zealand, randomized control trial (RCT). Male and female obese (body mass index &gt;95th percentile) Māori and Pasifi ka adolescents aged 14-16 years will be recruited and the sample size will be confi rmed through a feasibility study. Combating Obesity in Māori and Pasifi ka Adolescent School-children Study (COMPASS) is a 6-month, theory-based program, conducted 3-times/week in a culturally appropriate setting. Each session includes 40 min boxing-orientated training and 30 min resistance training. Assessments will be made at baseline, 3-months, 6-months, 12-months, and 24-months. Main outcomes include abdominal obesity, endothelial function, and insulin resistance. Other outcomes include arterial stiffness, lipid profi le, infl ammatory biomarkers, well-being, and aerobic fi tness. Control measures include physical activity, sleep behavior, and dietary intake. Analysis will be done by intention to treat Results: As a protocol paper there are no specific results to present, our purpose is to share our RCT design with the scientific community. Conclusions: COMPASS will be used to provide direction for exercise prescription policy in at-risk Māori and Pasifika adolescents.
ID  - 91526731
AU  - Stoner, Lee
AU  - Shultz, Sarah P.
AU  - Lambrick, Danielle M.
AU  - Krebs, Jeremy
AU  - Weatherall, Mark
AU  - Palmer, Barry R.
AU  - Lane, Andrew M.
AU  - Kira, Geoff
AU  - Witter, Trevor
AU  - Williams, Michelle A.
DB  - Academic Search Premier
DP  - EBSCOhost
EP  - 579
IS  - 5
JO  - International Journal of Preventive Medicine
KW  - OBESITY
KW  - SCHOOL children
KW  - LIFESTYLES &amp; health
KW  - CARDIOVASCULAR diseases
KW  - INSULIN resistance
KW  - AEROBIC exercises
LA  - eng
PB  - Wolters Kluwer India Pvt Ltd
SN  - 2008-7802
SP  - 565
TI  - The Combating Obesity in Māori and Pasifi ka Adolescent School-children Study: COMPASS Methodology and Study Protocol.
UR  - https://research.ebsco.com/linkprocessor/plink?id=2c06bb25-4c0c-3328-9ba7-a927f4415c75
VL  - 4
Y1  - 2013/05/01/May2013
ER  - 

TY  - JOUR
AB  - The Canadian 24-Hour Movement Guidelines for Children and Youth are novel in how they integrate the guideline recommendations for the full continuum of movement behaviours, from sleep to vigorous physical activity. Research suggests that the integrated guidelines strategy is perceived favourably, and this study is the first to compare this strategy to traditional segregated guidelines on its effectiveness to disseminate health information. Specifically, this study explored (1) the influence of the integrated guidelines strategy on parents' message receipt and message enactment to support their child meet the guidelines, and (2) the relationship between message receipt and message enactment in a youth movement behaviour context. In this prospective randomized experiment, parents (n= 162) were randomized to read integrated, segregated, or control guidelines and complete pre, post, and 2-week follow-up surveys. Repeated-measures ANOVAs revealed significantly higher message enactment outcomes among participants in the integrated guidelines group (p&lt; .05). Message receipt and enactment outcomes were significantly correlated (r&gt; .171, p&lt; .05). These findings highlight that parents' initial receipt of a message is important for subsequent behaviour change in a youth movement behaviour context. Furthermore, the integrated guidelines strategy may have an advantage in promoting guideline update and should continue to be explored.
ID  - 139722939
AU  - Tennant, Emily M.
AU  - Tremblay, Mark S.
AU  - Faulkner, Guy
AU  - Gainforth, Heather L.
AU  - Latimer-Cheung, Amy E.
DB  - Academic Search Premier
DO  - 10.1080/10810730.2019.1651429
DP  - EBSCOhost
EP  - 653
IS  - 7/8
JO  - Journal of Health Communication
KW  - PHYSICAL activity
KW  - PARENT-child relationships
KW  - GUIDELINES
KW  - MEDICAL informatics
KW  - CHILDREN'S health
KW  - YOUTH health
KW  - HEALTH behavior
LA  - eng
PB  - Taylor &amp; Francis Ltd
SN  - 1081-0730
SP  - 643
TI  - Exploring Parents' Message Receipt and Message Enactment of the World's First Integrated Movement Behaviour Guidelines for Children and Youth.
UR  - https://research.ebsco.com/linkprocessor/plink?id=a5acfeae-8f5c-319c-b7f6-df6f5436a84a
VL  - 24
Y1  - 2019/07/01/2019
ER  - 

TY  - JOUR
AB  - Obesity is one of the best-documented outcomes of screen media exposure. Many observational studies find relationships between screen media exposure and increased risks of obesity. Randomized controlled trials of reducing screen time in community settings have reduced weight gain in children, demonstrating a cause and effect relationship. Current evidence suggests that screen media exposure leads to obesity in children and adolescents through increased eating while viewing; exposure to high-calorie, low-nutrient food and beverage marketing that influences children's preferences, purchase requests, consumption habits; and reduced sleep duration. Some evidence also suggests promise for using interactive media to improve eating and physical activity behaviors to prevent or reduce obesity. Future interdisciplinary research is needed to examine the effects of newer mobile and other digital media exposures on obesity; to examine the effectiveness of additional interventions to mitigate the adverse effects of media exposures on obesity and possible moderators and mediators of intervention effects; to effectively use digital media interventions to prevent and reduce obesity; and to uncover the mechanisms underlying the causal relationships and interactions between obesity-related outcomes and media content, characteristics, and context.
ID  - 126065581
AU  - Robinson, Thomas N.
AU  - Banda, Jorge A.
AU  - Hale, Lauren
AU  - Shirong Lu, Amy
AU  - Fleming-Milici, Frances
AU  - Calvert, P. Sandra L.
AU  - Wartella, Ellen
DB  - Academic Search Premier
DO  - 10.1542/peds.2016-1758K
DP  - EBSCOhost
EP  - S101
JO  - Pediatrics
KW  - FOOD habits
KW  - INGESTION
KW  - CHILDHOOD obesity
KW  - SLEEP
KW  - TELEVISION
KW  - TIME
KW  - PHYSICAL activity
KW  - ADOLESCENCE
KW  - CHILDREN
KW  - Consumer Electronics Repair and Maintenance
LA  - eng
PB  - American Academy of Pediatrics
SN  - 0031-4005
SP  - S97
TI  - Screen Media Exposure and Obesity in Children and Adolescents.
UR  - https://research.ebsco.com/linkprocessor/plink?id=ddbc5cc2-eaed-3244-9977-535a3fcd0b70
VL  - 140
Y1  - 2017/11/02/2017 Supplement
ER  - 

TY  - JOUR
AB  - Introduction A great number of studies describe reciprocal associations between unhealthy behaviours, such as poor sleep and nutrition and lack of physical activity, and mental health problems. Aims To investigate the relationship between unhealthy behaviours and depression, anxiety and well-being among Italian adolescents. Methods The sample comprised 1195 high-school pupils (mean age 15.3 ± 0.6; 68% females) participating to the SEYLE (Saving and Empowering Young Lives in Europe) study, a randomized controlled trial, co-funded by the EU. Depression, anxiety and well-being were assessed using the Beck Depression Inventory II, the Zung Self-Assessment Anxiety Scale and the WHO-5 index. Unhealthy behaviours, such as short or long sleep, physical inactivity, skipping breakfast and not eating fruit and vegetables were also investigated. Results Controlling for age and gender, the unhealthy behaviours, with the exception of not eating fruit and vegetables, were all associated with poor level of well-being ( P &lt; .05); while only short or long sleep hours ( P &lt; .001) and skipping breakfast ( P &lt; .05) were associated with depressive symptoms. No significant association were found between anxiety symptoms and unhealthy behaviours. Conclusions Unhealthy behaviours are often established early in life and are likely to be maintained during adulthood implying negative consequences for both physical and psychological well-being. Early combined health and mental health promotion programme should be implemented in order to boost their effectiveness.
ID  - 113406540
AU  - Iosue, M.
AU  - Sarchiapone, M.
AU  - D’Aulerio, M.
DB  - Academic Search Premier
DO  - 10.1016/j.eurpsy.2016.01.191
DP  - EBSCOhost
EP  - S141
JO  - European Psychiatry
KW  - MENTAL health promotion
KW  - BECK Depression Inventory
KW  - DIAGNOSIS of depression in adolescents
KW  - WELL-being
KW  - PHYSICAL activity
KW  - ITALIANS
KW  - PSYCHOLOGY
LA  - eng
PB  - Cambridge University Press
SN  - 0924-9338
SP  - S140
TI  - Unhealthy behaviours and mental health among Italian adolescents.
UR  - https://research.ebsco.com/linkprocessor/plink?id=98dd3b61-bdc9-3897-9a8a-a53723fac56e
VL  - 33
Y1  - 2016/03/02/Mar2016 Supplement
ER  - 

TY  - JOUR
AB  - &lt;bold&gt;Background: &lt;/bold&gt;The physical and mental health of college-age youths tends to continuously decline around the world. It is therefore important to promote health during this period. As a traditional Chinese mind-body exercise, Tai Chi Chuan (TCC) may be an available selection. However for the college student population, the evidence is unclear as to whether TCC can be recommended as an effective exercise for promoting their physical and psychological wellbeing. Therefore high quality, rigorous, prospective, and well-controlled randomized trials are needed to further understand TCC serving as a psychological and physical intervention in college age populations.&lt;bold&gt;Method/design: &lt;/bold&gt;We designed a randomized, single-blind, parallel-controlled trial with a sample size of 206 participants. All the participants who meet the inclusion criteria come from Fujian University of Traditional Chinese Medicine (FJTCM). Participants of the TCC training group will receive TCC training at a frequency of five days per week for one hour per day for 12 weeks. No specific exercise will be administered on the participants in the control group. Both physical and mental health outcomes, including balance ability, lower limb proprioception, flexibility, physical fitness, self-efficacy, psychological symptoms, attention span, stress, self-esteem, mood and mindfulness, quality of life, and quality of sleep. Safety outcomes will be evaluated by blinded operators at baseline, 12 and 24-weeks post-intervention.&lt;bold&gt;Discussion: &lt;/bold&gt;This protocol presents an objective design of a randomized, single-blind trial that will test the effectiveness and safety of TCC on the physical and psychological wellbeing of college students. If the outcome is positive, the results will provide higher quality evidence of TCC on the physical and mental health of college age populations.&lt;bold&gt;Trial Registration: &lt;/bold&gt;Chinese Clinical Trial Registry: ChiCTR-TRC-13003328.
ID  - 103935566
AU  - Zheng, Guohua
AU  - Lan, Xiulu
AU  - Li, Moyi
AU  - Ling, Kun
AU  - Lin, Hui
AU  - Chen, Lidian
AU  - Tao, Jing
AU  - Li, Junzhe
AU  - Zheng, Xin
AU  - Chen, Bai
AU  - Fang, Qianying
DB  - Academic Search Premier
DO  - 10.1186/1745-6215-15-129
DP  - EBSCOhost
EP  - 129
IS  - 1
JO  - Trials
LA  - eng
PB  - BioMed Central
SN  - 1745-6215
SP  - 129
TI  - The effectiveness of Tai Chi on the physical and psychological well-being of college students: a study protocol for a randomized controlled trial.
UR  - https://research.ebsco.com/linkprocessor/plink?id=b11bab30-5d0e-32bb-b4d8-fea53015090d
VL  - 15
Y1  - 2014/01/01/2014
ER  - 

TY  - JOUR
AB  - Santiago, LCS, Lyra, MJ, Germano-Soares, AH, Lins-Filho, OL, Queiroz, DR, Prazeres, TMP, Mello, MT, Pedrosa, RP, Falcão, APST, and Santos, MAM. Effects of strength training on sleep parameters of adolescents: a randomized controlled trial. J Strength Cond Res 36(5): 1222–1227, 2022—This study aimed to examine the effects of 12 weeks of strength training (ST) on sleep quality and daytime sleepiness in adolescents with sleep complaints. Thirty adolescents were randomly assigned to 2 groups: ST group (ST, n = 18) and control group (CG, n = 12). Anthropometric, body composition, one-repetition maximum test, and sleep parameters (Pittsburgh Sleep Quality Index [PSQI] and Epworth Sleepiness Scale [ESS]) were evaluated. Training consisted of 55 min·d<sup>−1</sup> (3 times a week, for 12 weeks), 3 sets of 10–12 repetitions with a 1-minute rest interval between sets and exercises. Baseline and postintervention differences were analyzed using Generalized Estimating Equations and the effect size (ES) with Cohen's d coefficient. Significance was set at (p &lt; 0.05). After 12 weeks of ST, a significant decrease in the PSQI score (7.3 ± 0.7 vs. 5.1 ± 0.6; ES = 4.10) was observed in the ST group, but not in the CG (6.3 ± 0.8 vs. 7.4 ± 0.7; ES = 1.53). A significant decrease in ESS score was found in the ST group (10.1 ± 0.7 vs. 8.2 ± 0.7; ES = 3.08), without differences in the CG (10.7 ± 0.8 vs. 11.0 ± 0.7; ES = 0.56). The ST group presented increased total sleep duration (h·min<sup>−1</sup>) (6.2 ± 0.2 vs. 6.9 ± 0.2; ES = 3.60), but not the CG (7.0 ± 0.2 vs. 6.8 ± 0.1; ES = 1.32). Individual analyses showed ≈67% of adolescents experienced a reduction in PSQI (8.3; confidence interval [CI] 95% 6.8–10.1) and ESS (8.3; CI 95% 6.7–9.9) scores after ST, whereas only ≈17% of control subjects presented reduced scores (PSQI [11.1; CI 95% 9.5–12.9] and ESS [11.0; CI 95% 9.4–12.6]). Strength training improved sleep quality and increased total sleep duration.
ID  - 156702802
AU  - Santiago, Ladyodeyse C.S.
AU  - Lyra, Maria J.
AU  - Germano-Soares, Antônio H.
AU  - Lins-Filho, Ozeas L.
AU  - Queiroz, Daniel R.
AU  - Prazeres, Thaliane M.P.
AU  - Mello, Marco T.
AU  - Pedrosa, Rodrigo P.
AU  - Falcão, Ana P.S.T.
AU  - Santos, Marcos A.M.
DB  - Academic Search Premier
DO  - 10.1519/JSC.0000000000003629
DP  - EBSCOhost
EP  - 1227
IS  - 5
JO  - Journal of Strength &amp; Conditioning Research
KW  - SLEEP disorders treatment
KW  - RESISTANCE training
KW  - BODY composition
KW  - CONFIDENCE intervals
KW  - ANTHROPOMETRY
KW  - EXERCISE physiology
KW  - RANDOMIZED controlled trials
KW  - EXERCISE intensity
KW  - QUESTIONNAIRES
KW  - DESCRIPTIVE statistics
KW  - STATISTICAL sampling
KW  - Marketing Research and Public Opinion Polling
LA  - eng
PB  - Lippincott Williams &amp; Wilkins
SN  - 1064-8011
SP  - 1222
TI  - Effects of Strength Training on Sleep Parameters of Adolescents: A Randomized Controlled Trial.
UR  - https://research.ebsco.com/linkprocessor/plink?id=92d8e9ce-b647-3c91-8c20-a98773221866
VL  - 36
Y1  - 2022/05/01/May2022
ER  - 

TY  - JOUR
AB  - Physical activity (PA) may minimize long-term and late effects experienced by cancer survivors. However, the efficacy of PA interventions in increasing PA engagement among adolescent and young adult (AYA) cancer survivors diagnosed between 15 and 39 is not well understood. This systematic review aimed to examine the effects of moderate- to high-intensity or strength training PA interventions on PA engagement in AYA cancer survivors. Secondary aims included describing intervention components unique to efficacious interventions, identifying symptom management in PA interventions, and evaluating intervention effects on quality of life (QoL), and long-term or late effects of cancer. We searched PubMed, CINAHL, PsycINFO, SportDiscus, Cochrane Library, and Scopus databases from inception to August 2022 and identified 12 articles, including 8 randomized controlled trials and 4 quasi-experimental studies. The effect of PA interventions on PA engagement was mixed, with four studies reporting increases in PA engagement ranging from 18.4 to 113.8 min/week postintervention. There was great diversity in PA intervention components. Motivational interviewing, supervised and unsupervised PA sessions together, moderate-intensity PA only, and mindful meditation were components unique to efficacious interventions. No intervention incorporated symptom management components. Studies provided some evidence of PA interventions on potential long-term effects of cancer, with positive impact on fatigue, and some evidence of improved anxiety, sleep, and QoL. Given limited research with AYA cancer survivors, additional research is needed to identify effective intervention components, integrate symptom management strategies into PA interventions, and track effects of PA interventions on late and long-term effects of cancer in this population.
ID  - 178087414
AU  - Hawn, Rachel
AU  - Stevens, Jen
AU  - Basha, Mays
AU  - Kwekkeboom, Kristine
DB  - Academic Search Premier
DO  - 10.1089/jayao.2023.0150
DP  - EBSCOhost
EP  - 464
IS  - 3
JO  - Journal of Adolescent &amp; Young Adult Oncology
KW  - EXERCISE physiology
KW  - TUMORS in children
KW  - SPORTS
KW  - EVALUATION of human services programs
KW  - CINAHL database
KW  - CANCER patients
KW  - DESCRIPTIVE statistics
KW  - INFORMATION storage &amp; retrieval systems
KW  - SYSTEMATIC reviews
KW  - MEDLINE
KW  - HEALTH behavior
KW  - QUALITY of life
KW  - MEDICAL databases
KW  - TUMORS
KW  - DATA analysis software
KW  - ONLINE information services
KW  - PHYSICAL activity
KW  - PSYCHOLOGY information storage &amp; retrieval systems
KW  - Fitness and Recreational Sports Centers
LA  - eng
PB  - Mary Ann Liebert, Inc.
SN  - 2156-5333
SP  - 444
TI  - A Systematic Review of the Characteristics and Effects of Physical Activity Interventions on Physical Activity Engagement, Long-Term and Late Effects, and Quality of Life in Adolescent and Young Adult Cancer Survivors.
UR  - https://research.ebsco.com/linkprocessor/plink?id=ed38a8ab-06c7-3e4c-82ab-62ed25f55f91
VL  - 13
Y1  - 2024/06/01/Jun2024
ER  - 

TY  - JOUR
AB  - The objective of the study is to present a systematic review and meta-analysis protocol for evaluating the effects of health education gamification-based interventions, on health parameters (food consumption, sleep quality and physical activity) of adolescent students. This protocol was registered on the International Prospective Register of Systematic Reviews (PROSPERO) database (CRD42022373833). The search will be performed in the following databases: MEDLINE, Embase, Scopus, ERIC, ScienceDirect, Web of Science, Cochrane, LILACS, APA, and ADOLEC. Intervention studies (clinical trials ‐ randomized or non-randomized) and quasi-experimental studies will be included. The risk of bias will be assessed using the Risk of Bias in Non-randomized Studies of Interventions tool for randomized controlled trials, non- randomized controlled trials and quasi-experimental trials. Two independent researchers will conduct all assessments, and any disagreements will be consulted with a third reviewer. Data analysis and synthesis will be analyzed using RevMan 5.4.1 software. We will conduct the study in accordance with the Preferred Reporting Items for Systematic Reviews and Meta-Analyses Protocols (PRISMA-P) guideline. The review will summarize the current evidence on gamification health education changes in parameters related to the health of adolescents. Gamification has been used to verify the increase in adherence to healthy habits or the development of health-related skills, but there are still few results for the adolescent population. We expect that the systematic review could indicate strategies with gamification interventions and also determine how these strategies can improve health parameters of adolescent students, and they will be available as a reference for these interventions.
ID  - 173949808
AU  - dos Santos, Thais Teixeira
AU  - Ríos, Manuel Pardo
AU  - de Medeiros, Gidyenne Christine Bandeira Silva
AU  - Mata, Ádala Nayana de Sousa
AU  - Silva Junior, Danyllo do Nascimento
AU  - Guillen, Daniel Martínez
AU  - Piuvezam, Grasiela
DB  - Academic Search Premier
DO  - 10.1371/journal.pone.0294894
DP  - EBSCOhost
EP  - 10
IS  - 11
JO  - PLoS ONE
KW  - HEALTH education
KW  - RESEARCH protocols
KW  - SLEEP quality
KW  - GAMIFICATION
KW  - TEENAGERS
KW  - PHYSICAL activity
KW  - RANDOM effects model
LA  - eng
PB  - Public Library of Science
SN  - 1932-6203
SP  - 1
TI  - Gamification as a health education strategy of adolescents at school: Protocol for a systematic review and meta-analysis.
UR  - https://research.ebsco.com/linkprocessor/plink?id=3aa92f4c-0bec-3b63-b528-1a0abdeea73f
VL  - 18
Y1  - 2023/11/30/11-30-2023
ER  - 

TY  - JOUR
AB  - Loneliness is common among orphans and has been found to activate biological stress processes; also responsible for many psychiatric disorders like anxiety, depression, sleep problems, personality disorders, eating disorders along with nausea, headaches and poor immunity. Yoga is already emerged as an integrated approach to bring positive physical and mental health and as a preventive medicine for psychosomatic disorders in children and adolescents; however it is not much tested on orphans. The aim of the study was to evaluate the effect of a Yoga program on the loneliness in orphan adolescents. This was a randomized wait-list control (WLC) pre-post study. Eighty orphan adolescents of age ranging from 11 to 16 years were included in the study. Yoga group underwent three months of Yoga program with a schedule of 90 minutes per day, four days per week. The WLC group underwent the routine activities. Ethical approval, informed consent form and inform assents were obtained prior to the study. Socio-demographic information form and Children's Loneliness Scale (CLS) were assessed in the beginning and end of the intervention. Independent sample 't' test showed that there was significant difference (p=0.001) in the post scores of CLS in Yoga group compared to WLC group. There were no significant difference observed in both the groups between pre and post scores although the magnitude of change in Yoga group (19.28%, p=0.069) is higher as compared to WLC group (7.45%, p=0.884). Three months Yoga program may be useful for the young orphan adolescents in reducing loneliness.
ID  - 114568626
AU  - Purohit, Satya Prakash
AU  - Pradhan, Balaram
AU  - Nagendra, Hogasandra Ramarao
DB  - Academic Search Premier
DP  - EBSCOhost
EP  - 124
IS  - 1
JO  - Indian Journal of Health &amp; Wellbeing
KW  - YOGA
KW  - ORPHANS
KW  - LONELINESS
KW  - ADOLESCENCE
KW  - PSYCHIATRIC research
LA  - eng
PB  - Indian Association of Health, Research &amp; Welfare
SN  - 2229-5356
SP  - 121
TI  - Yoga as a preventive therapy for loneliness in orphan adolescents.
UR  - https://research.ebsco.com/linkprocessor/plink?id=500286c9-d6c6-3338-ae06-c5eb80dccc7e
VL  - 7
Y1  - 2016/01/01/2016
ER  - 

TY  - JOUR
AB  - Background: Attention deficit hyperactivity disorder (ADHD) is one of the most commonly diagnosed psychiatric disorders in childhood. A wide variety of treatments have been used for the management of ADHD. We aimed to compare the efficacy and safety of pharmacological, psychological and complementary and alternative medicine interventions for the treatment of ADHD in children and adolescents. Methods and findings: We performed a systematic review with network meta-analyses. Randomised controlled trials (≥ 3 weeks follow-up) were identified from published and unpublished sources through searches in PubMed and the Cochrane Library (up to April 7, 2016). Interventions of interest were pharmacological (stimulants, non-stimulants, antidepressants, antipsychotics, and other unlicensed drugs), psychological (behavioural, cognitive training and neurofeedback) and complementary and alternative medicine (dietary therapy, fatty acids, amino acids, minerals, herbal therapy, homeopathy, and physical activity). The primary outcomes were efficacy (treatment response) and acceptability (all-cause discontinuation). Secondary outcomes included discontinuation due to adverse events (tolerability), as well as serious adverse events and specific adverse events. Random-effects Bayesian network meta-analyses were conducted to obtain estimates as odds ratios (ORs) with 95% credibility intervals. We analysed interventions by class and individually. 190 randomised trials (52 different interventions grouped in 32 therapeutic classes) that enrolled 26114 participants with ADHD were included in complex networks. At the class level, behavioural therapy (alone or in combination with stimulants), stimulants, and non-stimulant seemed significantly more efficacious than placebo. Behavioural therapy in combination with stimulants seemed superior to stimulants or non-stimulants. Stimulants seemed superior to behavioural therapy, cognitive training and non-stimulants. Behavioural therapy, stimulants and their combination showed the best profile of acceptability. Stimulants and non-stimulants seemed well tolerated. Among medications, methylphenidate, amphetamine, atomoxetine, guanfacine and clonidine seemed significantly more efficacious than placebo. Methylphenidate and amphetamine seemed more efficacious than atomoxetine and guanfacine. Methylphenidate and clonidine seemed better accepted than placebo and atomoxetine. Most of the efficacious pharmacological treatments were associated with harms (anorexia, weight loss and insomnia), but an increased risk of serious adverse events was not observed. There is lack of evidence for cognitive training, neurofeedback, antidepressants, antipsychotics, dietary therapy, fatty acids, and other complementary and alternative medicine. Overall findings were limited by the clinical and methodological heterogeneity, small sample sizes of trials, short-term follow-up, and the absence of high-quality evidence; consequently, results should be interpreted with caution. Conclusions: Clinical differences may exist between the pharmacological and non-pharmacological treatment used for the management of ADHD. Uncertainties about therapies and the balance between benefits, costs and potential harms should be considered before starting treatment. There is an urgent need for high-quality randomised trials of the multiple treatments for ADHD in children and adolescents. PROSPERO, number CRD42014015008.
ID  - 124062444
AU  - Catalá-López, Ferrán
AU  - Hutton, Brian
AU  - Núñez-Beltrán, Amparo
AU  - Page, Matthew J.
AU  - Ridao, Manuel
AU  - Macías Saint-Gerons, Diego
AU  - Catalá, Miguel A.
AU  - Tabarés-Seisdedos, Rafael
AU  - Moher, David
DB  - Academic Search Premier
DO  - 10.1371/journal.pone.0180355
DP  - EBSCOhost
EP  - 31
IS  - 7
JO  - PLoS ONE
KW  - TREATMENT of attention-deficit hyperactivity disorder
KW  - BEHAVIOR modification
KW  - CHILDREN with attention-deficit hyperactivity disorder
KW  - YOUTH with attention-deficit hyperactivity disorder
KW  - PATHOLOGICAL psychology
KW  - ANTIPSYCHOTIC agents
KW  - MEDICAL care
KW  - THERAPEUTICS
KW  - Pharmaceutical and medicine manufacturing
LA  - eng
PB  - Public Library of Science
SN  - 1932-6203
SP  - 1
TI  - The pharmacological and non-pharmacological treatment of attention deficit hyperactivity disorder in children and adolescents: A systematic review with network meta-analyses of randomised trials.
UR  - https://research.ebsco.com/linkprocessor/plink?id=7639c4cb-de9e-31de-a14f-b288a1914f1e
VL  - 12
Y1  - 2017/07/12/7-12-2017
ER  - 

TY  - JOUR
AB  - Abstract: This prospective, two-site, randomized, controlled pilot study assessed the feasibility of an enhanced physical activity (EPA) intervention in hospitalized children and adolescents receiving treatment for a solid tumor or for acute myeloid leukemia (AML), and assessed different statistical techniques to detect the intervention''s sleep and fatigue outcomes. Twenty-nine patients (25 with a solid tumor and 4 with AML) participated. Data were collected from actigraph; patient, parent, and staff nurse reports of patient fatigue; parent sleep diaries; and patient charts. The intervention was successfully implemented 85.4% of the scheduled times. We used two different statistical methods to analyze the longitudinal data. Using an ANOVA model, sleep was significantly more efficient in the experimental arm than in the control arm when daily differences from baseline sleep efficiency values were averaged and compared (F =4.17, P =0.053). However, in a mixed model (repeated measures) analysis, sleep duration (F =0.54, P =0.47) and sleep efficiency (F =0.04, P =0.85) were not seen to differ between study arms. We conclude that an inpatient intervention of EPA can be delivered to children and adolescents receiving chemotherapy. Our findings identify design and statistical considerations for a future effectiveness study of the EPA intervention in hospitalized pediatric oncology patients.
ID  - 25185858
AU  - Hinds, Pamela S.
AU  - Hockenberry, Marilyn
AU  - Rai, Shesh N.
AU  - Zhang, Lijun
AU  - Razzouk, Bassem I.
AU  - Cremer, Lola
AU  - McCarthy, Kathy
AU  - Rodriguez-Galindo, Carlos
DB  - Academic Search Premier
DO  - 10.1016/j.jpainsymman.2006.09.025
DP  - EBSCOhost
EP  - 697
IS  - 6
JO  - Journal of Pain &amp; Symptom Management
KW  - PATIENTS
KW  - INPATIENT care
KW  - MEDICAL records
KW  - PERSONS
LA  - eng
PB  - Elsevier B.V.
SN  - 0885-3924
SP  - 686
TI  - Clinical Field Testing of an Enhanced-Activity Intervention in Hospitalized Children with Cancer
UR  - https://research.ebsco.com/linkprocessor/plink?id=b1c79a84-4c31-362d-a3ba-f78e0cf591aa
VL  - 33
Y1  - 2007/06/01/Jun2007
ER  - 

TY  - JOUR
AB  - &lt;bold&gt;Background: &lt;/bold&gt;The prevention of obesity and improvement of academic achievement in children are concerns of industrialized societies. Obesity has been associated with psychological disorders, including attention deficit hyperactivity disorder, whose prevalence has been estimated at 6.8 % in Spanish children and adolescents. It is known that physical activity is positively related to academic achievement and negatively related to the risk of obesity in children. However, studies to test the effectiveness of physical activity interventions in improving academic achievement in preschool children are scarce and have some weaknesses that threaten their validity. Moreover, very few studies have examined their effectiveness in improving symptoms of attention deficit hyperactivity disorder. This paper outlines a two-year multidimensional preschool intervention (Movi-Kids) aimed at preventing obesity and improving academic achievement in children with or without attention deficit hyperactivity disorder.&lt;bold&gt;Methods/design: &lt;/bold&gt;Twenty-one schools from Ciudad Real and Cuenca, Spain, were randomized to intervention and control groups. In the first academic year, children in the third grade of preschool and the first grade of primary school in the intervention group received the Movi-Kids intervention. In the second academic year, schools were crossed over to the other group. The intervention included children, parents and teachers, and the school environment, and consisted of: (i) three hour-long sessions of recreational non-competitive physical activity after school, weekly, (ii) educational materials for parents and teachers addressing sedentary lifestyle risks and (iii) playground modifications to promote physical activity during breaks. Primary outcome measures of this study were academic achievement (intelligence, cognition, memory, attention and perception), assessed by the Battery of General and Differential Aptitudes, and adiposity measures (body mass index, waist circumference, triceps skinfold thickness and body fat percentage). Secondary outcome measures were: attention deficit hyperactivity disorder risk, motor skills, health-related quality of life and sleep quality. These variables will all be measured in both groups at baseline and at the end of the first and second academic years.&lt;bold&gt;Discussion: &lt;/bold&gt;It seems reasonable that an intervention to promote physical activity based on playground games will be useful for simultaneously improving academic achievement and controlling obesity.&lt;bold&gt;Trial Registration: &lt;/bold&gt;ClinicalTrials.gov NCT01971827 .
ID  - 110433255
AU  - Sánchez-López, Mairena
AU  - Pardo-Guijarro, María Jesús
AU  - Gutiérrez-Díaz del Campo, David
AU  - Silva, Pedro
AU  - Martínez-Andrés, Maria
AU  - Gulías-González, Roberto
AU  - Díez-Fernández, Ana
AU  - Franquelo-Morales, Pablo
AU  - Martínez-Vizcaíno, Vicente
AU  - Del Campo, David Gutiérrez-Díaz
AU  - Movi-Kids group
DB  - Academic Search Premier
DO  - 10.1186/s13063-015-0992-7
DP  - EBSCOhost
EP  - 10
IS  - 1
JO  - Trials
KW  - TREATMENT of attention-deficit hyperactivity disorder
KW  - PREVENTION of childhood obesity
KW  - ADIPOSE tissues
KW  - ATTENTION-deficit hyperactivity disorder
KW  - AGE distribution
KW  - ANTHROPOMETRY
KW  - ATTENTION
KW  - HUMAN body composition
KW  - CHILD behavior
KW  - COGNITION
KW  - CROSSOVER trials
KW  - EDUCATIONAL tests &amp; measurements
KW  - EXERCISE therapy
KW  - EXPERIMENTAL design
KW  - HEALTH behavior
KW  - INTELLECT
KW  - NEUROPSYCHOLOGICAL tests
KW  - MEMORY
KW  - MOTOR ability
KW  - SENSORY perception
KW  - CHILDHOOD obesity
KW  - PLAY
KW  - STATISTICAL sampling
KW  - TIME
KW  - EDUCATIONAL attainment
KW  - RANDOMIZED controlled trials
KW  - TREATMENT effectiveness
KW  - EARLY medical intervention
KW  - DIAGNOSIS
KW  - PSYCHOLOGY
KW  - SPAIN
KW  - Marketing Research and Public Opinion Polling
LA  - eng
PB  - BioMed Central
SN  - 1745-6215
SP  - 1
TI  - Physical activity intervention (Movi-Kids) on improving academic achievement and adiposity in preschoolers with or without attention deficit hyperactivity disorder: study protocol for a randomized controlled trial.
UR  - https://research.ebsco.com/linkprocessor/plink?id=04e96e6e-cc32-31fd-8c0c-7caecd6454fb
VL  - 16
Y1  - 2015/10/12/10-12-2015
ER  - 

TY  - JOUR
AB  - &lt;bold&gt;Objective: &lt;/bold&gt;This review aimed to examine the impact of interventions involving an explicit sleep component on child body mass index (BMI), diet, and physical activity.&lt;bold&gt;Methods: &lt;/bold&gt;A systematic search was undertaken in six databases to identify randomized controlled trials examining the impact of interventions with a sleep component on child BMI, dietary intake, and/or physical activity. A random effects meta-analysis was conducted assessing the impact of included interventions on child BMI.&lt;bold&gt;Results: &lt;/bold&gt;Of the eight included trials, three enforced a sleep protocol and five targeted sleep as part of multicomponent behavioral interventions either exclusively or together with nutrition and physical activity. Meta-analysis of three studies found that multicomponent behavioral interventions involving a sleep component were not significantly effective in changing child BMI (n = 360,-0.04 kg/m(2) [-0.18, 0.11], I(2) = 0%); however, only one study included in the meta-analysis successfully changed sleep duration in children. There were some reported improvements to adolescent diet, and only one trial examined the impact on child physical activity, where a significant effect was observed.&lt;bold&gt;Conclusions: &lt;/bold&gt;Findings from the included studies suggest that where improvements in child sleep duration were achieved, a positive impact on child BMI, nutrition, and physical activity was also observed. ABSTRACT FROM AUTHOR
ID  - 114817482
AU  - Yoong, Sze Lin
AU  - Chai, Li Kheng
AU  - Williams, Christopher M.
AU  - Wiggers, John
AU  - Finch, Meghan
AU  - Wolfenden, Luke
DB  - SPORTDiscus with Full Text
DP  - EBSCOhost
EP  - 1147
IS  - 5
JO  - Obesity (19307381)
KW  - PHYSICAL activity
KW  - HYPNAGOGIA
KW  - META-analysis
KW  - PSYCHOMETRICS
KW  - QUANTITATIVE research
LA  - English
SN  - 19307381
SP  - 1140
TI  - Systematic review and meta-analysis of interventions targeting sleep and their impact on child body mass index, diet, and physical activity.
UR  - https://research.ebsco.com/linkprocessor/plink?id=7d5be8e5-60ed-3e08-9354-3fd0e97f30ed
VL  - 24
Y1  - 2016/05/01/May2016
ER  - 

TY  - JOUR
AB  - The article summarizes the findings from randomized controlled trials focused on pulmonary diseases. It identifies the respective treatment for asthma, chronic obstructive pulmonary disease (COPD), cystic fibrosis, obesity-associated hypoventilation, obstructive sleep apnea (OSA) and small cell lung cancer. Findings revealed the efficiency of Asthma Self-Management for Adolescents (ASMA), decreased risk of hospital-acquired pneumonia after intravenous stress dose of hydrocortisone, and the cardiovascular demand of using a gaming console for exercise.
ID  - 62167508
DB  - Academic Search Premier
DP  - EBSCOhost
EP  - 6
IS  - 6
JO  - Pulmonary Reviews
KW  - RANDOMIZED controlled trials
KW  - LUNG diseases
KW  - ASTHMA treatment
KW  - CYSTIC fibrosis treatment
KW  - HYPOVENTILATION
KW  - SLEEP apnea syndrome treatment
LA  - eng
PB  - Frontline Medical Communications
SN  - 1086-4423
SP  - 6
TI  - CLINICAL TRIAL DIGEST.
UR  - https://research.ebsco.com/linkprocessor/plink?id=5f432f61-195b-33d4-9e0f-c524f6631a08
VL  - 16
Y1  - 2011/06/01/Jun2011
ER  - 

TY  - JOUR
AB  - Background: Childhood obesity remains a significant public health concern. Sleep duration and quality among children and youth are suboptimal worldwide. Accumulating evidence suggests an association between inadequate sleep and obesity risk, yet it is unclear whether this relationship is causal. This systematic review examines the efficacy of sleep interventions alone or as a part of lifestyle interventions for the management of overweight or obesity among children and adolescents. Methods: A keyword/reference search was performed twice, in January 2021 and May 2022 in MEDLINE/PubMed, EMBASE/Ovid, PsycINFO/EBSCO, The Cochrane Library, Web of Science Core Collection/Web of Science, SciELO/Web of Science, and CINAHL/EBSCO. Study eligibility criteria included youth with overweight or obesity between 5 and 17, were RCTs or quasi-randomized, and focused on the treatment of overweight and obesity with a sleep behavior intervention component. Risk of bias was assessed using the Cochrane Risk of Bias assessment tool (RoB2). A Meta-analysis was conducted to estimate the effect of interventions with a sleep component on BMI. The study protocol was registered in PROSPERO (CRD42021233329). Results: A total of 8 studies (2 quasi-experiments, 6 RCTs) met inclusion criteria and accounted for 2,231 participants across 7 countries. Only one study design isolated the effect of sleep in the intervention and reported statistically significant decreases in weight and waist circumference compared to control, though we rated it at high risk of bias. Our meta-analysis showed no significant overall effect on children's BMI as a result of participation in an intervention with a sleep component (Cohen's d = 0.18, 95% CI= -0.04, 0.40, Z = 1.56, P =.11), though caution is warranted due to substantial heterogeneity observed across studies (Tau<sup>2</sup> = 0.08; X<sup>2</sup> = 23.05, df = 7; I<sup>2</sup> = 83.73%). Conclusions: There were mixed results on the effect of sleep interventions across included studies on BMI, other weight-related outcomes, diet, physical activity, and sleep. Except for one study at low risk of bias, three were rated as 'some concerns' and four 'high risk of bias'. Findings from this study highlight the need for additional RCTs isolating sleep as a component, focusing on children and adolescents living with overweight and obesity.
ID  - 175080689
AU  - Liu, Ruyu
AU  - Figueroa, Roger
AU  - Brink, Heidi Vanden
AU  - Vorland, Colby J.
AU  - Auckburally, Sameera
AU  - Johnson, Lynn
AU  - Garay, Jessica
AU  - Brown, Tamara
AU  - Simon, Stacey
AU  - Ells, Louisa
DB  - Academic Search Premier
DO  - 10.1186/s12889-024-17708-6
DP  - EBSCOhost
EP  - 18
IS  - 1
JO  - BMC Public Health
KW  - OVERWEIGHT children
KW  - CHILDHOOD obesity
KW  - SLEEP duration
KW  - SLEEP quality
KW  - SLEEP
LA  - eng
PB  - BioMed Central
SN  - 1471-2458
SP  - 1
TI  - The efficacy of sleep lifestyle interventions for the management of overweight or obesity in children: a systematic review and meta-analysis.
UR  - https://research.ebsco.com/linkprocessor/plink?id=d51d7885-895a-354c-a979-812c701f641f
VL  - 24
Y1  - 2024/01/29/1-29-2024
ER  - 

TY  - JOUR
AB  - Background The physical and mental health of college-age youths tends to continuously decline around the world. It is therefore important to promote health during this period. As a traditional Chinese mind-body exercise, Tai Chi Chuan (TCC) may be an available selection. However for the college student population, the evidence is unclear as to whether TCC can be recommended as an effective exercise for promoting their physical and psychological wellbeing. Therefore high quality, rigorous, prospective, and well-controlled randomized trials are needed to further understand TCC serving as a psychological and physical intervention in college age populations. Method/design We designed a randomized, single-blind, parallel-controlled trial with a sample size of 206 participants. All the participants who meet the inclusion criteria come from Fujian University of Traditional Chinese Medicine (FJTCM). Participants of the TCC training group will receive TCC training at a frequency of five days per week for one hour per day for 12 weeks. No specific exercise will be administered on the participants in the control group. Both physical and mental health outcomes, including balance ability, lower limb proprioception, flexibility, physical fitness, self-efficacy, psychological symptoms, attention span, stress, self-esteem, mood and mindfulness, quality of life, and quality of sleep. Safety outcomes will be evaluated by blinded operators at baseline, 12 and 24-weeks post-intervention. Discussion This protocol presents an objective design of a randomized, single-blind trial that will test the effectiveness and safety of TCC on the physical and psychological wellbeing of college students. If the outcome is positive, the results will provide higher quality evidence of TCC on the physical and mental health of college age populations. Trial registration Chinese Clinical Trial Registry: ChiCTR-TRC-13003328.
ID  - 96042636
AU  - Guohua Zheng
AU  - Xiulu Lan
AU  - Moyi Li
AU  - Kun Ling
AU  - Hui Lin
AU  - Lidian Chen
AU  - Jing Tao
AU  - Junzhe Li
AU  - Xin Zheng
AU  - Bai Chen
AU  - Qianying Fang
DB  - Academic Search Premier
DO  - 10.1186/1745-6215-15-129
DP  - EBSCOhost
EP  - 17
IS  - 1
JO  - Trials
KW  - COLLEGE students
KW  - TAI chi
KW  - PSYCHOLOGICAL well-being
KW  - EXERCISE
KW  - STUDENTS with disabilities
KW  - CLINICAL trials
KW  - HOLISTIC medicine
KW  - Research and Development in the Physical, Engineering, and Life Sciences (except Biotechnology)
LA  - eng
PB  - BioMed Central
SN  - 1745-6215
SP  - 1
TI  - The effectiveness of Tai Chi on the physical and psychological well-being of college students: a study protocol for a randomized controlled trial.
UR  - https://research.ebsco.com/linkprocessor/plink?id=4ca58060-5048-3541-8d97-4a3087c41cd8
VL  - 15
Y1  - 2014/05/01/2014
ER  - 

TY  - JOUR
AB  - Objective: Assessment of the prevalence of primary headache disorders, associated risk factors and use of acute/preventive medication in a representative large sample of adolescents. Methods: Within the EVA-Tyrol project, a community-based non-randomized controlled cross-sectional study, data was collected from adolescents aged 14–19 years from 45 sites across North-, East- and South Tyrol. Headaches were classified according to the latest ICHD-3 and assessed by headache specialists in face-to-face interviews. Findings: Of 1923 participants 930 (48.4%) reported having headaches. Female to male ratio was 2:1. Migraine, tension-type headache and other headache were diagnosed in 10%, 30.2% and 8.2% respectively. Medication overuse was diagnosed in 3.4%, increasing up to 21.7% in participants with chronic headache. The use of preventative medication was not reported by any adolescent. Sleep disturbances (p &lt; 0.05), alcohol consumption (p &lt; 0.05), low physical activity (p &lt; 0.01) and high screen time exposure (p &lt; 0.01) were associated with an increased risk of headaches. Conclusion: We report high prevalence of primary headache disorders and medication overuse in a large community-based sample of teenagers. Acute and preventive non-drug and pharmacological treatments are not established due to lack of paediatric headache outpatient clinics. Promoting health education in teenagers and encouraging public awareness, including that of health care providers is pivotal. Trial registration: EVA-Tyrol has been retrospectively registered at clinicaltrials.gov under https://clinicaltrials.gov/ct2/show/NCT03929692 since April 29, 2019.
ID  - 158866373
AU  - Kaltseis, Katharina
AU  - Frank, Florian
AU  - Bernar, Benoît
AU  - Kiechl, Sophia
AU  - Winder, Bernhard
AU  - Kiechl-Kohlendorfer, Ursula
AU  - Knoflach, Michael
AU  - Broessner, Gregor
DB  - Academic Search Premier
DO  - 10.1177/03331024221088997
DP  - EBSCOhost
EP  - 1004
IS  - 10
JO  - Cephalalgia
KW  - PRIMARY headache disorders
KW  - MEDICATION overuse headache
KW  - MEDICAL personnel
KW  - SLEEP interruptions
KW  - SCREEN time
LA  - eng
PB  - Sage Publications Inc.
SN  - 0333-1024
SP  - 993
TI  - Primary headache disorders in adolescents in North- and South-Tyrol: Findings of the EVA-Tyrol-Study.
UR  - https://research.ebsco.com/linkprocessor/plink?id=9c877487-50ef-3e7f-b108-cd2ca27a92f5
VL  - 42
Y1  - 2022/09/01/Sep2022
ER  - 

TY  - JOUR
AB  - Dysmenorrhea in the absence of pelvic abnormality is termed primary dysmenorrhea (PD). The health burden and social and economic costs of PD are high as it is reported to be the leading cause of recurrent absenteeism from school or work in adolescent girls and young adults. The belief that exercise works for relieving symptoms in women with PD is based on anecdotal evidence and non-experimental studies. There is very limited evidence from randomized controlled trials (RCTs) to support the use of exercise to reduce the intensity of menstrual pain. The objective of this study is to evaluate the effectiveness of exercise to reduce intensity of pain and improve quality of life in women with PD. We describe the study design of a single-blind (assessor), prospective, two-arm RCT, and the participant characteristics of the 70 women recruited in the age-group 18 to 43 years. The primary outcome of the study is pain intensity. The secondary outcomes of the study are quality of life, functional limitation, sleep, global improvement with treatment, and protocol adherence. The outcomes assessments are done at first menstrual period (baseline, Week 0), 2nd menstrual period (Week 4) and at two additional time points (Week 16 and Week 28) during the trial. The results of the study will provide physiotherapists, medical practitioners, and researchers as well as the women who have PD with new insights, knowledge, and evidence about the use of exercise to manage pain in women with PD.
ID  - 102897335
AU  - Kannan, Priya
AU  - Chapple, Cathy M
AU  - Miller, Dawn
AU  - Claydon, Leica S
AU  - Baxter, G David
DB  - Academic Search Premier
DO  - 10.1016/j.cct.2015.03.010
DP  - EBSCOhost
EP  - 89
JO  - Contemporary Clinical Trials
KW  - DYSMENORRHEA
KW  - MENSTRUAL cycle
KW  - RANDOMIZED controlled trials
KW  - SCHOOL absenteeism
KW  - TREADMILL exercise
KW  - QUALITY of life
KW  - PAIN management
LA  - eng
PB  - Elsevier B.V.
SN  - 1551-7144
SP  - 81
TI  - Menstrual pain and quality of life in women with primary dysmenorrhea: Rationale, design, and interventions of a randomized controlled trial of effects of a treadmill-based exercise intervention.
UR  - https://research.ebsco.com/linkprocessor/plink?id=753993ba-2914-3d75-b2a5-f3dad8cb6b6e
VL  - 42
Y1  - 2015/05/01/May2015
ER  - 

TY  - JOUR
AB  - Background: The majority of adolescents own smartphones, although only 8% of them use health apps. Attrition rates from adolescent mobile health (mHealth) interventions for treating mental health problems such as anxiety and depression are an issue with a high degree of variation. Attrition in mHealth interventions targeting adolescent populations is frequently presented in a two-point fashion, from initiation of the intervention to the end of treatment, lacking more time-specific information on usage and times of attrition. Self-efficacy could provide an avenue to lower attrition rates, although a better understanding of the relationship between mental health factors and time-specific attrition rates is needed. Objective: The aims of this study were to obtain time-specific attrition rates among adolescents in an mHealth intervention, and to describe the intervention's usage and feasibility in relation to adolescent self-efficacy levels, and emotional and physical health. Methods: A single-center randomized controlled public school pilot trial was undertaken with 41 adolescents. Outcome measures were assessed at baseline and after 6 weeks, while in-app activity and attrition rates were continually assessed throughout the intervention period. The primary outcome was attrition based on time and type of in-app health behavior usage, and feasibility of the mHealth app. Secondary outcome measures were self-efficacy levels, depressive and anxiety symptoms, as well as standardized BMI and sleep. Analyses of group mean variances with adjusted α levels through Bonferroni corrections were used to assess main outcome effects. Results: The attrition from initiation of the intervention to 6-week follow up was 35%. Attrition started in the third week of the intervention and was related to daily time of app usage (R<sub>t</sub> =0.43, P &lt;.001). The number of average weekly in-app health exercises completed decreased significantly from the first week of the intervention (mean 55.25, SD 10.96) to the next week (mean 13.63, SD 2.94). However, usage increased by 22% between week 2 and the last week of the intervention (mean 16.69, SD 8.37). Usability measures revealed satisfactory scores (mean 78.09, SD 9.82) without gender differences (P =.85). Self-reported daily physical activity increased by 19.61% in the intervention group but dropped by 26.21% among controls. Self-efficacy levels increased by 8.23% in the invention arm compared to a 3.03% decrease in the control group. Conclusions: This pilot study demonstrated the feasibility and usability of an mHealth intervention among adolescent participants. Indications were toward beneficial effects on physical and mental health that warrant further research. Focus on time-specific attrition measures alongside daily times of usage and ways to increase participants' self-efficacy levels appear to be a promising avenue for research on mHealth interventions for adolescent populations with the aim to ultimately lower attrition rates. JMIR Form Res 2021;5(2):e21432 doi:10.2196/21432
ID  - 149133756
AU  - Egilsson, Erlendur
AU  - Bjarnason, Ragnar
AU  - Njardvik, Urdur
DB  - Academic Search Premier
DO  - 10.2196/21432
DP  - EBSCOhost
EP  - N.PAG
IS  - 2
JO  - Journal of Medical Internet Research
KW  - HEALTH behavior
KW  - TEENAGERS
KW  - MENTAL health
KW  - MOBILE health
KW  - BONFERRONI correction
KW  - PHYSICAL fitness mobile apps
KW  - ADOLESCENT health
KW  - Offices of Mental Health Practitioners (except Physicians)
KW  - Software Publishers
LA  - eng
PB  - JMIR Publications Inc.
SN  - 1439-4456
SP  - N.PAG
TI  - Usage and Weekly Attrition in a Smartphone-Based Health Behavior Intervention for Adolescents: Pilot Randomized Controlled Trial.
UR  - https://research.ebsco.com/linkprocessor/plink?id=9aac3122-63d2-33a8-811d-14b4a6ade165
VL  - 23
Y1  - 2021/02/01/Feb2021
ER  - 

TY  - JOUR
AB  - Children with autism spectrum disorder (ASD) are at risk for obesity, commonly have sleep disorders, and exhibit stereotypic behaviors that disrupt their learning. Vigorous levels of exercise have been shown to ameliorate these issues in children with ASD, but little research exists to provide techniques for motivating children with ASD to engage in exercise. The present study examined the effect of music on exercise intensity in a group of 13 elementary school students with ASD. Data were collected across six days during structured (e.g., verbal and physical prompts) and unstructured (e.g., minimal prompting) exercise periods. During these exercise periods, three music conditions were randomized: no music, slow-tempo music, and fast-tempo music. Exercise intensity, measured in Metabolic Equivalent of Tasks by triaxial accelerometers, was greatest during the structured exercise periods and during the slow music condition. Student characteristics moderated the impact of music condition on exercise intensity, such that students with high levels of adaptive behavior or lower levels of maladaptive behavior displayed greater exercise intensity during the fast music condition.
ID  - 128729338
AU  - Woodman, Ashley C.
AU  - Breviglia, Emily
AU  - Mori, Yumiko
AU  - Golden, Rebecca
AU  - Maina, John
AU  - Wisniewski, Hannah
DB  - Academic Search Premier
DO  - 10.3390/jcm7030038
DP  - EBSCOhost
IS  - 3
JO  - Journal of Clinical Medicine
KW  - AUTISM spectrum disorders in children
KW  - MUSIC therapy
KW  - EXERCISE &amp; psychology
KW  - OBESITY risk factors
KW  - SLEEP disorders
KW  - DISEASE complications
KW  - STEREOTYPES
LA  - eng
PB  - MDPI
SN  - 2077-0383
SP  - 38
TI  - The Effect of Music on Exercise Intensity among Children with Autism Spectrum Disorder: A Pilot Study.
UR  - https://research.ebsco.com/linkprocessor/plink?id=5820e511-20ae-3e31-98ef-883591dd7beb
VL  - 7
Y1  - 2018/03/01/Mar2018
ER  - 

TY  - JOUR
AB  - Objectives: To investigate the perceptions and acceptability of a home-based exercise intervention in systemic lupus erythematosus (JSLE) and juvenile idiopathic arthritis (JIA) adolescent patients during the COVID-19 pandemic, and to explore the effects of the intervention on health-related quality of life (HRQoL), sleep quality, and mental health conditions parameters. Methods: This was a randomized controlled trial of a 12-week, home-based exercise training program conducted between October and December 2020. During this period, social distancing measures were in place in Brazil to contain the spread of COVID-19. Adolescent patients diagnosed with JSLE and JIA participated in the study. Health-related qualitative and quantitative data were collected before and after the follow-up. Results: 21 JSLE patients and 30 JIA patients were analyzed. Six themes emerged from patients' feedback: 1) Suitability of the home-based format; 2) Appropriate trainer supervision, 3) Motivators and facilitators for the program; 4) Barriers to the program; 5) Health benefits; 6) Patients' suggestions to improve the program. Overall, data indicated that the intervention showed good acceptability and elicited improvements in the perceived HRQoL and fatigue in JIA and JSLE patients during the pandemic. However, further quantitative analyses with validated HRQoL, sleep quality, and mental health conditions instruments did not capture these benefits (p&gt;0.05). Conclusion: Our main findings based on in-depth qualitative assessments suggest that a home-based exercise training program was suitable and well-accepted by adolescents with JSLE and JIA during the COVID-19 pandemic. Nonetheless, adherence was not high, particularly among JIA patients, suggesting that facilitators and barriers identified in the current study should be explored to improve the quality of new home-based exercise programs implementation, particularly in a future emerging crisis.
ID  - 155891931
AU  - Sieczkowska, Sofia Mendes
AU  - Astley, Camilla
AU  - Marques, Isabela Gouveia
AU  - Iraha, Amanda Yuri
AU  - Franco, Tathiane Christine
AU  - Ihara, Bianca Pires
AU  - Martins Lavorato, Sofia Simão
AU  - Lindoso, Livia
AU  - Demitrol Setoue, Debora Narumi
AU  - Tanigava, Nicolas Yamada
AU  - Campos, Lucia Maria Arruda
AU  - Pereira, Rosa Maria Rodrigues
AU  - Aikawa, Nadia Emi
AU  - Roschel, Hamilton
AU  - Queiroz, Ligia Bruni
AU  - Polanczyk, Guilherme V.
AU  - Silva, Clovis Artur
AU  - Gualano, Bruno
DB  - Academic Search Premier
DO  - 10.1177/09612033221083273
DP  - EBSCOhost
EP  - 456
IS  - 4
JO  - Lupus
KW  - JUVENILE idiopathic arthritis
KW  - SYSTEMIC lupus erythematosus
KW  - COVID-19 pandemic
KW  - COVID-19
KW  - SLEEP quality
KW  - BRAZIL
LA  - eng
PB  - Sage Publications Inc.
SN  - 0961-2033
SP  - 443
TI  - A home-based exercise program during COVID-19 pandemic: Perceptions and acceptability of juvenile systemic lupus erythematosus and juvenile idiopathic arthritis adolescents.
UR  - https://research.ebsco.com/linkprocessor/plink?id=ee8b806a-90f5-3a4a-9528-3d224a84dfe8
VL  - 31
Y1  - 2022/04/01/Apr2022
ER  - 

TY  - JOUR
AB  - into account when analyzing stroke-related deficits.P30: This study explores the relationship between sleep duration and cognitive function in older adults. The researchers analyzed data from the National Health and Aging Trends Study and found that both short and long sleep durations were associated with poorer cognitive function. The findings suggest that maintaining an optimal sleep duration is important for cognitive health in older adults.P31: This study investigates the impact of neighborhood characteristics on physical activity levels among older adults. The researchers used data from the Health and Retirement Study and found that neighborhood walkability, safety, and social cohesion were positively associated with physical activity. The findings highlight the importance of creating age-friendly neighborhoods that promote physical activity and support healthy aging.P32: This study examines the relationship between social media use and mental health outcomes among college students. The researchers surveyed college students and found that higher levels of social media use were associated with increased symptoms of depression and anxiety. The findings suggest that promoting healthy social media use and providing mental health support for college students is crucial.P33: This study explores the impact of mindfulness-based interventions on stress and well-being in healthcare professionals. The researchers conducted a systematic review and meta-analysis of randomized controlled trials and found that mindfulness-based interventions were effective in reducing stress and improving well-being among healthcare professionals. The findings suggest that incorporating mindfulness practices into healthcare settings can benefit both healthcare professionals and patient outcomes.P34: This study investigates the relationship between physical activity and mental health outcomes in adolescents. The researchers analyzed data from the National
ID  - 177283818
DB  - Academic Search Premier
DO  - 10.1186/s12919-024-00292-3
DP  - EBSCOhost
EP  - 33
IS  - 8
JO  - BMC Proceedings
KW  - SCIENCE conferences
KW  - PERIPARTUM cardiomyopathy
KW  - PELVIC pain
KW  - DATA science
KW  - BIG data
KW  - MEDICAL personnel
KW  - HEALTH services administration
KW  - Administration of Public Health Programs
LA  - eng
PB  - BioMed Central
SN  - 1753-6561
SP  - 1
TI  - Meeting Abstracts from the 5th National Big Data Health Science Conference.
UR  - https://research.ebsco.com/linkprocessor/plink?id=eb7b85b5-531e-3836-a17b-dabaa16c141a
VL  - 18
Y1  - 2024/05/16/5-16-2024
ER  - 

TY  - JOUR
AB  - Given the disproportionately high rates of obesity-related morbidity among low-income, ethnic minority youth, obesity prevention in this population is critical. Prior efforts to curb childhood obesity have had limited public health impact. The present study evaluates an innovative approach to obesity prevention by promoting foundational parenting and child behavioral regulation. This pre–post intervention study evaluated an enhanced version ofParentCorpswith 91 families of pre-Kindergarten students in low-income, urban communities. Assessments included tests of knowledge and parent report. Consistent with findings from two randomized controlled trials ofParentCorps, parent knowledge and use of foundational parenting practices increased and child behavior problems decreased. Child nutrition knowledge and physical activity increased and television watching decreased; for boys, sleep problems decreased. Comparable benefits occurred for children at high risk for obesity based on child dysregulation, child overweight, and parent overweight. Results support a “whole child,” family-centered approach to health promotion in early childhood.
ID  - 95430962
AU  - Dawson-McClure, Spring
AU  - Brotman, Laurie Miller
AU  - Theise, Rachelle
AU  - Palamar, Joseph J.
AU  - Kamboukos, Dimitra
AU  - Barajas, R. Gabriela
AU  - Calzada, Esther J.
DB  - Academic Search Premier
DO  - 10.1080/10852352.2014.881194
DP  - EBSCOhost
EP  - 166
IS  - 2
JO  - Journal of Prevention &amp; Intervention in the Community
KW  - PREVENTION of childhood obesity
KW  - NUTRITION education
KW  - POVERTY areas
KW  - BEHAVIORAL assessment
KW  - ELEMENTARY schools
KW  - FOOD habits
KW  - FOOD preferences
KW  - HEALTH behavior
KW  - INTERVIEWING
KW  - LEISURE
KW  - METROPOLITAN areas
KW  - PARENT-child relationships
KW  - PARENTING
KW  - PARENTS
KW  - QUESTIONNAIRES
KW  - SCALE analysis (Psychology)
KW  - SLEEP disorders
KW  - STATISTICS
KW  - DATA analysis
KW  - SOCIOECONOMIC factors
KW  - BODY mass index
KW  - RANDOMIZED controlled trials
KW  - PRE-tests &amp; post-tests
KW  - PHYSICAL activity
KW  - PARENTING education
KW  - EVALUATION of human services programs
KW  - DESCRIPTIVE statistics
KW  - CHILDREN
KW  - EVALUATION
KW  - NEW York (State)
KW  - Elementary and Secondary Schools
LA  - eng
PB  - Taylor &amp; Francis Ltd
SN  - 1085-2352
SP  - 152
TI  - Early Childhood Obesity Prevention in Low-Income, Urban Communities.
UR  - https://research.ebsco.com/linkprocessor/plink?id=70db322e-99fa-3c36-9055-b04227d05a35
VL  - 42
Y1  - 2014/04/01/Apr-Jun2014
ER  - 

TY  - JOUR
AB  - Nearly 2 million youth seek acute medical care following concussion in the U.S. each year. Current standard of care recommends rest for the first 48 h after a concussion. However, research suggests that prolonged rest may lengthen recovery time especially for patients with certain risk profiles. Research indicates that physical activity and behavioral management interventions (sleep, stress management) may enhance recovery. To date, there is limited empirical evidence to inform acute (&lt;72 h) concussion recommendations for physical activity and behavioral management in adolescents. To determine the effectiveness of physical activity and behavioral management for acute concussion in adolescents and young adults, and to evaluate the role of patient characteristics on treatment response. This multicenter prospective randomized controlled trial will determine which combination of physical activity and behavioral management is most effective for patients 11–24 years old who present to the emergency department or concussion clinic within 72 h of injury. Participants are randomized into: 1) rest, 2) physical activity, 3) mobile health application (mHealth) behavioral management, or 4) physical activity and mHealth app conditions. Assessments at enrollment, 3–5 days, 14 days, 1 month, and 2 months include: concussion symptoms, balance, vestibular-ocular and cognitive assessments, quality of life, and recovery time. Somatic symptoms and other risk factors are evaluated at enrollment. Compliance with treatment and symptoms are assessed daily using actigraph and daily self-report. The primary study outcome is symptoms at 14 days. Prescribed physical activity and behavioral management may improve outcomes in youth following acute concussion.
ID  - 161009691
AU  - Thomas, D.G.
AU  - Erpenbach, H.
AU  - Hickey, R.W.
AU  - Waltzman, D.
AU  - Haarbauer-Krupa, J.
AU  - Nelson, L.D.
AU  - Patterson, C.G.
AU  - McCrea, M.A.
AU  - Collins, M.W.
AU  - Kontos, A.P.
DB  - Academic Search Premier
DO  - 10.1016/j.cct.2022.106965
DP  - EBSCOhost
EP  - N.PAG
JO  - Contemporary Clinical Trials
KW  - YOUNG adults
KW  - RANDOMIZED controlled trials
KW  - BRAIN concussion
KW  - ACUTE medical care
KW  - PHYSICAL activity
KW  - PATIENT compliance
LA  - eng
PB  - Elsevier B.V.
SN  - 1551-7144
SP  - N.PAG
TI  - Implementation of active injury management (AIM) in youth with acute concussion: A randomized controlled trial.
UR  - https://research.ebsco.com/linkprocessor/plink?id=66b6ef9e-f40d-3df4-923f-59c53de63114
VL  - 123
Y1  - 2022/12/01/Dec2022
ER  - 

TY  - JOUR
AB  - Purpose: Given increasing rates of depression in adolescents, there is a clear need for innovative treatments. In this pilot randomized clinical trial, we assessed acceptability and feasibility of two group-based interventions: yoga and cognitive-behavioral therapy (CBT). The goal of this work is to prepare for a future fully powered randomized trial to test the hypothesis that yoga is not inferior to an established adolescent depression treatment, namely, group CBT. Methods: We enrolled 42 adolescents with elevated depression symptoms. Participants were randomly assigned to a 12-week group-based intervention, yoga or CBT. We had a priori feasibility and acceptability targets, including for recruitment rate, retention rate, expectancy, credibility, program satisfaction, class attendance, engagement in home practice, and instructor/leader manual adherence. We assessed adverse events, and within-subject changes in outcomes (depression, anxiety, impairment, sleep disturbance) and possible mediators (mindfulness, self-compassion). Results: Both interventions met most acceptability and feasibility targets. The only target not met related to low engagement in home practice. Participants within each study arm showed decreased depression symptoms over time and increased self-compassion. Conclusions: A yoga intervention appears to be acceptable and feasible to adolescents with depression. However, it may be challenging for this group to engage in unstructured home practice.
ID  - 162431554
AU  - Uebelacker, Lisa A
AU  - Wolff, Jennifer C
AU  - Guo, Jenny
AU  - Conte, Katherine
AU  - Tremont, Geoffrey
AU  - Kraines, Morganne
AU  - O'Keeffe, Bailey
AU  - Fristad, Mary A
AU  - Yen, Shirley
DB  - Academic Search Premier
DO  - 10.1177/13591045221092885
DP  - EBSCOhost
EP  - 540
IS  - 2
JO  - Clinical Child Psychology &amp; Psychiatry
KW  - MINDFULNESS
KW  - PILOT projects
KW  - YOGA
KW  - TREATMENT effectiveness
KW  - COMPASSION
KW  - MENTAL depression
KW  - RESEARCH funding
KW  - STATISTICAL sampling
KW  - COGNITIVE therapy
KW  - GROUP process
KW  - ADOLESCENCE
KW  - Marketing Research and Public Opinion Polling
LA  - eng
PB  - Sage Publications Inc.
SN  - 1359-1045
SP  - 525
TI  - Assessing feasibility and acceptability of yoga and group CBT for adolescents with depression: A pilot randomized clinical trial.
UR  - https://research.ebsco.com/linkprocessor/plink?id=46d14955-9414-3b7f-b43c-b7918d5429b6
VL  - 28
Y1  - 2023/04/01/Apr2023
ER  - 

TY  - JOUR
AB  - Topic: Adolescence is the period when people adopt healthy lifestyle behaviors and turn them into habits. Healthy lifestyle behaviors are a significant step toward a long and healthy life. Purpose: This study investigated the effect of a training program on adolescents' stress levels and healthy lifestyle behaviors during the COVID‐19 pandemic. Methods: This randomized controlled study was conducted between May and July 2021. The sample consisted of 100 adolescents living in a city in the south of Turkey. Participants were randomized into intervention and control groups using block randomization. The intervention group participated in an online (Zoom) training program consisting of two 45 min sessions once a week for 8 weeks. Data were collected using the adolescent stress questionnaire (ASQ) and the adolescent lifestyle profile (ALP). Results: The results showed that 73% (n: 73) of the participants had developed hygiene habits since the onset of the pandemic. However, the pandemic negatively affected participants' dietary habits (45%, n: 45), physical activity (70%, n: 70), coping mechanisms (68%, n: 68), sleep patterns (54%, n: 54), Internet/social media/video game addiction (64%, n: 64), and interpersonal relationships (57%, n: 57). The intervention group had a lower mean ASQ posttest score and a higher mean ALP posttest score than the control group. The intervention group had a lower mean ASQ posttest score than their pretest score. The intervention group also had a higher mean ALP posttest score than their pretest score. Conclusions/Implications for Practice: The training program helped adolescents feel less stress and adopt more healthy lifestyle behaviors. Pediatric nurses should identify risk factors and design and implement appropriate plans to help adolescents go through future pandemics with as little damage as possible. Parents and educators should support adolescents against the adverse impacts of events such as the COVID 19 pandemic.
ID  - 177510131
AU  - Tar Bolacali, Edanur
AU  - Kaya Şenol, Derya
DB  - Academic Search Premier
DO  - 10.1111/jcap.12456
DP  - EBSCOhost
EP  - 10
IS  - 2
JO  - Journal of Child &amp; Adolescent Psychiatric Nursing
KW  - COMPULSIVE behavior
KW  - LIFESTYLES
KW  - PEDIATRIC nursing
KW  - RISK assessment
KW  - STATISTICAL power analysis
KW  - SCALE analysis (Psychology)
KW  - EXERCISE
KW  - STRESS management
KW  - ADOLESCENT health
KW  - T-test (Statistics)
KW  - EVALUATION of human services programs
KW  - STATISTICAL sampling
KW  - QUESTIONNAIRES
KW  - RANDOMIZED controlled trials
KW  - DESCRIPTIVE statistics
KW  - HYGIENE
KW  - PSYCHOLOGICAL adaptation
KW  - CHI-squared test
KW  - MANN Whitney U Test
KW  - PRE-tests &amp; post-tests
KW  - PSYCHOLOGICAL stress
KW  - HEALTH behavior
KW  - FOOD habits
KW  - SLEEP quality
KW  - INTERPERSONAL relations
KW  - COMPARATIVE studies
KW  - DATA analysis software
KW  - COVID-19 pandemic
KW  - PHYSICAL activity
KW  - ADOLESCENCE
KW  - TURKEY
KW  - Marketing Research and Public Opinion Polling
KW  - RISK factors
LA  - eng
PB  - Wiley-Blackwell
SN  - 1073-6077
SP  - 1
TI  - The effect of a training program on adolescents' stress levels and healthy lifestyle behaviors during the Covid‐19 pandemic: A randomized controlled study.
UR  - https://research.ebsco.com/linkprocessor/plink?id=5a596918-73b3-3861-bc58-55c85753cd87
VL  - 37
Y1  - 2024/05/01/May2024
ER  - 

TY  - JOUR
AB  - Table of contents: WORKSHOP 4: Challenging clinical scenarios (CS01–CS06) CS01 Bullous lesions in two children: solitary mastocytoma S. Tolga Yavuz, Ozan Koc, Ali Gungor, Faysal Gok CS02 Multi‐System Allergy (MSA) of cystic fibrosis: our institutional experience Jessica Hawley, Christopher O'Brien, Matthew Thomas, Malcolm Brodlie, Louise Michaelis CS03 Cold urticaria in pediatric age: an invisible cause for severe reactions Inês Mota, Ângela Gaspar, Susana Piedade, Graça Sampaio, José Geraldo Dias, Miguel Paiva, Mário Morais‐Almeida CS04 Angioedema with C1 inhibitor deficiency in a girl: a challenge diagnosis Cristina Madureira, Tânia Lopes, Susana Lopes, Filipa Almeida, Alexandra Sequeira, Fernanda Carvalho, José Oliveira CS05 A child with unusual multiple organ allergy disease: what is the primer? Fabienne Gay‐Crosier CS06 A case of uncontrolled asthma in a 6‐year‐old patient Ioana‐Valentina Nenciu, Andreia Florina Nita, Alexandru Ulmeanu, Dumitru Oraseanu, Carmen Zapucioiu ORAL ABSTRACT SESSION 1: Food allergy (OP01–OP06) OP01 Food protein‐induced enterocolitis syndrome: oral food challenge outcomes for tolerance evaluation in a Pediatric Hospital Adrianna Machinena, Olga Domínguez Sánchez, Montserrat Alvaro Lozano, Rosa Jimenez Feijoo, Jaime Lozano Blasco, Mònica Piquer Gibert, Mª Teresa Giner Muñoz, Marcia Dias da Costa, Ana Maria Plaza Martín OP02 Characteristics of infants with food protein‐induced enterocolitis syndrome and allergic proctocolitis Ebru Arik Yilmaz, Özlem Cavkaytar, Betul Buyuktiryaki, Ozge Soyer, Cansin Sackesen OP03 The clinical and immunological outcomes after consumption of baked egg by 1–5 year old egg allergic children: results of a randomised controlled trial MerrynNetting, Adaweyah El‐Merhibi, Michael Gold, PatrickQuinn, IrmeliPenttila, Maria Makrides OP04 Oral immunotherapy for treatment of egg allergy using low allergenic, hydrolysed egg Stavroula Giavi, Antonella Muraro, Roger Lauener, Annick Mercenier, Eugen Bersuch, Isabella M. Montagner, Maria Passioti, Nicolò Celegato, Selina Summermatter, Sophie Nutten, Tristan Bourdeau, Yvonne M. Vissers, Nikolaos G. Papadopoulos OP05 Chemical modification of a peanut extract results in an increased safety profile while maintaining efficacy Hanneke van der Kleij, Hans Warmenhoven, Ronald van Ree, Raymond Pieters, Dirk Jan Opstelten, Hans van Schijndel, Joost Smit OP06 Administration of the yellow fever vaccine in egg allergic children Roisin Fitzsimons, Victoria Timms, George Du Toit ORAL ABSTRACT SESSION 2: Asthma (OP07–OP12) OP07 Previous exacerbation is the most important risk factor for future exacerbations in school‐age children with asthma S. Tolga Yavuz, Guven Kaya, Mustafa Gulec, Mehmet Saldir, Osman Sener, Faysal Gok OP08 Comparative study of degree of severity and laboratory changes between asthmatic children using different acupuncture modalities Nagwa Hassan, Hala Shaaban, Hazem El‐Hariri, Ahmed Kamel Inas E. Mahfouz OP09 The concentration of exhaled carbon monoxide in asthmatic children with different controlled stadium Papp Gabor, Biro Gabor, Kovacs Csaba OP10 Effect of vitamin D3 supplementation during pregnancy on risk of persistent wheeze in the offspring: a randomised clinical trial Bo Chawes, Klaus Bønnelykke, Jakob Stokholm, Lene Heickendorff, Susanne Brix, Morten Rasmussen, Hans Bisgaard OP11 Lung function development in childhood Henrik Wegener Hallas, Bo Chawes, Lambang Arianto, Hans Bisgaard OP12 Is the effect of maternal and paternal asthma different in female and male children before puberty? Maike Pincus, Thomas Keil, Andreas Reich, Ulrich Wahn, Susanne Lau, Linus Grabenhenrich ORAL ABSTRACT SESSION 3: Epidemiology—genetics (OP13–OP18) OP13 Lifestyle is associated with incidence and category of allergen sensitisation: the ALADDIN birth cohort Sara Fagerstedt, Helena Marell Hesla, Emelie Johansson, Helen Rosenlund, Axel Mie, Annika Scheynius, Johan Alm OP15 Maternal filaggrin mutations increase the risk of atopic dermatitis in children: an effect independent of mutation inheritance Jorge Esparza‐Gordillo, Anja Matanovic, Ingo Marenholz, Anja Bauerfeind, Klaus Rohde, Katja Nemat, Min‐Ae Lee‐Kirsch, Magnus Nordenskjöld, Marten C. G. Winge, Thomas Keil, Renate Krüger, Susanne Lau, Kirsten Beyer, Birgit Kalb, Bodo Niggemann, Norbert Hübner, Heather J. Cordell, Maria Bradley, Young‐Ae Lee OP16 Allergic multimorbidity of asthma, rhinitis and eczema in the first 2 decades of the German MAS birth cohort Thomas Keil, Hannah Gough, Linus Grabenhenrich, Dirk Schramm, Andreas Reich, John Beschorner, Antje Schuster, Carl‐Peter Bauer, Johannes Forster, Fred Zepp, Young‐Ae Lee, Renate Bergmann, Karl Bergmann, Ulrich Wahn, Susanne Lau OP17 Childhood anaphylaxis: a growing concern Filipe Benito Garcia, Inês Mota, Susana Piedade, Ângela Gaspar, Natacha Santos, Helena Pité, Mário Morais‐Almeida OP18 Indoor exposure to molds and dampness in infancy and its association to persistent atopic dermatitis in school age. Results from the Greek ISAAC II study Athina Papadopoulou, Despina Mermiri, Elpida Xatziagorou, Ioannis Tsanakas, Stavroula Lampidi, Kostas Priftis ORAL ABSTRACT SESSION 4: Pediatric rhinitis—immunotherapy (OP19–OP24) OP19 Associations between residential greenness and childhood allergic rhinitis and aeroallergen sensitisation in seven birth cohorts Elaine Fuertes, Iana Markevych, Gayan Bowatte, Olena Gruzieva, Ulrike Gehring, Allan Becker, Dietrich Berdel, Michael Brauer, Chris Carlsten, Barbara Hoffmann, Anita Kozyrskyj, Caroline Lodge, Göran Pershagen, Alet Wijga, Heinrich Joachim OP20 Full symptom control in pediatric patients with allergic rhinitis and asthma: results of a 2‐year sublingual allergen immunotherapy study Zorica Zivkovic, Ivana Djuric‐Filipovic, Jasmina Jocić‐Stevanovic, Snežana Zivanovic OP21 Nasal epithelium of different ages of atopic subjects present increased levels of oxidative stress and increased cell cytotoxicity upon rhinovirus infection Styliani Taka, Dimitra Kokkinou, Aliki Papakonstantinou, Panagiota Stefanopoulou, Anastasia Georgountzou, Paraskevi Maggina, Sofia Stamataki, Vassiliki Papaevanggelou, Evangelos Andreakos, Nikolaos G. Papadopoulos OP22 Cluster subcutaneous immunotherapy schedule: tolerability profile in children Monica Piquer Gibert, Montserrat Alvaro Lozano, Jaime Lozano Blasco, Olga Domínguez Sánchez, Rosa Jiménez Feijoo, Marcia Dias da Costa, Mª Teresa Giner Muñoz, Adriana Machinena Spera, Ana Maria Plaza Martín OP23 Rhinitis as a risk factor for asthma severity in 11‐year old children: population‐based cohort study Matea Deliu, Danielle Belgrave, Angela Simpson, Adnan Custovic OP24 The Global Lung Function Initiative equations in airway obstruction evaluation of asthmatic children João Gaspar Marques, Pedro Carreiro‐Martins, Joana Belo, Sara Serranho, Isabel Peralta, Nuno Neuparth, Paula Leiria‐Pinto POSTER DISCUSSION SESSION 1: Food allergy (PD01–PD05) PD01 Allergen‐specific humoral and cellular responses in children who fail egg oral immunotherapy due to allergic reactions Marta Vazquez‐Ortiz, Mariona Pascal, Ana Maria Plaza, Manel Juan PD02 FoxP3 epigenetic features in children with cow milk allergy Lorella Paparo, Rita Nocerino, Rosita Aitoro, Ilaria Langella, Antonio Amoroso, Alessia Amoroso, Carmen Di Scala, Roberto Berni Canani PD04 Combined milk and egg allergy in early childhood: let them eat cake? Santanu Maity, Giuseppina Rotiroti, Minal Gandhi PD05 Introduction of complementary foods in relation to allergy and gut microbiota in farm and non‐farm children Karin Jonsson, Annika Ljung, Bill Hesselmar, Ingegerd Adlerbert, Hilde Brekke, Susanne Johansen, Agnes Wold, Ann‐Sofie Sandberg POSTER DISCUSSION SESSION 2: Asthma and wheeze (PD06–PD16) PD06 The association between asthma and exhaled nitric oxide is influenced by genetics and sensitisation Björn Nordlund, Cecilia Lundholm, Villhelmina Ullemar, Marianne van Hage, Anne Örtqvist, Catarina Almqvist PD09 Prevalence patterns of infant wheeze across Europe Anna Selby, Kate Grimshaw, Thomas Keil, Linus Grabenhenrich, Michael Clausen, Ruta Dubakiene, Alessandro Fiocchi, Marek Kowalski, Nikos Papadopoulos, Marta Reche, Sigurveig Sigurdardottir, Aline Sprikkleman, Paraskevi Xepapadaki, Clare Mills, Kirsten Beyer, Graham Roberts PD10 Epidemiologic changes in recurrent wheezing infants Herberto Jose Chong Neto, Gustavo Falbo Wandalsen, Ana Carolina Dela Bianca, Carolina Aranda, Nelson Augusto Rosário, Dirceu Solé, Javier Mallol, Luis García Marcos PD13 A single nucleotide polymorphism in the GLCCI1 gene is associated with response to asthma treatment in children IvanaBanic, Matija Rijavec, Davor Plavec, Peter Korosec, Mirjana Turkalj PD14 Pollen induced asthma: Could small molecules in pollen exacerbate the protein‐mediated allergic response? Alen Bozicevic, Maria De Mieri, Matthias Hamburger PD15 A qualitative study to understand how we can empower teenagers to better self‐manage their asthma Simone Holley, Ruth Morris, Frances Mitchell, Rebecca Knibb, Susan Latter, Christina Liossi, Graham Roberts PD16 Polymorphism of endothelial nitric oxide synthase (eNOS) gene among Egyptian children with bronchial asthma Mostafa M. M. Hassan POSTER DISCUSSION SESSION 3: Mechanisms—Epidemiology (PD17–PD21) PD17 Pregnancy outcomes in relation to development of allergy in a Swedish birth cohort Malin Barman, Anna Sandin, Agnes Wold, Ann‐Sofie Sandberg PD18 Evolution of the IgE response to house dust mite molecules in childhood Daniela Posa, Serena Perna, Carl‐Peter Bauer, Ute Hoffmann, Johannes Forster, Fred Zepp, Antje Schuster, Ulrich Wahn, Thomas Keil, Susanne Lau, Kuan‐Wei Chen, Yvonne Resch, Susanne Vrtala, Rudolf Valenta, Paolo Maria Matricardi PD19 Antibody recognition of nsLTP‐molecules as antigens but not as allergens in the German‐MAS birth cohort Olympia Tsilochristou, Alexander Rohrbach, Antonio Cappella, Stephanie Hofmaier, Laura Hatzler, Carl‐Peter Bauer, Ute Hoffmann, Johannes Forster, Fred Zepp, Antje Schuster, RaffaeleD'Amelio, Ulrich Wahn, Thomas Keil, Susanne Lau, Paolo Maria Matricardi PD20 Early life colonization with Lactobacilli and Staphylococcus aureus oppositely associates with the maturation and activation of FOXP3+ CD4 T‐cells Sophia Björkander, Maria A. Johansson, Gintare Lasaviciute, Eva Sverremark‐Ekström PD21 Genome‐wide meta‐analysis identifies 7 susceptibility loci involved in the atopic march Ingo Marenholz, Jorge Esparza‐Gordillo, Franz Rüschendorf, Anja Bauerfeind, David P. Strachan, Ben D. Spycher, Hansjörg Baurecht, Patricia Margaritte‐Jeannin, Annika Sääf, Marjan Kerkhof, Markus Ege, Svetlana Baltic, Melanie C Matheson, Jin Li, Sven Michel, Wei Q. Ang, Wendy McArdle, Andreas Arnold, Georg Homuth, Florence Demenais, Emmanuelle Bouzigon, Cilla Söderhäll, Göran Pershagen, Johan C. de Jongste, Dirkje S Postma, Charlotte Braun‐Fahrländer, Elisabeth Horak, Ludmila M. Ogorodova, Valery P. Puzyrev, Elena Yu Bragina, Thomas J Hudson, Charles Morin, David L Duffy, Guy B Marks, Colin F Robertson, Grant W Montgomery, Bill Musk, Philip J Thompson, Nicholas G. Martin, Alan James, Patrick Sleiman, Elina Toskala, Elke Rodriguez, Regina Fölster‐Holst, Andre Franke, Wolfgang Lieb, Christian Gieger, Andrea Heinzmann, Ernst Rietschel, Thomas Keil, Sven Cichon, Markus M Nöthen, Craig E Pennell, Peter D Sly, Carsten O Schmidt, Anja Matanovic, Valentin Schneider, Matthias Heinig, Norbert Hübner, Patrick G. Holt, Susanne Lau, Michael Kabesch, Stefan Weidinger, Hakon Hakonarson, Manuel AR Ferreira, Catherine Laprise, Maxim B. Freidin, Jon Genuneit, Gerard H Koppelman, Erik Melén, Marie‐Hélène Dizier, A. John Henderson, Young Ae Lee POSTER DISCUSSION SESSION 4: Food allergy—Anaphylaxis (PD22–PD26) PD22 Atopy patch test in food protein induced enterocolitis caused by solid food Purificacion González‐Delgado, Esther Caparrós, Fernando Clemente, Begoña Cueva, Victoria M. Moreno, Jose Luis Carretero, Javier Fernández PD23 Watermelon allergy: a novel presentation Kate Swan, George Du Toit PD24 A pilot study evaluating the usefulness of a guideline template for managing milk allergy in primary care Mudiyur Gopi, Tim Smith, Edara Ramesh, Arun Sadasivam PD26 Efficacy and safety of cow's milk oral immunotherapy protocol Inês Mota, Filipe Benito Garcia, Susana Piedade, Angela Gaspar, Graça Sampaio, Cristina Arêde, Luís Miguel Borrego, Graça Pires, Cristina Santa‐Marta, Mário Morais‐Almeida POSTER DISCUSSION SESSION 5: Prevention and treatment—Allergy (PD27–PD36) PD27 Allergy‐protection by the lactic acid bacterium Lactococcus lactis G121: mode‐of‐action as revealed in a murine model of experimental allergy Stephanie Brand, Karina Stein, Holger Heine, Marion Kauth PD29 The relationship between quality of life and morning salivary cortisol after acute bronchiolitis in infancy Leif Bjarte Rolfsjord, Egil Bakkeheim, Johan Alm, Håvard Ove Skjerven, Kai‐Håkon Carlsen, Jon Olav Hunderi, Teresa Løvold Berents, Petter Mowinckel, Karin C. Lødrup Carlsen PD30 Randomised trial of the efficacy of MP29‐02* compared with fluticasone propionate nasal spray in children aged ≥6 years to &lt;12 years with allergic rhinitis Ulrich Wahn, Ullrich Munzel, William Berger PD31 10 mg of oral bilastine in 2 to 11 years old children has similar exposure to the adult therapeutic dose (20 mg) Ulrich Wahn, Román Valiente, Valvanera Vozmediano, John C. Lukas, Mónica Rodríguez PD33 Daily symptoms, nocturnal symptoms, activity limitations and reliever therapies during the three steps of IOEASMA programme: a comparison Sebastiano Guarnaccia, Luigi Vitale, Ada Pluda, Emanuele D'Agata, Denise Colombo, Stefano Felici, Valeria Gretter, Susanna Facchetti, Gaia Pecorelli, Cristina Quecchia PD34 Sensitisation to an inert aeroallergen in weaning rats and longstanding disease, in a sensitisation‐tolerant and easily tolerisable rodent strain George Guibas, Evangelia Spandou, Spyridon Megremis, Peter West, Nikolaos Papadopoulos PD35 Bacterial and fungi exposure in school and allergic sensitisation in children João Cavaleiro Rufo, Joana Madureira, Inês Paciência, Lívia Aguiar, Patrícia Padrão, Mariana Pinto, Luís Delgado, Pedro Moreira, João Paulo Teixeira, Eduardo Oliveira Fernandes, André Moreira PD36 Comparative study of allergy rhinitis between two populations: children vs. adults Adriana Izquierdo Dominguez, Antonio Valero, Joaquim Mullol, Alfonso Del Cuvillo, Javier Montoro, Ignacio Jauregui, Joan Bartra, Ignacio Davila, Marta Ferrer, Joaquin Sastre POSTER VIEWING SESSION 1: Inflammation—Genetics—Immunology—Dermatology (PP01–PP09) PP01 Immune profile in late pregnancy: immunological markers in atopic asthmaticwomen as risk factors for atopy in the progeny Catarina Martins, Jorge Lima, Maria José Leandro, Glória Nunes, Jorge Cunha Branco, Hélder Trindade, Luis Miguel Borrego PP02 The impact of neonatal sepsis on development of allergic diseases Secil Conkar, Mehtap Kilic, Canan Aygun, Recep Sancak PP03 Clinical overview of selective IgE deficiency in childhood Athina Papadopoulou, Eleni Tagalaki, Lambros Banos, Anna Vlachou, Fotini Giannoula, Despina Mermiri PP04 Inverse relationship between serum 25(ΟΗ) vitamin D3 and total IgE in children and adolescence Athina Papadopoulou, Stavroula Lampidi, Marina Pavlakou, Maria Kryoni, Kostas Makris PP05 PP06 PP07 Asthma control questionnaire and specific IgE in children Snezhina Lazova, Guergana Petrova, Dimitrinka Miteva, Penka Perenovska PP08 Features of chronic urticaria of adolescents Aliya Klyucharova, Olesya Skorohodkina PP09 Cutaneous mastocytosis in children: a clinical analysis of 8 cases in Greece Dimitra Koumaki, Alkisti Manousaki, Maria Agrapidi, Lida Iatridou, Omima Eruk, Konstantinos Myridakis, Emmanouil Manousakis, Vasiliki Koumaki POSTER VIEWING SESSION 2: Food allergy—Anaphylaxis (PP10–PP47) PP10 Prognostic factors in egg allergy Maria Dimou, Maria Ingemansson, Gunilla Hedlin PP11 Evaluation of the efficacy of an amino acid‐based formula in infants who are intolerant to extensively hydrolysed protein formula Nitida Pastor, Delphine de Boissieu, Jon Vanderhoof, Nancy Moore, Kaitlin Maditz PP12 Anaphylaxis and epinephrine auto‐injector use: a survey of pediatric trainees Adeli Mehdi, Shaza Elhassan, Carolin Beck, Ahmed Al‐Hammadi PP13 Anaphylaxis in children: acute management in the Emergency Department Ioana Maris, Ronan O'Sullivan, Jonathan Hourihane, PP14 Understanding Cumbrian schools preparedness in managing children at risk of anaphylaxis in order to provide training and support which will create healthy and safe environments for children with allergies George Raptis, Louise Michaelis PP15 A new valid and reliable parent and child questionnaire to measure the impact of food protein enterocolitis syndrome on children: the FPIES Quality of Life Questionnaire (FPIESQL), Parent and Child Short Form Audrey DunnGalvin, Matthew Greenhawt, Carina Venter, Jonathan Hourihane PP16 An in‐depth case study investigation of the experiences of teenagers and young adults in growing up and living with food allergy with emphasis on coping, management and risk, support, and social and self‐identity Evelyn O'Regan, Duncan Cronin, Jonathan Hourihane, Anna O'Reilly, Audrey DunnGalvin PP17 Cow's milk protein allergy in Constantine. A retrospective study of 62 cases between 1996 and 2013 Foued Abdelaziz, Dounia Khelifi‐Touhami, Nihad Selim, Tahar Khelifi‐Touhami PP18 PP19 Cow's milk and egg oral immunotherapy in children older than 5 years Pablo Merida, Ana Mª Plaza, Juan Heber Castellanos, Adrianna Machinena, Montserrat Alvaro Lozano, Jaime Lozano, Olga Dominguez, Monica Piquer, Rosa Jimenez, Mª Teresa Giner PP20 Professionals' awareness of management of Cow's Milk Protein Allergy (CMPA) in North Wales Hospitals Konstantinos Kakleas, Manohar Joishy, Wendmu Maskele, Huw R. Jenkins PP21 PP22 Anaphylaxis: the great unknown for teachers. Presentation of a protocol for schools Mercedes Escarrer, Agustín Madroñero, Maria Teresa Guerra, Juan Carlos Julia, Juan Carlos Cerda, Javier Contreras, Eulalia Tauler, Maria Jesus Vidorreta, Ana Rojo, Silvia Del Valle PP23 Challenges facing children with food allergies and their parents in out of school activity sectors Niamh Flynn PP24 A review of food challenges at a Regional Irish Centre Gary Foley, Carol Harmon, John Fitzsimons PP25 The use of epinephrine in infants with anaphylaxis Krasimira Baynova, Ávila Maria Del Robledo, Labella Marina PP26 PP27 PP28 Mother's psychological state predicts the expression of symptoms in food allergic children Aaron Cortes, Alicia Sciaraffia, Angela Castillo PP29 The correlation between sIgE towards tree nuts and birch pollen in a Danish Pediatric Allergy Clinic Nanna Juel‐Berg, Kirsten Skamstrup Hansen, Lars Kærgaard Poulsen PP30 Food allergy in children: evaluation of parents' use of online social media Andreia Florina Nita, Ioana Valentina Nenciu, Adina Lazar, Dumitru Oraseanu PP31 The impact of food allergy on quality of life: FAQLQ questionnaire Rita Aguiar, Anabela Lopes, Maria J. Paes, Amélia S. Santos, M. A. Pereira‐Barbosa PP32 An unexpected cause of anaphylaxis: potato Hatice Eke Gungor, Salih Uytun, Umit Murat Sahiner, Yasemin Altuner Torun PP33 Is it clinical phenotype of allergic diseases determined by sensitisation to food? Mirjana Zivanovic, Marina Atanasković‐Marković PP34 PP35 Prescribing adrenaline auto‐injectors in children in 2014: the data from regional pediatricians Tina Vesel, Mihaela Nahtigal, Andreja Obermayer‐Temlin, Eva Šoster Križnik, Mirjana Maslar, Ruben Bizjak, Marjeta Tomšič‐Matic, Sonja Posega‐Devetak, Maja Skerbinjek‐Kavalar, Mateja Predalič, Tadej Avčin PP36 Who should have an adrenaline autoinjector? Adherence to the European and French guidelines among 121 allergists from the Allergy Vigilance Network Guillaume Pouessel, Etienne Beaudouin, Anne M. Moneret‐Vautrin, Antoine Deschildre, Allergy Vigilance Network PP37 Anaphylaxis by Anacardium Occidentale Marta Viñas, Bartolomé Borja, Nora Hernández, Mª José Castillo, Adriana Izquierdo, Marcel Ibero PP38 Anaphylaxis with honey in a child S. Tolga Yavuz, Ali Gungor, Betul Buyuktiryaki, Ozan Koc, Can Naci Kocabas, Faysal Gok PP39 Evaluation of courses adopted to children on prevention, recognition and management of anaphylaxis Tina Vesel, Mihaela Nahtigal PP40 Symptomatic dust mites and shrimp allergy: three pediatric case reports Filipa Almeida, Susana Lopes, Cristina Madureira, Tânia Lopes, Fernanda Carvalho PP41 Poor identification rates of nuts by high risk individuals: a call for improved education and support for families Camille Heming, Emily Garrett, Adam Blackstock, Santanu Maity, Rahul Chodhari PP42 DAFALL: database of food allergies in the Czech Republic Simona Belohlavkova, Eliska Kopelentova, Petr Visek, Ivana Setinova, Ivana Svarcova PP43 Serological cross‐reactivity between grass and wheat is not only caused by profilins and CCDs Sigrid Sjölander, Nora Nilsson, Malin Berthold, Helena Ekoff, Gunilla Hedlin, Magnus Borres, Caroline Nilsson PP44 Oil body associated proteins in children with nuts allergy. Allergens to consider in IgE‐mediated nuts allergy Loreto González Domínguez, Cristina Muñoz Archidona, Ana Moreira Jorge, Sergio Quevedo Teruel, Teresa Bracamonte Bermejo, Miriam Castillo Fernández, Fernando Pineda de la Losa, Luis Ángel Echeverría Zudaire PP45 PP46 Protective effect of helicobacter pylori infection against food allergy in children Olga Vrani, Antigone Mavroudi, Maria Fotoulaki, Maria Emporiadou, Kleomenis Spiroglou, Ioannis Xinias PP47 Anaphylaxis pathway: A road tryp‐tase to success? Helyeh A. Sadreddini, Mia Warnes, Donna Traves POSTER VIEWING SESSION 3: Miscellaneous (PP48–PP58) PP48 Surveillance study on safety of SLIT in pediatric population Ivana Djuric‐Filipovic, Zorica Zivkovic, Snežana Zivanovic, Gordana Kostić, Đorđe Filipovic PP49 Efficacy and safety of mixed mite subcutaneous immunotherapy among allergic rhinitis patients in the Northeastern Thailand Sawapon Sittisomwong, Siripong Sittisomwong PP50 Effect of inhaled beclomethasone or placebo on brain stem activity in a patient chronically treated with steroids: preliminary report Zygmunt Podolec, Marcin Hartel, Daria Panek, Magdalena Podolec‐Rubiś, Tomasz Banasik PP51 Sensitisation to aeroallergens in patients with allergic rhinitis, asthma and atopic dermatitis in Shiraz, Southwestern Iran Elham Abbasi, Mozhgan Moghtaderi PP52 Referring a child for allergy test: how appropriate are we? Phani Sanneerappa, Alina Deliu, Moosa Kutty, Nagabathula Ramesh PP53 EBV lymphoproliferative disease and cardiac lymphoma in a STK4 deficient patient Roya Sherkat, Mohammad Reza Sabri, Bahar Dehghan, Hamid Bigdelian, Nahid Raeesi, Mino Afshar, Hamid Rahimi, Christoph Klein PP54 A case study: the effect of massive honeybees attack on various body parameters atopic girl including allergy Mohemid Al‐Jebouri PP55 The role of TLR9, NLRP3 and proIL‐1β in activation of antiviral innate immunity Oxana A. Svitich, Daria O. Zubacheva, Dmitrii A. Potemkin, Ludmila V. Gankovskaya, Vitalii V. Zverev PP56 Overnight pulse oximetry, as a screening tool to diagnose obstructive sleep apnoea. How effective is it? Phani Sanneerappa, Elaine OB Doyle, Paul Gallagher, Nagabathula Ramesh PP57 The presentation and management of acute urticaria and allergic reactions in children in a multi‐ethnic, inner city Emergency Department (ED) Sherine Dewlett, Kin Man, Minal Gandhi, James Pocock, Anna Gerrardhughes PP58 Food allergens responsible for delayed‐type sensitisation in atopy patch test in children diagnosed with autism spectrum disorder Jolanta Wasilewska, Maciej Kaczmarski, Dariusz Lebensztejn POSTER VIEWING SESSION 4: Asthma—Rhinitis (PP59–PP87) PP59 Systematic review of incense as a trigger factor for asthma Chandramani Thuraisingham, Davendralingam Sinniah PP60 Increased risks of mood and anxiety disorders in children with asthma Yue Chen, Xiaomei Mei PP61 PP62 Asthma Control Test (ACT) and Pediatric Asthma Quality of Life Questionnaire (PAQLQ) association in children Sebnem Ozdogan, Pinar Karadeniz, Durdugul Ayyildiz‐Emecen, Ummuhan Oncul PP63 Seasonal and gender variations in vitamin D levels in children with asthma and its association with pulmonary function tests Sebnem Ozdogan, Gizem Sari, Sabanur Cavdar PP64 Defining treatment response in childhood asthma: rationale and design of the Pharmacogenomics in the Childhood Asthma (PiCA) consortium Niloufar Farzan, Susanne J. Vijverberg, Colin J. Palmer, Kelan G. Tantisira, Anke‐Hilseon Maitland‐van der Zee behalf of the PiCA consortium PP65 Prevalence of asthma and allergic disease in patients with inflammatory disease compared to celiac disease Fatma Yavuzyilmaz, Sebnem Ozdogan, Nafiye Urganci, Merve Usta PP66 A severe case with cystic fibrosis (CF) asthma Mehmet Hoxha, Maksim Basho PP67 Severe asthma exacerbation complicated with pneumothorax in a child with uncontrolled asthma due to poor treatment compliance Ioana Valentina Nenciu, Andreia Florina Nita, Adina Lazar, Alexandru Ulmeanu, Carmen Zapucioiu, Dumitru Oraseanu PP68 Evaluation of the Pediatric Quality of Life inventory (PedsQL) asthma module among low income asthmatic children and adolescents in Sao Paolo, Brazil Gustavo F. Wandalsen, Fernanda Monteiro, Dirceu Solé PP69 Early initiation of specific immunotherapy in asthma patients leads to higher benefits Blerta Lame, Eris Mesonjesi, Arjeta Sherri PP70 Treatment resistant asthma and rhinosinusitis with recurrent pulmonary infections. Is it primary ciliary dyskinesia? Alkerta Ibranji, Laert Gjati, Gjustina Loloci, Ardii Bardhi PP71 The comparison of sensitisation to animal allergens in children‐ and adult‐ onset patients with asthma Behnam Moghtaderi, Shirin Farjadian, Dorna Eghtedari PP72 Characterisation of children less than five years with wheezing episodes in Cali, Colombia Manuela Olaya, Laura Del Mar Vasquez, Luis Fernando Ramirez, Carlos Daniel Serrano PP73 Evaluation of the patients with recurrent croup Belgin Usta Guc, Suna Asilsoy, Fulya Ozer PP74 Obesity in adolescence compromising the asthma control Guergana Petrova, Sylvia Shopova, Vera Papochieva, Snezhina Lazova, Dimitrinka Miteva, Penka Perenovska PP75 Sleep behavior in children with persistent allergic rhinitis Gustavo F. Wandalsen, Jessica Loekmanwidjaja, Márcia Mallozi, Dirceu Solé PP76 Randomised trial of the safety of MP29‐02* compared with fluticasone propionate nasal spray in children aged ≥4 years to &lt;12 years with allergic rhinitis William Berger, Ulrich Wahn, Paul Ratner, Daniel Soteres PP77 Safety and tolerability evaluation of bilastine 10 mg in children from 2 to 11 years of age with allergic rhinoconjunctivitis or urticaria Zoltán Novák, Anahí Yáñez, Kiss Ildikó, Piotr Kuna, Miguel Tortajada, Román Valiente, the Bilastine Pediatric Safety Study Group PP78 Sensitisation to Alternaria alternata: Is it a risk factor for severe rhinitis? Susana Lopes, Filipa Almeida, Tânia Lopes, Cristina Madureira, José Oliveira, Fernanda Carvalho PP79 Validation of the Patient Benefit Index (PBI) for the assessment of patient‐related outcomes in allergic rhinitis in children Julia Feuerhahn, Christine Blome, Meike Hadler, Efstrathios Karagiannis, Anna Langenbruch, Matthias Augustin PP80 Efficacy of sublingual tablet of house dust mite allergen extracts in adolescents with house dust mite‐associated allergic rhinitis Michel Roux, Shinji Kakudo, Efstrathios Karagiannis, Robert K. Zeldin PP81 Lung function improvement in a child treated with omalizumab for bronchial asthma Anna Sokolova, Tiago Milheiro Silva PP82 How to treat a child suffering from asthma, allergic rhinitis, allergy to peanuts and diabetes at the same time? Snezana S. Zivanovic, Vesna Cvetkovic, Ivana Nikolic, Sonja J. Zivanovic PP83 Nitric oxide in exhaled air in the relationship of the degree of sensitisation to aeroallergens Snezana S. Zivanovic, Ljiljana Saranac, Ivana Nikolic, Sonja J. Zivanovic, Zorica Zivkovic PP84 Clinical basis of diagnostic errors in pediatric asthma Zoia Nesterenko PP85 PP86 Childhood asthma control in Serbia and organised Asthma Educational Intervention (AEI) Snezana Radic, Branislava Milenkovic, Spomenka Smiljanic, Milka Micic‐Stanijevic, Olivera Calovic PP87 Experience from a group of adolescents with severe allergic asthma treated with Omalizumab Anne Marie Bro Hofbauer, Lone Agertoft THEMATIC POSTER SESSION 1: Prevention and Treatment—Epidemiology (TP01–TP18) TP01 A cost effective primary school asthma education program: pilot study from inner London schools Lucy Everson, Jessica Kearney, Jonny Coppel, Simon Braithwaite, Rahul Chodhari TP02 The prevalence of allergic diseases among 14–15 years old adolescents in two Danish birth cohorts 14 years apart Elisabeth S. Christiansen, Henrik Fomsgaard Kjaer, Esben Eller, Charlotte G. Mørtz, Susanne Halken TP03 Does pattern of sensitisation to phleum pratense change with age? Is it different in children with allergic rhinitis or asthma? Cristina Román India, Ana Moreira Jorge, Loreto González Domínguez, Cristina Muñoz Archidona, Sergio Quevedo Teruel, Teresa Bracamonte Bermejo, Juana Jiménez Jiménez, Luis Echeverría Zudaire TP04 Practicalities of prevention of peanut allergy: modelling a national response to LEAP Cathal O'Connor, Jonathan Hourihane TP05 Comparison of the influence of sunflower seed oil and skin care lotion on the skin barrier function of newborns: a randomised controlled trial Varvara Kanti, Lena Lünnemann, Günther Malise, Laine Ludriksone, Andrea Stroux, Wolfgang Henrich, Michael Abu‐Dakn, Ulrike Blume‐Peytavi, Natalie Garcia Bartels TP06 The effect of daily skin care on skin barrier properties in infants with dry skin and risk for atopic dermatitis Varvara Kanti, Lena Lünnemann, Laine Ludriksone, Marianne Schario, Andrea Stroux, Ulrike Blume‐Peytavi, Natalie Garcia Bartels TP07 Change in sum total aeroallergen skin prick test wheal diameters at 6 months predicts which children will respond to subcutaneous immunotherapy by three years Thorsten Stanley, Nicolien Brandenbarg TP08 Are mobile apps regarding adrenaline auto‐injectors accessed by adolescents for support and education in the community? Alia Boardman, Gary McGreevy, Emily Rodger, Katherine Knight, Victoria Timms, Trisha Taylor, Gemma Scanlan, Roisin Fitzsimons TP09 TP10 Prevention of early atopic dermatitis among low‐atopy‐risk infants by immunoactive prebiotics is not sustained after the first year of life Grüber Christoph, Ulrich Wahn, Margriet van Stuivenberg, Fabio Mosca, Guido Moro, Gaetano Chirico, Christian P. Braegger, Joseph Riedler, Yalcin Yavuz, Günther Boehm TP11 TP12 TP13 Treatment with Omalizumab in a 16‐year‐old Caucasian girl with refractory solar urticaria Stefania Arasi, Giuseppe Crisafulli, Lucia Caminiti, Federica Porcaro, Giovanni Battista Pajno TP14 Ultra‐pure soft water ameliorates skin conditions of adult and child patients with atopic dermatitis Akane Tanaka, Yaei Togawa, Kumiko Oida, Naotomo Kambe, Peter Arkwright, Yosuke Amagai, Naoki Shimojo, Yasunori Sato, Hiroyuki Mochizuki, Hyosun Jang, Saori Ishizaka, Hiroshi Matsuda TP15 Potential adjuvant effect of immunomodulator to improve specific immunotherapy in asthmatic child Wisnu Barlianto, Ery Olivianto, H. M. S. Chandra Kusuma TP16 How can Component Resolved Diagnosis (CRD) influence in Specific Immunotherapy (SIT) prescription, in a Spanish children population Ana Moreira Jorge, Cristina Román India, Loreto González Domínguez, Cristina Muñoz Archidona, Juana Jiménez Jiménez, Teresa Bracamonte Bermejo, Sergio Quevedo Teruel, Luis Echeverría Zudaire TP17 Mitochondrial dysfunction in food allergy: effects of L. rhamnosus GG in a mice model of peanut allergy Rosita Aitoro, Mariapia Mollica, Roberto Berni Canani, Giovanna Trinchese, Elena Alfano, Antonio Amoroso, Lorella Paparo, Francesco Amato, Claudio Pirozzi, Antonio Calignano, Rosaria Meli TP18 Prediction of atopic diseases in childhood: elevated blood eosinophils in infancy in a high risk birth cohort Siri Rossberg, Kerstin Gerhold, Kurt Zimmermann, Mohammad Zaino, Thomas Geske, Eckard Hamelmann, Susanne Lau THEMATIC POSTER SESSION 2: Food allergy—Anaphylaxis (TP19–TP38) TP19 TP20 TP21 Double‐blind provocation tests in non‐IgE mediated cow's milk allergy and the occurrence of placebo reactions Sarah Bogovic, Jochem van den Berg, Chantal Janssen TP22 Gradual introduction of baked egg (BE) in egg allergic patients under 2 years old Angela Claver TP23 Randomised controlled trial of SOTI with raw hen's egg in children with persistent egg allergy I: safety and efficacy of daily vs. weekly protocols of induction Mª Flor Martin‐Muñoz, C. Martorell, M. T. Belver, E. Alonso Lebrero, L. Zapatero, V. Fuentes, M. Piqué, A. Plaza, C. Muñoz, A. Martorell, Cristina Blasco, B. Villa, C. Gómez, S. Nevot, J. M. García, L. Echeverria TP24 Randomised controlled trial of SOTI with raw hen's egg in children with persistent egg allergy II: a randomised controlled trial to study a safer, more effective and easy to perform maintenance (daily vs. every two days) pattern of egg SOTI Mª Flor Martin‐Muñoz, C. Martorell, M. T. Belver, E. Alonso Lebrero, L. Zapatero, V. Fuentes, M. Piqué, A. Plaza, C. Muñoz, A. Martorell, Cristina Blasco, B. Villa, C. Gómez, S. Nevot, J. M. García, L. Echeverria TP25 Determining the safety of baked egg home reintroduction for children with mild egg allergy Brenda DeWitt, Judith Holloway, Donald Hodge TP26 Demographics, investigations and patterns of sensitisation in children with oral allergy syndrome in a London Teaching Hospital Sian Ludman, Merhdad Jafari‐Mamaghani, Rosemary Ebling, Adam T. Fox, Gideon Lack, George Du Toit TP27 Airborne peanut challenge in children: allergic reactions are rare Sofia Lovén Björkman, Caroline Nilsson, Natalia Ballardini TP28 The nutty question on Pediatric Wards: to be or "nut" to be? Supriyo Basu, Jenny Hallet, Jyothi Srinivas TP29 TP30 TP31 Allergy education in nursery schools Hazel Stringer, Nicola Jay TP32 Food allergy in the first year of life Tânia Lopes, Cristina Madureira, Filipa Almeida, Susana Lopes, Paula Fonseca, Clara Vieira, Fernanda Carvalho TP33 Prevalence and geographic distribution of oral allergy syndrome in Italian children: a multicenter study Carla Mastrorilli, Carlo Caffarelli, Riccardo Asero, Salvatore Tripodi, Arianna Dondi, Gianpaolo Ricci, Carlotta Povesi Dascola, Elisabetta Calamelli, Francesca Cipriani, Andrea Di Rienzo Businco, Annamaria Bianchi, Paolo Candelotti, Tullio Frediani, Carmen Verga, Paolo Maria Matricardi TP34 Are common standardised allergen extracts used in skin test enough in the diagnosis of nuts allergy? Cristina Muñoz Archidona, Loreto González Domínguez, Ana Moreira Jorge, Sergio Quevedo Teruel, Teresa Bracamonte Bermejo, Miriam Castillo Fernández, Fernando Pineda de la Losa, Luis Ángel Echeverría Zudaire TP35 Evaluation of IgE sensitisation in children with allergic proctocolitis and its relationship to atopic dermatitis Despina Mermiri, Paraskevi Korovessi, Skevi Tiliakou, Evaggelia Tavoulari, Kalliopi‐Maria Moraiti, Fotini Giannoula, Athina Papadopoulou TP36 Food allergy in children: are we managing them appropriately in the Emergency Department? Wan Jean Tee, Samir Deiratany, Raymond Seedhoo, Roisin McNamara, Ike Okafor TP37 Importance of oil body associated allergenic proteins in nuts suspected allergy children Loreto González Domínguez, Ana Moreira Jorge, Cristina Muñoz Archidona, Teresa Bracamonte Bermejo, Sergio Quevedo Teruel, Fernando Pineda de la Losa, Miriam Castillo Fernández, Luis Ángel Echeverría Zudaire TP38 Practical application of basophil activation test in children with food allergy Ekaterina Khaleva, Gennady Novic, Natalia Bychkova THEMATIC POSTER SESSION 3: Asthma (TP39–TP57) TP39 Effect of corticosteroid therapy upon serum magnesium level in chronic asthmatic children Amany Abd Al‐Aziz, Amany Fatouh, Ayat Motawie, Eman El Bostany, Amr Ibrahim TP40 ADAM33 in Bulgarian children with asthma Guergana Petrova, Dimitrinka Miteva, Snezhina Lazova, Penka Perenovska, Sylvia Andonova, Alexey Savov TP41 TP42 The impact of vitamin D serum levels in asthma and allergic rhinitis Maria Zoto, Marialena Kyriakakou, Paraskevi Xepapadaki, Nikolaos G. Papadopoulos TP43 Life‐threatening, first reported, paradoxical bronchospasm after nebulised Salbutamol in a 10 year old child Paraskevi Korovessi, Mariza Vassilopoulou, Athina Balaska, Lambros Banos, Stavroula Kostaridou, Despina Mermiri TP44 TP45 Asthma symptoms in children with treatment for allergic rhinoconjunctivitis Jorien Wartna, Arthur M. Bohnen, Gijs Elshout, David H. J. Pols, Patrick J. E. Bindels Erasmus MC, Rotterdam, The Netherlands TP46 Atopy increased the risk of developing exercise‐induced bronchoconstriction in young athletes Sven F. Seys; Ellen Dilissen, Sarah Van der Eycken, An‐Sofie Schelpe, Gudrun Marijsse, Thierry Troosters, Vincent Vanbelle, Sven Aertgeerts, Jan L. Ceuppens, Lieven J. Dupont, Koen Peers, Dominique M. Bullens TP47 The effect of higher BMI on risk for asthma and treatment outcome in overweight and obese children Ivana Banic, Sandra Bulat Lokas, Jelena Zivkovic, Boro Nogalo, Iva Mrkic Kobal, Davor Plavec, Mirjana Turkalj TP48 TP49 TP50 TP51 TP52 The impact of a multidisciplinary project intended to change the culture of nebulisers towards pressurised metered dose inhalers Georgeta Oliveira, Katharine Pike, Alda Melo, Tomás Amélia, José Carlos Cidrais Rodrigues, Cristina Serrano, José Manuel Lopes dos Santos, Carla Lopes TP53 TP54 TP55 TP56 Increased asthma control in patients with severe persistent allergic asthma after 12 month of nightly temperature controlled laminar airflow (TLA) Eckard Hamelmann, Uwe Schauer, Karl‐Christian Bergmann TP57 THEMATIC POSTER SESSION 4: Drug allergy—Dermatology (TP58–TP77) TP58 Should we proceed directly to provocation challenges to diagnose drug allergy? Our experience says yes Luis Moral, Teresa Toral, Nuria Marco, Beléns García Avilés, Mª Jesús Fuentes, Jesús Garde, Cristina Montahud, Javier Perona, Mª José Forniés TP59 Anaphylaxis to 13‐valent pneumococcal vaccine Esozia Arroabarren, Marta Anda, Maria Luisa Sanz, Maria Teresa Lizaso, Candida Arregui TP60 Intrapartum antibiotic exposure for treatment of group B streptococcus was not associated with the development of penicillin allergy in children Sara May, Martha Hartz, Avni Joshi, Miguel A. Park TP61 Evaluation of suspected drug hypersensitivity reactions in 169 children referred to the General Hospital Sonja Posega Devetak, Tina Vesel, Anja Koren Jeverica, Tadej Avčin TP62 Drug provocation testing: experience of a tertiary hospital Leonor Castro, Carolina Gouveia, Ana Carvalho Marques, Antonio Jorge Cabral TP63 Perioperative anaphylaxis: a growing concern in pediatric population Luis Amaral, Fabrícia Carolino, Eunice Castro, Madalena Passos, Josefina R. Cernadas TP64 Raising awareness of hypersensitivity to non‐steroidal anti‐inflammatory drugs in the pediatric age Fabrícia Carolino, Luís Amaral, Eunice Dias de Castro, Josefina R. Cernadas TP65 Perioperative anaphylaxis in young children: how to confirm the suspicion Josefina R. Cernadas, Fabrícia Carolino, Luís Amaral, Fernando Pineda, Armanda Gomes TP66 A case study of a child suspected to be penicillin allergic‐digging deeper Katherine Knight, Roisin Fitzsimons, Helen Brough TP67 Prevalence, characteristics and risk factors of hypersensitivity reactions to antibiotics in patients with cystic fibrosis Jobst Röhmel, Carsten Schwarz, Anne Mehl, Philippe Stock, Doris Staab TP68 Antibiotic drug hypersensitivity in cystic fibrosis: A pilot study using cellular allergy tests for diagnostics Jobst Röhmel, Carsten Schwarz, Christine Seib, Doris Staab, Philippe Stock TP69 Oral antibiotics challenges in children Anita Critchlow, Alyson Barber, Nicola Jay TP70 Hypersensitivity reaction to vancomycin: a new successful desensitization protocol Belen Delavalle, Teresa Garriga, Blanca Vilá, Cristina Blasco TP71 TP72 Clinical phenotypes according to FLG gene loss of function mutations in children with atopic dermatitis Francesca Cipriani, Annalisa Astolfi, Costanza Di Chiara, Elisabetta Calamelli, Iria Neri, Annalisa Patrizi, Gianpaolo Ricci TP73 TP74 Urticaria in children: clinical and epidemiological features Katerina Neskorodova, Asya Kudryavtseva TP75 TP76 Acute urticaria at the Pediatrics Emergency Department: is it allergy? Esozia Arroabarren, Jorge Alvarez, Marta Anda, Miriam Palacios, Marta Martinez‐Merino, Ibone Vaquero TP77
ID  - 148954586
AU  - Yavuz, S. Tolga
AU  - Koc, Ozan
AU  - Gungor, Ali
AU  - Gok, Faysal
AU  - Hawley, Jessica
AU  - O'Brien, Christopher
AU  - Thomas, Matthew
AU  - Brodlie, Malcolm
AU  - Michaelis, Louise
AU  - Mota, Inês
AU  - Gaspar, Ângela
AU  - Piedade, Susana
AU  - Sampaio, Graça
AU  - Dias, José Geraldo
AU  - Paiva, Miguel
AU  - Morais‐Almeida, Mário
AU  - Madureira, Cristina
AU  - Lopes, Tânia
AU  - Lopes, Susana
AU  - Almeida, Filipa
DB  - Academic Search Premier
DO  - 10.1186/s13601-016-0117-8
DP  - EBSCOhost
EP  - 60
JO  - Clinical &amp; Translational Allergy
KW  - RHINITIS
KW  - WHEEZE
KW  - MILK allergy
KW  - EXERCISE-induced asthma
KW  - METERED-dose inhalers
KW  - FOOD allergy
KW  - PROGNOSIS
LA  - eng
PB  - Wiley-Blackwell
SN  - 2045-7022
SP  - 1
TI  - 4th Pediatric Allergy and Asthma Meeting (PAAM).
UR  - https://research.ebsco.com/linkprocessor/plink?id=6755c30c-844e-3b3b-aedf-043fb1e5c2f7
VL  - 6
Y1  - 2016/11/22/Nov2016 Supplement S1
ER  - 

TY  - JOUR
AB  - Abstract Background Depressive symptoms often manifest in adolescence and predict worsening insulin sensitivity, a key precursor in the path to β-cell failure and type 2 diabetes (T2D). Objective To assess the efficacy of a six-week cognitive-behavioral group versus six-week health education group for improving insulin sensitivity and preserving β-cell function in adolescent girls at-risk for T2D with depressive symptoms and evaluate mechanisms underlying the association between depression and insulin dynamics. Design Randomized controlled trial of N = 150 12–17-year-old girls with overweight/obesity (body mass index [BMI; kg/m2] ≥85th percentile), elevated depressive symptoms (Center for Epidemiologic Studies-Depression Scale [CES-D] total score &gt; 20), and diabetes family history. Methods Girls at-risk for T2D with elevated depressive symptoms are recruited from the Denver-metropolitan area and randomized to participate in one of two six-week interventions. The cognitive-behavioral group is a depression prevention program involving psycho-education, restructuring negative thoughts, and behavioral activation. The health education group is a didactic control that provides knowledge about healthy living. Participants are assessed at baseline, immediate post-intervention, and one-year follow-up. Primary outcomes are insulin sensitivity and β-cell function from oral glucose tolerance tests. Secondary outcomes are disinhibited eating, physical activity, sleep, and cortisol. Summary Results from this adequately powered randomized controlled trial will determine whether decreasing depressive symptoms with a behavioral health program preventatively alters insulin sensitivity and β-cell function trajectories in adolescents at-risk for T2D. Results from the MIND Project will add to knowledge of the contribution of depressive symptoms to T2D risk.
ID  - 133067439
AU  - Shomaker, Lauren B.
AU  - Gulley, Lauren
AU  - Hilkin, Allison M.
AU  - Clark, Emma
AU  - Annameier, Shelly
AU  - Rao, Sangeeta
AU  - Rockette-Wagner, Bonny
AU  - Kriska, Andrea
AU  - Wright, Kenneth P.
AU  - Stice, Eric
AU  - Nadeau, Kristen J.
AU  - Kelsey, Megan M.
DB  - Academic Search Premier
DO  - 10.1016/j.cct.2018.10.007
DP  - EBSCOhost
EP  - 28
JO  - Contemporary Clinical Trials
KW  - RANDOMIZED controlled trials
KW  - MENTAL depression
KW  - INSULIN resistance
KW  - DIABETES prevention
KW  - BODY mass index
KW  - TYPE 2 diabetes
LA  - eng
PB  - Elsevier B.V.
SN  - 1551-7144
SP  - 19
TI  - Design of a randomized controlled trial to decrease depression and improve insulin sensitivity in adolescents: Mood and INsulin sensitivity to prevent Diabetes (MIND).
UR  - https://research.ebsco.com/linkprocessor/plink?id=9371df15-8f55-3731-bb1e-ce6135432a1d
VL  - 75
Y1  - 2018/12/01/Dec2018
ER  - 

TY  - JOUR
AB  - &lt;bold&gt;Background: &lt;/bold&gt;Exercise and diet are the cornerstones for the treatment of obesity in obese children and adolescents. However, compensatory changes in appetite and energy expenditure elicited by exercise and dieting make it hard to maintain a reduced weight over the longterm. The anorexic effect of hypoxia can be potentially utilized to counteract this compensatory increase, thereby enhancing the success of weight loss. The purpose of the study is to assess the effectiveness of four week intermittent hypoxia exposure added to a traditional exercise and diet intervention on inducing short- and longterm weight loss in obese adolescents.&lt;bold&gt;Methods/design: &lt;/bold&gt;In this randomized parallel group controlled clinical trial, 40 obese adolescents (20 boys and 20 girls, 11 to 15-years-old), will be recruited from a summer weight loss camp at the Shanghai University of Sport, China. Participants will be stratified by gender and randomly assigned to either the control group or the hypoxia group. During the four-week intervention period, both groups will exercise and eat a balanced diet. Additionally, the control group will sleep in normal conditions, while the hypoxia group will sleep in a normobaric hypoxia chamber (sleep high and train low). The primary outcome will be body composition and the main secondary outcomes will be the circulating levels of appetite regulatory gastrointestinal hormones. All the outcome measures will be assessed at baseline, after the four-week intervention, and at two months follow-up.&lt;bold&gt;Discussion: &lt;/bold&gt;Our study will be the first to evaluate the effectiveness of 'sleep high and train low' on short- and longterm weight loss among obese adolescents. A potential mechanism for the appetite regulatory effect of hypoxia will also be explored. The results of the study will provide an evidence-based recommendation for the use of hypoxia in a weight loss intervention among obese children and adolescents. Furthermore, the clarification of mechanisms leading to weight loss in 'sleep high and train low' might provide information for the development of new strategies in combating obesity.&lt;bold&gt;Trial Registration: &lt;/bold&gt;This trial was registered on 10 January 2014 at the Chinese Clinical Trial Registry with the registration number: ChiCTR-TRC-14004106.
ID  - 103832554
AU  - Wang, Ru
AU  - Liu, Dongmei
AU  - Wang, Xueqiang
AU  - Xiao, Weihua
AU  - Wu, Nana
AU  - Gao, Binghong
AU  - Chen, Peijie
DB  - Academic Search Premier
DO  - 10.1186/1745-6215-15-250
DP  - EBSCOhost
EP  - 250
IS  - 1
JO  - Trials
LA  - eng
PB  - BioMed Central
SN  - 1745-6215
SP  - 250
TI  - The effect of 'sleep high and train low' on weight loss in overweight Chinese adolescents: study protocol for a randomized controlled trial.
UR  - https://research.ebsco.com/linkprocessor/plink?id=86417ba2-eeb4-35f2-bdd3-001013f1e752
VL  - 15
Y1  - 2014/01/01/2014
ER  - 

TY  - JOUR
AB  - Aim: Young people with psychotic disorders have poorer physical health compared to their healthy peers, a state compounded by the metabolic side‐effects of antipsychotic medications. To address this, Orygen Youth Health has introduced physical health services including exercise physiologists and dieticians. These services are typically coordinated by the case manager and doctor. It is not yet known whether a treating team member dedicated to physical health will improve engagement, adherence and outcomes with these services. Hence, the protocol is presented here for a trial to evaluate the effect of including a physical health nurse in the care of young people with first‐episode psychosis. Methods: This will be a single‐blind randomized controlled trial that includes 15‐ to 24‐year‐olds with first‐episode psychosis who have just commenced (within 30 days) antipsychotic medication. The primary outcome will be the event of clinically significant weight gain (≥7% body weight). Participants will be assigned either a physical health nurse in their treating team (in addition to the case manager and doctor) for a 12‐week period, or treatment as usual (case manager and doctor). Research assessments will be conducted at baseline, 12 and 26 weeks. Activity trackers worn by participants for the study's duration will measure sleep and physical activity. Conclusion: The present study will determine whether a physical health nurse will facilitate participants in attending and engaging in physical health interventions and whether this will be associated with physical health improvements or the prevention of worsening physical health.
ID  - 145477086
AU  - O'Donoghue, Brian
AU  - Mifsud, Nathan G.
AU  - Tindall, Rachel M.
AU  - Foote, Lauren
AU  - Hartmann, Jessica A.
AU  - Obst, Kate
AU  - Simmons, Magenta B.
AU  - McGorry, Patrick D.
AU  - Killackey, Eoin
DB  - Academic Search Premier
DO  - 10.1111/eip.12884
DP  - EBSCOhost
EP  - 593
IS  - 5
JO  - Early Intervention in Psychiatry
KW  - RANDOMIZED controlled trials
KW  - WEIGHT gain
KW  - PSYCHOSES
KW  - ANTIPSYCHOTIC agents
KW  - BODY weight
KW  - Pharmaceutical and medicine manufacturing
LA  - eng
PB  - Wiley-Blackwell
SN  - 1751-7885
SP  - 587
TI  - Physical health assistance in early recovery of psychosis: Study protocol for a randomized controlled trial.
UR  - https://research.ebsco.com/linkprocessor/plink?id=775f9d56-2f29-3c59-aa20-c613ca39484a
VL  - 14
Y1  - 2020/10/01/Oct2020
ER  - 

TY  - JOUR
AB  - The Journal of Sleep Research focuses on various topics related to sleep, including insomnia, nightmares, mental health, sleep disordered breathing, sleep and neurology, dreaming, animal research, sleep and age, and sleep in children and adolescents. One study found that the severity of intermittent hypoxemia was strongly associated with longer reaction times in males with sleep apnea, while the arousal index had the strongest association with reaction times in females. Another study conducted a randomized controlled trial of digital cognitive behavioral therapy for insomnia in stroke survivors and found significant improvements in sleep after the therapy. A longitudinal study on patients with idiopathic hypersomnia found that 83% of patients reported persistent hypersomnia after almost 10 years, but only 55% had no other diseases that could explain excessive daytime sleepiness. Lastly, a study on young healthy males found that exercise did not have positive effects on the detriments of sleep restriction to mood, wellness, and alertness.
ID  - 176081349
AU  - Riemann, Dieter
DB  - Academic Search Premier
DO  - 10.1111/jsr.14188
DP  - EBSCOhost
EP  - 1
IS  - 2
JO  - Journal of Sleep Research
KW  - MENTAL health
KW  - INSOMNIA
KW  - NIGHTMARES
KW  - SOMNOLOGY
KW  - COGNITIVE therapy
KW  - WAKEFULNESS
KW  - Offices of Mental Health Practitioners (except Physicians)
LA  - eng
PB  - Wiley-Blackwell
SN  - 0962-1105
SP  - 1
TI  - Focus on insomnia, nightmares and mental health.
UR  - https://research.ebsco.com/linkprocessor/plink?id=b5d23f2e-43df-34e4-8fb0-67974a50b8f8
VL  - 33
Y1  - 2024/04/01/Apr2024
ER  - 

TY  - JOUR
AB  - Introduction: To continue to inform sleep health guidelines and the development of evidence-based healthy sleep interventions for children and adolescents, it is important to better understand the associations between sleep timing (bedtime, wake-up time, midpoint of sleep) and various health indicators. The objective of this systematic review was to examine the associations between sleep timing and 9 health indicators in apparently healthy children and adolescents 5 to 18 years old. Methods: Studies published in the 10 years preceding January 2021 were identified from searches in four electronic databases. This systematic review followed the guidelines prescribed in PRISMA 2020, the methodological quality and risk of bias were scored, and the summary of results used a best-evidence approach for accurate and reliable reporting. Results: Forty-six observational studies from 21 countries with 208 992 unique participants were included. Sleep timing was assessed objectively using actigraphy in 24 studies and subjectively in 22 studies. The lack of studies in some of the health outcomes and heterogeneity in others necessitated using a narrative synthesis rather than a metaanalysis. Findings suggest that later sleep timing is associated with poorer emotional regulation, lower cognitive function/academic achievement, shorter sleep duration/poorer sleep quality, poorer eating behaviours, lower physical activity levels and more sedentary behaviours, but few studies demonstrated associations between sleep timing and adiposity, quality of life/well-being, accidents/injuries, and biomarkers of cardiometabolic risk. The quality of evidence was rated as "very low" across health outcomes using GRADE. Conclusion: The available evidence, which relies on cross-sectional findings, suggests that earlier sleep timing is beneficial for the health of school-aged children and adolescents. Longitudinal studies and randomized controlled trials are needed to better advance this field of research.
ID  - 167300630
AU  - Dutil, Caroline
AU  - Podinic, Irina
AU  - Sadler, Christin M.
AU  - da Costa, Bruno G.
AU  - Janssen, Ian
AU  - Ross-White, Amanda
AU  - Saunders, Travis J.
AU  - Tomasone, Jennifer R.
AU  - Chaput, Jean-Philippe
DB  - Academic Search Premier
DO  - 10.24095/hpcdp.42.4.04
DP  - EBSCOhost
EP  - 169
IS  - 4
JO  - Promotion de la Santé et Prévention des Maladies Chroniques au Canada
KW  - HEALTH status indicators
KW  - PHYSICAL activity
KW  - SLEEP quality
KW  - BIOMARKERS
KW  - YOUTH
LA  - eng
PB  - Public Health Agency of Canada
SN  - 2368-7398
SP  - 150
TI  - Sleep timing and health indicators in children and adolescents: a systematic review.
UR  - https://research.ebsco.com/linkprocessor/plink?id=cacde66f-1cb2-32a5-9b03-885f1e8a9911
VL  - 42
Y1  - 2022/04/01/4-1-2022
ER  - 

TY  - JOUR
AB  - Previous studies investigating the diurnal variation of physiological and psychological variables during exercise have yielded conflicting results. The present investigation was designed to assess the impact of time-of-day on short-term repetitive maximal performance [i.e., single and two consecutive bouts of 5m shuttle run test (5mSRT), long jump test] as well as cognitive ability and psychological variables [i.e., mood states (POMS) and Hooper questionnaire] in male and female adolescents. In a randomized study design, 21 healthy adolescents (12 females and 9 males; age: 15.9±1.04 years) performed at 08h00 and 16h00 two consecutive 5mSRT (with 20 min of rest interval in-between), to assess the greatest distance (GD), the total distance (TD), the average distance (AD) and the fatigue index (FI), and the long jump test (LJT). Perceived exertion (RPE) was recorded immediately after each 5mSRT. The POMS and Hooper questionnaires and the digit-cancellation test (i.e., attention) were realized during each session. The results showed that TD and AD were greater in the morning than in the afternoon during the 1<sup>st</sup> (p = 0.048 and 0.048, respectively) and the 2<sup>nd</sup> (p = 0.0016 and 0.0017, respectively) 5mSRT; while GD was time-of-day independent (p = 0.16). For the FI, results demonstrated a significant time-of-day effect with highest values recorded in the afternoon compared to the morning during the 2<sup>nd</sup> 5mSRT (p = 0.017). In contrast, attention scores and the long jump test performance recorded before and after each 5mSRT were time-of-day independent for all measures (p &gt; 0.05). Likewise, POMS parameters [anxiety (p = 0.15), depression (p = 0.71), anger (p = 0.23), fatigue (p = 0.07), confusion (p = 0.58), vigor (p = 0.16), TMD (p = 0.06) and interpersonal relationships (p = 0.19)], RPE [1<sup>st</sup> (p = 0.22) and 2<sup>nd</sup> (p = 0.43) 5mSRT] and delayed onset muscle soreness (p = 0.34) were time-of-day independent; while, fatigue (p = 0.03), sleep (p = 0.01) and stress (p = 0.027) estimated by the Hooper questionnaire were higher in the afternoon compared to the morning. In conclusion, morning is more effective than afternoon session for improving short-term repetitive maximal performance and reducing fatigue during the 5mSRT for adolescents. However, regarding psychological parameters and cognitive function and contrarily to previous researches, there is no time-of-day effects.
ID  - 184040779
AU  - Hasni, Rawdha
AU  - Ouergui, Ibrahim
AU  - Ammar, Achraf
AU  - Trabelsi, Khaled
AU  - Ardigò, Luca Paolo
AU  - Chtourou, Hamdi
DB  - Academic Search Premier
DO  - 10.1371/journal.pone.0300897
DP  - EBSCOhost
EP  - 14
IS  - 3
JO  - PLoS ONE
KW  - TEENAGE boys
KW  - TEENAGE girls
KW  - FATIGUE (Physiology)
KW  - BROAD jump
KW  - MYALGIA
LA  - eng
PB  - Public Library of Science
SN  - 1932-6203
SP  - 1
TI  - The effect of time-of-day on short-term repetitive maximal performance, cognitive ability and psychological variables in adolescents.
UR  - https://research.ebsco.com/linkprocessor/plink?id=0151fff7-a215-3a60-9d1c-bd4fbadeb9d3
VL  - 20
Y1  - 2025/03/26/3-26-2025
ER  - 

TY  - JOUR
AB  - Background: Excess gestational weight gain (GWG) in pregnant adolescents is a major public health concern. Excess GWG increases risk of pregnancy complications as well as postpartum and offspring obesity and cardiometabolic disease. Prevention interventions for pregnant adults that target lifestyle modification (i.e., healthy eating/physical activity) show insufficient effectiveness. Pregnant adolescents have distinct social-emotional needs, which may contribute to excess GWG. From an interpersonal theoretical framework, conflict and low social support increase negative emotions, which in turn promote excess GWG through mechanisms such as overeating and physical inactivity. Methods: The current manuscript describes the design of a pilot randomized controlled feasibility trial of adolescent interpersonal psychotherapy (IPT) to address social-emotional needs and prevent excess GWG. Up to 50 pregnant, healthy adolescents 13-19y, 12-18 weeks gestation are recruited from an interdisciplinary adolescent maternity hospital clinic and randomized to IPT + usual care or usual care alone. IPT involves 6 individual 60-minute sessions delivered by a trained behavioral health clinician during 12-30 weeks gestation. Sessions include relationship psychoeducation, emotion identification and expression, and teaching/role-playing communication skills. Between sessions, adolescents are instructed to complete a daily journal and to have conversations to work on relationship goals. Outcomes are assessed at baseline, mid-program, post-program, and 3-months postpartum. Primary outcomes are feasibility and acceptability based upon rate of recruitment, session attendance, program acceptability ratings, and follow-up retention. Secondary outcomes are perinatal social functioning, stress, depression, and eating behaviors assessed with validated surveys and interviews; perinatal physical activity and sleep measured via accelerometer; GWG from measured weights; and at 3-months postpartum only, maternal adiposity by dual energy x-ray absorptiometry, maternal insulin sensitivity derived from 2-hour oral glucose tolerance testing, and infant adiposity by air displacement plethysmography. Discussion: This pilot trial will address a key gap in extant understanding of excess GWG prevention for a high-risk population of adolescents. If feasible and acceptable, brief psychotherapy to address social-emotional needs should be tested for its effectiveness to address excess GWG and postpartum maternal/infant health. If effective, such an approach has potential to interrupt an adverse, intergenerational cycle of social-emotional distress, obesity, and cardiometabolic disease among young mothers and their offspring. Trial registration: ClinicalTrials.gov NCT03086161, retrospectively registered
ID  - 142354827
AU  - Shomaker, Lauren B.
AU  - Gulley, Lauren D.
AU  - Clark, Emma L. M.
AU  - Hilkin, Allison M.
AU  - Pivarunas, Bernadette
AU  - Tanofsky-Kraff, Marian
AU  - Nadeau, Kristen J.
AU  - Barbour, Linda A.
AU  - Scott, Stephen M.
AU  - Sheeder, Jeanelle L.
DB  - Academic Search Premier
DO  - 10.1186/s40814-020-00578-1
DP  - EBSCOhost
EP  - 14
IS  - 1
JO  - Pilot &amp; Feasibility Studies
KW  - INTERPERSONAL psychotherapy
KW  - INTERPERSONAL conflict
KW  - BRIEF psychotherapy
KW  - WEIGHT gain
KW  - TEENAGERS
KW  - DUAL-energy X-ray absorptiometry
KW  - FETAL macrosomia
KW  - PLETHYSMOGRAPHY
LA  - eng
PB  - BioMed Central
SN  - 2055-5784
SP  - 1
TI  - Protocol for a pilot randomized controlled feasibility study of brief interpersonal psychotherapy for addressing social-emotional needs and preventing excess gestational weight gain in adolescents.
UR  - https://research.ebsco.com/linkprocessor/plink?id=54853407-1263-32ab-a40a-418a19eddca8
VL  - 6
Y1  - 2020/03/20/3-20-2020
ER  - 

TY  - JOUR
AB  - Background: A lifestyle including poor diet, physical inactivity, excessive gaming and inadequate sleep hygiene is frequently seen among Dutch children. These lifestyle behaviors can cause long-term health problems later in life. Unhealthy lifestyle and poor physical health are even more prevalent among children with mental illness (MI) such as autism, attention-deficit/hyperactivity disorder, depression, and anxiety. However, research on lifestyle interventions among children with MI is lacking. As a result, there are currently no guidelines, or treatment programs where children with MI and poor lifestyle can receive effective support. To address these issues and to provide insight into the effectiveness of lifestyle interventions in children with MI and their families, the Movementss study was designed. This paper describes the rationale, study design, and methods of an ongoing randomized controlled trial (RCT) comparing the short-term (12 weeks) and long-term (1 year) effects of a lifestyle intervention with care as usual (CAU) in children with MI and an unhealthy lifestyle. Methods: A total of 80 children (6–12 years) with MI according to DSM-V and an unhealthy lifestyle are randomized to the lifestyle intervention group or CAU at a specialized child and adolescent mental hospital. The primary outcome measure is quality of life measured with the KIDSCREEN. Secondary outcomes include emotional and behavior symptoms, lifestyle parameters regarding diet, physical activity, sleep, and screen time, cognitive assessment (intelligence and executive functions), physical measurements (e.g., BMI), parenting styles, and family functioning, prior beliefs, adherence, satisfaction, and cost-effectiveness. Assessments will take place at the start of the study (T0), after 12 weeks (T1), six months (T2), and 12 months of baseline (T3) to measure long-term effects. Discussion: This RCT will likely contribute to the currently lacking knowledge on lifestyle interventions in children with MI. Trial registration: trialsearch.who.int/ NL9822. Registered at November 2<sup>nd</sup>, 2021.
ID  - 165465082
AU  - van Tetering, Emilie M. A.
AU  - Muskens, Jet B.
AU  - Deenik, Jeroen
AU  - Pillen, Sigrid
AU  - Cahn, Wiepke
AU  - von Rosenstiel, Inès
AU  - Oomen, Mieke
AU  - Rommelse, Nanda N.
AU  - Staal, Wouter G.
AU  - Klip, Helen
DB  - Academic Search Premier
DO  - 10.1186/s12888-023-04884-9
DP  - EBSCOhost
EP  - 15
IS  - 1
JO  - BMC Psychiatry
KW  - UNHEALTHY lifestyles
KW  - CHILD psychopathology
KW  - RANDOMIZED controlled trials
KW  - EXECUTIVE function
KW  - SCREEN time
KW  - SLEEP hygiene
LA  - eng
PB  - BioMed Central
SN  - 1471-244X
SP  - 1
TI  - The short and long-term effects of a lifestyle intervention in children with mental illnesses: a randomized controlled trial (Movementss study).
UR  - https://research.ebsco.com/linkprocessor/plink?id=c030cc1b-3528-3c7b-946a-6f8ab181ef75
VL  - 23
Y1  - 2023/07/21/7-21-2023
ER  - 

TY  - JOUR
AB  - Background and Aim: Recent studies on various populations indicate that lack of sleep is one of the potential risk factors predisposing the youth to obesity. Since there is a significant rise in obesity among Indian youth and because research indicating the role of sleep in development of obesity among Indian population is scant, the current study was undertaken to assess the effect of sleep duration on adiposity among Gujarati Indian adolescents. Materials and Methods: A randomized cross-sectional study was done on 489 voluntarily participating Indian adolescents in the age group of 16-19 years. Participants were grouped into two categories 1). Adequate Sleep Duration at Night (more than seven hours, ASDN) and 2) Inadequate Sleep Duration at Night (less than seven hours, IASDN) as reported by the participants. The participants were later assessed for adiposity in terms of BMI, BF % , FM, FMI and waist circumference, meal frequency per day and physical activity status. Results: In both boys as well as girls, the BMI, BF%, FM and FMI were significantly lower in the ASDN group than the IASDN group. However, there was an insignificant difference in the meal frequency and physical activity status between the ASDN and IASDN group. Conclusion: Inadequate sleep duration increases adiposity among Gujarati Indian adolescents but further studies are required to find out the mechanisms through which sleep affects adiposity in this population.
ID  - 44050729
AU  - Shaikh, Wasim A
AU  - Patel, Minal
AU  - Singh, SK
DB  - Academic Search Premier
DO  - 10.4103/0970-0218.55282
DP  - EBSCOhost
EP  - 194
IS  - 3
JO  - Indian Journal of Community Medicine
KW  - SLEEP deprivation
KW  - SLEEP disorders in adolescence
KW  - DISEASE susceptibility
KW  - ADOLESCENT obesity
KW  - DISEASE risk factors
KW  - OVERWEIGHT teenagers
KW  - GUJARAT (India)
KW  - INDIA
LA  - eng
PB  - Wolters Kluwer India Pvt Ltd
SN  - 0970-0218
SP  - 192
TI  - Sleep Deprivation Predisposes Gujarati Indian Adolescents to Obesity.
UR  - https://research.ebsco.com/linkprocessor/plink?id=928811d3-7d98-3a2f-b306-bf95d982d88c
VL  - 34
Y1  - 2009/07/01/Jul2009
ER  - 

TY  - JOUR
AB  - Poor physical activity (PA) and sleep behaviors in Hispanic adolescents contributes to increased risk for type 2 diabetes. Commonly owned digital devices and services like smartphones and text-messaging are highly used among adolescents and are promising intervention tools for reaching this age group. Personal activity trackers assess activity and sleep, making them ideal tools for addressing these behaviors. We propose to examine the feasibility of a 12-week intervention that uses theoretically grounded text messages and a Fitbit device to improve PA and sleep among Hispanic adolescents with obesity, as compared to a wait-list control group with a Fitbit device only. Participants (N = 48; 14–16 years) will be randomized (1:1) to the intervention or wait-list control group. Youth in the intervention will receive a Fitbit Charge 5 and daily text messages. Youth in the wait-list control group will receive a Fitbit Charge 5 and information on PA and sleep guidelines. Feasibility will be examined by collecting process evaluation data on the following criteria: (1) recruit 48 Hispanic adolescents 14–16 years; (2) retain 85% of participants for post-assessments; (3) Fitbit wear ≥4 days/week and respond to 80% of text messages when prompted; (4) ≤10% technical issues; and (5) obtain 80% satisfaction from participants. This study will advance our knowledge on the feasibility of digital prevention strategies to promote PA and sleep behaviors to reduce T2D risk among Hispanic youth. If feasible, this approach has the potential to be a scalable, cost-effective diabetes prevention strategy among high-risk youth. NCT04953442 , registered on July 8, 2021.
ID  - 162759377
AU  - Soltero, Erica G.
AU  - Lopez, Callie
AU  - Musaad, Salma M.
AU  - O'Connor, Teresia M.
AU  - Thompson, Debbe
DB  - Academic Search Premier
DO  - 10.1016/j.cct.2023.107117
DP  - EBSCOhost
EP  - N.PAG
JO  - Contemporary Clinical Trials
KW  - HISPANIC American youth
KW  - AT-risk youth
KW  - TYPE 2 diabetes
KW  - DIGITAL health
KW  - DIGITAL technology
KW  - PILOT projects
KW  - FITBIT Inc.
LA  - eng
PB  - Elsevier B.V.
SN  - 1551-7144
SP  - N.PAG
TI  - Fit24, a digital health intervention to reduce type 2 diabetes risk among Hispanic youth: Protocol for a feasibility pilot study.
UR  - https://research.ebsco.com/linkprocessor/plink?id=c62b6697-b70b-3fa5-b755-352f5581822d
VL  - 127
Y1  - 2023/04/01/Apr2023
ER  - 

TY  - JOUR
AB  - Adolescent parenting presents significant challenges for mothers, often leading to elevated levels of stress and anxiety that can adversely affect their well-being and parenting effectiveness. This study aims to evaluate the efficacy of yoga alone and in combination with Neuro-Linguistic Programming (NLP) in managing stress and anxiety among mothers of adolescent children. In this randomized controlled trial, 90 participants aged 35-55 years (mean age 44.56±4.58 years), each with at least one child aged 13-19 years, were randomly assigned to one of three groups: control, yoga, or yoga with NLP. Interventions were conducted over 12 weeks, with outcome measures assessed pre- and post-intervention by trained research assistants blinded to group allocation. The Depression, Anxiety, and Stress Scale (DASS-21), and Pittsburgh Sleep Quality Index (PSQI), were utilized to evaluate outcomes. Both intervention groups demonstrated significant reductions in depression, anxiety, and stress levels compared to the control group. The yoga with NLP group exhibited superior improvements across all primary outcomes, with statistically significant differences noted in depression (mean difference =7.1, p&lt;0.001), anxiety (mean difference =5.1, p&lt;0.001) and stress levels (mean difference =5.5, p&lt;0.001). Additionally, sleep quality improved significantly in both intervention groups, with the yoga with NLP group showing greater benefits. This study provides evidence that yoga, particularly in combination with NLP, is an effective non-pharmacological approach for reducing stress and anxiety and improving sleep quality among mothers of adolescents. These findings support the integration of mind-body practices into mental health care, highlighting the potential synergistic benefits of combining physical and cognitive interventions. Future research should explore long-term effects and the mechanisms underlying these improvements. ABSTRACT FROM AUTHOR
ID  - 180570594
AU  - Ghosh, Trisha
AU  - Duraipandian, Chamundeeswari
AU  - Joseph, Soumya
AU  - Kumasi, Basavaraj
AU  - Salvi, Nirmal Michael
AU  - Elayaraja, Masilamani
AU  - Astuti, Yuni
AU  - Orhan, Bekir Erhan
AU  - Karmakar, Debajit
AU  - Govindasamy, Karuppasamy
DB  - SPORTDiscus with Full Text
DP  - EBSCOhost
EP  - 105
IS  - 3
JO  - Sport Mont
KW  - YOGA
KW  - MENTAL depression
KW  - PSYCHOLOGICAL well-being
LA  - English
SN  - 14517485
SP  - 99
TI  - Effects of Yoga and Combined Yoga with Neuro-Linguistic Programming on Psychological Management in Mothers of Adolescents: A Randomized Controlled Trial.
UR  - https://research.ebsco.com/linkprocessor/plink?id=4b550150-668a-3943-8946-6ec522bc4fa4
VL  - 22
Y1  - 2024/10/01/Oct2024
ER  - 

TY  - JOUR
AB  - The purpose of this study was to examine the feasibility, acceptability, and preliminary efficacy of a mindfulness-based healthy lifestyle self-management intervention with adolescents and young adults diagnosed with polycystic ovary syndrome (PCOS). A pilot randomized controlled trial using a pre-post design was used. Central Texas. Participants: Individuals aged 14–23 with a diagnosis of PCOS. The PCOS Kind Mind Program integrates a manualized mindfulness training program (Taming the Adolescent Mind) with health education in 4 key areas of self-management and health promotion: (1) medication adherence, (2) nutrition, (3) physical activity, and (4) sleep. Psychological distress, mindfulness, physical activity strategies, nutrition, and exercise self-efficacy. Linear regression models revealed that those in the PCOS Kind Mind condition reported significantly higher nutrition self-efficacy (β = 6.50, 95% CI, 1.71–11.28, P = 0.013, d = 0.48), physical activity strategies (β = 0.41, 95% CI, 0.04–0.79, P = 0.040, d = 0.67), and physical activity self-efficacy (β = 0.48, 95% CI, 0.07–0.88, P = 0.028, d = 0.46). The PCOS Kind Mind Program improved self-efficacy in the key areas of nutrition and physical activity and increased physical activity strategies in adolescents and young people with PCOS. These findings are encouraging and suggest the need for larger-scale, randomized controlled trials with longer-term follow-up to more robustly evaluate the effects of the PCOS Kind Mind Program on the psychological and physiological health of adolescents and young people with PCOS.
ID  - 157048343
AU  - Young, Cara C.
AU  - Monge, Maria
AU  - Minami, Haruka
AU  - Rew, Lynn
AU  - Conroy, Haley
AU  - Peretz, Clara
AU  - Tan, Lucy
DB  - Academic Search Premier
DO  - 10.1016/j.jpag.2021.10.016
DP  - EBSCOhost
EP  - 313
IS  - 3
JO  - Journal of Pediatric &amp; Adolescent Gynecology
KW  - YOUNG adults
KW  - POLYCYSTIC ovary syndrome
KW  - MINDFULNESS
KW  - TEENAGERS
KW  - PHYSICAL activity
KW  - TEXAS
LA  - eng
PB  - Elsevier B.V.
SN  - 1083-3188
SP  - 305
TI  - Outcomes of a Mindfulness-Based Healthy Lifestyle Intervention for Adolescents and Young Adults with Polycystic Ovary Syndrome.
UR  - https://research.ebsco.com/linkprocessor/plink?id=b6aaf3b1-d7fd-34fc-a705-71ae1ed25e28
VL  - 35
Y1  - 2022/06/01/Jun2022
ER  - 

TY  - JOUR
AB  - Background: Attention deficit hyperactivity disorder is a common psychiatric disorder with a worldwide prevalence of about five percent among children and adolescents. This disorder affects most aspects of their lives e.g., academic performance and social relations, and their overall quality of life is reduced compared to healthy peers. The majority of children with ADHD are treated with medication that potentially has an insufficient effect and/or frequently occurring side effects. Objectives: To enable nurses and other health care professionals to guide children with ADHD and their families in their choices of treatment, based on the best available literature on the association between nonpharmacological interventions and quality of life. Data Sources: A literature search was performed in the databases CENTRAL, Embase, PubMed, CINAHL, and PsycINFO. Seven randomized controlled trials were included in this systematic review. They examined the use of polyunsaturated fatty acids, physical activity, psychoeducation, cognitive therapy, cognitive training, hippotherapy, and behavioral therapy. Conclusions: The study of behavioral therapy in the form of a sleep intervention detected an improvement in quality of life which was statistically significant compared to the control group. Implications for Practice: Children with ADHD and a sleep disorder may gain improvement in their quality of life from a sleep intervention.
ID  - 163394975
AU  - Jensen, Marie‐Louise
AU  - Vamosi, Marianne
DB  - Academic Search Premier
DO  - 10.1111/jcap.12402
DP  - EBSCOhost
EP  - 123
IS  - 2
JO  - Journal of Child &amp; Adolescent Psychiatric Nursing
KW  - TREATMENT of attention-deficit hyperactivity disorder
KW  - ONLINE information services
KW  - CINAHL database
KW  - PSYCHOLOGY information storage &amp; retrieval systems
KW  - UNSATURATED fatty acids
KW  - MEDICAL information storage &amp; retrieval systems
KW  - NURSING
KW  - SYSTEMATIC reviews
KW  - EQUINE-assisted therapy
KW  - MEDICAL personnel
KW  - PSYCHOEDUCATION
KW  - BEHAVIOR therapy
KW  - PEDIATRICS
KW  - PATIENTS' families
KW  - PHYSICAL activity
KW  - NURSE-patient relationships
KW  - QUALITY of life
KW  - DECISION making
KW  - PATIENT-family relations
KW  - PATIENT-professional relations
KW  - MEDLINE
KW  - COGNITIVE therapy
KW  - CHILDREN
LA  - eng
PB  - Wiley-Blackwell
SN  - 1073-6077
SP  - 114
TI  - The association between nonpharmacological interventions and quality of life in children with attention deficit hyperactivity disorder: A systematic review.
UR  - https://research.ebsco.com/linkprocessor/plink?id=1bb07893-ebfd-31a1-887d-aee3eb577c82
VL  - 36
Y1  - 2023/05/01/May2023
ER  - 

TY  - JOUR
AB  - &lt;bold&gt;Background: &lt;/bold&gt;Persistent post-concussive symptoms (PPCS) affect up to 30% of individuals following mild traumatic brain injury. PPCS frequently includes exercise intolerance. Sub-symptom threshold aerobic exercise has been proposed as a treatment option for symptom burden and exercise intolerance in this population. The primary aim of this study is to evaluate whether a progressive, sub-symptom threshold aerobic exercise program can alleviate symptom burden in adults with PPCS.&lt;bold&gt;Methods: &lt;/bold&gt;Fifty-six adults (18-65) with PPCS (&gt;3mos-5 yrs) will be randomized into two groups: an immediate start 12-week aerobic exercise protocol (AEP) or delayed start 6-week placebo-like stretching protocol (SP), followed by AEP. Aerobic or stretching activities will be completed 5x/week for 30 mins during the intervention. Online daily activity logs will be submitted. Exercise prescriptions for the AEP will be 70-80% of heart rate at the point of symptom exacerbation achieved on a treadmill test with heart rate monitoring. Exercise prescription will be updated every 3-weeks with a repeat treadmill test. The Rivermead Post-concussion Symptom Questionnaire will be the primary outcome measure at 6 and 12-weeks of intervention. Secondary outcomes include assessments of specific symptoms (headache, quality of life, mood, anxiety, fatigue, dizziness, sleep parameters, daytime sleepiness) in addition to blood biomarkers and magnetic resonance imaging and spectroscopy data for quantification of brain metabolites including γ-aminobutyric acid (GABA), glutathione, glutamate and N-acetyl aspartate (NAA) all measured at 6 and 12-weeks of intervention.&lt;bold&gt;Discussion: &lt;/bold&gt;This trial will evaluate the use of aerobic exercise as an intervention for adults with PPCS, thus expanding our knowledge of this treatment option previously studied predominantly for adolescent sport-related concussion.&lt;bold&gt;Trial Registration: &lt;/bold&gt;ClinicalTrials.gov - NCT03895450 (registered 2019-Feb-11).
ID  - 141561113
AU  - Mercier, Leah J.
AU  - Fung, Tak S.
AU  - Harris, Ashley D.
AU  - Dukelow, Sean P.
AU  - Debert, Chantel T.
DB  - Academic Search Premier
DO  - 10.1186/s12883-020-1622-x
DP  - EBSCOhost
EP  - 9
IS  - 1
JO  - BMC Neurology
KW  - AEROBIC exercises
KW  - BRAIN concussion
KW  - HYPERSOMNIA
KW  - NUCLEAR magnetic resonance spectroscopy
KW  - HEART rate monitors
KW  - BRAIN injuries
KW  - MAGNETIC resonance imaging
KW  - Diagnostic Imaging Centers
LA  - eng
PB  - BioMed Central
SN  - 1471-2377
SP  - 1
TI  - Improving symptom burden in adults with persistent post-concussive symptoms: a randomized aerobic exercise trial protocol.
UR  - https://research.ebsco.com/linkprocessor/plink?id=38c92778-9661-3947-81ef-27949fcd2675
VL  - 20
Y1  - 2020/02/05/2-5-2020
ER  - 
