# Supplementary material for: Effects of exercise interventions on sleep quality in adolescents: a systematic review and meta-analysis
Source: Front Public Health. 2025 Sep 3;13:1623506. doi: 10.3389/fpubh.2025.1623506 (PMC12452866; doi:10.3389/fpubh.2025.1623506)
Supplement: Supplementary file 1 [file Data_Sheet_1.ZIP › Literature Search Record/EBSCO 51-75.ris]

TY  - JOUR
AB  - &lt;bold&gt;Background: &lt;/bold&gt;Subthreshold exercise, defined as aerobic exercise below the level that causes symptoms, has been utilized as a treatment for youth with persistent postconcussive symptoms (PPCS), but there is currently little evidence to guide use. In addition, prior studies of exercise for PPCS have all required multiple in-person visits. We developed a virtual approach for delivering subthreshold exercise to youth with PPCS called the Mobile Subthreshold Exercise Program (MSTEP), and we have now been funded to conduct a large national randomized controlled trial (RCT) to test its efficacy for reducing concussive symptoms and improving health-related quality of life.&lt;bold&gt;Methods: &lt;/bold&gt;This investigation is an RCT comparing MSTEP to an active control. We will recruit 200 adolescents 11-18 years old with postconcussive symptoms persisting for at least 1 week but less than 1 year. Youth will be randomized to receive either 6 weeks of subthreshold exercise (MSTEP) or a stretching condition (control). Youth and parents will complete surveys of concussive symptoms at baseline, weekly during the intervention, and at 3 and 6 months. The primary outcomes will be trajectory of concussive symptoms and health-related quality of life over the 6 months of the study. Secondary outcomes will include depression, anxiety, and sleep quality. We will also assess potential mediators of treatment effects including moderate-vigorous physical activity and fear avoidance of concussive symptoms.&lt;bold&gt;Discussion: &lt;/bold&gt;This multisite RCT of MSTEP will provide vital information regarding the efficacy of a virtually delivered subthreshold exercise program for youth with PPCS, and insight regarding potential mediators of treatment effects, including objectively measured physical activity and fear avoidance of concussive symptoms.&lt;bold&gt;Trial Registration: &lt;/bold&gt;ClinicalTrials.gov NCT04688255. Registered on December 29, 2020.
ID  - 156525958
AU  - Chrisman, Sara P. D.
AU  - Bollinger, Beth J.
AU  - Mendoza, Jason A.
AU  - Palermo, Tonya M.
AU  - Zhou, Chuan
AU  - Brooks, M. Alison
AU  - Rivara, Frederick P.
DB  - Academic Search Premier
DO  - 10.1186/s13063-022-06239-3
DP  - EBSCOhost
EP  - 15
IS  - 1
JO  - Trials
LA  - eng
PB  - BioMed Central
SN  - 1745-6215
SP  - 1
TI  - Mobile Subthreshold Exercise Program (MSTEP) for concussion: study protocol for a randomized controlled trial.
UR  - https://research.ebsco.com/linkprocessor/plink?id=d0cb4dac-6e0a-3dc8-84a1-f5af218f58a3
VL  - 23
Y1  - 2022/04/26/4-26-2022
ER  - 

TY  - JOUR
AB  - Objective: This systematic review summarizes the literature on the associations between movement behaviors (eg, sleep, sedentary behavior, and physical activity [PA]) and cognition, and academic achievement (AA) in children and adolescents. Methods: Four electronic databases (PubMed, Embase, PsycINFO, and SPORTDiscus) were searched from inception until October 2023. Results: This systematic review included 24 reports, representing 48,558 youth aged 6–17.9 years. Ten reports (46%) showed a high risk of bias, and overall quality of evidence ranged from very low to moderate. No reports assessed the associations between sleep and cognition; 1 cross-sectional report showed beneficial associations between sleep and AA. Sedentary behaviors showed null associations with AA in 43% of the reports; however, screen time was detrimentally associated with AA in all reports. Overall, 57% of the reports looking at the associations between PA and cognition showed beneficial associations; 53% showed beneficial associations between PA and AA; 56% of the randomized controlled trials showed beneficial impacts on cognition (3 out of 5) or on AA (2 out of 4). Conclusions: Overall, this systematic review showed evidence of beneficial associations between PA and cognition and AA, as well as detrimental effects of screen time. Due to the many inconsistent results found for sedentary behavior, together with scarce data on associations between sleep duration and cognition, and AA in children and adolescents, more research is needed so researchers can draw strong and evidence-based conclusions. ABSTRACT FROM AUTHOR
ID  - 183328799
AU  - Gonçalves, João P.
AU  - Ferreira, Gabriela
AU  - Lopes, Luís
AU  - Sousa-Sá, Eduarda
AU  - Santos, Rute
DB  - SPORTDiscus with Full Text
DP  - EBSCOhost
EP  - 306
IS  - 3
JO  - Journal of Physical Activity &amp; Health
KW  - SEDENTARY behavior
KW  - SLEEP
KW  - SLEEP duration
KW  - SCREEN time
KW  - PERFORMANCE in children
LA  - English
SN  - 15433080
SP  - 285
TI  - Associations Between Movement Behaviors, Cognition, and Academic Achievement in Children and Adolescents: A Systematic Review.
UR  - https://research.ebsco.com/linkprocessor/plink?id=a5022c21-c002-35c7-838b-30ed4e186339
VL  - 22
Y1  - 2025/03/01/Mar2025
ER  - 

TY  - JOUR
AB  - Background: Yoga in school is a beneficial tool to promote the good health and well-being of students by changing the way they react to stress. The positive effects of yoga—taught in schools—on children, youth and young adults have been demonstrated in former studies using mostly subjective psychometric data. Aim: The present trial aims to evaluate the potential effects of yoga on autonomic regulation in young adults by analyzing heart rate variability (HRV). Methods: This study is a non-randomized, explorative, two-arm-pilot study with an active control group. Fourteen healthy young adults took part in a 10-week yoga program (90 min once a week) in school and were compared to a control group of 11 students who participated in conventional school sports (90 min once a week over 10 weeks). 24-hour electrocardiograms (ECGs) were recorded at baseline and following the 10-week intervention. From 20-minute of nocturnal sleep phases, HRV parameters were calculated from linear (time and frequency domain) and nonlinear dynamics (such as symbolic dynamics and Poincaré plot analysis). Analyses of variance (ANOVA) followed by t-tests as post-hoc tests estimating both statistical significance and effect size were used to compare pre-post-intervention for the two groups. Results: The statistical analysis of the interaction effects did not reveal a significant group and time interaction for the individual nocturnal HRV indices. Almost all indices revealed medium and large effects regarding the time main effects. The changes in the HRV indices following the intervention were more dramatic for the yoga group than for the control group which is reflected in predominantly higher significances and stronger effect sizes in the yoga group. Conclusion: In this explorative pilot trial, an increase of HRV (more parasympathetic dominance and overall higher HRV) after ten weeks of yoga in school in comparison to regular school sports was demonstrated, showing an improved self-regulation of the autonomic nervous system.
ID  - 142705736
AU  - Frank, Julia
AU  - Seifert, Georg
AU  - Schroeder, Rico
AU  - Gruhn, Bernd
AU  - Stritter, Wiebke
AU  - Jeitler, Michael
AU  - Steckhan, Nico
AU  - Kessler, Christian S.
AU  - Michalsen, Andreas
AU  - Voss, Andreas
DB  - Academic Search Premier
DO  - 10.1371/journal.pone.0231299
DP  - EBSCOhost
EP  - 17
IS  - 4
JO  - PLoS ONE
KW  - SCHOOL sports
KW  - YOUNG adults
KW  - AUTONOMIC nervous system
KW  - YOGA
KW  - HEART beat
KW  - PILOT projects
KW  - TIME-domain analysis
LA  - eng
PB  - Public Library of Science
SN  - 1932-6203
SP  - 1
TI  - Yoga in school sports improves functioning of autonomic nervous system in young adults: A non-randomized controlled pilot study.
UR  - https://research.ebsco.com/linkprocessor/plink?id=24aeebeb-bc85-3da1-97af-0f4e1052a4c7
VL  - 15
Y1  - 2020/04/13/4-13-2020
ER  - 

TY  - JOUR
AB  - The psychosocial health of children and adolescents has been particularly affected by the COVID-19 pandemic. Containment measures have restricted social development, education and recreational activities, may have increased family conflicts and, in many cases, led to feelings of loneliness, sleep disturbances, symptoms of anxiety and depression. We conducted a systematic review to identify interventions that seek to ameliorate these detrimental effects of the COVID-19 pandemic and to build resilience in children and adolescents. Literature searches were conducted in the databases MEDLINE, EMBASE, PsycINFO, CENTRAL, WHO COVID-19 Global literature on coronavirus disease and Cochrane COVID-19 Study Register (up to 30 June 2022). The searches retrieved 9557 records of which we included 13 randomized-controlled trials (RCTs) for evidence synthesis. Included studies predominantly implemented online group sessions for school-aged children with either a psychological component, a physical activity component, or a combination of both. A meta-analysis of seven studies on anxiety and five on depressive symptoms provided evidence for a positive effect of interventions by reducing anxiety (Standardized Mean Difference (SMD) (95% CI): − 0.33 (− 0.59; − 0.06)) and depressive symptoms (SMD (95% CI): − 0.26 (− 0.36; − 0.16)) compared to the control interventions. Studies also showed improvements in positive mental health outcomes, such as resilience (n = 2) and mental and psychological wellbeing (n = 2). Exploratory subgroup analyses suggested a greater effectiveness of interventions that (i) are of higher frequency and duration, (ii) enable personal interaction (face-to-face or virtually), and (iii) include a physical activity component. Almost all studies were judged to be at high risk of bias and showed considerable heterogeneity. Further research may focus on the contribution of different intervention components or distinct subgroups and settings, and should examine children and adolescents over longer follow-up periods.
ID  - 181118954
AU  - Wendel, Flora
AU  - Bender, Stephan
AU  - Breitinger, Eva
AU  - Coenen, Michaela
AU  - Hummel, Julia
AU  - Immich, Gisela
AU  - Kirschneck, Michaela
AU  - Klünder, Vera
AU  - Kunzler, Angela M.
AU  - Lieb, Klaus
AU  - Movsisyan, Ani
AU  - Li, Lydia Y.
AU  - Ravens-Sieberer, Ulrike
AU  - Rehfuess, Eva
AU  - Voss, Stephan
AU  - Jung-Sievers, Caroline
DB  - Academic Search Premier
DO  - 10.1007/s00787-023-02280-y
DP  - EBSCOhost
EP  - 3726
IS  - 11
JO  - European Child &amp; Adolescent Psychiatry
KW  - PREVENTION of mental depression
KW  - PSYCHOLOGICAL resilience
KW  - MEDICAL information storage &amp; retrieval systems
KW  - MEDICAL care
KW  - INTERNET
KW  - META-analysis
KW  - PANDEMIC preparedness
KW  - GROUP psychotherapy
KW  - PSYCHOEDUCATION
KW  - DESCRIPTIVE statistics
KW  - LONELINESS
KW  - SYSTEMATIC reviews
KW  - MEDLINE
KW  - MEDICAL databases
KW  - SOCIAL support
KW  - CONFIDENCE intervals
KW  - COUNSELING
KW  - COVID-19 pandemic
KW  - PSYCHOLOGY information storage &amp; retrieval systems
KW  - WELL-being
KW  - SLEEP disorders
KW  - Other Individual and Family Services
KW  - Wired Telecommunications Carriers
KW  - Internet Publishing and Broadcasting and Web Search Portals
KW  - ANXIETY prevention
LA  - eng
PB  - Springer Nature
SN  - 1018-8827
SP  - 3707
TI  - Interventions to build resilience and to ameliorate negative psychosocial effects of the COVID-19 pandemic on children and adolescents: a systematic review and meta-analysis.
UR  - https://research.ebsco.com/linkprocessor/plink?id=7d7c0c25-5ce9-3182-89a5-6681b3078940
VL  - 33
Y1  - 2024/11/01/Nov2024
ER  - 

TY  - JOUR
AB  - Sleep disturbances are one of the most common comorbidities in autistic children and adolescence. Considering the impact of sleep disorders on development and daily functioning, it is important to know which treatments are considered effective in literature. This systematic review and meta-analysis study specifically aimed to investigate the effectiveness of non-pharmacological interventions for the treatment of sleep disorders in autistic children and adolescents without intellectual disability. Search across PubMed, PsycINFO, Scopus, and Web of Science were identified 11 randomized controlled trial studies published between 2012 and 2024 that met the inclusion criteria. The results indicate that the interventions considered (Behavioral/psychological, Physical activity, and Somatosensory sleep interventions) significantly improve sleep parameters in this population (&lt;italic&gt;p&lt;/italic&gt; &lt; 0.05). Objective data from actigraphy show an increase in total sleep time and sleep efficiency and a reduction in sleep onset latency. The results also show an improvement in sleep quality assessed through the Children’s Sleep Habits Questionnaire filled out by parents. This study is one of the first to examine through a meta-analysis the positive impact of non-pharmacological therapies in the treatment of sleep disorders in autistic children and adolescents without intellectual disability. Alternative treatments are essential, particularly for those who are intolerant to medication, as it allows clinicians to provide effective interventions tailored to this population.Sleep disorders are common in people on the autistic spectrum and can affect their development, daily function, and overall well-being. This study examined the effectiveness of non-pharmacological intervention to improve sleep in autistic children and adolescents without intellectual disability. We considered 11 studies of non-pharmacological treatments for autistic children and adolescents. The results indicate that these interventions help to improve several sleep parameters, either by increasing, for example, the total time and quality of sleep, or by reducing the time needed for falling asleep. These approaches offer important treatment options especially for those cases where medication is not feasible, allowing physicians and specialists to propose more targeted and safer solutions for managing sleep difficulties in this population.
ID  - 183093001
AU  - Vargas, Cristina
AU  - Paoletti, Daniela
AU  - De Stasio, Simona
AU  - Berenguer, Carmen
DB  - Academic Search Premier
DO  - 10.1177/13623613251319391
DP  - EBSCOhost
JO  - Autism: The International Journal of Research &amp; Practice
KW  - SLEEP duration
KW  - SLEEP latency
KW  - SLEEP interruptions
KW  - PSYCHOTHERAPY
KW  - AUTISTIC children
LA  - eng
PB  - Sage Publications Inc.
SN  - 1362-3613
SP  - 1
TI  - Sleep disturbances in autistic children and adolescents: A systematic review and meta-analysis of randomized controlled trials.
UR  - https://research.ebsco.com/linkprocessor/plink?id=a82927db-2e3e-337d-8146-93d888a588c6
Y1  - 2025/02/19/Feb2025
ER  - 

TY  - JOUR
AB  - Physical activity (PA) is a promising way to improve mental health in children and adolescents with neurodevelopmental disorders (NDDs). However, the underlying mechanisms remain unclear. The current review aimed to explore the potential neurobiological, psychosocial, and behavioral mechanisms between PA interventions and mental health in children and adolescents with NDDs. Web of Science, PsycINFO, SPORTDiscus, MEDLINE, CINAHL, and ERIC were searched from inception to June 2023. Randomized controlled trials/quasi-experimental designs applying PA interventions and reporting at least one mental health outcome and at least one potential mechanism in children and adolescents with NDDs were included. The best evidence synthesis rating system was adopted to determine the strength and consistency of potential mechanisms and was performed in 2024. In total, 45 studies were included, 29 of which were randomized controlled trials and 16 were quasi-experimental, with a total of 1,751 participants. According to the best evidence synthesis rating system, neurobiological (theta activity and P3 amplitude), psychosocial (social skills and social participation), and behavioral (motor skills and sleep) mechanisms were the frequently examined and consistent mechanisms through which PA affected mental health in children and adolescents with NDDs. However, evidence regarding P3 latency, beta activity, and physical self-concept was insufficient. Future PA interventions could consider neurobiological (theta activity and P3 amplitude), psychosocial (social skills and social participation), and behavioral (motor skills and sleep) mechanisms. Alternatively, PA can be developed as an adjunctive approach with interventions that specifically focus on these mechanisms to enhance mental health in children and adolescents with NDDs.
ID  - 179501029
AU  - Liu, Chang
AU  - Liang, Xiao
AU  - Yang, Yijian
AU  - Liu, Ran
AU  - Arbour-Nicitopoulos, Kelly
AU  - Sit, Cindy Hui-ping
DB  - Academic Search Premier
DO  - 10.1016/j.amepre.2024.05.022
DP  - EBSCOhost
EP  - 605
IS  - 4
JO  - American Journal of Preventive Medicine
KW  - SOCIAL participation
KW  - SOCIAL skills
KW  - MOTOR ability
KW  - CHILDREN'S health
KW  - MENTAL health
KW  - Offices of Mental Health Practitioners (except Physicians)
LA  - eng
PB  - Elsevier B.V.
SN  - 0749-3797
SP  - 592
TI  - Mechanisms Linking Physical Activity With Mental Health in Children and Adolescents With Neurodevelopmental Disorders: A Systematic Review.
UR  - https://research.ebsco.com/linkprocessor/plink?id=5fdde66b-d18b-354b-b66d-045e3dc0599a
VL  - 67
Y1  - 2024/10/01/Oct2024
ER  - 

TY  - JOUR
AB  - Objective Pain neuroscience education (PNE) and exercise have emerged as potential interventions in adolescents with chronic pain; however, very few studies have explored their effectiveness. Blended-learning approaches combining face-to-face and online educational sessions have also emerged as facilitating methods of health education. This study aimed to compare the effectiveness of exercises and PNE versus exercise alone in adolescents with chronic neck pain (NP). Methods A randomized controlled trial with 6-month follow-up was conducted in 2 high schools. Over 8 weeks, a total of 127 adolescents with chronic NP were randomly allocated to either (1) perform functional and region-specific exercises, including generalized neuromuscular control, endurance, and strength exercises, as well as exercises targeting the deep neck flexor and extensor muscles and scapular stabilizer muscles; or (2) perform the same exercise-based intervention plus PNE. Pain intensity (primary outcome), disability, sleep, catastrophizing, fear of movement, self-efficacy, and knowledge of pain neuroscience were assessed at baseline, postintervention, and 6-month follow-up. Neck and scapular muscle endurance and pressure pain thresholds were assessed at baseline and postintervention. Patient's Global Impression of Change was assessed postintervention and at 6-month follow-up. Results There was a significant decrease in pain intensity from baseline to postintervention and from baseline to follow-up in both groups, but there were no between-group differences or interactions between time and groups. These results were similar for the secondary outcomes, except for knowledge of pain neuroscience, for which a significant group and time interaction was found. Conclusion Exercise and exercise plus PNE were similarly effective in treating adolescents with chronic NP, and the results were maintained for up to 6 months. Further studies are needed to explore the effect of these interventions for longer follow-ups.
ID  - 157843576
AU  - Andias, Rosa
AU  - Sa-Couto, Pedro
AU  - Silva, Anabela G
DB  - Academic Search Premier
DO  - 10.1093/ptj/pzac048
DP  - EBSCOhost
EP  - 13
IS  - 6
JO  - PTJ: Physical Therapy &amp; Rehabilitation Journal
KW  - CHRONIC pain treatment
KW  - NECK pain treatment
KW  - PAIN &amp; psychology
KW  - NEUROSCIENCES
KW  - PATIENT aftercare
KW  - HIGH schools
KW  - PAIN
KW  - NEUROPHYSIOLOGY
KW  - ENDURANCE sports training
KW  - SKELETAL muscle
KW  - HEALTH occupations students
KW  - NEUROMUSCULAR system
KW  - FEAR
KW  - LEARNING strategies
KW  - TREATMENT effectiveness
KW  - RANDOMIZED controlled trials
KW  - SELF-efficacy
KW  - SLEEP
KW  - PAIN threshold
KW  - STATISTICAL sampling
KW  - PAIN catastrophizing
KW  - EXERCISE therapy
KW  - HIGH school students
KW  - ALTERNATIVE education
KW  - ADOLESCENCE
KW  - Elementary and Secondary Schools
KW  - Home Health Care Services
KW  - Marketing Research and Public Opinion Polling
LA  - eng
PB  - Oxford University Press / USA
SN  - 1538-6724
SP  - 1
TI  - Blended-Learning Pain Neuroscience Education and Exercise in High School Students With Chronic Neck Pain: A Randomized Controlled Trial.
UR  - https://research.ebsco.com/linkprocessor/plink?id=969cbdbd-f6de-38e7-a158-0dc551f83511
VL  - 102
Y1  - 2022/06/01/Jun2022
ER  - 

TY  - JOUR
AB  - Concussion is a common injury in the adolescent and young adult populations. Although branched chain amino acid (BCAA) supplementation has shown improvements in neurocognitive and sleep function in pre-clinical animal models of mild-to-moderate traumatic brain injury (TBI), to date, no studies have been performed evaluating the efficacy of BCAAs in concussed adolescents and young adults. The goal of this pilot trial was to determine the efficacy, tolerability, and safety of varied doses of oral BCAA supplementation in a group of concussed adolescents and young adults. The study was conducted as a pilot, double-blind, randomized controlled trial of participants ages 11–34 presenting with concussion to outpatient clinics (sports medicine and primary care), urgent care, and emergency departments of a tertiary care pediatric children's hospital and an urban tertiary care adult hospital, between June 24, 2014 and December 5, 2020. Participants were randomized to one of five study arms (placebo and 15 g, 30 g, 45 g, and 54 g BCAA treatment daily) and followed for 21 days after enrollment. Outcome measures included daily computerized neurocognitive tests (processing speed, the a priori primary outcome; and attention, visual learning, and working memory), symptom score, physical and cognitive activity, sleep/wake alterations, treatment compliance, and adverse events. In total, 42 participants were randomized, 38 of whom provided analyzable data. We found no difference in our primary outcome of processing speed between the arms; however, there was a significant reduction in total symptom score (decrease of 4.4 points on a 0–54 scale for every 500 g of study drug consumed, p value for trend = 0.0036, [uncorrected]) and return to physical activity (increase of 0.503 points on a 0–5 scale for every 500 g of study drug consumed, p value for trend = 0.005 [uncorrected]). There were no serious adverse events. Eight of 38 participants reported a mild (not interfering with daily activity) or moderate (limitation of daily activity) adverse event; there were no differences in adverse events by arm, with only two reported mild adverse events (both gastrointestinal) in the highest (45 g and 54 g) BCAA arms. Although limited by slow enrollment, small sample size, and missing data, this study provides the first demonstration of efficacy, as well as safety and tolerability, of BCAAs in concussed adolescents and young adults; specifically, a dose-response effect in reducing concussion symptoms and a return to baseline physical activity in those treated with higher total doses of BCAAs. These findings provide important preliminary data to inform a larger trial of BCAA therapy to expedite concussion recovery.
ID  - 177947971
AU  - Corwin, Daniel J.
AU  - Myers, Sage R.
AU  - Arbogast, Kristy B.
AU  - Lim, Miranda M.
AU  - Elliott, Jonathan E.
AU  - Metzger, Kristina B.
AU  - LeRoux, Peter
AU  - Elkind, Jaclynn
AU  - Metheny, Hannah
AU  - Berg, Jeffrey
AU  - Pettijohn, Kevin
AU  - Master, Christina L.
AU  - Kirschen, Matthew P.
AU  - Cohen, Akiva S.
DB  - Academic Search Premier
DO  - 10.1089/neu.2023.0433
DP  - EBSCOhost
EP  - 1309
IS  - 11/12
JO  - Journal of Neurotrauma
KW  - BRANCHED chain amino acids
KW  - PEDIATRIC emergency services
KW  - YOUNG adults
KW  - HEAD injuries
KW  - BRAIN concussion
KW  - COGNITIVE processing speed
KW  - HELMETS
KW  - POLYSOMNOGRAPHY
LA  - eng
PB  - Mary Ann Liebert, Inc.
SN  - 0897-7151
SP  - 1299
TI  - Head Injury Treatment With Healthy and Advanced Dietary Supplements: A Pilot Randomized Controlled Trial of the Tolerability, Safety, and Efficacy of Branched Chain Amino Acids in the Treatment of Concussion in Adolescents and Young Adults.
UR  - https://research.ebsco.com/linkprocessor/plink?id=1ab74e3f-86a3-31f3-ab65-061a3c6a14f7
VL  - 41
Y1  - 2024/06/01/Jun2024
ER  - 

TY  - JOUR
AB  - • Unemployment impairs the psychological well-being of individuals. • We test the hypothesis that stating goals for a better lifestyle improves the employment prospects of the unemployed. • The intervention was designed as a randomized control trial with almost 700 participants. • A majority indicate that they want to exercise more and go to bed earlier, and these habits change after the intervention. • After one year, treated subjects were 7% more likely to be employed and 5% less likely to receive benefits. We report the findings from a light-touch goal-setting intervention aimed at improving the job prospects of unemployed youth in Norway. Using a randomized control trial, we find that the intervention, which invited participants to set goals for three keystone habits—sleep, exercise, and substance use—changed the goal-directed habits and, more importantly, increased employment and reduced dependence on unemployment benefits. In addition, the intervention improved general life satisfaction and strengthened the locus of control of participants. These findings speak directly to the importance of setting goals for daily habits for a quick transition back to employment and highlight the need for a broad perspective in the design of employment services. Given the low-cost and low-threshold nature of the intervention, it should be easily applicable as a complement to standard labor market programs.
ID  - 151835221
AU  - Bjorvatn, Kjetil
AU  - Ekström, Mathias
AU  - Pires, Armando J. Garcia
DB  - Academic Search Premier
DO  - 10.1016/j.jebo.2021.06.013
DP  - EBSCOhost
EP  - 1123
JO  - Journal of Economic Behavior &amp; Organization
KW  - LIFE satisfaction
KW  - UNEMPLOYED youth
KW  - GOAL (Psychology)
KW  - LABOR market
KW  - PSYCHOLOGICAL well-being
KW  - UNEMPLOYMENT insurance
KW  - NORWAY
LA  - eng
PB  - Elsevier B.V.
SN  - 0167-2681
SP  - 1109
TI  - Setting goals for keystone habits improves labor market prospects and life satisfaction for unemployed youth: Experimental evidence from Norway.
UR  - https://research.ebsco.com/linkprocessor/plink?id=5abc207d-5433-3851-a410-0ffd593a84ba
VL  - 188
Y1  - 2021/08/01/Aug2021
ER  - 

TY  - JOUR
AB  - In 2019, the model of excellencism and perfectionism (MEP) was developed to distinguish pursuits of excellence from pursuits of perfection. Community-based interventions have demonstrated some effectiveness at promoting health behaviors, but one of the essential driving factors of those studies is the social factors (e.g., peers) that are influential on physical activity behavior. After controlling for between-persons behaviors, adolescents who substituted physical activity or sleep for screen time from baseline to follow-up reported more favorable mental health outcomes across nearly all outcomes measured. Data from 53 randomized controlled interventions found a significant positive effect of growth-mindset interventions on development ( I k i = 49 effect sizes, Cohen's I d i = 0.46), mastery behaviors ( I k i = 38, I d i = 0.18), academic performance ( I k i = 110, I d i = 0.09), mental health ( I k i = 28, I d i = 0.18), and social functioning ( I k i = 36, I d i = 0.36) but not expectations of success ( I k i = 18, I d i = 0.18). Extracted from the article
ID  - 161662363
AU  - Gammage, Kim
AU  - Caron, Jeff
AU  - Crozier, Alyson
AU  - Ede, Alison
AU  - Hoffman, Matt
AU  - Hill, Christopher
AU  - Locke, Sean
AU  - McEwan, Desi
AU  - Mellano, Kathleen
AU  - Pila, Eva
AU  - Stork, Matthew
AU  - Wolf, Svenja
DB  - SPORTDiscus with Full Text
DP  - EBSCOhost
EP  - 53
IS  - 1
JO  - Journal of Sport &amp; Exercise Psychology
KW  - SEDENTARY behavior
KW  - SOCIAL psychology
KW  - HEALTH behavior
KW  - PERSONALITY
KW  - MEDICAL personnel
KW  - PERFECTIONISM (Personality trait)
KW  - HOMELESS persons
LA  - English
SN  - 08952779
SP  - 49
TI  - Digest.
UR  - https://research.ebsco.com/linkprocessor/plink?id=62cb6353-73a4-335d-9a0b-a2831f29af2e
VL  - 45
Y1  - 2023/02/01/Feb2023
ER  - 

TY  - JOUR
AB  - This study evaluated the efficacy of a brief integrative multiple behavior intervention and assessed risk factors as mediators of behavioral outcomes among older adolescents. A randomized controlled trial was conducted with participants randomly assigned to either a brief intervention or standard care control with 3-month follow-up. A total of 479 students attending two public high schools participated. Participants receiving the intervention showed a significant reduction in quantity × frequency of alcohol use, and increases in fruit and vegetable consumption and frequency of relaxation activities, compared to those receiving the control, P's = .01. No effects were found on cigarette and marijuana use, exercise and sleep. Effect sizes were small with alcohol use cessation effects reaching medium size. Intervention effects were mediated by changes in peer influenceability for alcohol use, and self-efficacy and self-image for health promoting behaviors. Findings suggest that the brief intervention resulted in health risk and promoting behavior improvements for adolescents, with outcomes mediated by several risk factors.
ID  - 104990815
AU  - Werch C
AU  - Bian H
AU  - Carlson J
AU  - Moore M
AU  - DiClemente C
AU  - Huang I
AU  - Ames S
AU  - Thombs D
AU  - Weiler R
AU  - Pokorny S
DB  - Academic Search Premier
DO  - 10.1007/s10865-010-9281-9
DP  - EBSCOhost
EP  - 12
IS  - 1
JO  - Journal of Behavioral Medicine
KW  - ADOLESCENCE
KW  - ANALYSIS of variance
KW  - BEHAVIOR modification
KW  - BODY image
KW  - COMPUTER software
KW  - CONFIDENCE intervals
KW  - HEALTH behavior
KW  - HEALTH promotion
KW  - HIGH school students
KW  - NONPARAMETRIC statistics
KW  - HEALTH outcome assessment
KW  - MATHEMATICAL models of psychology
KW  - RESEARCH funding
KW  - RISK-taking behavior
KW  - SCALE analysis (Psychology)
KW  - SELF-perception
KW  - STATISTICS
KW  - LOGISTIC regression analysis
KW  - DATA analysis
KW  - RANDOMIZED controlled trials
KW  - TREATMENT effectiveness
KW  - REPEATED measures design
KW  - FLORIDA
KW  - Computer and Computer Peripheral Equipment and Software Merchant Wholesalers
KW  - Computer and software stores
KW  - Software publishers (except video game publishers)
KW  - Computer, computer peripheral and pre-packaged software merchant wholesalers
KW  - Drinking Places (Alcoholic Beverages)
KW  - ALCOHOL drinking prevention
LA  - eng
PB  - Springer Nature
SN  - 0160-7715
SP  - 3
TI  - Brief integrative multiple behavior intervention effects and mediators for adolescents.
UR  - https://research.ebsco.com/linkprocessor/plink?id=18a2a7b9-d28e-3473-9722-22acabfe04d7
VL  - 34
Y1  - 2011/02/01/Feb2011
ER  - 

TY  - JOUR
AB  - &lt;bold&gt;Background: &lt;/bold&gt;Interventions on adolescents' lifestyle are important, but the main mechanisms that explain the changes (mediating variables) on lifestyle are unclear. This paper presents the rationale and methods of an intervention program focused on promoting active and healthy lifestyles (especially physical activity [PA] practice and reducing screen time) among Brazilian students-the Fortaleça sua Saúde program (Portuguese for "strengthen your health").&lt;bold&gt;Methods/design: &lt;/bold&gt;This is a school-based cluster-randomized controlled trial. Three intervention and three control (no intervention) full-time public schools were randomly selected in Fortaleza, northeastern Brazil. Students (n = 1,272) from classes in Grades 7-9 were eligible, and 1,085 (548 in the intervention and 537 in control schools) completed the baseline and follow-up measures. The program duration was approximately four months and took place in 2014. Intervention strategies focused on teacher training, activities on health in the curriculum, active opportunities in the school environment (the availability of equipment for PA), and health education (health materials for students and parents). Data collection was undertaken before and immediately after the intervention. The primary variables included the practice of PA (weekly PA volume, PA behavior change stage and preference for PA during leisure-time) and screen time (TV and computer/video games). Potential intrapersonal, interpersonal and environmental mediators of PA and screen time were evaluated by a standardized questionnaire. Other lifestyle components (e.g., eating habits, substance use), psychological (e.g., self-rated health, body satisfaction) and biological (general and abdominal obesity) aspects, as well as academic performance were also evaluated in the total sample. Depressive symptoms, eating disorders, sleep quality, objectively-measured PA, and sedentary time were evaluated in obese students.&lt;bold&gt;Discussion: &lt;/bold&gt;If effective, this program will contribute to the development of public policies for the promotion of active and healthy lifestyles in youth, especially those from low- and middle-income countries. The main intrapersonal, interpersonal and/or environmental mediators of PA and screen time may also be indicated. Finally, we anticipate that the proposed strategies may be adaptable to public schools and may even be extended to the entire school system.&lt;bold&gt;Trial Registration: &lt;/bold&gt;ClinicalTrials.Gov: NCT02439827 . Registration date: May 3, 2015.
ID  - 111506125
AU  - Barbosa Filho, Valter Cordeiro
AU  - da Silva Lopes, Adair
AU  - Lima, Antônio Barroso
AU  - de Souza, Evanice Avelino
AU  - do Amaral Gubert, Fabiane
AU  - Silva, Kelly Samara
AU  - Cunha Vieira, Neiva Francenely
AU  - Filho, Nicolino Trompieri
AU  - de Araújo, Thábyta Silva
AU  - de Bruin, Pedro Felipe Carvalhedo
AU  - Mota, Jorge
AU  - Lopes, Adair da Silva
AU  - Gubert, Fabiane do Amaral
AU  - Vieira, Neiva Francenely Cunha
AU  - Trompieri Filho, Nicolino
AU  - “Fortaleça sua Saúde” Working Group
DB  - Academic Search Premier
DO  - 10.1186/s12889-015-2543-2
DP  - EBSCOhost
EP  - 15
IS  - 1
JO  - BMC Public Health
KW  - RANDOMIZED controlled trials
KW  - STUDENT health
KW  - PHYSICAL activity
KW  - HEALTH education
KW  - SCHOOL environment
KW  - PREVENTION of childhood obesity
KW  - COMPARATIVE studies
KW  - EXERCISE
KW  - EXPERIMENTAL design
KW  - HEALTH behavior
KW  - HEALTH promotion
KW  - RESEARCH methodology
KW  - MEDICAL cooperation
KW  - CHILDHOOD obesity
KW  - RESEARCH
KW  - STUDENTS
KW  - TEENAGERS' conduct of life
KW  - EVALUATION research
KW  - LIFESTYLES
KW  - FORTALEZA (Brazil)
KW  - BRAZIL
LA  - eng
PB  - BioMed Central
SN  - 1471-2458
SP  - 1
TI  - Rationale and methods of a cluster-randomized controlled trial to promote active and healthy lifestyles among Brazilian students: the "Fortaleça sua Saúde" program.
UR  - https://research.ebsco.com/linkprocessor/plink?id=f935dccd-69b5-3752-b3f5-36f5c44115eb
VL  - 15
Y1  - 2015/12/07/12-7-2015
ER  - 

TY  - JOUR
AB  - &lt;bold&gt;Background: &lt;/bold&gt;Sedentary lifestyle is frequent in psychiatric disorders, however the directions of this association and benefits of physical activity are unclear. This is a systematic review about exercise in patients with bipolar disorder.&lt;bold&gt;Methods: &lt;/bold&gt;We performed a systematic literature search of studies published in English (1995 Jan to 2016 Jan) in PubMed, and Cochrane Library combining the medical terms 'physical activity' or 'sedentary' or 'physical exercise' with 'bipolar disorder' or 'mania' or 'bipolar depression'.&lt;bold&gt;Results: &lt;/bold&gt;Thirty-one studies were selected and included 15,587 patients with bipolar disorder. Sedentary lifestyle varied from 40% to 64.9%. Physical activity was associated with less depressive symptoms, better quality of life and increased functioning. Some evidence indicates a relationship between vigorous exercises and mania. Three prospective cohorts were reported; and no prospective randomized controlled trial was identified. Three studies focused on biomarkers in bipolar patients; and one reported the relationship between exercise and sleep in this group. Two assessed physical exercise in adolescents.&lt;bold&gt;Limitations: &lt;/bold&gt;(1) Differences between studies preventing a unified analysis; (2) most studies were cross-sectional; (3) motivation for exercising is a selection bias in most studies; (4) no intervention study assessing only physical exercise; (5) lack of studies comparing exercise across mood states.&lt;bold&gt;Conclusion: &lt;/bold&gt;Generally, exercise was associated with improved health measures including depressive symptoms, functioning and quality of life. Evidence was insufficient to establish a cause-effect relationship between mood and physical exercise. Future research including randomized trials is needed to clarify the role of physical activity in bipolar patients.
ID  - 114751312
AU  - Melo, Matias Carvalho Aguiar
AU  - Daher, Elizabeth De Francesco
AU  - Albuquerque, Saulo Giovanni Castor
AU  - de Bruin, Veralice Meireles Sales
DB  - Academic Search Premier
DO  - 10.1016/j.jad.2016.03.004
DP  - EBSCOhost
EP  - 38
JO  - Journal of Affective Disorders
KW  - BIPOLAR disorder
KW  - EXERCISE
KW  - SEDENTARY lifestyles
KW  - BIOMARKERS
KW  - MENTAL depression
KW  - EXERCISE &amp; psychology
KW  - QUALITY of life
KW  - SYSTEMATIC reviews
KW  - PSYCHOLOGY
LA  - eng
PB  - Elsevier B.V.
SN  - 0165-0327
SP  - 32
TI  - Exercise in bipolar patients: A systematic review.
UR  - https://research.ebsco.com/linkprocessor/plink?id=61d06901-67b7-3804-853d-5453a4e95a5d
VL  - 198
Y1  - 2016/07/01/Jul2016
ER  - 

TY  - JOUR
AB  - Background: A healthy lifestyle may improve mental health. It is yet not known whether and how a mobile intervention can be of help in achieving this in adolescents. This study investigated the effectiveness and perceived underlying mechanisms of the mobile health (mHealth) intervention #LIFEGOALS to promote healthy lifestyles and mental health. #LIFEGOALS is an evidence-based app with activity tracker, including self-regulation techniques, gamification elements, a support chatbot, and health narrative videos. Methods: A quasi-randomized controlled trial (N = 279) with 12-week intervention period and process evaluation interviews (n = 13) took place during the COVID-19 pandemic. Adolescents (12-15y) from the general population were allocated at school-level to the intervention (n = 184) or to a no-intervention group (n = 95). Health-related quality of life (HRQoL), psychological well-being, mood, self-perception, peer support, resilience, depressed feelings, sleep quality and breakfast frequency were assessed via a web-based survey; physical activity, sedentary time, and sleep routine via Axivity accelerometers. Multilevel generalized linear models were fitted to investigate intervention effects and moderation by pandemic-related measures. Interviews were coded using thematic analysis. Results: Non-usage attrition was high: 18% of the participants in the intervention group never used the app. An additional 30% stopped usage by the second week. Beneficial intervention effects were found for physical activity (χ<sup>2</sup><sub>1</sub> = 4.36, P =.04), sedentary behavior (χ<sup>2</sup><sub>1</sub> = 6.44, P =.01), sleep quality (χ<sup>2</sup><sub>1</sub> = 6.11, P =.01), and mood (χ<sup>2</sup><sub>1</sub> = 2.30, P =.02). However, effects on activity-related behavior were only present for adolescents having normal sports access, and effects on mood only for adolescents with full in-school education. HRQoL (χ<sup>2</sup><sub>2</sub> = 14.72, P &lt;.001), mood (χ<sup>2</sup><sub>1</sub> = 6.03, P =.01), and peer support (χ<sup>2</sup><sub>1</sub> = 13.69, P &lt;.001) worsened in adolescents with pandemic-induced remote-education. Interviewees reported that the reward system, self-regulation guidance, and increased health awareness had contributed to their behavior change. They also pointed to the importance of social factors, quality of technology and autonomy for mHealth effectiveness. Conclusions: #LIFEGOALS showed mixed results on health behaviors and mental health. The findings highlight the role of contextual factors for mHealth promotion in adolescence, and provide suggestions to optimize support by a chatbot and narrative episodes. Trial registration: ClinicalTrials.gov [NCT04719858], registered on 22/01/2021.
ID  - 174577830
AU  - Peuters, Carmen
AU  - Maenhout, Laura
AU  - Cardon, Greet
AU  - De Paepe, Annick
AU  - DeSmet, Ann
AU  - Lauwerier, Emelien
AU  - Leta, Kenji
AU  - Crombez, Geert
DB  - Academic Search Premier
DO  - 10.1186/s12889-023-17260-9
DP  - EBSCOhost
EP  - 19
IS  - 1
JO  - BMC Public Health
KW  - MENTAL health
KW  - QUALITY of life
KW  - SLEEP quality
KW  - REWARD (Psychology)
KW  - HEALTH behavior
KW  - Offices of Mental Health Practitioners (except Physicians)
LA  - eng
PB  - BioMed Central
SN  - 1471-2458
SP  - 1
TI  - A mobile healthy lifestyle intervention to promote mental health in adolescence: a mixed-methods evaluation.
UR  - https://research.ebsco.com/linkprocessor/plink?id=eb35afa1-399b-3ea0-abd0-609f91af6a88
VL  - 24
Y1  - 2024/01/02/1-2-2024
ER  - 

TY  - JOUR
AB  - Background: The Canadian 24-Hour Movement Guidelines for Children and Youth (“Guidelines”) not only pioneered the notion of an integrated movement continuum from sleep to vigorous-intensity physical activity but also introduced a new branded Guideline visual identity. Objectives: This study evaluated youths’ (N = 46) attention to and thoughts about the Guidelines and the brand. Design: A cross-sectional between-participants randomized intervention design was used. Sample: Canadian youth between 10 and 17 years of age comprised the study sample. Interventions: Participants were randomly assigned to view either branded Guidelines (n = 26) or unbranded Guidelines (n = 20). Youths’ eye-movements (e.g., dwell time, fixation count) were recorded during Guideline viewing. Participants completed a follow-up survey assessing brand perceptions and Guideline cognitions. Results: The branded Guidelines neither drew greater overall attention nor led to more positive brand perceptions or Guideline cognitions compared to the unbranded Guidelines. Conclusions: Exploratory analyses provide valuable, yet preliminary insight into how branding and Guideline content may shape how Guidelines are perceived and acted upon. These findings inform an agenda for future health education resources.
ID  - 160768062
AU  - Walters, A. J.
AU  - Lithopoulos, A.
AU  - Tennant, E. M.
AU  - Weissman, S.
AU  - Latimer-Cheung, A. E.
DB  - Academic Search Premier
DO  - 10.1111/phn.13064
DP  - EBSCOhost
EP  - 992
IS  - 5
JO  - Public Health Nursing
KW  - SEDENTARY lifestyles
KW  - MEMORY
KW  - STATISTICS
KW  - ANALYSIS of variance
KW  - CROSS-sectional method
KW  - EFFECT sizes (Statistics)
KW  - PHYSICAL activity
KW  - HEALTH literacy
KW  - RANDOMIZED controlled trials
KW  - EYE movement measurements
KW  - SLEEP
KW  - T-test (Statistics)
KW  - PEARSON correlation (Statistics)
KW  - EXERCISE
KW  - HEALTH behavior
KW  - HEALTH attitudes
KW  - ATTENTION
KW  - QUESTIONNAIRES
KW  - DESCRIPTIVE statistics
KW  - CHI-squared test
KW  - REPEATED measures design
KW  - INTENTION
KW  - STATISTICAL sampling
KW  - DATA analysis software
KW  - DATA analysis
KW  - HEALTH promotion
KW  - CHILDREN
KW  - ADOLESCENCE
KW  - CANADA
KW  - Marketing Research and Public Opinion Polling
LA  - eng
PB  - Wiley-Blackwell
SN  - 0737-1209
SP  - 982
TI  - Exploring attention to the Canadian 24-Hour Movement Guidelines for Children and Youth using eye-tracking: A randomized control trial.
UR  - https://research.ebsco.com/linkprocessor/plink?id=0f89e12e-b466-3c41-a1d9-2a615c7cb9e7
VL  - 39
Y1  - 2022/09/01/Sep-Oct2022
ER  - 

TY  - JOUR
AB  - Objective: Specific modifiable factors (e.g., screen time [ST], sleep duration, physical activity, or social connections) are targets for reducing depression risk in adults. However, research in adolescents lacks causal inference implementations, as prevention trials are costly and often prohibitive. Emulating randomized trials with observational data enables inference regarding hypothetical interventions on modifiable factors that reduce depression risk, in general and at-risk populations. Method: Data from the Adolescent Brain Cognitive Development (N = 8,699) and the Generation R (N = 3,739) studies were leveraged for modifiable factors (age 10) and internalizing symptoms (age 12–14). We (a) tested prospective associations of each modifiable factor with internalizing symptoms under target trial emulation (TTE) and (b) used G-formula to estimate the potential effects on internalizing symptoms if hypothetical interventions were implemented. Analyses were conducted in the full sample (universal prevention setting) and at-risk youth (selective and indicated prevention setting). Results: First, under TTE, only ST associated with internalizing symptoms. Second, in the universal prevention setting, adhering to more stringent ST guidelines (0–1 hr) decreased internalizing symptoms by 0.10–0.16 SDs while following more lenient guidelines (3–4 hr) increased them by 0.07–0.09 SDs, compared to existing guidelines (2 hr). Such changes were greater in the indicated (subclinical symptom) prevention settings and robust to residual confounding. Restricting physical activity reduced internalizing risk in the indicated setting, but findings were not robust. Conclusions: With a causally informed strategy, we demonstrated the potential effects of numerous hypothetical interventions on modifiable factors for depression risk reduction, across multiple preventive settings. What is the public health significance of this article?: There is a need to prevent depression in young people. Modifiable factors are promising for reducing the risk of depression, but more work is needed to evaluate the impact of modifying these factors across a range of prevention scenarios. Considering several modifiable factors (e.g., sleep, physical activity, screen time, social support), this study quantifies the potential impact of relaxing versus adopting more stringent screen time and physical activity guidelines on internalizing symptoms, especially for children at risk due to elevated subthreshold symptoms, which, if supported by further evidence, could be used to refine recommendations for children and their families.
ID  - 183942620
AU  - Dall'Aglio, Lorenza
AU  - Labrecque, Jeremy A.
AU  - Schuurmans, Isabel
AU  - Zhang, Yingzhe
AU  - Creasey, Nicole
AU  - Wilson, Marina
AU  - Kennedy, Chris J.
AU  - Muetzel, Ryan L.
AU  - Smoller, Jordan W.
AU  - Tiemeier, Henning
AU  - Choi, Karmel W.
DB  - Academic Search Premier
DO  - 10.1037/ccp0000912
DP  - EBSCOhost
EP  - 266
IS  - 4
JO  - Journal of Consulting &amp; Clinical Psychology
KW  - INTERNALIZING behavior
KW  - YOUNG adults
KW  - SCREEN time
KW  - SLEEP duration
KW  - NEURAL development
LA  - eng
PB  - American Psychological Association
SN  - 0022-006X
SP  - 252
TI  - Evaluating Hypothetical Prevention Strategies for Internalizing Symptoms in the General Population and At-Risk Children.
UR  - https://research.ebsco.com/linkprocessor/plink?id=111f4114-1b95-3d74-a197-f9796dd8bbad
VL  - 93
Y1  - 2025/04/01/Apr2025
ER  - 

TY  - JOUR
AB  - Purpose: To test the effects of a physical activity intervention program on symptoms of mental disorders among adolescents. Methods: This study is a 12-week cluster randomized controlled trial. The sample consisted of 306 adolescents (45,8% male, age: 13,6 [0,72] years; 54.2% female, age: 13.5 [0.69] years), randomized into an intervention group (N = 165) and a control group (N = 141). The physical activity program involved sessions including muscle strengthening and cardiorespiratory exercises and lifestyle guidance. The mental health indicators analyzed were: anxiety, depression, sleep, and psychological well-being. Intervention effects were analyzed by generalized estimating equations. Results: After 12 weeks, no significant improvements were observed in the intervention group for sleep; anxiety; depression, and psychological well-being. In the subgroup analysis, significant group×time interactions were observed for adolescents who were classified with moderate symptoms of depression (mean difference: -0.97, p = 0.002) and anxiety (mean difference: -3.03, p = 0.01) with favorable effects for intervention group. Conclusion: After the 12-week intervention period, it can be concluded that 12 weeks of school-based physical activity intervention significantly reduced symptoms of anxiety and depression in adolescents with moderate/severe symptoms. Furthermore, the intervention contributed to the maintenance of psychological well-being, since the control group showed a significant reduction in this mental health indicator.
ID  - 182956557
AU  - da Silva, Jadson Marcio
AU  - Castilho dos Santos, Géssika
AU  - de Oliveira Barbosa, Rodrigo
AU  - de Souza Silva, Thais Maria
AU  - Correa, Renan Camargo
AU  - da Costa, Bruno Gonçalves Galdino
AU  - Kennedy, Sarah G.
AU  - Stabelini Neto, Antonio
DB  - Academic Search Premier
DO  - 10.1186/s12889-025-21620-y
DP  - EBSCOhost
EP  - 9
IS  - 1
JO  - BMC Public Health
KW  - CLUSTER randomized controlled trials
KW  - COGNITIVE psychology
KW  - PSYCHOLOGICAL well-being
KW  - PUBLIC health
KW  - MEDICAL sciences
KW  - Health and Welfare Funds
LA  - eng
PB  - BioMed Central
SN  - 1471-2458
SP  - 1
TI  - Effects of a school-based physical activity intervention on mental health indicators in a sample of Brazilian adolescents: a cluster randomized controlled trial.
UR  - https://research.ebsco.com/linkprocessor/plink?id=6ca1ec00-680d-3c38-bb51-461fdc408129
VL  - 25
Y1  - 2025/02/10/2-10-2025
ER  - 

TY  - JOUR
AB  - Background: The present study aimed to analyse the effect of an intervention for increasing physical activity (PA) and reducing sedentary time on adolescents' total sleep time (TST) and to examine whether the effect on adolescents' TST was mediated by the intervention changes on screen‐based sedentary time. Methods: This study was a school‐based cluster‐randomized controlled trial conducted with Brazilian adolescents in Grades 7 to 9 (in 2017). Three schools participated in each of the intervention group (IG) and control group (CG). The intervention involved the following three strategies designed to increase PA and reduce sedentary time: (a) teacher training, (b) environmental improvements, and (c) health educational component. TST and screen‐based sedentary time (television use, cell phone use, playing on computer/video game, and computer use that is not for gaming purposes) on weekdays and weekends were assessed using a standardized questionnaire. Generalized linear mixed models were conducted to verify the effect of the intervention on TST. Mediation analyses were used to examine the mediator role of changes in screen‐based sedentary time in the relationship between the intervention and TST. Results: Overall, 597 students participated in this study (mean age: 13.0 ± 1.0 years; IG: n = 351; CG: n = 246). The intervention had no effect on TST on weekdays and weekends. Adolescents in the IG were more likely to report ≤2 hr of television viewing per day on weekdays at follow‐up. Mediated effects by screen media use were not significant. Conclusions: The school‐based intervention for increasing PA and reducing sedentary time had no effect on adolescents' TST.
ID  - 142538094
AU  - Knebel, Margarethe Thaisi Garro
AU  - Borgatto, Adriano Ferreti
AU  - Lopes, Marcus Vinicius Veber
AU  - Santos, Priscila Cristina
AU  - Matias, Thiago Sousa
AU  - Narciso, Fernanda Veruska
AU  - Silva, Kelly Samara
DB  - Academic Search Premier
DO  - 10.1111/cch.12755
DP  - EBSCOhost
EP  - 389
IS  - 3
JO  - Child: Care, Health &amp; Development
KW  - TEACHER education
KW  - ECOLOGY
KW  - HEALTH education
KW  - MASS media
KW  - MIDDLE school students
KW  - QUESTIONNAIRES
KW  - STATISTICAL sampling
KW  - SLEEP
KW  - TELEVISION
KW  - TIME
KW  - VIDEO games
KW  - RANDOMIZED controlled trials
KW  - SMARTPHONES
KW  - SEDENTARY lifestyles
KW  - PHYSICAL activity
KW  - SCREEN time
KW  - DESCRIPTIVE statistics
KW  - ADOLESCENCE
KW  - BRAZIL
KW  - Marketing Research and Public Opinion Polling
KW  - Consumer Electronics Repair and Maintenance
KW  - Video game design and development services
KW  - Video game publishers
KW  - Doll, Toy, and Game Manufacturing
KW  - Home entertainment equipment merchant wholesalers
LA  - eng
PB  - Wiley-Blackwell
SN  - 0305-1862
SP  - 381
TI  - Mediating role of screen media use on adolescents' total sleep time: A cluster‐randomized controlled trial for physical activity and sedentary behaviour.
UR  - https://research.ebsco.com/linkprocessor/plink?id=236bbbf8-afd5-35f4-b75f-b02815ec50b0
VL  - 46
Y1  - 2020/05/01/May2020
ER  - 

TY  - JOUR
AB  - &lt;bold&gt;Purpose: &lt;/bold&gt;Primary dysmenorrhea is the most common gynecological problem in young women and adolescents. Exercise therapy provides positive effects on women with primary dysmenorrhea. The aim of the study was to investigate the effects of a combined exercise program on pain, sleep and menstrual symptoms in patients with primary dysmenorrhea.&lt;bold&gt;Methods: &lt;/bold&gt;The study is a randomized controlled study. The study included 28 sedentary individuals. The participants were assigned to two groups as the exercise (mean age 22.9 ± 2.0 years) and the control (mean age 23.1 ± 1.8 years) groups. The exercise protocol was carried out with the exercise group three times a week for eight weeks. The Visual Analog Scale (VAS) was used for assessing the intensity of pain. The Menstrual Symptom Questionnaire (MSQ) and Pittsburgh Sleep Quality Index (PSQI) were used for evaluating menstrual symptoms and sleep quality, respectively. The study was registered on the Clinical Trials website by the number NCT03625375.&lt;bold&gt;Results: &lt;/bold&gt;The comparisons between the groups revealed statistically significant differences in abdominal pain severity, MSQ total score and the subscale scores of negative outcomes and management methods (p &lt; 0.05). The intragroup comparisons of the exercise group demonstrated that the scores of the low back pain and abdominal pain and the MSQ and PSQI scores were found to be significantly different after the 8-week program (p &lt; 0.05).&lt;bold&gt;Conclusion: &lt;/bold&gt;The combined exercise therapy is an effective way to manage symptoms associated with primary dysmenorrhea.
ID  - 143543582
AU  - Kirmizigil, Berkiye
AU  - Demiralp, Cisel
DB  - Academic Search Premier
DO  - 10.1007/s00404-020-05579-2
DP  - EBSCOhost
EP  - 163
IS  - 1
JO  - Archives of Gynecology &amp; Obstetrics
KW  - DYSMENORRHEA
KW  - CLINICAL trials
KW  - EXERCISE therapy
KW  - LUMBAR pain
KW  - EXERCISE
KW  - ABDOMINAL pain
KW  - TREATMENT of dysmenorrhea
KW  - RESEARCH
KW  - RESEARCH methodology
KW  - EVALUATION research
KW  - MEDICAL cooperation
KW  - COMPARATIVE studies
KW  - RANDOMIZED controlled trials
KW  - QUESTIONNAIRES
KW  - Research and Development in the Physical, Engineering, and Life Sciences (except Biotechnology)
LA  - eng
PB  - Springer Nature
SN  - 0932-0067
SP  - 153
TI  - Effectiveness of functional exercises on pain and sleep quality in patients with primary dysmenorrhea: a randomized clinical trial.
UR  - https://research.ebsco.com/linkprocessor/plink?id=1b43bf4f-c0b5-3fc1-ab5b-79b7b04b11f8
VL  - 302
Y1  - 2020/07/01/Jul2020
ER  - 

TY  - JOUR
AB  - Short sleep duration is associated with heightened cardiometabolic disease risk and has reached epidemic proportions among children, adolescents and adults. Potential mechanisms underlying this association are complex and multifaceted, including disturbances in circadian timing, food intake and appetitive hormones, brain regions linked to control of hedonic eating, physical activity, an altered microbiome and impaired insulin sensitivity. Sleep extension, or increasing total sleep duration, is an emerging and ecologically relevant intervention with significant potential to advance our understanding of the mechanisms underlying the association between short sleep duration and the risk of cardiometabolic disease. If effective, sleep extension interventions have potential to improve cardiometabolic health across the lifespan. Existing data show that sleep extension is feasible and might have potential cardiometabolic health benefits, although there are limitations that the field must overcome. Notably, most existing studies are short term (2–8 weeks), use different sleep extension strategies, analyse a wide array of cardiometabolic health outcomes in different populations and, frequently, lack adequate statistical power, thus limiting robust scientific conclusions. Overcoming these limitations will require fully powered, randomized studies conducted in people with habitual short sleep duration and existing cardiometabolic risk factors. Additionally, randomized controlled trials comparing different sleep extension strategies are essential to determine the most effective interventions. Ongoing and future research should focus on elucidating the potential cardiometabolic health benefits of sleep extension. Such studies have high potential to generate crucial knowledge with potential to improve health and quality of life for those struggling with short sleep duration.
ID  - 181226351
AU  - Duraccio, Kara M.
AU  - Kamhout, Sarah
AU  - Baron, Kelly G.
AU  - Reutrakul, Sirimon
AU  - Depner, Christopher M.
DB  - Academic Search Premier
DO  - 10.1113/JP284911
DP  - EBSCOhost
EP  - 6586
IS  - 23
JO  - Journal of Physiology
KW  - SLEEP duration
KW  - SLEEP
KW  - SLEEP hygiene
KW  - WEIGHT loss
KW  - INSULIN sensitivity
LA  - eng
PB  - Wiley-Blackwell
SN  - 0022-3751
SP  - 6571
TI  - Sleep extension and cardiometabolic health: what it is, possible mechanisms and real‐world applications.
UR  - https://research.ebsco.com/linkprocessor/plink?id=9fc82ef7-f77c-3a97-a769-a243dbf9ca15
VL  - 602
Y1  - 2024/12/01/Dec2024
ER  - 

TY  - JOUR
AB  - BACKGROUND: Our primary aim was to evaluate the effects of 2 family-based obesity management interventions compared with a control group on BMI in low-income adolescents with overweight or obesity. METHODS: In this randomized clinical trial, 360 urban-residing youth and a parent were randomly assigned to 1 of 2 behaviorally distinct family interventions or an education-only control group. Eligible children were entering the sixth grade with a BMI ≥85th percentile. Interventions were 3 years in length; data were collected annually for 3 years. Effects of the interventions on BMI slope (primary outcome) over 3 years and a set of secondary outcomes were assessed. RESULTS: Participants were primarily African American (77%), had a family income of &lt;25 000 per year, and obese at enrollment (68%). BMI increased over time in all study groups, with group increases ranging from 0.95 to 1.08. In an intent-to-treat analysis, no significant differences were found in adjusted BMI slopes between either of the family-based interventions and the control group (P = .35). No differences were found between the experimental and control groups on secondary outcomes of diet, physical activity, sleep, perceived stress, or cardiometabolic factors. No evidence of effect modification of the study arms by sex, race and/or ethnicity, household income, baseline levels of child and parent obesity, or exposure to a school fitness program were found. CONCLUSIONS: In this low-income, adolescent population, neither of the family-based interventions improved BMI or health-related secondary outcomes. Future interventions should more fully address poverty and other social issues contributing to childhood obesity.
ID  - 136776481
AU  - Moore, Shirley M.
DB  - Academic Search Premier
DO  - 10.1542/peds.2018-2185
DP  - EBSCOhost
EP  - 11
IS  - 6
JO  - Pediatrics
KW  - PREVENTION of childhood obesity
KW  - BLACK people
KW  - DIET
KW  - FAMILY psychotherapy
KW  - INCOME
KW  - PARENTING
KW  - POVERTY
KW  - STATISTICAL sampling
KW  - SLEEP
KW  - PSYCHOLOGICAL stress
KW  - URBAN health
KW  - BODY mass index
KW  - RANDOMIZED controlled trials
KW  - TREATMENT effectiveness
KW  - PHYSICAL activity
KW  - ADOLESCENCE
KW  - Marketing Research and Public Opinion Polling
LA  - eng
PB  - American Academy of Pediatrics
SN  - 0031-4005
SP  - 1
TI  - Two Family Interventions to Reduce BMI in Low-Income Urban Youth: A Randomized Trial.
UR  - https://research.ebsco.com/linkprocessor/plink?id=0b56883a-389c-3fdb-a35c-25dad54e20da
VL  - 143
Y1  - 2019/06/01/Jun2019
ER  - 

TY  - JOUR
AB  - The present study aimed to explore the effects of a single 10-mg dose of melatonin (MEL) administration after exhaustive late-evening exercise on sleep quality and quantity, and short-term physical and cognitive performances in healthy teenagers. Ten male adolescent athletes (mean ± SD, age = 15.4 ± 0.3 years, body-mass = 60.68 ± 5.7 kg, height = 167.9 ± 6.9 cm and BMI = 21.21 ± 2.5) performed two test sessions separated by at least one week. During each session, participants completed the Yo-Yo intermittent-recovery-test level-1 (YYIRT-1) at ~20:00 h. Then, sleep polysomnography was recorded from 22:15 min to 07:00 h, after a double blind randomized order administration of a single 10-mg tablet of MEL (MEL-10 mg) or Placebo (PLA). The following morning, Hooper wellness index was administered and the participants performed the Choice Reaction Time (CRT) test, the Zazzo test and some short-term physical exercises (YYIRT-1, vertical and horizontal Jumps (VJ; HJ), Hand grip strength (HG), and five-jump test (5-JT)). Evening total distance covered in the YYIRT-1 did not change during the two conditions (p &gt; 0.05). Total sleep time (Δ = 24.55 mn; p &lt; 0.001), sleep efficiency (Δ = 4.47%; p &lt; 0.001), stage-3 sleep (N3 sleep) (Δ = 1.73%; p &lt; 0.05) and rapid-eye-movement sleep (Δ = 2.15%; p &lt; 0.001) were significantly higher with MEL in comparison with PLA. Moreover, sleep-onset-latency (Δ = -8.45mn; p &lt; 0.001), total time of nocturnal awakenings after sleep-onset (NA) (Δ = -11 mn; p &lt; 0.001), stage-1 sleep (N1 sleep) (Δ = -1.7%; p &lt; 0.001) and stage-2 sleep (N2 sleep) (Δ = −1.9%; p &lt; 0.05) durations were lower with MEL. The Hooper index showed a better subjective sleep quality, a decrease of the subjective perception of fatigue and a reduced level of muscle soreness with MEL. Moreover, MEL improved speed and performance but not inaccuracy during the Zazzo test. CRT was faster with MEL. Morning YYIRT-1 (Δ = 82 m; p &lt; 0.001) and 5-JT (Δ = 0.08 m; p &lt; 0.05) performances were significantly higher with MEL in comparison with PLA. In contrast, HG, VJ and HJ performances did not change during the two conditions (p &gt; 0.05). The administration of a single dose of MEL-10 mg after strenuous late-evening exercise improved sleep quality and quantity, selective attention, subjective assessment of the general wellness state, and some short-term physical performances the following morning in healthy teenagers.
ID  - 132556454
AU  - Cheikh, Mohamed
AU  - Hammouda, Omar
AU  - Gaamouri, Nawel
AU  - Driss, Tarak
AU  - Chamari, Karim
AU  - Cheikh, Ridha Ben
AU  - Dogui, Mohamed
AU  - Souissi, Nizar
DB  - Academic Search Premier
DO  - 10.1080/07420528.2018.1474891
DP  - EBSCOhost
EP  - 1293
IS  - 9
JO  - Chronobiology International: The Journal of Biological &amp; Medical Rhythm Research
KW  - MELATONIN
KW  - EXERCISE
KW  - ATHLETES
KW  - PERFORMANCE
KW  - SLEEP
KW  - SLEEP-wake cycle
KW  - Other Spectator Sports
LA  - eng
PB  - Taylor &amp; Francis Ltd
SN  - 0742-0528
SP  - 1281
TI  - Melatonin ingestion after exhaustive late-evening exercise improves sleep quality and quantity, and short-term performances in teenage athletes.
UR  - https://research.ebsco.com/linkprocessor/plink?id=4c7fb7a4-5ae5-3e3a-be4c-ea19a9a86db2
VL  - 35
Y1  - 2018/09/01/Sep2018
ER  - 

TY  - JOUR
AB  - Objective: Yoga has also been implemented in healthcare institutions to manage disease-sequelae, including pain, anxiety, depression, fatigue, and insomnia. In this study, we aimed to evaluate the effect of Yoga-based mindfulness training on anxiety and depression in adolescents with type 1 diabetes (T1D) at clinics of the Shiraz University of Medical Science. Materials and Methods: This study was conducted via a quasi-experimental method pretest-posttest design on 10-17 years old subjects with T1D, Shiraz, Iran, in 2019-2020. Twenty patients were randomized to the education group (n=10) and the control group (n=10). Data collection tools included the depression, anxiety, and stress scale (DASS-21). The group training intervention was done for the experimental group (ten weeks, 45 minutes every week) without training for the control group. Three months after the training, two groups filled questionnaires. Data were analyzed by multivariate analysis of covariance (MANCOVA) using SPSS-22 software. Results: The findings revealed a significant reduction in the mean anxiety level of patients in the intervention group before and after intervention (P&lt; 0.05). Furthermore, following group training, there was a significant change in the mean of depression and stress among the patients in the intervention group (P&lt; 0.05). Conclusion: Yoga-based mindfulness training was found to improve depression and anxiety in T1DM adolescents. As a consequence, including training sessions in the appropriate care plans would be advantageous.
ID  - 157144819
AU  - Jahandarpour, Sara
AU  - Sobhani, Mohammad Reza
DB  - Academic Search Premier
DO  - 10.18502/ijdo.v14i2.9452
DP  - EBSCOhost
EP  - 94
IS  - 2
JO  - Iranian Journal of Diabetes &amp; Obesity (IJDO)
KW  - TYPE 1 diabetes
KW  - DEPRESSION in adolescence
KW  - MENTAL depression
KW  - MINDFULNESS
KW  - ANALYSIS of covariance
LA  - eng
PB  - Yazd Diabetes Research Center
SN  - 2008-6792
SP  - 87
TI  - Yoga-based Mindfulness Training as an Intervention for the Reduction of Symptoms of Anxiety and Depression in Children and Adolescents with Type 1 Diabetes.
UR  - https://research.ebsco.com/linkprocessor/plink?id=7aae7b5b-675a-3160-9adb-a3804da5e6d5
VL  - 14
Y1  - 2022/06/01/Summer2022
ER  - 

TY  - JOUR
AB  - Background: Myopia and obesity in children and adolescents have become serious public health problems that endanger public health, especially in China. Unhealthy lifestyle behaviors are environmental drivers of both myopia and obesity. This protocol describes a study to evaluate the effectiveness of "22510SS", that is 2 h of daytime outdoor activities ('2'); Limit screen time to no more than 2 h per day ('2'); Consume at least 5 servings of fruits and vegetables daily ('5'); Attain 1 h of physical activity daily ('1'); Consume 0 sugar-sweetened beverages ('0'); Reasonable sleep duration ('S'); Regular supervision ('S'). A school-based, multifaceted intervention strategy for myopia and obesity prevention, and to assess and explore the implementation of "22510SS" with regards to acceptability, feasibility, adoption, usage and maintenance. Methods and analysis: This study aims to develop a comprehensive intervention strategy "22510SS" based on the socio-ecological model, and A two-arm cluster randomized trial with a parallel-group of a 1:1 allocation ratio in 36 primary and secondary schools to test its evidence-based intervention programs on the effects and implementation of myopia and obesity epidemics in children and adolescents in grades 4 and 7. The primary outcomes will include differences in visual acuity, body mass index, outdoor activity indicators, screen time, fruit and vegetable intake, high-quality protein intake, sugar-sweetened beverage intake, sleep duration, and level of monitoring among children and adolescents. Secondary outcomes will assess the acceptability, feasibility, uptake, use, and maintenance of the intervention. Effects on the primary and secondary outcomes will be analyzed using linear and logistic regression analyses, as well as difference-in-difference analysis, taking into account cluster effects and possible confounding factors. Process assessments will also be conducted through quantitative and qualitative analyses, including acceptability, feasibility, gender, adoption, implementation, and sustainability. Discussion: This study will evaluate the effectiveness of "22510SS" and examine its implementation in the school-based network nesting family and clinic. Following this intervention study, the integrated intervention program focused on myopia and obesity among children and adolescents have great potential to be implemented in China to promote and support healthy lifestyle behavior change and reduce the risk of myopia and obesity in children and adolescents. Trial registration: NCT05275959. Registered 23 Mach 2022.
ID  - 167362086
AU  - Wang, Xinxin
AU  - Dang, Jiajia
AU  - Liu, Jieyu
AU  - Liu, Yunfei
AU  - Wang, Yaqi
AU  - Shi, Di
AU  - Chen, Ziyue
AU  - Yuan, Wen
AU  - Cai, Shan
AU  - Mi, Jie
AU  - Xiao, Pei
AU  - Li, Li
AU  - Fan, Yunwei
AU  - Gao, Aiyu
AU  - Chen, Haihua
AU  - Zhuang, Lili
AU  - Yu, Zhaocang
AU  - Li, Jianhui
AU  - Yang, Dongmei
AU  - Yang, Gang
DB  - Academic Search Premier
DO  - 10.1186/s12889-023-16270-x
DP  - EBSCOhost
EP  - 20
IS  - 1
JO  - BMC Public Health
KW  - CLUSTER randomized controlled trials
KW  - CHILDHOOD obesity
KW  - HEALTH behavior
KW  - MYOPIA
KW  - SLEEP duration
KW  - ADOLESCENCE
KW  - TEENAGE girls
KW  - CHINA
LA  - eng
PB  - BioMed Central
SN  - 1471-2458
SP  - 1
TI  - A cluster randomized trial of a comprehensive intervention nesting family and clinic into school centered implementation to reduce myopia and obesity among children and adolescents in Beijing, China: study protocol.
UR  - https://research.ebsco.com/linkprocessor/plink?id=1e68f7bd-6281-3562-9ead-03449d32bb15
VL  - 23
Y1  - 2023/07/27/7-27-2023
ER  - 

TY  - JOUR
AB  - Purpose: Our study explored the mediating effect of sleep‐related variables on older adolescents' mental health in the context of a school‐based physical activity intervention. Methods: We evaluated the Burn 2 Learn (B2L) intervention using a cluster randomized controlled trial, which included two cohorts. Participants for this sub‐study were from the second cohort, which included 292 older adolescents (16.0 ± 0.5 years) from 10 secondary schools in New South Wales, Australia. Teachers at intervention schools delivered two high‐intensity activity breaks (approximately 10 mins) per week to students during academic lessons. Participants completed measures of mental health (i.e., perceived stress and internalizing problems) and hypothesized mediators (i.e., sleep duration, sleep latency, awakenings, and daytime sleepiness) at baseline (February–April 2019) and post‐intervention (August–September 2019). Single mediation analyses were conducted to explore the potential mediating effects of sleep variables on mental health outcomes using a product‐of‐coefficient test. Results: We observed a small statistically significant effect for perceived stress (β = −0.11, SE = 0.034, p = 0.002), but not for internalizing problems (β = 0.02, SE = 0.051, p = 0.760). There were no significant intervention effects for sleep‐related variables. Several sleep‐related variables were associated with mental health outcomes but no mediated effects were found. Conclusion: The B2L intervention had a small beneficial effect on perceived stress, however our mediation analyses suggest this was not explained by changes in sleep‐related variables. Markers of sleep were associated with mental health constructs, highlighting the importance of sleep for good psychological health. However, in the context of a physical activity intervention, effects on mental health may be driven by other behavioral, neurobiological, or psychosocial mechanisms. ABSTRACT FROM AUTHOR
ID  - 173013730
AU  - Leahy, Angus A.
AU  - Diallo, Thierno M. O.
AU  - Eather, Narelle
AU  - Duncan, Mitch J.
AU  - Smith, Jordan J.
AU  - Morgan, Philip J.
AU  - Lubans, David R.
DB  - SPORTDiscus with Full Text
DP  - EBSCOhost
EP  - 2380
IS  - 11
JO  - Scandinavian Journal of Medicine &amp; Science in Sports (John Wiley &amp; Sons, Inc.)
KW  - HIGH schools
KW  - MENTAL health
KW  - EXERCISE physiology
KW  - SLEEP
KW  - PHYSICAL activity
KW  - EXERCISE intensity
KW  - PSYCHOLOGICAL stress
KW  - NEW South Wales
KW  - CLUSTER sampling
KW  - SCHOOL health services
KW  - RANDOMIZED controlled trials
KW  - CRONBACH'S alpha
KW  - FACTOR analysis
KW  - DESCRIPTIVE statistics
KW  - RESEARCH funding
KW  - STATISTICAL sampling
KW  - LONGITUDINAL method
LA  - English
SN  - 16000838
SP  - 2369
TI  - Mediating effects of sleep on mental health in older adolescents: Findings from the Burn 2 Learn randomized controlled trial.
UR  - https://research.ebsco.com/linkprocessor/plink?id=31ccdb96-28d5-30ca-85f4-fa69a7010f52
VL  - 33
Y1  - 2023/11/01/Nov2023
ER  - 
