# Supplementary material for: Effects of exercise interventions on sleep quality in adolescents: a systematic review and meta-analysis
Source: Front Public Health. 2025 Sep 3;13:1623506. doi: 10.3389/fpubh.2025.1623506 (PMC12452866; doi:10.3389/fpubh.2025.1623506)
Supplement: Supplementary file 1 [file Data_Sheet_1.ZIP › Literature Search Record/Embase-316.ris]

TY  - JOUR
M3  - Article
Y1  - 2025
VL  - 23
IS  - 1
SN  - 1741-7015
JF  - BMC Medicine
JO  - BMC Med.
UR  - https://www-embase-com-443.webvpn.cams.tsgvip.top/search/results?subaction=viewrecord&id=L2034063352&from=export
U2  - L2034063352
DB  - Embase
U3  - 2025-04-04
U4  - 2025-04-09
L2  - https://dx-doi-org.webvpn.cams.tsgvip.top/10.1186/s12916-025-04012-2
DO  - 10.1186/s12916-025-04012-2
A1  - Xu, J.
A1  - Ni, H.
A1  - Zhan, H.
A1  - Yu, H.
A1  - Lu, Z.
A1  - Zhang, J.
A1  - Meng, H.
A1  - Hang, L.
A1  - Mao, L.
A1  - Xu, X.
A1  - Ma, X.
A1  - Wu, Q.
A1  - Xu, W.
A1  - Xiang, D.
A1  - Zeng, Y.
A1  - Meng, D.
A1  - Teng, X.
A1  - Yu, L.
A1  - Zeng, L.
A1  - Ni, P.
A1  - Miao, H.
A1  - Fu, S.
A1  - Wang, L.
A1  - He, Z.
A1  - Zhang, C.
A1  - Lv, X.
A1  - Xu, H.
A1  - Wu, Y.
A1  - Lv, W.
A1  - Shi, Q.
A1  - Hu, J.
M1  - (Xu J.; Ni H.; Zhan H.; Lu Z.; Zhang J.; Hang L.; Xu X.; Wu Q.; Xiang D.; Zeng Y.; Meng D.; Teng X.; Yu L.; Zeng L.; Ni P.; Miao H.; Fu S.; Wang L.; He Z.; Zhang C.; Lv X.; Xu H.; Lv W.; Hu J., dr_hujian@zju.edu.cn) Department of Thoracic Surgery, The First Affiliated Hospital, Zhejiang University School of Medicine, Hangzhou, China
M1  - (Xu J.; Ni H.; Zhan H.; Lu Z.; Zhang J.; Hang L.; Xu X.; Wu Q.; Xiang D.; Zeng Y.; Meng D.; Teng X.; Yu L.; Zeng L.; Ni P.; Miao H.; Fu S.; Wang L.; He Z.; Zhang C.; Lv X.; Xu H.; Lv W.; Hu J., dr_hujian@zju.edu.cn) Enhanced Recovery After Surgery (ERAS) Center of Thoracic Surgery, The First Affiliated Hospital, Zhejiang University School of Medicine, Hangzhou, China
M1  - (Yu H.; Shi Q., qshi@cqmu.edu.cn) State Key Laboratory of Ultrasound in Medicine and Engineering, College of Biomedical Engineering, Chongqing Medical University, Chongqing, China
M1  - (Meng H.; Mao L.; Ma X.; Xu W.) Department of Rehabilitation Medicine, The First Affiliated Hospital, Zhejiang University School of Medicine, Hangzhou, China
M1  - (Wu Y.) Department of Toxicology of School of Public Health, Zhejiang University School of Medicine, Hangzhou, China
M1  - (Shi Q., qshi@cqmu.edu.cn) School of Public Health, Chongqing Medical University, Chongqing, China
M1  - (Hu J., dr_hujian@zju.edu.cn) Key Laboratory of Clinical Evaluation Technology for Medical Device of Zhejiang Province, Hangzhou, China
AD  - J. Hu, Department of Thoracic Surgery, The First Affiliated Hospital, Zhejiang University School of Medicine, Hangzhou, China
AD  - Q. Shi, State Key Laboratory of Ultrasound in Medicine and Engineering, College of Biomedical Engineering, Chongqing Medical University, Chongqing, China
T1  - Efficacy of digital therapeutics for perioperative management in patients with lung cancer: a randomized controlled trial
LA  - English
KW  - ChiCTR2200064723
KW  - data analysis software
KW  - R software version 4.3.1
KW  - SAS 9.4
KW  - SPSS 22.0
KW  - adolescent
KW  - adult
KW  - aerobic exercise
KW  - aged
KW  - article
KW  - breathing exercise
KW  - cancer staging
KW  - cancer surgery
KW  - cancer therapy
KW  - Charlson Comorbidity Index
KW  - clinical trial
KW  - controlled study
KW  - Digital therapeutics
KW  - drug efficacy
KW  - education
KW  - exercise
KW  - female
KW  - follow up
KW  - forced expiratory volume
KW  - functional status
KW  - hospital discharge
KW  - hospital readmission
KW  - hospitalization
KW  - human
KW  - knowledge
KW  - length of stay
KW  - lobectomy
KW  - lung cancer
KW  - lung function
KW  - lung lobe
KW  - lung surgery
KW  - major clinical study
KW  - male
KW  - minimally invasive surgery
KW  - outcome assessment
KW  - patient care
KW  - patient satisfaction
KW  - perioperative care
KW  - postoperative care
KW  - questionnaire
KW  - randomized controlled trial
KW  - resistance training
KW  - scoring system
KW  - segmentectomy
KW  - smoking
KW  - training
KW  - wedge resection
KW  - R software version 4.3.1
KW  - SAS 9.4
KW  - SPSS 22.0
C3  - R software version 4.3.1(R Foundation)
C3  - SAS  9.4
C3  - SPSS 22.0(IBM,United States)
C4  - IBM(United States)
C4  - R Foundation
N2  - Background: Perioperative management and lung function recovery are vital for lung cancer patients. We conducted an open-label, single-center, noninferiority, randomized controlled trial in China to evaluate the efficacy of digital therapeutic (DTx)-assisted management vs. multidisciplinary management (MM) in the perioperative management of patients with lung cancer. Methods: From July 2022 to June 2023, 186 minimally invasive lung surgery patients were randomized, and 147 completed the study. The participants were randomly assigned a 1:1 ratio to receive DTx-assisted management (n = 72) or traditional MM (n = 75). The primary endpoint was the pulmonary function recovery rate measured by forced expiratory volume in the first second (FEV1%) 3 weeks after surgery, and the noninferiority margin was set to 4.8%. The secondary endpoints included hospital stay duration, 90-day unplanned readmission rate, symptom scores, patient management time, and patient satisfaction rate. Exploratory endpoints include factors influencing postoperative lung function recovery. Results: The lung function FEV1% recovery rate of the DTx group was not inferior to that of the MM group (87.18% ± 11.01% vs. 84.21% ± 11.75%). There were no significant differences between the two groups in terms of postoperative hospitalization duration or 90-day unplanned readmission rates. The patient management time in the DTx group was significantly shorter than that in the MM group (1.48 ± 3.22 min vs. 16.67 ± 6.41 min, P < 0.001). Patient symptom scores tended to decrease over time after discharge, and the 5 target symptoms included pain, coughing, shortness of breath, disturbed sleep, and fatigue. On the 7th day after discharge, the DTx group had a lower occurrence rate of the 5 target symptoms triggering the alert threshold compared to the MM group (P = 0.002). Patients with higher education levels achieved a better FEV1% recovery rate with DTx-assisted management (P = 0.021). Conclusions: Compared with the MM group, the DTx group achieved noninferior results in all evaluated clinically meaningful endpoints but was significantly more efficient in perioperative management, providing an alternative digitalized management mode for patients with lung cancer surgery. Trial registration: ChiCTR2200064723.
ER  - 

TY  - JOUR
M3  - Article in Press
Y1  - 2025
SP  - 1
EP  - 16
SN  - 1541-3144
JF  - Physical & occupational therapy in pediatrics
JO  - Phys Occup Ther Pediatr
UR  - https://www-embase-com-443.webvpn.cams.tsgvip.top/search/results?subaction=viewrecord&id=L646719250&from=export
U2  - L646719250
C5  - 40028780
DB  - Medline
U3  - 2025-03-17
L2  - https://dx-doi-org.webvpn.cams.tsgvip.top/10.1080/01942638.2025.2469567
DO  - 10.1080/01942638.2025.2469567
A1  - Kilic, K.
A1  - Vardar-Yagli, N.
A1  - Ademhan-Tural, D.
A1  - Sunman, B.
A1  - Ozsezen, B.
A1  - Dogru, D.
A1  - Saglam, M.
A1  - Calik-Kutukcu, E.
A1  - Inal-Ince, D.
A1  - Mergen, E.K.
A1  - Emiralioglu, N.
A1  - Yalcin, E.
A1  - Ozcelik, U.
A1  - Kiper, N.
M1  - (Kilic K.; Vardar-Yagli N.; Saglam M.; Calik-Kutukcu E.; Inal-Ince D.) Department of Cardiorespiratory Physiotherapy and Rehabilitation, Faculty of Physical Therapy and Rehabilitation, Hacettepe University, Ankara, Turkey
M1  - (Ademhan-Tural D.) Department of Pediatric Pulmonology, Ankara Bilkent City Hospital, Ankara, Turkey
M1  - (Sunman B.; Ozsezen B.; Dogru D.; Emiralioglu N.; Yalcin E.; Ozcelik U.; Kiper N.) Department of Pediatric Pulmonology, Faculty of Medicine, Hacettepe University, Ankara, Turkey
M1  - (Mergen E.K.) Department of Biostatistics, Faculty of Medicine, Hacettepe University, Ankara, Turkey
T1  - The Effects of Telerehabilitation Versus Home-based Exercise on Muscle Function, Physical Activity, and Sleep in Children with Cystic Fibrosis: A Randomized Controlled Trial
LA  - English
KW  - adolescent
KW  - article
KW  - child
KW  - controlled study
KW  - cystic fibrosis
KW  - drug therapy
KW  - Epworth sleepiness scale
KW  - exercise
KW  - female
KW  - human
KW  - male
KW  - muscle function
KW  - pediatric sleep questionnaire
KW  - physical activity
KW  - Physical Activity Questionnaire for Older Children
KW  - randomized controlled trial
KW  - sleep
KW  - telerehabilitation
KW  - therapy
N2  - AIMS: To evaluate the effects of telerehabilitation (TG) compared with an unsupervised home exercise training program (HG) on muscle function, physical activity (PA), and sleep in children with cystic fibrosis (CF). METHODS: Thirty children with CF (mean age = 10.2 ± 1.9 years) were randomly allocated to TG or HG. The exercise protocol was applied thrice a week for six weeks in the TG via Skype. The same exercises were sent in an exercise booklet to the HG, and phone contact was made once a week. Muscle function (one-minute sit-to-stand (1-min STS), sit-up, pushup, squat, and plank tests)), PA (Physical Activity Questionnaire for Older Children), and sleep (Epworth Sleepiness Scale (ESS) and Pediatric Sleep Questionnaire (PSQ)) were assessed before and after the 6-week study period. RESULTS: The 1-min STS significantly improved in the TG compared with the HG (p ≤ .001, ηp2 = 0.474). The sit-up (p = .005, ηp2 = 0.247), pushup (p = .002, ηp2 = 0.180), squat (p = .002, ηp2 = 0.284), and plank (p < .001, ηp2 = 0.360) test scores were significantly improved in the TG compared to the HG. No significant changes between groups were seen for PA (p = .261, ηp2 = 0.045), ESS (p = .160, ηp2 = 0.069), or PSQ (p = .763, ηp2 = 0.003). CONCLUSION: Children who received TG improved muscle function more than children who received an HG. The effectiveness of longer term TG programs should be investigated in children with CF.
ER  - 

TY  - JOUR
M3  - Article
Y1  - 2025
VL  - 64
IS  - 3
SP  - 362
EP  - 374
SN  - 1527-5418
SN  - 0890-8567
JF  - Journal of the American Academy of Child and Adolescent Psychiatry
JO  - J. Am. Acad. Child Adolesc. Psychiatry
UR  - https://www-embase-com-443.webvpn.cams.tsgvip.top/search/results?subaction=viewrecord&id=L2032658197&from=export
U2  - L2032658197
C5  - 38729603
DB  - Embase
DB  - Medline
U3  - 2024-06-11
U4  - 2025-02-10
L2  - https://dx-doi-org.webvpn.cams.tsgvip.top/10.1016/j.jaac.2024.05.001
DO  - 10.1016/j.jaac.2024.05.001
A1  - Susman, E.S.
A1  - Patino, E.O.
A1  - Tiab, S.S.
A1  - Dong, L.
A1  - Gumport, N.B.
A1  - Sarfan, L.D.
A1  - Hinshaw, S.P.
A1  - Harvey, A.G.
M1  - (Susman E.S.; Patino E.O.; Tiab S.S.; Sarfan L.D.; Hinshaw S.P.; Harvey A.G., aharvey@berkeley.edu) University of California, Berkeley, CA, United States
M1  - (Dong L.) RAND, Santa Monica, CA, United States
M1  - (Gumport N.B.) Stanford University, Stanford, CA, United States
M1  - (Hinshaw S.P.) University of California San Francisco, San Francisco, CA, United States
AD  - A.G. Harvey, Department of Psychology, University of California, Berkeley, 2121 Berkeley Way, Berkeley, CA,
T1  - Transdiagnostic Sleep and Circadian Intervention in Youth: Long-Term Follow-Up of a Randomized Controlled Trial
LA  - English
KW  - NCT01828320
KW  - NCT05098782
KW  - adult
KW  - article
KW  - chronotype
KW  - circadian rhythm
KW  - controlled study
KW  - ecological momentary assessment
KW  - eveningness
KW  - female
KW  - follow up
KW  - health behavior
KW  - health hazard
KW  - human
KW  - juvenile
KW  - male
KW  - meditation
KW  - psychoeducation
KW  - regression analysis
KW  - self report
KW  - sleep
KW  - therapy
KW  - transdiagnostic sleep and circadian intervention
KW  - yoga
KW  - young adult
N2  - Objective: This preregistered study compared the effects of the Transdiagnostic Sleep and Circadian Intervention (TranS-C) with psychoeducation (PE) about sleep, health, yoga, meditation, and outdoor appreciation activities on sleep and circadian functioning, health risk, and sleep health behaviors at long-term follow-up (LTFU), an average of 8 years following treatment. We also examined if more sleep health behaviors at LTFU were associated with better sleep and circadian functioning at LTFU and if better sleep and circadian functioning were associated with lower health risk at LTFU. Method: At baseline, we randomly assigned adolescents with an eveningness chronotype to TranS-C (n = 89) or PE (n = 87). Of this sample, we assessed 106 young adults (mean age at follow-up = 22.5 years; n = 55 from TranS-C; n = 51 from PE) an average of 8 years following treatment. Results: Despite TranS-C (vs PE) sustaining improvement in circadian functioning through 12-month follow-up, at LTFU, there were no significant differences between the conditions on any outcome, including sleep and circadian functioning, risks in 5 health domains indexed by self-report and ecological momentary assessment, sleep health behaviors, and physical measurements. Across both conditions, measures indicating poorer sleep and circadian functioning were associated with higher health risk across multiple domains, and more sleep health behaviors were associated with lower levels of eveningness at LTFU. Conclusion: These results provide an important window into the influence of development on long-term outcomes for youth and raise the possibility that interventions for youth could be enhanced with a focus on habit formation. Plain language summary: This study evaluated the effects of a psychological treatment (the Transdiagnostic Sleep and Circadian Intervention [TranS-C]), relative to a psychoeducation active control (PE) at 8 years following treatment, on sleep problems, the preference and tendency for later bedtimes and health risk (ie, risk for worse health). Across both groups combined, the study also examined whether more sleep health behaviors are related to better sleep and whether better sleep is related to lower health risk. At long-term follow-up, there were no differences between TranS-C and PE on any outcome. However, overall poorer sleep was related to greater health risk, and those who engaged in better sleep habits tended to have an earlier “feeling best” sleep rhythm at long-term follow-up. Given evidence that youth tend to outgrow their preference and tendency for later bedtimes with age, our findings shed light on the potential impact of development on long-term outcomes for youth and raise the question of whether treatments for youth could be improved with evidence-based tools for promoting habit formation of positive sleep behaviors. Clinical trial registration information: Maintaining Behavior Change: A 6-Year Follow-up of Adolescent ‘Night-owls’; https://www.clinicaltrials.gov/; NCT05098782. Study preregistration information: Long-term Follow-up of Young Adults Who Received TranS-C to Modify Eveningness Chronotype in Adolescence; https://osf.io/; d5a4g. Diversity & Inclusion Statement: We worked to ensure race, ethnic, and/or other types of diversity in the recruitment of human participants. We worked to ensure that the study questionnaires were prepared in an inclusive way. We worked to ensure sex and gender balance in the recruitment of human participants. One or more of the authors of this paper self-identifies as a member of one or more historically underrepresented racial and/or ethnic groups in science. One or more of the authors of this paper self-identifies as a member of one or more historically underrepresented sexual and/or gender groups in science. One or more of the authors of this paper self-identifies as living with a disability. One or more of the authors of this paper received support from a program designed to increase minority representation in science.
ER  - 

TY  - JOUR
M3  - Article
Y1  - 2025
VL  - 20
IS  - 3
SN  - 2047-6310
SN  - 2047-6302
JF  - Pediatric Obesity
JO  - Pediatr. Obes.
UR  - https://www-embase-com-443.webvpn.cams.tsgvip.top/search/results?subaction=viewrecord&id=L2032929512&from=export
U2  - L2032929512
C5  - 39821586
DB  - Embase
DB  - Medline
U3  - 2025-01-21
U4  - 2025-02-12
L2  - https://dx-doi-org.webvpn.cams.tsgvip.top/10.1111/ijpo.13204
DO  - 10.1111/ijpo.13204
A1  - Taylor, R.W.
A1  - Galland, B.C.
A1  - Heath, A.-L.M.
A1  - Gray, A.R.
A1  - Meredith-Jones, K.A.
A1  - Fortune, S.A.
A1  - Sullivan, T.A.
A1  - Adebowale, T.
A1  - McIntosh, D.
A1  - Jackson, R.F.
A1  - Taylor, B.J.
M1  - (Taylor R.W., rachael.taylor@otago.ac.nz; Meredith-Jones K.A.; Adebowale T.; McIntosh D.; Jackson R.F.) Department of Medicine, Dunedin School of Medicine, University of Otago, Dunedin, New Zealand
M1  - (Galland B.C.; Taylor B.J.) Department of Women's and Children's Health, Dunedin School of Medicine, University of Otago, Dunedin, New Zealand
M1  - (Heath A.-L.M.) Department of Human Nutrition, University of Otago, Dunedin, New Zealand
M1  - (Gray A.R.) Biostatistics Centre, University of Otago, Dunedin, New Zealand
M1  - (Fortune S.A.) Department of Social and Community Health, School of Population Health, The University of Auckland, Auckland, New Zealand
M1  - (Sullivan T.A.) Department of Preventive and Social Medicine, Dunedin School of Medicine, University of Otago, Dunedin, New Zealand
AD  - R.W. Taylor, Department of Medicine, University of Otago, PO Box 56, Dunedin, New Zealand
T1  - Long-term follow-up of the impact of brief sleep and lifestyle interventions in infancy on BMI z-score at 11 years of age: The POI randomized controlled trial
LA  - English
KW  - NCT00892983
KW  - X ray bone densitometer
KW  - accelerometry
KW  - adolescent
KW  - adult
KW  - article
KW  - body composition
KW  - body mass
KW  - breast feeding
KW  - child
KW  - childhood obesity
KW  - clinical assessment
KW  - cohort analysis
KW  - controlled study
KW  - dietary intake
KW  - early intervention
KW  - factorial design
KW  - family functioning
KW  - female
KW  - follow up
KW  - human
KW  - infancy
KW  - infant
KW  - lifestyle modification
KW  - major clinical study
KW  - male
KW  - physical activity
KW  - preschool child
KW  - questionnaire
KW  - randomized controlled trial
KW  - recall
KW  - regression model
KW  - risk factor
KW  - school child
KW  - screen time
KW  - sleep parameters
KW  - wellbeing
KW  - WHO-5 Well-Being Index
KW  - Lunar iDXA
C3  - Lunar iDXA(GE Healthcare,United States)
C4  - GE Healthcare(United States)
N2  - Objective: To determine whether BMI differences observed at 5 years of age, from early intervention in infancy, remained apparent at 11 years. Methods: Participants (n = 734) from the original randomized controlled trial (n = 802) underwent measures of body mass index (BMI), body composition (DXA), sleep and physical activity (24-h accelerometry, questionnaire), diet (repeated 24-h recalls), screen time (daily diaries), wellbeing (CHU-9D, WHO-5), and family functioning (McMaster FAD) around their 11th birthday. Following multiple imputation, regression models explored the effects of two interventions (‘Sleep’ vs. ‘Food, Activity and Breastfeeding’ [FAB]) using a 2 × 2 factorial design. Results: Five hundred twelve children (48% female, mean [SD] age 11.1 [0.1] years) returned for the 11-year assessment (63% of original sample). Significant differences in BMI z-score (mean difference; 95% CI: −0.16; −0.41, 0.08) or the risk of overweight (including obesity) (odds ratio; 95% CI: 0.85; 0.56, 1.29) were no longer observed between children who had received the sleep intervention compared with those who had not. By contrast, children who had received the FAB intervention had greater BMI z-scores (0.24; 0.01, 0.47) and a higher risk of obesity (1.56; 1.03, 2.36) than children not enrolled in FAB. No significant differences were observed in any lifestyle variables nor wellbeing measures across all groups. Conclusions: Sustained reductions in BMI and obesity risk from an early sleep intervention were not apparent 9 years later, whereas a more traditional lifestyle intervention resulted in increased rates of obesity, not explained by any differences in lifestyle behaviours measured. Clinical Trial Registry: ClinicalTrials.gov number NCT00892983, https://clinicaltrials.gov/study/NCT00892983.
ER  - 

TY  - JOUR
M3  - Article
Y1  - 2025
VL  - 29
IS  - 1
SN  - 1522-1709
SN  - 1520-9512
JF  - Sleep and Breathing
JO  - Sleep Breathing
UR  - https://www-embase-com-443.webvpn.cams.tsgvip.top/search/results?subaction=viewrecord&id=L2033135970&from=export
U2  - L2033135970
C5  - 39821849
DB  - Embase
DB  - Medline
U3  - 2025-02-25
U4  - 2025-02-27
L2  - https://dx-doi-org.webvpn.cams.tsgvip.top/10.1007/s11325-024-03238-3
DO  - 10.1007/s11325-024-03238-3
A1  - Magnúsdóttir, I.
A1  - Magnúsdóttir, S.
A1  - Gunnlaugsdóttir, A.K.
A1  - Hilmisson, H.
A1  - Hrólfsdóttir, L.
A1  - Eiriksdóttir, A.E.
M1  - (Magnúsdóttir I.; Gunnlaugsdóttir A.K.; Eiriksdóttir A.E.) Akureyri Junior College, Akureyri, Iceland
M1  - (Magnúsdóttir I.; Gunnlaugsdóttir A.K.) University of Akureyri, Akureyri, Iceland
M1  - (Magnúsdóttir S., solveig.magnusdottir@sleepimage.com; Hilmisson H.) MyCardio LLC, 3200 East Cherry Creek South Drive, Denver, CO, United States
M1  - (Gunnlaugsdóttir A.K.) The Healthcare Institution of North Iceland, Husavik, Iceland
M1  - (Hrólfsdóttir L.) Institution of Health Science Research, University of Akureyri and Akureyri Hospital, Akureyri, Iceland
AD  - S. Magnúsdóttir, MyCardio LLC, 3200 East Cherry Creek South Drive, Denver, CO, United States
T1  - Efficacy of brief behavioral and sleep hygiene education with mindfulness intervention on sleep, social jetlag and mental health in adolescence: a pilot study
LA  - English
KW  - adolescent
KW  - anxiety
KW  - article
KW  - behavioral training
KW  - breathing exercise
KW  - chronotype
KW  - clinical effectiveness
KW  - cohort analysis
KW  - controlled study
KW  - depression
KW  - disease severity
KW  - female
KW  - home sleep test
KW  - human
KW  - insomnia
KW  - major clinical study
KW  - male
KW  - mental health
KW  - mindfulness-based intervention
KW  - pilot study
KW  - prevalence
KW  - questionnaire
KW  - sleep
KW  - sleep education
KW  - sleep hygiene
KW  - sleep quality
KW  - sleep time
KW  - social jetlag
KW  - somnolence
KW  - stage 1 sleep
KW  - teacher
KW  - treatment duration
N2  - Objectives: Sleep is often compromised in adolescents, affecting their health and quality of life. This pilot-study was conducted to evaluate if implementing brief-behavioral and sleep-hygiene education with mindfulness intervention may positively affect sleep-health in adolescents. Method: Participants in this community-based non-randomized cohort-study volunteered for intervention (IG)- or control-group (CG). Sleep was recorded during regular school-schedule for 3-school-nights and 2-non-school-nights with an FDA-cleared/EU-Medical Device Regulation (CE-2862) compliant home sleep test, and Questionnaires were utilized to evaluate chronotype, sleepiness, insomnia-, anxiety- and depression-symptoms. The four-week intervention included sleep-hygiene education, mindfulness- and breathing-practices for one-hour, twice weekly. Data was collected during the last-week of February and first two-weeks of March 2023 and repeated after intervention. Results: Fifty-five participants completed the study, IG (86%) and CG (77%). Average age was 17.3-years and prevalence of severe social-jetlag (SJL) 72%. Participants who quit participation (n = 10) after baseline data-collection all females (3-IG/7-CG) in comparison to participants who completed the study were sleepier than the IG and CG (+ 2.6-p = 0.04; + 3.8-p = 0.001), with more symptoms of insomnia- (+ 3.8-p = 0.002; + 4.7-p < 0.0001), and depression (+ 16.7-p < 0.0001; + 19.6-p < 0.0001), and report being later-chronotypes, (-18.2, p < 0.0001;-13.1, p < 0.0001). On average the IG advanced sleep-onset (32-min; p = 0.030), decreased SJL (37-min; p = 0.011) and increased total sleep time (TST, 29-min; p = 0.088) compared to the CG. Average sleep duration did not differ significantly comparing IG and CG after intervention. Stratifying participants with severe SJL (> 2-h) at baseline; 1) responders (61%) advanced sleep-onset on non-school-nights (96-min) and decreased SJL (103-min; p < 0.001) 2) non-responders (39%) increased sleep-duration on school-nights (36-min) and non-school-nights (63-min) but maintained severe-SJL. Conclusion: Teacher-lead sleep-education and mindfulness program can improve TST and SJL in adolescence.
ER  - 

TY  - JOUR
M3  - Article
Y1  - 2025
VL  - 20
IS  - 3
SN  - 1932-6203
JF  - PLoS ONE
JO  - PLoS ONE
UR  - https://www-embase-com-443.webvpn.cams.tsgvip.top/search/results?subaction=viewrecord&id=L2038210890&from=export
U2  - L2038210890
DB  - Embase
U3  - 2025-04-14
L2  - https://dx-doi-org.webvpn.cams.tsgvip.top/10.1371/journal.pone.0300897
DO  - 10.1371/journal.pone.0300897
A1  - Hasni, R.
A1  - Ouergui, I.
A1  - Ammar, A.
A1  - Trabelsi, K.
A1  - Ardigò, L.P.
A1  - Chtourou, H.
M1  - (Hasni R.; Ammar A.; Trabelsi K.; Chtourou H.) High Institute of Sport and Physical Education, University of Sfax, Sfax, Tunisia
M1  - (Hasni R.; Trabelsi K.) High Institute of Sport and Physical Education of Sfax, University of Sfax, Research Laboratory “Education, Motricité, Sport et Santé” (EM2S) LR19JS01, Sfax, Tunisia
M1  - (Ouergui I., ouergui.brahim@yahoo.fr) High Institute of Sport and Physical Education of Kef, University of Jendouba, El Kef, Tunisia
M1  - (Ouergui I., ouergui.brahim@yahoo.fr) University of Jendouba, Research Unit, Sports Science, Health and Movement, El Kef, Tunisia
M1  - (Ammar A.) Department of Training and Movement Science, Institute of Sport Science, Johannes Gutenberg-University Mainz, Mainz, Germany
M1  - (Ammar A.) UFR STAPS (Faculty of Sport Sciences), Paris Nanterre University, Interdisciplinary Laboratory in Neurosciences, Physiology and Psychology: Physical Activity, Health and Learning (LINP2), UPL, Nanterre, France
M1  - (Ammar A.) Research Laboratory, Faculty of Medicine, University of Sfax, Molecular Bases of Human Pathology, LR19ES13, Sfax, Tunisia
M1  - (Ardigò L.P., luca.ardigo@nla.no) Department of Teacher Education, NLA University College, Oslo, Norway
M1  - (Chtourou H.) National Observatory of Sport, Physical Activity, Sport, and Health, UR18JS01, Tunis, Tunisia
AD  - I. Ouergui, High Institute of Sport and Physical Education of Kef, University of Jendouba, El Kef, Tunisia
AD  - L.P. Ardigò, Department of Teacher Education, NLA University College, Oslo, Norway
T1  - The effect of time-of-day on short-term repetitive maximal performance, cognitive ability and psychological variables in adolescents
LA  - English
KW  - adolescent
KW  - anger
KW  - anxiety
KW  - article
KW  - attention
KW  - cancellation test
KW  - circadian rhythm
KW  - cognition
KW  - confusion
KW  - controlled study
KW  - delayed onset muscle soreness
KW  - depression
KW  - exercise
KW  - fatigue
KW  - female
KW  - human
KW  - human relation
KW  - male
KW  - mood
KW  - physiological stress
KW  - questionnaire
KW  - running
KW  - sleep
KW  - task performance
N2  - Previous studies investigating the diurnal variation of physiological and psychological variables during exercise have yielded conflicting results. The present investigation was designed to assess the impact of time-of-day on short-term repetitive maximal performance [i.e., single and two consecutive bouts of 5m shuttle run test (5mSRT), long jump test] as well as cognitive ability and psychological variables [i.e., mood states (POMS) and Hooper questionnaire] in male and female adolescents. In a randomized study design, 21 healthy adolescents (12 females and 9 males; age: 15.9±1.04 years) performed at 08h00 and 16h00 two consecutive 5mSRT (with 20min of rest interval in-between), to assess the greatest distance (GD), the total distance (TD), the average distance (AD) and the fatigue index (FI), and the long jump test (LJT). Perceived exertion (RPE) was recorded immediately after each 5mSRT. The POMS and Hooper questionnaires and the digit-cancellation test (i.e., attention) were realized during each session. The results showed that TD and AD were greater in the morning than in the afternoon during the 1st (p = 0.048 and 0.048, respectively) and the 2nd (p = 0.0016 and 0.0017, respectively) 5mSRT; while GD was timeof-day independent (p = 0.16). For the FI, results demonstrated a significant time-of-day effect with highest values recorded in the afternoon compared to the morning during the 2nd 5mSRT (p = 0.017). In contrast, attention scores and the long jump test performance recorded before and after each 5mSRT were time-of-day independent for all measures (p > 0.05). Likewise, POMS parameters [anxiety (p = 0.15), depression (p = 0.71), anger (p = 0.23), fatigue (p = 0.07), confusion (p = 0.58), vigor (p = 0.16), TMD (p = 0.06) and interpersonal relationships (p = 0.19)], RPE [1st (p = 0.22) and 2nd (p = 0.43) 5mSRT] and delayed onset muscle soreness (p = 0.34) were time-of-day independent; while, fatigue (p = 0.03), sleep (p = 0.01) and stress (p = 0.027) estimated by the Hooper questionnaire were higher in the afternoon compared to the morning. In conclusion, morning is more effective than afternoon session for improving short-term repetitive maximal performance and reducing fatigue during the 5mSRT for adolescents. However, regarding psychological parameters and cognitive function and contrarily to previous researches, there is no timeof-day effects.
ER  - 

TY  - JOUR
M3  - Review
Y1  - 2025
VL  - 22
IS  - 3
SP  - 285
EP  - 306
SN  - 1543-5474
JF  - Journal of physical activity & health
JO  - J Phys Act Health
UR  - https://www-embase-com-443.webvpn.cams.tsgvip.top/search/results?subaction=viewrecord&id=L646241795&from=export
U2  - L646241795
C5  - 39778577
DB  - Medline
U3  - 2025-01-21
U4  - 2025-03-11
L2  - https://dx-doi-org.webvpn.cams.tsgvip.top/10.1123/jpah.2024-0014
DO  - 10.1123/jpah.2024-0014
A1  - Gonçalves, J.P.
A1  - Ferreira, G.
A1  - Lopes, L.
A1  - Sousa-Sá, E.
A1  - Santos, R.
M1  - (Gonçalves J.P.; Santos R.) Institute of Education, University of Minho, Minho, Portugal
M1  - (Ferreira G.; Lopes L.; Sousa-Sá E.) Faculty of Sport, University of Porto, Porto, Portugal
M1  - (Lopes L.) Research Center in Physical Activity, Health and Leisure, Faculty of Sport, University of Porto, Porto, Portugal
M1  - (Lopes L.; Sousa-Sá E.) Institute of Public Health of the University of Porto (ISPUP), Porto, Portugal
M1  - (Sousa-Sá E.) Universidade Lusófona, Lisboa, Portugal
M1  - (Santos R.) Research Center in Child Studies, University of Minho, Minho, Portugal
T1  - Associations Between Movement Behaviors, Cognition, and Academic Achievement in Children and Adolescents: A Systematic Review
LA  - English
KW  - academic success
KW  - adolescent
KW  - child
KW  - cognition
KW  - exercise
KW  - human
KW  - physiology
KW  - psychology
KW  - screen time
KW  - sedentary lifestyle
KW  - sleep
N2  - OBJECTIVE: This systematic review summarizes the literature on the associations between movement behaviors (eg, sleep, sedentary behavior, and physical activity [PA]) and cognition, and academic achievement (AA) in children and adolescents. METHODS: Four electronic databases (PubMed, Embase, PsycINFO, and SPORTDiscus) were searched from inception until October 2023. RESULTS: This systematic review included 24 reports, representing 48,558 youth aged 6-17.9 years. Ten reports (46%) showed a high risk of bias, and overall quality of evidence ranged from very low to moderate. No reports assessed the associations between sleep and cognition; 1 cross-sectional report showed beneficial associations between sleep and AA. Sedentary behaviors showed null associations with AA in 43% of the reports; however, screen time was detrimentally associated with AA in all reports. Overall, 57% of the reports looking at the associations between PA and cognition showed beneficial associations; 53% showed beneficial associations between PA and AA; 56% of the randomized controlled trials showed beneficial impacts on cognition (3 out of 5) or on AA (2 out of 4). CONCLUSIONS: Overall, this systematic review showed evidence of beneficial associations between PA and cognition and AA, as well as detrimental effects of screen time. Due to the many inconsistent results found for sedentary behavior, together with scarce data on associations between sleep duration and cognition, and AA in children and adolescents, more research is needed so researchers can draw strong and evidence-based conclusions.
ER  - 

TY  - JOUR
M3  - Article
Y1  - 2025
VL  - 13
SP  - e60115
SN  - 2291-5222
JF  - JMIR mHealth and uHealth
JO  - JMIR Mhealth Uhealth
UR  - https://www-embase-com-443.webvpn.cams.tsgvip.top/search/results?subaction=viewrecord&id=L646672424&from=export
U2  - L646672424
C5  - 39999435
DB  - Medline
U4  - 2025-03-11
L2  - https://dx-doi-org.webvpn.cams.tsgvip.top/10.2196/60115
DO  - 10.2196/60115
A1  - Li, G.
A1  - Zhou, X.
A1  - Deng, J.
A1  - Wang, J.
A1  - Ai, P.
A1  - Zeng, J.
A1  - Ma, X.
A1  - Liao, H.
M1  - (Li G.; Ma X.) Department of Biotherapy, Cancer Center and State Key Laboratory of Biotherapy, West China Hospital, Sichuan University, Chengdu, China
M1  - (Li G.; Deng J.; Zeng J.) West China School of Medicine, Sichuan University, Chengdu, China
M1  - (Zhou X.) Department of Biotherapy, State Key Laboratory of Biotherapy, Frontiers Science Center for Disease-related Molecular Network, West China Hospital, Sichuan University, Chengdu, China
M1  - (Zhou X.) Key Laboratory of Bio-Resource and Eco-Environment of Ministry of Education, College of Life Sciences, Sichuan University, Chengdu, China
M1  - (Wang J.) Department of Rehabilitation Medicine, West China Hospital, Sichuan University, Chengdu, China
M1  - (Ai P.) Department of Head and Neck Oncology, Cancer Center, West China Hospital, Sichuan University, Chengdu, China
M1  - (Liao H.) Department of Thoracic Surgery, West China Hospital, Sichuan University, Chengdu, China
T1  - Digital Therapeutics-Based Cardio-Oncology Rehabilitation for Lung Cancer Survivors: Randomized Controlled Trial
LA  - English
KW  - adolescent
KW  - adult
KW  - aged
KW  - cancer survivor
KW  - cardio-oncology
KW  - controlled study
KW  - devices
KW  - female
KW  - heart rehabilitation
KW  - human
KW  - lung tumor
KW  - male
KW  - middle aged
KW  - procedures
KW  - psychology
KW  - quality of life
KW  - randomized controlled trial
KW  - rehabilitation
KW  - telerehabilitation
N2  - BACKGROUND: Lung cancer ranks as the leading cause of cancer-related deaths. For lung cancer survivors, cardiopulmonary fitness is a strong independent predictor of survival, while surgical interventions impact both cardiovascular and pulmonary function. Home-based cardiac telerehabilitation through wearable devices and mobile apps is a substitution for traditional, center-based rehabilitation with equal efficacy and a higher completion rate. However, it has not been widely used in clinical practice. OBJECTIVE: The objective of this study was to broaden the use of digital health care in the cardiopulmonary rehabilitation of lung cancer survivors and to assess its impact on cardiopulmonary fitness and quality of life (QOL). METHODS: Early-stage nonsmall cell lung cancer survivors aged 18-70 years were included. All the participants received surgery 1-2 months before enrollment and did not require further antitumor therapy. Participants were randomly assigned to receive cardiac telerehabilitation or usual care for 5 months. Artificial intelligence-driven exercise prescription with a video guide and real-time heart rate (HR) monitoring was generated based on cardiopulmonary exercise testing. Aerobic exercise combining elastic band-based resistance exercises were recommended with a frequency of 3-5 d/wk and a duration of 90-150 min/wk. The effective exercise duration was recorded when patients' HR reached the target zone (HRresting + [HRmax - HRresting] × [≈40%-60%]), representing the duration under the target intensity. The prescription used a gradual progression in duration and action intensity based on the exercise data and feedback. Outcome measurements included cardiopulmonary fitness; lung function; cardiac function; tumor marker; safety; compliance; and scales assessing symptoms, psychology, sleep, fatigue, and QOL. RESULTS: A total of 40 (85%) out of 47 patients finished the trial. The average prescription compliance rate of patients in the telerehabilitation group reached 101.2%, with an average exercise duration of 151.4 min/wk and an average effective exercise duration of 92.3 min/wk. The cardiac telerehabilitation was associated with higher improvement of maximal oxygen uptake peak (3.66, SD 3.23 mL/Kg/min vs 1.09, SD 3.23 mL/Kg/min; P=.02) and global health status or QOL (16.25, SD 23.02 vs 1.04, SD 13.90; P=.03) compared with usual care. Better alleviation of affective interference (-0.88, SD 1.50 vs 0.21, SD 1.22; P=.048), fatigue (-8.89, SD 15.96 vs 1.39, SD 12.09; P=.02), anxiety (-0.31, SD 0.44 vs -0.05, SD 0.29; P=.048), and daytime dysfunction (-0.55, SD 0.69 vs 0.00, SD 0.52; P=.02) was also observed in the telerehabilitation group. No exercise-related adverse events were identified during the intervention period. CONCLUSIONS: The 5-month, digital therapeutics-based telerehabilitation improved cardiorespiratory fitness in lung cancer survivors with good compliance and safety. Patients receiving telerehabilitation also reported improved QOL with reduced levels of fatigue, anxiety, and daytime dysfunction. TRIAL REGISTRATION: Chinese Clinical Trial Registry ChiCTR2200064000; https://www.chictr.org.cn/showproj.html?proj=180594.
ER  - 

TY  - JOUR
M3  - Article
Y1  - 2025
VL  - 13
IS  - 1
SP  - 157
SN  - 2050-7283
JF  - BMC psychology
JO  - BMC Psychol
UR  - https://www-embase-com-443.webvpn.cams.tsgvip.top/search/results?subaction=viewrecord&id=L646651230&from=export
U2  - L646651230
C5  - 39987116
DB  - Medline
U4  - 2025-03-10
L2  - https://dx-doi-org.webvpn.cams.tsgvip.top/10.1186/s40359-025-02482-w
DO  - 10.1186/s40359-025-02482-w
A1  - Gerhardt, S.
A1  - Kroth, M.
A1  - Seeger, A.
A1  - Schmitt, R.
A1  - Fritz, H.
A1  - Diring, L.
A1  - Shevchenko, Y.
A1  - Ersche, K.D.
A1  - Feld, G.
A1  - Vollstädt-Klein, S.
M1  - (Gerhardt S.; Seeger A.; Schmitt R.; Fritz H.; Shevchenko Y.; Ersche K.D.; Vollstädt-Klein S., sabine.vollstaedt-klein@zi-mannheim.de) Department of Addictive Behaviour and Addiction Medicine, Medical Faculty Mannheim, Central Institute of Mental Health, University of Heidelberg, Mannheim, PO Box 12 21 20, D-68072, Germany
M1  - (Gerhardt S.; Vollstädt-Klein S., sabine.vollstaedt-klein@zi-mannheim.de) German Center for Mental Health (DZPG), partner site Mannheim-Heidelberg-Ulm, Mannheim, Germany
M1  - (Kroth M.; Diring L.; Feld G.) Department of Clinical Psychology, Medical Faculty Mannheim, Central Institute of Mental Health, University of Heidelberg, Mannheim, Germany
M1  - (Shevchenko Y.) Research Methods, Assessment, Department of Psychology, University of Konstanz, Germany
M1  - (Ersche K.D.) Department of Psychiatry, University of Cambridge, Cambridge, United Kingdom
M1  - (Ersche K.D.) Department of Systems Neuroscience, University Medical Center Hamburg-Eppendorf, Hamburg, Germany
M1  - (Vollstädt-Klein S., sabine.vollstaedt-klein@zi-mannheim.de) Mannheim Center for Translational Neurosciences (MCTN), Medical Faculty Mannheim, Heidelberg University, Mannheim, Germany
T1  - Increasing the smoking cessation success rate by enhancing improvement of self-control through sleep-amplified memory consolidation: protocol of a randomized controlled, functional magnetic resonance study
LA  - English
KW  - NCT05726045
KW  - adolescent
KW  - adult
KW  - aged
KW  - cognitive remediation therapy
KW  - controlled study
KW  - female
KW  - high intensity interval training
KW  - human
KW  - male
KW  - memory consolidation
KW  - middle aged
KW  - nuclear magnetic resonance imaging
KW  - physiology
KW  - procedures
KW  - randomized controlled trial
KW  - self control
KW  - sleep
KW  - smoking cessation
KW  - therapy
KW  - tobacco dependence
KW  - treatment outcome
KW  - young adult
N2  - BACKGROUND: Tobacco use disorder (TUD) remains a global health crisis characterized by high relapse rates despite extensive cessation efforts. This study aims to enhance treatment outcomes by addressing the cognitive and neural imbalances associated with habitual and goal-directed behaviours among individuals with TUD. We hypothesise that by integrating high-intensity interval training (HIIT), cognitive remediation treatment (CRT) via app-based chess training and a standard smoking cessation program (SCP) for cognitive control and sleep quality will be improved, thereby facilitating smoking cessation. METHODS: The study will enrol 140 treatment-seeking smokers aged 18-65 years who meet the DSM-5 criteria for TUD. The participants will be randomly assigned to four groups: CRT + HIIT in the morning, CRT + HIIT in the evening, HIIT alone in the morning, and HIIT alone in the evening. Assessments will be conducted at baseline (T1), postintervention (T2), and at a three-month follow-up (T3) at the Central Institute of Mental Health in Mannheim, Germany. The primary outcomes include abstinence days or amount of alcohol consumed in cases of relapse, as well as craving reduction. Secondary outcomes include improvements in cognitive functions (working memory, response inhibition, and cognitive control), measured through neuropsychological tasks, functional magnetic resonance imaging (fMRI), polysomnography, and self-report questionnaires. The repeated-measures design allows for within-subject comparisons to evaluate intervention effectiveness. DISCUSSION: This study aims to provide insights into the mechanisms through which combined CRT and evening HIIT, alongside improvements in sleep quality, can enhance smoking cessation outcomes. The hypothesised benefits on cognitive control and neural activity changes are expected to support better treatment adherence and reduced relapse rates among individuals with TUD. Addressing potential challenges such as high dropout rates through comprehensive participant support is crucial for the study's success. Findings from this research could inform future therapeutic strategies for TUD, potentially advancing addiction treatment approaches. The integration of novel interventions with established cessation programs underscores the study's significance in exploring holistic approaches to improving public health outcomes related to tobacco addiction. TRIAL REGISTRATION: Registered at clinicaltrials.gov/ct2/show/NCT05726045 (Date 04.04.2024).
ER  - 

TY  - JOUR
M3  - Article
Y1  - 2025
VL  - 25
IS  - 1
SP  - 539
SN  - 1471-2458
JF  - BMC public health
JO  - BMC Public Health
UR  - https://www-embase-com-443.webvpn.cams.tsgvip.top/search/results?subaction=viewrecord&id=L646569277&from=export
U2  - L646569277
C5  - 39930438
DB  - Medline
U4  - 2025-02-28
L2  - https://dx-doi-org.webvpn.cams.tsgvip.top/10.1186/s12889-025-21620-y
DO  - 10.1186/s12889-025-21620-y
A1  - da Silva, J.M.
A1  - Castilho Dos Santos, G.
A1  - de Oliveira Barbosa, R.
A1  - de Souza Silva, T.M.
A1  - Correa, R.C.
A1  - da Costa, B.G.G.
A1  - Kennedy, S.G.
A1  - Stabelini Neto, A.
M1  - (da Silva J.M.; Correa R.C.; Stabelini Neto A.) Post-Graduate Program in Physical Education Associate UEM/UEL, Physical Education and Sports Center, State University of Londrina, PR, Londrina, Brazil
M1  - (Castilho Dos Santos G.) Post-Graduate Program in Physical Education Associate UEM/UEL, Physical Education and Sports Center, State University of Londrina, PR, Londrina, Brazil
M1  - (Castilho Dos Santos G.) Post-Graduate Program in Human Moviment Sciences, Health Sciences Center, University of Northern Paraná, Jacarezinho, Brazil
M1  - (Castilho Dos Santos G.) Health Sciences Center, Faculty of Physical Education, State University of Northern Paraná (UENP), Jacarezinho, Paraná, Brazil
M1  - (de Oliveira Barbosa R.; de Souza Silva T.M.; Stabelini Neto A.) Post-Graduate Program in Human Moviment Sciences, Health Sciences Center, University of Northern Paraná, Jacarezinho, Brazil
M1  - (da Costa B.G.G.) Department of Kinesiology and Physical Education, McGill University, Montreal, Canada
M1  - (Kennedy S.G.) School of Health Sciences, Translational Health Research Institutes, Western Sydney University, NSW, Kingswood, Australia
T1  - Effects of a school-based physical activity intervention on mental health indicators in a sample of Brazilian adolescents: a cluster randomized controlled trial
LA  - English
KW  - adolescent
KW  - anxiety
KW  - Brazil
KW  - cluster analysis
KW  - controlled study
KW  - depression
KW  - exercise
KW  - female
KW  - human
KW  - male
KW  - mental health
KW  - prevention and control
KW  - psychology
KW  - randomized controlled trial
KW  - school health service
N2  - PURPOSE: To test the effects of a physical activity intervention program on symptoms of mental disorders among adolescents. METHODS: This study is a 12-week cluster randomized controlled trial. The sample consisted of 306 adolescents (45,8% male, age: 13,6 [0,72] years; 54.2% female, age: 13.5 [0.69] years), randomized into an intervention group (N = 165) and a control group (N = 141). The physical activity program involved sessions including muscle strengthening and cardiorespiratory exercises and lifestyle guidance. The mental health indicators analyzed were: anxiety, depression, sleep, and psychological well-being. Intervention effects were analyzed by generalized estimating equations. RESULTS: After 12 weeks, no significant improvements were observed in the intervention group for sleep; anxiety; depression, and psychological well-being. In the subgroup analysis, significant group×time interactions were observed for adolescents who were classified with moderate symptoms of depression (mean difference: -0.97, p = 0.002) and anxiety (mean difference: -3.03, p = 0.01) with favorable effects for intervention group. CONCLUSION: After the 12-week intervention period, it can be concluded that 12 weeks of school-based physical activity intervention significantly reduced symptoms of anxiety and depression in adolescents with moderate/severe symptoms. Furthermore, the intervention contributed to the maintenance of psychological well-being, since the control group showed a significant reduction in this mental health indicator.
ER  - 

TY  - GEN
M3  - Preprint
Y1  - 2025
SN  - 1556-5068
JF  - SSRN
UR  - https://www-embase-com-443.webvpn.cams.tsgvip.top/search/results?subaction=viewrecord&id=L2037380069&from=export
U2  - L2037380069
U4  - 2025-02-19
L2  - https://dx-doi-org.webvpn.cams.tsgvip.top/10.2139/ssrn.5124511
DO  - 10.2139/ssrn.5124511
A1  - Soltero, E.G.
A1  - Partida, M.
A1  - Mihail, S.
A1  - Villanueva, L.
A1  - Lopez, C.
A1  - Musaad, S.M.
A1  - O’Connor, T.M.
A1  - Redondo, M.J.
A1  - Buman, M.
A1  - Thompson, D.
M1  - (Soltero E.G., soltero@bcm.edu; Partida M.; Mihail S.; Villanueva L.; Lopez C.; Musaad S.M.; O’Connor T.M.; Thompson D.) USDA/ARS Children’s Nutrition Research Center, Department of Pediatrics, Baylor College of Medicine, 1100 Bates St., Houston, TX, United States
M1  - (Redondo M.J.) Division of Diabetes and Endocrinology, Department of Pediatrics, Texas Children's Hospital, Baylor College of Medicine, Houston, TX, United States
M1  - (Buman M.) College of Health Solutions, Arizona State University, 500 North 3rd Street, Phoenix, AZ, United States
AD  - E.G. Soltero, USDA/ARS Children’s Nutrition Research Center, Department of Pediatrics, Baylor College of Medicine, 1100 Bates St., Houston, TX, United States
T1  - Fit24+, a Digital Diabetes Prevention Program for Hispanic Adolescents: Protocol for a Feasibility Pilot Study
LA  - English
KW  - adolescent
KW  - adolescent health
KW  - behavior change
KW  - clinical article
KW  - clinical practice guideline
KW  - controlled study
KW  - diabetes mellitus
KW  - diet
KW  - digital health
KW  - high risk population
KW  - Hispanic
KW  - human
KW  - non insulin dependent diabetes mellitus
KW  - obesity
KW  - physical activity
KW  - pilot study
KW  - practice guideline
KW  - preprint
KW  - prevention
KW  - prophylaxis
KW  - protocol
KW  - sleep
KW  - text messaging
KW  - videorecording
KW  - virtual learning environment
N2  - Background Hispanic youth are disproportionately impacted by obesity and subsequent type 2 diabetes, yet remain underrepresented in diabetes prevention research. Digital health interventions can increase accessibility and engagement in disease prevention programming, particularly among high-risk populations; however, few digital diabetes prevention programs exist. This manuscript describes the protocol for examining the feasibility of a 12-week digital diabetes prevention program among Hispanic youth with obesity (BMI%≥95th). Methods Participants (N=40; 12-16 years) will be randomized (1:1) to a 12-week intervention or control group. Youth in the intervention will receive access to an eLearning platform with 12 nutrition and wellness video content sessions, a Fitbit Charge 5, and daily text messages grounded in the self-determination theory to promote physical activity. Youth in the standard control group will receive information on diet and physical activity guidelines and guidance on setting behavior change goals. Results Feasibility will be examined by collecting process evaluation data on the following criteria: (1) recruit 40 Hispanic adolescents 14-16 years; (2) retain 80% of participants for post-assessments; (3) integrity of study protocol defined as ≥70% completion of content sessions, Fitbit wear on ≥5 days/week with response to 80% of text messages when prompted; (4) ≤10% technical issues; and (5) obtain ≥80% satisfaction from participants. Conclusion The feasibility and process evaluation data gained from this study will provide novel insights on the use of digital T2D prevention strategies among Hispanic youth and families and will inform the development of future DHIs among high-risk, pediatric populations.
ER  - 

TY  - JOUR
M3  - Article
Y1  - 2025
VL  - 20
IS  - 2 February
SN  - 1932-6203
JF  - PLoS ONE
JO  - PLoS ONE
UR  - https://www-embase-com-443.webvpn.cams.tsgvip.top/search/results?subaction=viewrecord&id=L2037615334&from=export
U2  - L2037615334
C5  - 39992952
DB  - Embase
DB  - Medline
U3  - 2025-02-28
U4  - 2025-03-11
L2  - https://dx-doi-org.webvpn.cams.tsgvip.top/10.1371/journal.pone.0317534
DO  - 10.1371/journal.pone.0317534
A1  - Tanveer, M.
A1  - Asghar, E.
A1  - Badicu, G.
A1  - Batrakoulis, A.
A1  - Tanveer, U.
A1  - Brand, S.
A1  - de Sousa Fernandes, M.S.
A1  - Ardigò, L.P.
M1  - (Tanveer M., moazzam12146@gmail.com) School of Physical Education and Sport Training, Shanghai University of Sport, Shanghai, China
M1  - (Tanveer M., moazzam12146@gmail.com; Asghar E.) Department of Physical Education and Sport Sciences, Health Services Academy, Islamabad, Pakistan
M1  - (Badicu G., georgian.badicu@unitbv.ro) Department of Physical Education and Special Motricity, Transilvania University of Brasov, Brasov, Romania
M1  - (Batrakoulis A.) Department of Physical Education and Sport Science, University of Thessaly, Trikala, Greece
M1  - (Tanveer U.) Department of Mass Communication, University of Lahore, Lahore, Pakistan
M1  - (Brand S.) Center for Affective, Sleep and Stress Disorders, Psychiatric Clinics, The University of Basel, Basel, Switzerland
M1  - (Brand S.) Division of Sport Science and Psychosocial Health, Faculty of Medicine, University of Basel, Department of Sport, Exercise and Health, Basel, Switzerland
M1  - (Brand S.) Sleep Disorders Research Center, Kermanshah University of Medical Sciences (KUMS), Kermanshah, Iran
M1  - (Brand S.) Center for Disaster Psychiatry and Disaster Psychology, Psychiatric Clinics, The University of Basel, Basel, Switzerland
M1  - (de Sousa Fernandes M.S.) Keizo Asami Institute, Federal University of Pernambuco, Pernambuco, Recife, Brazil
M1  - (Ardigò L.P., luca.ardigo@nla.no) Department of Teacher Education, NLA University College, Oslo, Norway
AD  - M. Tanveer, School of Physical Education and Sport Training, Shanghai University of Sport, Shanghai, China
AD  - G. Badicu, Department of Physical Education and Special Motricity, Transilvania University of Brasov, Brasov, Romania
AD  - L.P. Ardigò, Department of Teacher Education, NLA University College, Oslo, Norway
T1  - Effectiveness of a school-based physical activity intervention on overweight and obesity among children and adolescents in Pakistan
LA  - English
KW  - adolescent
KW  - article
KW  - body mass
KW  - child
KW  - childhood obesity
KW  - cohort analysis
KW  - controlled study
KW  - demographics
KW  - eating habit
KW  - education
KW  - family income
KW  - fast food
KW  - female
KW  - food intake
KW  - human
KW  - lifestyle
KW  - major clinical study
KW  - male
KW  - outcome assessment
KW  - Pakistan
KW  - physical activity
KW  - physical education
KW  - prevalence
KW  - questionnaire
KW  - sleep time
KW  - socioeconomics
KW  - sport facility
KW  - waist circumference
N2  - Background Childhood obesity poses a significant public health challenge, yet effective school-based physical activity (PA) interventions remain scarce, especially in Pakistan. There is a lack of data assessing the impact of such interventions on obesity and related health outcomes in Pakistani school children. Methods This study aimed to design and implement a school-based intervention targeting multiple levels of the socio-ecological model to increase physical activity and reduce the prevalence of overweight and obesity in Pakistani youth. Conducted from October 2022 to January 2023 in Lahore, Pakistan, the 12-week, non-randomized controlled trial involved 1,200 students from eight schools, with four schools (n = 570) in the intervention group and four (n = 630) in the control group. Primary outcomes included changes in body mass index (BMI), waist circumference, and the prevalence of overweight/obesity, measured through anthropometric assessments. Secondary outcomes involved alterations in moderate-to-vigorous physical activity duration. Descriptive statistics, Chi-square tests, general linear mixed models, and repeated measures ANOVA were used for analysis. Results The intervention showed significant improvements across various socio-ecological levels. Intrapersonal factors saw a reduction in fast food consumption from 11.9% to 7.9% (F(1,1198) = 90.39, p < 0.001; η² = 0.074) and an increase in physical activity frequency from 11.9% to 39.6% (F(1,1198) = 465.25, p < 0.001; η² = 0.028). Screen time decreased from 27.0% to 7.4% (F(1,1198) = 219.83, p = 0.015; η² = 0.15), and normal sleep duration increased from 44.6% to 71.8% (F(1,1198) = 242.73, p < 0.001; η² = 0.16). At the interpersonal level, parental involvement in encouraging sports and providing financial support for sports activities significantly increased. School-level factors also showed positive changes, including improved sports facilities and equipment access. Community-level factors revealed increased opportunities for physical activity and a more supportive community environment. The intervention group’s BMI change (−0.06 ± 0.07 kg·m²) significantly differed from the control group’s (0.19 ± 0.09 kg·m²). Conclusions This study demonstrates the effectiveness of a multi-level intervention in boosting physical activity and addressing obesity among Pakistani school-aged children, supporting the implementation of similar school-based interventions.
ER  - 

TY  - JOUR
M3  - Article
Y1  - 2025
VL  - 13
SP  - e53850
SN  - 2291-5222
JF  - JMIR mHealth and uHealth
JO  - JMIR Mhealth Uhealth
UR  - https://www-embase-com-443.webvpn.cams.tsgvip.top/search/results?subaction=viewrecord&id=L646301377&from=export
U2  - L646301377
C5  - 39810453
DB  - Medline
U4  - 2025-01-28
L2  - https://dx-doi-org.webvpn.cams.tsgvip.top/10.2196/53850
DO  - 10.2196/53850
A1  - Fuller, C.
A1  - Marin-Dragu, S.
A1  - Iyer, R.S.
A1  - Meier, S.M.
M1  - (Fuller C.) Department of Psychology, Saint Mary's University, Halifax, NS, Canada
M1  - (Marin-Dragu S.; Meier S.M.) IWK Health Centre Department of Psychiatry & Specific Care Clinics, Department of Psychiatry, Dalhousie University, 5850/5980 University Ave, Halifax, NS, Canada
M1  - (Marin-Dragu S.) Department of Psychology and Neuroscience, Dalhousie University, Halifax, NS, Canada
M1  - (Iyer R.S.; Meier S.M.) Department of Computer Science, Dalhousie University, Halifax, NS, Canada
T1  - A Mobile App-Based Gratitude Intervention's Effect on Mental Well-Being in University Students: Randomized Controlled Trial
LA  - English
KW  - adolescent
KW  - adult
KW  - controlled study
KW  - female
KW  - human
KW  - male
KW  - mobile application
KW  - organization and management
KW  - psychology
KW  - questionnaire
KW  - randomized controlled trial
KW  - student
KW  - university
KW  - young adult
N2  - Background: Gratitude interventions are used to cultivate a sense of gratitude for life and others. There have been mixed results of the efficacy of gratitude interventions' effect on psychological well-being with a variety of populations and methodologies. objectives: The objective of our study was to test the effectiveness of a gratitude intervention smartphone app on university students' psychological well-being. Methods: We used a randomized experimental design to test our objective. Participants were recruited undergraduate students from a web-based university study recruitment system. Participants completed 90 web-based survey questions on their emotional well-being and personality traits at the beginning and end of the 3-week research period. Their depression, anxiety, and stress levels were measured with the Depression, Anxiety, and Stress Scale (DASS-21). After the baseline survey, participants were randomly assigned to either the control or the intervention. Participants in the intervention group used both a fully automated mobile sensing app and a gratitude intervention mobile iOS smartphone app designed for youth users and based on previous gratitude interventions and exercises. The gratitude intervention app prompted users to complete daily gratitude exercises on the app including a gratitude journal, a gratitude photo book, an imagine exercise, a speech exercise, and meditation. Participants in the control group used only the mobile sensing app, which passively collected smartphone sensory data on mobility, screen time, sleep, and social interactions. Results: A total of 120 participants met the inclusion criteria, and 27 were lost to follow-up for a total of 41 participants in the intervention group and 52 in the control group providing complete data. Based on clinical cutoffs from the baseline assessment, 56 out of 120 participants were identified as being in a subsample with at least moderate baseline symptomatology. Participants in the subsample with at least moderate baseline symptomatology reported significantly lower symptoms of depression, anxiety, and stress postintervention (Cohen d=-0.68; P=.04) but not in the full sample with low baseline symptomatology (Cohen d=0.16; P=.46). The number of times the app was accessed was not correlated with changes in either the subsample (r=0.01; P=.98) or the full sample (r=-0.04; P=.79). Conclusions: University students experiencing moderate to severe distress can benefit from a gratitude intervention smartphone app to improve symptoms of depression, anxiety, and stress. The number of times the gratitude intervention app was used is not related to well-being outcomes. Clinicians could look at incorporating gratitude apps with other mental health treatments or for those waitlisted as a cost-effective and minimally guided option for university students experiencing psychological distress.
ER  - 

TY  - JOUR
M3  - Article
Y1  - 2025
VL  - 93
IS  - 4
SP  - 252
EP  - 266
SN  - 1939-2117
SN  - 0022-006X
JF  - Journal of Consulting and Clinical Psychology
JO  - J. Consult. Clin. Psychol.
UR  - https://www-embase-com-443.webvpn.cams.tsgvip.top/search/results?subaction=viewrecord&id=L2037138053&from=export
U2  - L2037138053
C5  - 39760735
DB  - Embase
DB  - Medline
U3  - 2025-01-28
L2  - https://dx-doi-org.webvpn.cams.tsgvip.top/10.1037/ccp0000912
DO  - 10.1037/ccp0000912
A1  - Aglio, L.D.
A1  - Labrecque, J.A.
A1  - Schuurmans, I.
A1  - Zhang, Y.
A1  - Creasey, N.
A1  - Wilson, M.
A1  - Kennedy, C.J.
A1  - Muetzel, R.L.
A1  - Smoller, J.W.
A1  - Tiemeier, H.
A1  - Choi, K.W.
M1  - (Aglio L.D.; Schuurmans I.; Creasey N.; Muetzel R.L.) Department of Child and Adolescent Psychology and Psychiatry, Erasmus MC, University Medical Center Rotterdam-Sophia Children’s Hospital, Netherlands
M1  - (Aglio L.D.; Schuurmans I.; Creasey N.) The Generation R Study Group, Erasmus MC, University Medical Center Rotterdam, Netherlands
M1  - (Aglio L.D.; Wilson M.; Kennedy C.J.; Smoller J.W.; Choi K.W., KWCHOI@mgh.harvard.edu) Center for Precision Psychiatry, Massachusetts General Hospital, Boston, MA, United States
M1  - (Aglio L.D.; Wilson M.; Smoller J.W.; Choi K.W., KWCHOI@mgh.harvard.edu) Center for Genomic Medicine, Massachusetts General Hospital, Boston, MA, United States
M1  - (Labrecque J.A.) Department of Epidemiology, Erasmus MC, University Medical Center Rotterdam, Netherlands
M1  - (Zhang Y.) Department of Epidemiology, Harvard T.H. Chan School of Public Health, United States
M1  - (Creasey N.) Department of Clinical, Educational and Health Psychology, Faculty of Brain Sciences, University College London, United Kingdom
M1  - (Creasey N.) Division of Psychology and Language Sciences, Faculty of Brain Sciences, University College London, United Kingdom
M1  - (Muetzel R.L.) Department of Radiology, Erasmus MC, University Medical Center Rotterdam, Netherlands
M1  - (Tiemeier H.) Department of Social and Behavioral Sciences, Harvard T.H. Chan School of Public Health, United States
AD  - K.W. Choi, Center for Precision Psychiatry, Massachusetts General Hospital, 185 Cambridge Street, Boston, MA, United States
T1  - EvaluatingHypothetical Prevention Strategies for Internalizing Symptoms in the General Population and At-Risk Children
LA  - English
KW  - adolescent
KW  - adult
KW  - article
KW  - child
KW  - clinical practice guideline
KW  - cognitive development
KW  - controlled study
KW  - depression
KW  - female
KW  - human
KW  - internalizing disorder
KW  - longitudinal study
KW  - major clinical study
KW  - male
KW  - observational study
KW  - physical activity
KW  - prevention
KW  - risk reduction
KW  - screen time
KW  - sleep time
N2  - Objective: Specific modifiable factors (e.g., screen time [ST], sleep duration, physical activity, or social connections) are targets for reducing depression risk in adults. However, research in adolescents lacks causal inference implementations, as prevention trials are costly and often prohibitive. Emulating randomized trials with observational data enables inference regarding hypothetical interventions on modifiable factors that reduce depression risk, in general and at-risk populations. Method: Data from the Adolescent Brain Cognitive Development (N = 8,699) and the Generation R (N = 3,739) studies were leveraged for modifiable factors (age 10) and internalizing symptoms (age 12–14). We (a) tested prospective associations of each modifiable factor with internalizing symptoms under target trial emulation (TTE) and (b) used G-formula to estimate the potential effects on internalizing symptoms if hypothetical interventions were implemented. Analyses were conducted in the full sample (universal prevention setting) and at-risk youth (selective and indicated prevention setting). Results: First, under TTE, only ST associated with internalizing symptoms. Second, in the universal prevention setting, adhering to more stringent ST guidelines (0–1 hr) decreased internalizing symptoms by 0.10–0.16 SDs while following more lenient guidelines (3–4 hr) increased them by 0.07–0.09 SDs, compared to existing guidelines (2 hr). Such changes were greater in the indicated (subclinical symptom) prevention settings and robust to residual confounding. Restricting physical activity reduced internalizing risk in the indicated setting, but findings were not robust. Conclusions:With a causally informed strategy, we demonstrated the potential effects of numerous hypothetical interventions on modifiable factors for depression risk reduction, across multiple preventive settings.
ER  - 

TY  - JOUR
M3  - Article in Press
Y1  - 2025
SN  - 1461-7005
SN  - 1362-3613
JF  - Autism
JO  - Autism
UR  - https://www-embase-com-443.webvpn.cams.tsgvip.top/search/results?subaction=viewrecord&id=L2033377659&from=export
U2  - L2033377659
C5  - 39968574
DB  - Embase
DB  - Medline
U3  - 2025-03-20
L2  - https://dx-doi-org.webvpn.cams.tsgvip.top/10.1177/13623613251319391
DO  - 10.1177/13623613251319391
A1  - Vargas, C.
A1  - Paoletti, D.
A1  - De Stasio, S.
A1  - Berenguer, C.
M1  - (Vargas C.; Berenguer C., carmen.berenguer@uv.es) University of Valencia, Spain
M1  - (Paoletti D.; De Stasio S.) LUMSA University, Italy
AD  - C. Berenguer, Department of DevelopmentalEducational Psychology, University of Valencia, Valencia, Spain
T1  - Sleep disturbances in autistic children and adolescents: A systematic review and meta-analysis of randomized controlled trials
LA  - English
KW  - actimetry
KW  - adolescent
KW  - alternative medicine
KW  - autism
KW  - child
KW  - Children Sleep Habits Questionnaire
KW  - comorbidity
KW  - drug therapy
KW  - human
KW  - intellectual impairment
KW  - meta analysis
KW  - physical activity
KW  - randomized controlled trial
KW  - review
KW  - sleep
KW  - sleep disorder
KW  - sleep efficiency
KW  - sleep latency
KW  - sleep parameters
KW  - sleep quality
KW  - sleep time
KW  - systematic review
KW  - therapy
N2  - Sleep disturbances are one of the most common comorbidities in autistic children and adolescence. Considering the impact of sleep disorders on development and daily functioning, it is important to know which treatments are considered effective in literature. This systematic review and meta-analysis study specifically aimed to investigate the effectiveness of non-pharmacological interventions for the treatment of sleep disorders in autistic children and adolescents without intellectual disability. Search across PubMed, PsycINFO, Scopus, and Web of Science were identified 11 randomized controlled trial studies published between 2012 and 2024 that met the inclusion criteria. The results indicate that the interventions considered (Behavioral/psychological, Physical activity, and Somatosensory sleep interventions) significantly improve sleep parameters in this population (p < 0.05). Objective data from actigraphy show an increase in total sleep time and sleep efficiency and a reduction in sleep onset latency. The results also show an improvement in sleep quality assessed through the Children’s Sleep Habits Questionnaire filled out by parents. This study is one of the first to examine through a meta-analysis the positive impact of non-pharmacological therapies in the treatment of sleep disorders in autistic children and adolescents without intellectual disability. Alternative treatments are essential, particularly for those who are intolerant to medication, as it allows clinicians to provide effective interventions tailored to this population. Lay Abstract: Sleep disorders are common in people on the autistic spectrum and can affect their development, daily function, and overall well-being. This study examined the effectiveness of non-pharmacological intervention to improve sleep in autistic children and adolescents without intellectual disability. We considered 11 studies of non-pharmacological treatments for autistic children and adolescents. The results indicate that these interventions help to improve several sleep parameters, either by increasing, for example, the total time and quality of sleep, or by reducing the time needed for falling asleep. These approaches offer important treatment options especially for those cases where medication is not feasible, allowing physicians and specialists to propose more targeted and safer solutions for managing sleep difficulties in this population.
ER  - 

TY  - JOUR
M3  - Article in Press
Y1  - 2025
SN  - 1535-1645
SN  - 1523-3812
JF  - Current Psychiatry Reports
JO  - Curr. Psychiatry Rep.
UR  - https://www-embase-com-443.webvpn.cams.tsgvip.top/search/results?subaction=viewrecord&id=L2033655641&from=export
U2  - L2033655641
C5  - 40075048
DB  - Embase
DB  - Medline
U3  - 2025-03-20
L2  - https://dx-doi-org.webvpn.cams.tsgvip.top/10.1007/s11920-025-01597-6
DO  - 10.1007/s11920-025-01597-6
A1  - Rivera, R.A.
A1  - Robertson, M.C.
A1  - McCleery, J.P.
M1  - (Rivera R.A.) Department of Psychology, University of Rochester, Rochester, NY, United States
M1  - (Robertson M.C.; McCleery J.P., jmccleer@sju.edu) Department of Psychology, Saint Joseph’s University, 5600 City Avenue, Philadelphia, PA, United States
M1  - (Robertson M.C.; McCleery J.P., jmccleer@sju.edu) Kinney Center for Autism Education and Support, Saint Joseph’s University, Philadelphia, PA, United States
M1  - (Robertson M.C.; McCleery J.P., jmccleer@sju.edu) Center for Autism Research, Children’s Hospital of Philadelphia, Philadelphia, PA, United States
AD  - J.P. McCleery, Department of Psychology, Saint Joseph’s University, 5600 City Avenue, Philadelphia, PA, United States
T1  - Exercise Interventions for Autistic People: An Integrative Review of Evidence from Clinical Trials
LA  - English
KW  - adolescent
KW  - adult
KW  - anxiety
KW  - autism
KW  - child
KW  - communication skill
KW  - controlled study
KW  - depression
KW  - drug therapy
KW  - exercise
KW  - female
KW  - human
KW  - intellectual impairment
KW  - major clinical study
KW  - physical activity
KW  - quality of life
KW  - randomized controlled trial
KW  - rehabilitation
KW  - review
KW  - therapy
N2  - Purpose of Review: This review integrates recent findings from randomized controlled clinical trial (RCT) research examining the impacts of physical exercise activities on various aspects and areas of functioning for autistic individuals. Recent Findings: Recent meta-analytic and clinical trials research indicates physical exercise intervention programs improve social and communication skills for autistic children and adolescents, improve executive functioning skills for autistic children, improve sleep-related behavior for autistic children and adolescents, and may be helpful for improving physical health for autistic children. There is very limited RCT research evidence on exercise intervention approaches or impacts for autistic adults, for autistic girls or women, for autistic people with co-occurring intellectual disability, and for reducing negative emotional symptoms (e.g., anxiety, depression) for any autistic population. Summary: The extant clinical trials research provides convincing, consistent evidence for positive impacts of physical exercise programs on multiple areas of functioning for autistic children and adolescents. Additional research is needed to determine and ensure potential impacts of physical exercise activity programs for important autistic sub-populations, including adults.
ER  - 

TY  - JOUR
M3  - Review
Y1  - 2025
VL  - 119
SN  - 1878-0237
SN  - 1750-9467
JF  - Research in Autism Spectrum Disorders
JO  - Res. Autism Spectr. Disord.
UR  - https://www-embase-com-443.webvpn.cams.tsgvip.top/search/results?subaction=viewrecord&id=L2035701170&from=export
U2  - L2035701170
DB  - Embase
U3  - 2024-11-19
U4  - 2024-11-21
L2  - https://dx-doi-org.webvpn.cams.tsgvip.top/10.1016/j.rasd.2024.102516
DO  - 10.1016/j.rasd.2024.102516
A1  - González-Devesa, D.
A1  - Sanchez-Lastra, M.A.
A1  - Outeda-Monteagudo, B.
A1  - Ayán-Pérez, C.
A1  - Diz-Gómez, J.C.
M1  - (González-Devesa D., danidevesa4@gmail.com; Sanchez-Lastra M.A.; Ayán-Pérez C.; Diz-Gómez J.C.) Well-Move Research Group, Galicia Sur Health Research Institute (IIS Galicia Sur), SERGAS-UVIGO, Vigo, Spain
M1  - (González-Devesa D., danidevesa4@gmail.com) Facultad de Humanidades y Educación, Universidad Católica de Ávila, Ávila, Spain
M1  - (Sanchez-Lastra M.A.; Ayán-Pérez C.; Diz-Gómez J.C.) Departamento de Didácticas Especiáis, Universidad de Vigo, Vigo, Spain
M1  - (Outeda-Monteagudo B.) Facultad de Ciencias de la Educación y del Deporte, Universidad de Vigo, Pontevedra, Spain
AD  - D. González-Devesa, Facultad de Humanidades y Educación, Universidad Católica de Ávila, Ávila, Spain
T1  - The effect of exercise training on sleep quality in autism spectrum condition: Systematic review and meta-analysis of randomized controlled trials
LA  - English
KW  - cetirizine
KW  - escitalopram
KW  - fusidic acid
KW  - hydrocortisone
KW  - melatonin
KW  - risperidone
KW  - salbutamol
KW  - adolescent
KW  - aquatic exercise
KW  - autism
KW  - basketball
KW  - bedtime dosage
KW  - child
KW  - Children Sleep Habits Questionnaire
KW  - exercise
KW  - female
KW  - human
KW  - jogging
KW  - karate
KW  - male
KW  - Medline
KW  - meta analysis
KW  - randomized controlled trial (topic)
KW  - review
KW  - Scopus
KW  - sleep quality
KW  - sleep time
KW  - systematic review
KW  - therapy effect
KW  - Web of Science
KW  - yoga
KW  - risperdal
C1  - risperdal
N2  - We aimed to analyse the available scientific evidence on the effects of exercise programs on sleep quality in autism spectrum condition. Studies were searched in five electronic databases (MEDLINE/PubMed, Web of Science, EBSCOhost Environment Complete, Dialnet Plus and Scopus) until February 2024 (updated in August 2024). A total of ten randomized clinical trials were included. The pooled mean difference for subjective sleep duration (Child's Sleep Habits Questionnaire [CSHQ] sub-scale), total CSHQ score, objective sleep duration and objective efficiency were − 1.62 points (95 % confidence interval [CI] − 2.34 to − 0.91; p < 0.001), −9.43 points (95 % CI: −16.89 to −1.97, p < 0.001), 0.42 h (95 % CI: 0.05–0.80, p = 0.03) and 9.91 % (95 % CI: 5.04–14.78, p < 0.001), respectively. In conclusion, exercise can serve as an adjunct therapy for managing sleep-related problems among children on the autism spectrum.
ER  - 

TY  - JOUR
M3  - Article
Y1  - 2024
VL  - 60
IS  - 12
SN  - 1648-9144
JF  - Medicina (Kaunas, Lithuania)
JO  - Medicina (Kaunas)
UR  - https://www-embase-com-443.webvpn.cams.tsgvip.top/search/results?subaction=viewrecord&id=L646258774&from=export
U2  - L646258774
C5  - 39768887
DB  - Medline
U4  - 2025-01-22
L2  - https://dx-doi-org.webvpn.cams.tsgvip.top/10.3390/medicina60122007
DO  - 10.3390/medicina60122007
A1  - Kadıoğlu, M.B.
A1  - Sezer, M.
A1  - Elbasan, B.
M1  - (Kadıoğlu M.B.) Department of Orthodontics, Faculty of Dentistry, Ankara University, Ankara, Turkey
M1  - (Sezer M.) Department of Therapy and Rehabilitation, Physiotherapy Program, Vocational School of Health Services, Bartin University, Bartin, Turkey
M1  - (Elbasan B.) Department of Physiotherapy and Rehabilitation, Faculty of Health Sciences, Gazi University, Ankara, Turkey
T1  - Effects of Manual Therapy and Home Exercise Treatment on Pain, Stress, Sleep, and Life Quality in Patients with Bruxism: A Randomized Clinical Trial
LA  - English
KW  - adolescent
KW  - adult
KW  - analgesia
KW  - bruxism
KW  - complication
KW  - controlled study
KW  - female
KW  - human
KW  - kinesiotherapy
KW  - male
KW  - mental stress
KW  - musculoskeletal manipulation
KW  - pain
KW  - pain measurement
KW  - pathophysiology
KW  - procedures
KW  - psychology
KW  - quality of life
KW  - questionnaire
KW  - randomized controlled trial
KW  - sleep quality
KW  - therapy
KW  - treatment outcome
KW  - young adult
N2  - Background and Objectives: This study aimed to examine the effects of manual therapy (MT) and home exercise (HE) treatments on pain, sleep quality, stress level, and quality of life in patients with bruxism. Materials and Methods: The study included 30 bruxism patients ages 18-25 years who were randomly divided into the manual therapy group (MTG) and home exercise group (HEG). Before treatment (T1), all patients were asked to fill out the Pittsburgh Sleep Quality Index (PSQI), Perceived Stress Scale (PSS), Fonseca Anamnestic Index (FAI), and Quality of Life Scale/Short Form-36 (SF-36), and additionally, the number of trigger points (NTP) and pain levels were determined. MT and HE were applied for 8 weeks, and all tests were repeated at the end of treatment (T2). A paired-samples t test was used for intra-group comparisons at T1 and T2, and an independent t test was used for inter-group comparisons. The statistical significance level was accepted as p < 0.05. Results: When the results obtained with MT and HE were examined after 8 weeks of treatment, a significant difference was found for all parameters (FAI, PSQI, PSS, SF-36, NTP, activity pain, and night pain levels, p < 0.05) except rest pain in HEG. According to the inter-group comparison, a significant difference was found in PSQI, FAI, and NTP (p < 0.05). However, it was determined that both groups showed statistically similar effects in terms of pain, perceived stress, and quality of life (p > 0.05). Conclusions: MT and HE reduce perceived stress and pain intensity and also improve quality of life and sleep in patients with bruxism. HE is as effective as MT in terms of pain, stress quality of life. MT is more effective than HE in improving sleep quality and TMD symptoms. Both manual therapy and home exercise applications can be applied as alternative treatment methods in the treatment of bruxism.
ER  - 

TY  - JOUR
M3  - Review
Y1  - 2024
VL  - 602
IS  - 23
SP  - 6571
EP  - 6586
SN  - 1469-7793
SN  - 0022-3751
JF  - Journal of Physiology
JO  - J. Physiol.
UR  - https://www-embase-com-443.webvpn.cams.tsgvip.top/search/results?subaction=viewrecord&id=L2028055456&from=export
U2  - L2028055456
C5  - 38268197
DB  - Embase
DB  - Medline
U3  - 2024-02-01
U4  - 2024-12-12
L2  - https://dx-doi-org.webvpn.cams.tsgvip.top/10.1113/JP284911
DO  - 10.1113/JP284911
A1  - Duraccio, K.M.
A1  - Kamhout, S.
A1  - Baron, K.G.
A1  - Reutrakul, S.
A1  - Depner, C.M.
M1  - (Duraccio K.M.; Kamhout S.) Department of Psychology, Brigham Young University, Provo, UT, United States
M1  - (Baron K.G.) Division of Public Health, Department of Family and Preventative Medicine, University of Utah, Salt Lake City, UT, United States
M1  - (Reutrakul S.) Division of Endocrinology, Diabetes and Metabolism, Department of Medicine, University of Illinois Chicago, Chicago, IL, United States
M1  - (Reutrakul S.) Department of Biobehavioral Nursing Science, College of Nursing, University of Illinois Chicago, Chicago, IL, United States
M1  - (Depner C.M., christopher.depner@utah.edu) Department of Health and Kinesiology, University of Utah, Salt Lake City, UT, United States
AD  - C.M. Depner, Department of Health and Kinesiology, University of Utah, 250 S 1850 E; HPER North, RM 245, Salt Lake City, UT, United States
T1  - Sleep extension and cardiometabolic health: what it is, possible mechanisms and real-world applications
LA  - English
KW  - body mass
KW  - body weight loss
KW  - caloric intake
KW  - caloric restriction
KW  - cardiometabolic health
KW  - cardiovascular disease
KW  - cardiovascular system
KW  - circadian rhythm
KW  - cognition
KW  - exercise
KW  - food intake
KW  - glycemic index
KW  - health behavior
KW  - human
KW  - insulin sensitivity
KW  - intestine flora
KW  - mouth hygiene
KW  - non insulin dependent diabetes mellitus
KW  - nucleus accumbens
KW  - personalized medicine
KW  - physical activity
KW  - psychoeducation
KW  - quality of life
KW  - randomized controlled trial (topic)
KW  - REM sleep
KW  - review
KW  - sleep quality
KW  - sleep time
KW  - training
N2  - Short sleep duration is associated with heightened cardiometabolic disease risk and has reached epidemic proportions among children, adolescents and adults. Potential mechanisms underlying this association are complex and multifaceted, including disturbances in circadian timing, food intake and appetitive hormones, brain regions linked to control of hedonic eating, physical activity, an altered microbiome and impaired insulin sensitivity. Sleep extension, or increasing total sleep duration, is an emerging and ecologically relevant intervention with significant potential to advance our understanding of the mechanisms underlying the association between short sleep duration and the risk of cardiometabolic disease. If effective, sleep extension interventions have potential to improve cardiometabolic health across the lifespan. Existing data show that sleep extension is feasible and might have potential cardiometabolic health benefits, although there are limitations that the field must overcome. Notably, most existing studies are short term (2–8 weeks), use different sleep extension strategies, analyse a wide array of cardiometabolic health outcomes in different populations and, frequently, lack adequate statistical power, thus limiting robust scientific conclusions. Overcoming these limitations will require fully powered, randomized studies conducted in people with habitual short sleep duration and existing cardiometabolic risk factors. Additionally, randomized controlled trials comparing different sleep extension strategies are essential to determine the most effective interventions. Ongoing and future research should focus on elucidating the potential cardiometabolic health benefits of sleep extension. Such studies have high potential to generate crucial knowledge with potential to improve health and quality of life for those struggling with short sleep duration. (Figure presented.).
ER  - 

TY  - JOUR
M3  - Article
Y1  - 2024
VL  - 24
IS  - 1
SN  - 1471-244X
JF  - BMC Psychiatry
JO  - BMC Psychiatry
UR  - https://www-embase-com-443.webvpn.cams.tsgvip.top/search/results?subaction=viewrecord&id=L2028924830&from=export
U2  - L2028924830
C5  - 38459453
DB  - Embase
DB  - Medline
U3  - 2024-03-15
U4  - 2024-04-03
L2  - https://dx-doi-org.webvpn.cams.tsgvip.top/10.1186/s12888-023-05297-4
DO  - 10.1186/s12888-023-05297-4
A1  - Courtney, D.B.
A1  - Barwick, M.
A1  - Amani, B.
A1  - Greenblatt, A.T.
A1  - Aitken, M.
A1  - Krause, K.R.
A1  - Andrade, B.F.
A1  - Bennett, K.
A1  - Cleverley, K.
A1  - Uliaszek, A.A.
A1  - de Oliveira, C.
A1  - Hawke, L.D.
A1  - Henderson, J.
A1  - Wang, W.
A1  - Watson, P.
A1  - Gajaria, A.
A1  - Newton, A.S.
A1  - Ameis, S.
A1  - Relihan, J.
A1  - Prebeg, M.
A1  - Chen, S.
A1  - Szatmari, P.
M1  - (Courtney D.B., darren.courtney@camh.ca; Amani B.; Krause K.R.; Andrade B.F.; Cleverley K.; de Oliveira C.; Hawke L.D.; Henderson J.; Wang W.; Gajaria A.; Ameis S.; Relihan J.; Prebeg M.; Chen S.; Szatmari P.) Centre for Addiction and Mental Health, Toronto, ON, Canada
M1  - (Courtney D.B., darren.courtney@camh.ca; Barwick M.; Greenblatt A.T.; Andrade B.F.; Cleverley K.; Uliaszek A.A.; Hawke L.D.; Henderson J.; Gajaria A.; Ameis S.; Szatmari P.) University of Toronto, Toronto, ON, Canada
M1  - (Courtney D.B., darren.courtney@camh.ca; Amani B.; Aitken M.; Krause K.R.; Watson P.; Ameis S.; Relihan J.; Prebeg M.; Szatmari P.) Cundill Centre for Child and Youth Depression, Toronto, ON, Canada
M1  - (Barwick M.; Greenblatt A.T.; Prebeg M.; Szatmari P.) Hospital for Sick Children, Toronto, ON, Canada
M1  - (Bennett K.) Department of Health Research Methods, Evidence, and Impact (Formerly Clinical Epidemiology and Biostatistics), McMaster University, McMaster University Faculty of Health Sciences, Hamilton, ON, Canada
M1  - (Newton A.S.) Department of Pediatrics, University of Alberta, Edmonton, AB, Canada
AD  - D.B. Courtney, Centre for Addiction and Mental Health, Toronto, ON, Canada
T1  - An Integrated Care Pathway for depression in adolescents: protocol for a Type 1 Hybrid Effectiveness-implementation, Non-randomized, Cluster Controlled Trial
LA  - English
KW  - medication system
KW  - adolescent
KW  - anxiety
KW  - article
KW  - care for adolescents who receive information bout outcome 2
KW  - caregiver
KW  - caregiver support
KW  - clinical outcome
KW  - cognitive behavioral therapy
KW  - Columbia suicide severity rating scale
KW  - controlled clinical trial
KW  - controlled study
KW  - cost effectiveness analysis
KW  - depression
KW  - depression assessment
KW  - diet
KW  - economic evaluation
KW  - evidence based practice
KW  - exercise
KW  - follow up
KW  - health care
KW  - hospitalization
KW  - human
KW  - major clinical study
KW  - medical research
KW  - mental health
KW  - mental health service
KW  - psychoeducation
KW  - psychotherapy
KW  - quality of life
KW  - questionnaire
KW  - risk assessment
KW  - sleep quality
N2  - Introduction: Our group developed an Integrated Care Pathway to facilitate the delivery of evidence-based care for adolescents experiencing depression called CARIBOU-2 (Care for Adolescents who Receive Information ‘Bout OUtcomes, 2nd iteration). The core pathway components are assessment, psychoeducation, psychotherapy options, medication options, caregiver support, measurement-based care team reviews and graduation. We aim to test the clinical and implementation effectiveness of the CARIBOU-2 pathway relative to treatment-as-usual (TAU) in community mental health settings. Methods and analysis: We will use a Type 1 Hybrid Effectiveness-Implementation, Non-randomized Cluster Controlled Trial Design. Primary participants will be adolescents (planned n = 300, aged 13–18 years) with depressive symptoms, presenting to one of six community mental health agencies. All sites will begin in the TAU condition and transition to the CARIBOU-2 intervention after enrolling 25 adolescents. The primary clinical outcome is the rate of change of depressive symptoms from baseline to the 24-week endpoint using the Childhood Depression Rating Scale—Revised (CDRS-R). Generalized mixed effects modelling will be conducted to compare this outcome between intervention types. Our primary hypothesis is that there will be a greater rate of reduction in depressive symptoms in the group receiving the CARIBOU-2 intervention relative to TAU over 24 weeks as per the CDRS-R. Implementation outcomes will also be examined, including clinician fidelity to the pathway and its components, and cost-effectiveness. Ethics and dissemination: Research ethics board approvals have been obtained. Should our results support our hypotheses, systematic implementation of the CARIBOU-2 intervention in other community mental health agencies would be indicated.
ER  - 

TY  - JOUR
M3  - Article
Y1  - 2024
VL  - 7
IS  - 1
SN  - 2398-6352
JF  - npj Digital Medicine
JO  - npj Digit. Med.
UR  - https://www-embase-com-443.webvpn.cams.tsgvip.top/search/results?subaction=viewrecord&id=L2029020737&from=export
U2  - L2029020737
DB  - Embase
U3  - 2024-03-21
U4  - 2024-04-12
L2  - https://dx-doi-org.webvpn.cams.tsgvip.top/10.1038/s41746-024-01041-8
DO  - 10.1038/s41746-024-01041-8
A1  - Singh, K.
A1  - Armstrong, S.C.
A1  - Wagner, B.E.
A1  - Counts, J.
A1  - Skinner, A.
A1  - Kay, M.
A1  - Li, J.S.
A1  - Shah, S.
A1  - Zucker, N.
A1  - Neshteruk, C.
A1  - Story, M.
A1  - Suarez, L.
A1  - Kraus, W.E.
A1  - Zizzi, A.R.
A1  - Dunn, J.
M1  - (Singh K.; Dunn J., jessilyn.dunn@duke.edu) Duke University Department of Biomedical Engineering, Durham, NC, United States
M1  - (Singh K.; Armstrong S.C.; Wagner B.E.; Counts J.; Skinner A.; Kay M.; Li J.S.; Shah S.; Zucker N.; Neshteruk C.; Story M.; Suarez L.; Kraus W.E.; Zizzi A.R.; Dunn J., jessilyn.dunn@duke.edu) Duke Center for Childhood Obesity Research, Durham, NC, United States
M1  - (Armstrong S.C.; Wagner B.E.; Kay M.; Li J.S.; Suarez L.; Zizzi A.R.) Duke University Department of Pediatrics, Durham, NC, United States
M1  - (Armstrong S.C.; Wagner B.E.; Skinner A.; Neshteruk C.) Duke University Department of Population Health Sciences, Durham, NC, United States
M1  - (Armstrong S.C.; Story M.) Duke Global Health Institute, Durham, NC, United States
M1  - (Counts J.; Shah S.; Kraus W.E.) Duke University Molecular Physiology Institute, Durham, NC, United States
M1  - (Zucker N.) Duke University Department of Psychiatry and Behavioral Science, Durham, NC, United States
M1  - (Dunn J., jessilyn.dunn@duke.edu) Duke University Department of Biostatistics, Durham, NC, United States
AD  - J. Dunn, Duke University Department of Biomedical Engineering, Durham, NC, United States
T1  - Physical activity and sleep changes among children during the COVID-19 pandemic
LA  - English
KW  - NCT03339440
KW  - activity tracker
KW  - VivoFit 3
KW  - wearable sensor
KW  - adolescent
KW  - adult
KW  - article
KW  - child
KW  - child health
KW  - childhood obesity
KW  - controlled study
KW  - coronavirus disease 2019
KW  - female
KW  - human
KW  - lifestyle modification
KW  - major clinical study
KW  - male
KW  - pandemic
KW  - physical activity
KW  - preschool child
KW  - school child
KW  - school closure
KW  - sleep pattern
KW  - sleep time
KW  - step count
KW  - young adult
KW  - VivoFit 3
C3  - VivoFit 3(garmin)
C4  - garmin
N2  - Daily routines, including in-person school and extracurricular activities, are important for maintaining healthy physical activity and sleep habits in children. The COVID-19 pandemic significantly disrupted daily routines as in-person school and activities closed to prevent spread of SARS-CoV-2. We aimed to examine and assess differences in objectively measured physical activity levels and sleep patterns from wearable sensors in children with obesity before, during, and after a period of school and extracurricular activity closures associated with the COVID-19 pandemic. We compared average step count and sleep patterns (using the Mann–Whitney U Test) before and during the pandemic-associated school closures by using data from activity tracker wristbands (Garmin VivoFit 3). Data were collected from 94 children (aged 5–17) with obesity, who were enrolled in a randomized controlled trial testing a community-based lifestyle intervention for a duration of 12-months. During the period that in-person school and extracurricular activities were closed due to the COVID-19 pandemic, children with obesity experienced objectively-measured decreases in physical activity, and sleep duration. From March 15, 2020 to March 31, 2021, corresponding with local school closures, average daily step count decreased by 1655 steps. Sleep onset and wake time were delayed by about an hour and 45 min, respectively, while sleep duration decreased by over 12 min as compared with the pre-closure period. Step counts increased with the resumption of in-person activities. These findings provide objective evidence for parents, clinicians, and public health professionals on the importance of in-person daily activities and routines on health behaviors, particularly for children with pre-existing obesity. Trial Registration: Clinical trial registration: NCT03339440
ER  - 

TY  - JOUR
M3  - Article
Y1  - 2024
VL  - 24
IS  - 1
SN  - 1471-244X
JF  - BMC Psychiatry
JO  - BMC Psychiatry
UR  - https://www-embase-com-443.webvpn.cams.tsgvip.top/search/results?subaction=viewrecord&id=L2029199776&from=export
U2  - L2029199776
C5  - 38539144
DB  - Embase
DB  - Medline
U3  - 2024-04-02
U4  - 2024-04-09
L2  - https://dx-doi-org.webvpn.cams.tsgvip.top/10.1186/s12888-024-05688-1
DO  - 10.1186/s12888-024-05688-1
A1  - Soltani, Z.
A1  - Parizad, N.
A1  - Radfar, M.
A1  - Alinejad, V.
A1  - Arzanlo, M.
A1  - Haghighi, M.
M1  - (Soltani Z.; Radfar M.) Department of psychiatric nursing, Faculty of Nursing and Midwifery, Urmia University of Medical Sciences, Urmia, Iran
M1  - (Parizad N., parizad.n@umsu.ac.ir) Patient Safety Research Center, Clinical Research Institute, Faculty of Nursing and Midwifery, Urmia University of Medical Sciences, Urmia, Iran
M1  - (Alinejad V.) Department of Biostatistics, school of medicine, Urmia University of Medical Sciences, Urmia, Iran
M1  - (Arzanlo M.) Department of psychiatry, school of medicine, Khoy University of Medical Sciences, Khoy, Iran
M1  - (Haghighi M.) Department of Psychiatry, School of Medicine, Razi hospital, Urmia University of Medical Sciences, Urmia, Iran
AD  - N. Parizad, Patient Safety Research Center, Clinical Research Institute, Faculty of Nursing and Midwifery, Urmia University of Medical Sciences, Urmia, Iran
T1  - The effect of the Yara smartphone application on anxiety, sleep quality, and suicidal thoughts in patients with major depressive disorder in Iran: a randomized controlled trial
LA  - English
KW  - IRCT20131112015390N7
KW  - mobile application
KW  - smartphone
KW  - adolescent
KW  - adult
KW  - anxiety
KW  - article
KW  - Beck Depression Inventory
KW  - controlled study
KW  - depression
KW  - exercise
KW  - female
KW  - hospitalization
KW  - human
KW  - Iran
KW  - male
KW  - meditation
KW  - patient satisfaction
KW  - physical activity
KW  - Pittsburgh Sleep Quality Index
KW  - psychiatrist
KW  - psychiatry
KW  - quality of life
KW  - quantitative analysis
KW  - questionnaire
KW  - randomized controlled trial
KW  - reliability
KW  - scoring system
KW  - sensitivity and specificity
KW  - sleep quality
KW  - sleep time
KW  - State Trait Anxiety Inventory
KW  - suicidal ideation
N2  - Background: Depression is one of the most common mental disorders that leads to anxiety, sleep disturbances, and suicidal thoughts. Due to the high cost of treatment and the reluctance of many patients to seek medical help, major depressive disorder (MDD) is becoming more prevalent. Therefore, alternative methods like smartphone applications can help prevent and improve depression symptoms. The present study aimed to determine the effect of the newly developed Yara smartphone application on anxiety, sleep quality, and suicidal thoughts in patients with MDD. Methods: This randomized controlled trial with a pretest-posttest design was conducted on Iranian patients with MDD in 2022. Sixty-four patients were recruited using convenience sampling and randomly assigned to two control and intervention groups. The intervention was conducted using the Yara smartphone application for three months. Data were collected using the Spielberger State-Trait Anxiety Inventory (STAI), Pittsburgh Sleep Quality Index (PSQI), and Beck Scale for Suicidal Ideation (BSSI). Data were first entered into IBM SPSS Statistics for Windows, version 22 (IBM Corp., Armonk, N.Y., USA) and then analyzed using descriptive and analytical statistics. Results: There was no statistically significant difference in the mean score of anxiety and sleep quality between the intervention and control groups before the intervention (p ≥.05). However, this difference in the mean score of anxiety and sleep quality was statistically significant in the two groups after the intervention (p <.05). The results showed no statistically significant difference in the mean score of suicidal thoughts between the two groups before and after the intervention (p ≥.05). The use of the Yara smartphone application had a significant positive effect on anxiety and sleep quality in depressed patients (p <.001). At the same time, it had no significant effect on suicidal thoughts (p ≥.05). Conclusion: Considering the positive effect of using the Yara smartphone application on reducing anxiety and improving sleep quality in depressed patients, this application can help alleviate the problems of depressed patients alongside existing treatment methods. Thus, this application is recommended for this group of patients in psychiatric clinics and departments. The Yara application's effectiveness was not approved on suicidal thoughts in this study so that further investigation would be necessary. Trial Registration: Iranian Registry of Clinical Trial approval code (IRCT# IRCT20131112015390N7).
ER  - 

TY  - JOUR
M3  - Article
Y1  - 2024
VL  - 24
IS  - 1
SN  - 1471-2431
JF  - BMC Pediatrics
JO  - BMC Pediatr.
UR  - https://www-embase-com-443.webvpn.cams.tsgvip.top/search/results?subaction=viewrecord&id=L2029638067&from=export
U2  - L2029638067
C5  - 38678194
DB  - Embase
DB  - Medline
U3  - 2024-05-02
U4  - 2024-05-07
L2  - https://dx-doi-org.webvpn.cams.tsgvip.top/10.1186/s12887-024-04760-9
DO  - 10.1186/s12887-024-04760-9
A1  - Amiri, N.
A1  - Karami, K.
A1  - Valizadeh, F.
A1  - Mokhayeri, Y.
M1  - (Amiri N., nastaran.amiri.1982@gmail.com) Department of Pediatrics Nursing, School of Nursing and Midwifery, Lorestan University of Medical Sciences, Khorramabad, Iran
M1  - (Karami K., kbkarami@gmail.com) Social Determinants of Health Research Center, School of Nursing and Midwifery, Lorestan University of Medical Sciences, Khorramabad, Iran
M1  - (Valizadeh F.) Razi Herbal Medicines Research Center, Department of Pediatrics Nursing, School of Nursing and Midwifery, Lorestan University of Medical Sciences, Khorramabad, Iran
M1  - (Mokhayeri Y.) Cardiovascular Research Center, Shahid Rahimi Hospital, Lorestan University of Medical Sciences, Khorramabad, Iran
AD  - N. Amiri, Department of Pediatrics Nursing, School of Nursing and Midwifery, Lorestan University of Medical Sciences, Khorramabad, Iran
AD  - K. Karami, Social Determinants of Health Research Center, School of Nursing and Midwifery, Lorestan University of Medical Sciences, Khorramabad, Iran
T1  - The effect of exercise on sleep habits of children with type 1 diabetic: a randomized clinical trial
LA  - English
KW  - data analysis software
KW  - insulin
KW  - adolescent
KW  - adult
KW  - anthropometry
KW  - anxiety
KW  - article
KW  - attention
KW  - body mass
KW  - child
KW  - Children Sleep Habits Questionnaire
KW  - clinical trial
KW  - controlled study
KW  - cross-sectional study
KW  - depression
KW  - diabetes mellitus
KW  - drug therapy
KW  - exercise
KW  - female
KW  - glucose blood level
KW  - habit
KW  - human
KW  - hypoglycemia
KW  - insulin dependent diabetes mellitus
KW  - lethargy
KW  - major clinical study
KW  - male
KW  - obesity
KW  - physical activity
KW  - preschool child
KW  - questionnaire
KW  - randomized controlled trial (topic)
KW  - randomized controlled trial
KW  - school child
KW  - scoring system
KW  - sleep
KW  - sleep quality
KW  - sleep time
KW  - training
KW  - videorecording
N2  - Background: Adequate sleep and exercise are important components of the human lifestyle. Paying attention to these two factors is very important to improve the condition of children with type 1 diabetes. Therefore, this study aimed to investigate the effect of exercise on sleep habits in children with type 1 diabetes. Material & methods: 62 children with type 1 diabetes participated in this clinical trial. They will be divided into the intervention group (31) and the control group (31). Sleep habits were measured using the Children’s Sleep Habits Questionnaire (CSHQ). All children’s parents completed the CSHQ. The intervention for the experimental group consisted of 8 weeks of regular exercise program. The exercise program was prepared as an educational video and provided to parents. Paired sample t-test and ANCOVA test were used with SPSS 23. Results: 62 children with an average age of 9.32 ± 2.02 were studied. Fifty-four and eight% of the children were girls and the rest were boys. The analysis of the variance test showed a significant difference (F = 144.72, P ≤ 0.01) between the average score of the sleep habits of the control group (62.45 ± 5.12) and the experimental group (47.06 ± 4.39). Conclusion: Sleep habits in the experimental group improved after 8 weeks of exercise training using educational videos. Exercise as a non-pharmacological treatment is an effective way to manage diabetes and improve sleep quality in diabetic children.
ER  - 

TY  - JOUR
M3  - Review
Y1  - 2024
VL  - 24
IS  - 1
SN  - 2662-7671
JF  - BMC Complementary Medicine and Therapies
JO  - BMC Compl. Med.Therapies
UR  - https://www-embase-com-443.webvpn.cams.tsgvip.top/search/results?subaction=viewrecord&id=L2032016956&from=export
U2  - L2032016956
C5  - 39462419
DB  - Embase
DB  - Medline
U3  - 2024-11-05
U4  - 2024-11-08
L2  - https://dx-doi-org.webvpn.cams.tsgvip.top/10.1186/s12906-024-04674-0
DO  - 10.1186/s12906-024-04674-0
A1  - Carneiro, L.
A1  - Clemente, F.M.
A1  - Claudino, J.G.
A1  - Ferreira, J.
A1  - Ramirez-Campillo, R.
A1  - Afonso, J.
M1  - (Carneiro L., larafcarneiro@uaeu.ac.ae) Physical Education Department, College of Education, United Arab Emirates University, Al Ain, Abu Dhabi, United Arab Emirates
M1  - (Clemente F.M.) Escola Superior Desporto e Lazer, Instituto Politécnico de Viana do Castelo, Rua Escola Industrial e Comercial de Nun’Álvares, Viana do Castelo, Portugal
M1  - (Clemente F.M.) Gdansk University of Physical Education and Sport, Gdańsk, Poland
M1  - (Claudino J.G.) Sports Science, School of Applied Sciences (FCA),, University of Campinas (UNICAMP),, São Paulo, Limeira, Brazil
M1  - (Ferreira J.) Associação Portuguesa de Surf for Good - Wave by Wave, Carcavelos, Portugal
M1  - (Ramirez-Campillo R.) Exercise and Rehabilitation Sciences Institute, School of Physical Therapy, Faculty of Rehabilitation Sciences, Universidad Andres Bello, Santiago, Chile
M1  - (Afonso J.) Centre for Research, Education, Innovation, and Intervention in Sport (CIFI 2 D), Faculty of Sport, University of Porto (FADEUP), Porto, Portugal
AD  - L. Carneiro, Physical Education Department, College of Education, United Arab Emirates University, Al Ain, Abu Dhabi, United Arab Emirates
T1  - Surf therapy for people with mental health disorders: a systematic review of randomized and non-randomized controlled trials
LA  - English
KW  - adolescent
KW  - aggression
KW  - body composition
KW  - child
KW  - cognitive behavioral therapy
KW  - controlled study
KW  - depression
KW  - emotion
KW  - executive function
KW  - exercise
KW  - female
KW  - Hospital Anxiety and Depression Scale
KW  - human
KW  - major clinical study
KW  - male
KW  - mental disease
KW  - mental health
KW  - meta analysis
KW  - muscle strength
KW  - physical activity
KW  - quality of life
KW  - questionnaire
KW  - randomized controlled trial
KW  - review
KW  - self esteem
KW  - sleep quality
KW  - social cognition
KW  - social interaction
KW  - surfing (water sport)
KW  - systematic review
KW  - water sport
KW  - working memory
N2  - Background: Surf therapy is gaining popularity for improving mental health. However, there is limited research evidence to substantiate these claims. Therefore, this systematic review aimed to assess randomized or non-randomized studies analyzing the efficacy of surf therapy in improving symptoms of mental illness compared to non-exercising controls and/or alternative intervention, and to identify evidential gaps to inform future research. Methods: PRISMA 2020 reporting guidelines were followed. Eligibility criteria included participants of any age and sex, explicitly diagnosed with any mental health disorder, while exposed to surf therapy and compared to non-exercising controls and/or alternative interventions. The primary outcome consisted of changes in symptoms of mental illness scored from baseline to post-intervention. Any randomized or non-randomized trial design was considered. We searched Cochrane Library, CINAHL, EMBASE, PubMed, Scopus, SPORTDiscus and Web of Science databases (December 7, 2023), without language or publication date restrictions and without filters. Risk of bias was assessed using RoB 2. A meta-analysis could not be conducted due to heterogeneity of the studies; therefore, a narrative synthesis of individual study results was performed. Results: Of 5,666 records, three randomized controlled studies were included in the review. Overall, the findings of the three studies suggest no robust consistent evidence of improvement in mental health symptoms when comparing surf therapy to wait-list control groups or other nature-based exercise interventions (hike therapy). Certainty of evidence should be considered very low, as it is based on three randomized controlled trials. Conclusion: Although we believe that surf therapy provides an interesting approach, robust evidence is scarce. Routes for future well-designed, controlled studies are discussed. Other: No funding to report. Registration: PROSPERO CRD42021277060.
ER  - 

TY  - JOUR
M3  - Article
Y1  - 2024
VL  - 24
IS  - 1
SN  - 2662-7671
JF  - BMC Complementary Medicine and Therapies
JO  - BMC Compl. Med.Therapies
UR  - https://www-embase-com-443.webvpn.cams.tsgvip.top/search/results?subaction=viewrecord&id=L2032333326&from=export
U2  - L2032333326
C5  - 39574118
DB  - Embase
DB  - Medline
U3  - 2024-11-26
U4  - 2024-12-04
L2  - https://dx-doi-org.webvpn.cams.tsgvip.top/10.1186/s12906-024-04650-8
DO  - 10.1186/s12906-024-04650-8
A1  - Zhao, Y.
A1  - Xu, J.
A1  - Zhang, J.
A1  - Song, J.
A1  - Yang, N.
A1  - Fan, H.
A1  - Dong, Z.
A1  - Tan, S.
M1  - (Zhao Y.; Xu J.; Zhang J.; Song J.; Fan H.; Dong Z.; Tan S., shupingtan@126.com) Psychiatric Research Center, Beijing Huilongguan Hospital, Peking University Huilonguan Clinical Medical School, IN, Beijing, China
M1  - (Yang N.) State Key Laboratory of Cognitive Neuroscience and Learning, Beijing Normal University, IN, Beijing, China
AD  - S. Tan, Psychiatric Research Center, Beijing Huilongguan Hospital, Peking University Huilonguan Clinical Medical School, IN, Beijing, China
T1  - Study protocol for a randomized controlled trial evaluating the effectiveness of a mother-child intervention model of neurogenic tremor as an add-on to treatment for emotional disorders in adolescents
LA  - English
KW  - data analysis software
KW  - MATLAB software platform version 8.1
KW  - hydrocortisone
KW  - stress hormone
KW  - adolescent
KW  - adult
KW  - aerobic exercise
KW  - alexithymia
KW  - anxiety
KW  - anxiety disorder
KW  - article
KW  - behavior
KW  - child
KW  - cognition
KW  - cognitive behavioral therapy
KW  - controlled study
KW  - DSM-5
KW  - electrochemiluminescence immunoassay
KW  - electroencephalogram
KW  - emotional disorder
KW  - emotional stability
KW  - exercise
KW  - extraversion
KW  - follow up
KW  - functional magnetic resonance imaging
KW  - hallucination
KW  - heart rate
KW  - hopelessness
KW  - human
KW  - information storage
KW  - learning
KW  - mental health
KW  - mother child relation
KW  - nerve cell network
KW  - neuroimaging
KW  - nuclear magnetic resonance imaging
KW  - online game
KW  - patient safety
KW  - personality disorder
KW  - prevalence
KW  - psychiatrist
KW  - psychological well-being
KW  - psychophysiology
KW  - psychotherapy
KW  - quality control
KW  - randomized controlled trial
KW  - skin conductance
KW  - sleep quality
KW  - suicide
KW  - transcranial magnetic stimulation
KW  - tremor
KW  - yoga
KW  - MATLAB software platform version 8.1
C3  - MATLAB  software  platform version  8.1(Mathworks,United States)
C4  - Mathworks(United States)
N2  - Background: Adolescents exhibit a high prevalence of mental health disorders, with more than half of all cases emerging before the age of 14 years. Since the advent of the COVID-19 pandemic, there has been a marked upsurge in anxiety and depression among adolescents across several nations. Emotional disorders often lead to severe outcomes, including school absenteeism, self-harm, and suicidal tendencies. The suboptimal efficacy of pharmacotherapy, compounded by limited availability and substantial costs associated with individual psychotherapy, underscores the critical need for identifying simple yet efficacious psychotherapeutic interventions suitable for both individual and group settings. Tension and Trauma Release Exercise (TRE) is a mind-body therapeutic approach that efficiently alleviates symptoms of anxiety and depression. This randomized controlled trial (RCT) aims to evaluate the effectiveness of a mother-child intervention model using TRE in enhancing the clinical management of adolescent patients diagnosed with emotional disorders. Methods : This study recruits 140 dyads of adolescents with emotional disorders and their mothers, randomly assigned to intervention or control groups. The intervention arm combines eight weeks of standard pharmacotherapy with an eight-week TRE group therapy, assessing at baseline, post-8-week treatment, and three-month follow-up. Initially, controls receive eight weeks of standard medication with parallel assessments, later transitioning to the same TRE intervention while maintaining continuous evaluation. The study further examines the influence of maternal emotional health on adolescent treatment response and investigates associated neurophysiological and psychological mechanisms. Discussion: This research endeavors to identify a straightforward and potent body-oriented psychological intervention that could improve the clinical outcomes for adolescent patients with emotional disorders. Such findings would carry profound implications not only for the healthy development of teenagers but also for potentially mitigating the burden on families, educational institutions, and society as a whole. Trial registration: ChiCTR2100044553, Registered March 24, 2021.
ER  - 

TY  - JOUR
M3  - Conference Abstract
Y1  - 2024
VL  - 80
IS  - 6
SP  - 9
EP  - 10
SN  - 0250-6807
JF  - Annals of Nutrition and Metabolism
JO  - Ann. Nutr. Metab.
UR  - https://www-embase-com-443.webvpn.cams.tsgvip.top/search/results?subaction=viewrecord&id=L646774256&from=export
U2  - L646774256
DB  - Embase
U4  - 2025-03-21
L2  - https://dx-doi-org.webvpn.cams.tsgvip.top/10.1159/000540849
DO  - 10.1159/000540849
A1  - Juliusson, P.B.
A1  - Ødegaard, R.
A1  - Hertel, J.K.
A1  - Hjelmesith, J.
M1  - (Juliusson P.B.) Haukeland University Hospital, Bergen, Norway
M1  - (Juliusson P.B.) University of Bergen, Bergen, Norway
M1  - (Ødegaard R.) St. Olavs Hospital, Trondheim, Norway
M1  - (Ødegaard R.) Norwegian University of Science and Technology, Trondheim, Norway
M1  - (Hertel J.K.; Hjelmesith J.) Vestfold Hospital Trust, Tønsberg, Norway
M1  - (Hjelmesith J.) University of Oslo, Oslo, Norway
AD  - P.B. Juliusson, Haukeland University Hospital, Bergen, Norway
T1  - Health Based treatment of adolescent obesity with low energy diet and semaglutide eBATTLE Obesity) study
LA  - English
KW  - biological marker
KW  - placebo
KW  - semaglutide
KW  - adolescent
KW  - adolescent obesity
KW  - adult
KW  - behavior therapy
KW  - body composition
KW  - body weight
KW  - body weight loss
KW  - cardiometabolic risk factor
KW  - conference abstract
KW  - controlled study
KW  - healthy lifestyle
KW  - human
KW  - life expectancy
KW  - lifestyle modification
KW  - light emitting diode
KW  - low calorie diet
KW  - major clinical study
KW  - mental deficiency
KW  - mental disease
KW  - Norway
KW  - obesity
KW  - patient-reported outcome
KW  - physical activity
KW  - smartphone
KW  - therapy
N2  - Introduction: Adolescent obesity is associated with physical and mental health problems, increased adult mortality from cardiovascular disease and shortened life expectancy. The feasibility, effectiveness and safety of a low energy diet (LED) followed by once-weekly injections with semaglutide, supported by e-behavioral treatment (eBT), have not been systematically investigated in adolescents with obesity. eBATTLE Obesity is a joint effort of specialized obesity outpatient clinics including all health regions of Norway. Primary objective: To confirm superiority of semaglutide s.c. 2.4 mg once-weekly versus semaglutide placebo once-weekly as an adjunct to eBT in treatment seeking adolescents (12 to <18 years, n=150) with obesity on reduction in body weight (% BMI change) from week 8 to 60 (52 weeks), after completion of an initial 8-week eLED. Secondary objectives: A. To compare the safety and tolerability of semaglutide versus placebo as an adjunct to eBT (week 8-60). B. To compare the effect of semaglutide versus placebo as an adjunct to eBT on body composition, cardiometabolic risk factors and biomarkers, physical activity, sleep, and various patient reported outcomes. C. To assess the feasibility, safety, and preliminary effectiveness of an 8-week eLED intervention (week 0-7). D. To assess the feasibility of a 52-week eBT intervention for weight loss maintenance (week 8-60). E. To assess the feasibility of a newly developed smartphone application, Habition (habition. no), aiming to support and motivate to healthy lifestyle changes (week 8-60)..
ER  - 

TY  - JOUR
M3  - Conference Abstract
Y1  - 2024
VL  - 139
IS  - 6
SP  - 1493
EP  - 1495
SN  - 0003-2999
JF  - Anesthesia and Analgesia
JO  - Anesth. Analg.
UR  - https://www-embase-com-443.webvpn.cams.tsgvip.top/search/results?subaction=viewrecord&id=L646875807&from=export
U2  - L646875807
DB  - Embase
U4  - 2025-03-31
A1  - Sharma, R.
M1  - (Sharma R.) Lok Nayak Hospital and Maulana Azad Medical College, Department of Anaesthesia, New Delhi, India
AD  - R. Sharma, Lok Nayak Hospital and Maulana Azad Medical College, Department of Anaesthesia, New Delhi, India
T1  - Rajyoga Meditation Based Healing Laboratory for Reducing Stress, Anxiety and Faster recovery in Pediatric Subset Following Elective Surgery recovery in Pediatric Subset Following Elective Surgery
LA  - English
KW  - glucose
KW  - hydrocortisone
KW  - adolescent
KW  - adult
KW  - anxiety
KW  - behavior disorder
KW  - blood glucose meter
KW  - breathing exercise
KW  - child
KW  - clinical article
KW  - clinical trial
KW  - conference abstract
KW  - controlled study
KW  - drug therapy
KW  - elective surgery
KW  - ELISA kit
KW  - enzyme linked immunosorbent assay
KW  - female
KW  - hospitalization
KW  - human
KW  - major clinical study
KW  - male
KW  - meditation
KW  - mindfulness meditation
KW  - pediatric patient
KW  - physiological stress
KW  - preoperative care
KW  - randomized controlled trial
KW  - single blind procedure
KW  - sleep quality
KW  - stress management
KW  - surgery
N2  - Background and Objectives: Pediatric patients undergoing elective surgery often experienceheightened stress and anxiety, impacting their recovery trajectory. The Rajyoga Meditation-Based Healing Laboratory initiated a study to explore the potential of Rajyoga meditation in reducing stress, anxiety, and expediting recovery in the pediatric subset following elective surgery. Methods: A prospective randomized single-blinded clinical trial was conductedamong pediatric patients aged 8 to 18 years undergoing elective surgery.Participants who were allocated to the Rajyoga Group (Group A) received Rajyoga meditation sessions with healing track breathing exercises and the control group (Group B) received standard pre-operative care. Stress and anxiety levels were assessed using standardized psychological scales(PHBQ Scale). Cortisol levels, a physiological marker of stress, were measured using ELISA. Glucose was measured by glucometer. Results: The study enrolled 80 participants, with 40 in Group A and 40 in Group B. The intervention group exhibited a significant reduction in stress and anxiety levels compared to controls on the day of surgery and during recovery. Group A showed a 18.17% decrease in cortisol levels post-operatively. Stress and anxiety levels were assessed using PHBQ Scale where both groups had showed significant decrease in stress and anxiety levels pre-operatively. Group A showed reduction in stress levelscompared to Group B. Recovery period of Group A consistently exhibited lower stress and anxiety levels during recovery compared to Group B. Group A reported lower pain scores throughout the recovery period compared to Group B. Hospital Stay for Group A demonstrated under supervision found shorter hospital stays than Group B. Group A exhibited 7.34% decrease in cortisol levels post-operatively. Discussion and Conclusion: In our study, it was found that the preoperative cortisol level were comparable in both the groups. RajYoga meditation has a favourable impact as an adjuvant intervention in paediatric surgical treatment. Meditation sessions, in particular, were related with decreased pre-operative anxiety, improved stress management (as measured by cortisol levels), improved sleep quality, and a persistent reduction in post-operative behavioural abnormalities in paediatric patients. Creswell et al. also discovered that a brief time of mindfulness meditation training modifies psychological and neuroendocrine responses to stress. Turakitwanakan et al. also observed that mindfulness meditation decreases cortisol levels in the blood, implying that it can reduce stress, which is consistent with our findings. In our study, Rajyoga group has lower cortisol level in comparison to Control group. However, the direct effect of training-induced changes in baseline peripheral cortisol levels was found beneficial. Conclusion:The findings of this study provide substantial evidence supporting the positive impact of RajYoga meditation as an adjunctive intervention in pediatric surgical care. Specifically, the meditation sessions were associated with reduced preoperative anxiety, improved stress management (as indicated by cortisol levels), enhanced sleep quality, and a sustained reduction in post-operative behavioral disturbances among pediatric patients. Further research is encouraged to validate these findings on a larger scale and explore the longterm benefits of integrating RajYoga meditation into pediatric surgical care protocols.
ER  - 

TY  - JOUR
M3  - Article in Press
Y1  - 2024
SN  - 1920-7476
JF  - Canadian journal of public health = Revue canadienne de sante publique
JO  - Can J Public Health
UR  - https://www-embase-com-443.webvpn.cams.tsgvip.top/search/results?subaction=viewrecord&id=L645846747&from=export
U2  - L645846747
C5  - 39562470
DB  - Medline
U3  - 2024-12-02
L2  - https://dx-doi-org.webvpn.cams.tsgvip.top/10.17269/s41997-024-00955-w
DO  - 10.17269/s41997-024-00955-w
A1  - O'Dean, S.
A1  - Smout, S.
A1  - Sunderland, M.
A1  - Slade, T.
A1  - Gardner, L.A.
A1  - Chapman, C.
A1  - Thornton, L.
A1  - Osman, B.
A1  - Hunter, E.
A1  - Egan, L.
A1  - Teesson, M.
A1  - Newton, N.C.
A1  - Champion, K.E.
M1  - (O'Dean S.; Smout S., Scarlett.smout@sydney.edu.au; Sunderland M.; Slade T.; Gardner L.A.; Chapman C.; Thornton L.; Osman B.; Hunter E.; Egan L.; Teesson M.; Newton N.C.; Champion K.E.) Matilda Centre for Research in Mental Health and Substance Use, University of Sydney, NSW, Sydney, Australia
M1  - (Thornton L.) School of Medicine and Public Health, University of Newcastle, NSW, Newcastle, Australia
M1  - (Thornton L.) Faculty of Medicine and Health, University of New South Wales, Kensington, Australia
T1  - Adolescent behavioural intentions: Secondary outcomes from a cluster randomized controlled trial of the Health4Life school-based lifestyle modification intervention
LA  - English
KW  - alcohol
KW  - adolescent
KW  - alcohol consumption
KW  - article
KW  - behavior change
KW  - beverage
KW  - controlled study
KW  - current smoker
KW  - female
KW  - health behavior
KW  - health education
KW  - high school
KW  - human
KW  - lifestyle
KW  - lifestyle modification
KW  - male
KW  - physical activity
KW  - questionnaire
KW  - randomized controlled trial
KW  - school
KW  - screen time
KW  - self report
KW  - sex ratio
KW  - smartphone
KW  - smoking
KW  - telehealth
KW  - tobacco
N2  - INTERVENTION: Health4Life: a school-based eHealth intervention targeting multiple health behaviour change (MHBC). RESEARCH QUESTION: Does Health4Life impact secondary outcomes of self-reported intentions regarding six lifestyle behaviours in adolescents (alcohol use, tobacco smoking, screentime, physical activity, discretionary beverage consumption, and sleep)? METHODS: We implemented a cluster randomized controlled trial within secondary schools across three Australian states. Schools were randomly assigned (1:1) to receive either the Health4Life intervention, which consisted of a six-module, web-based program and accompanying smartphone app, or an active control (standard health education). Randomization was stratified by site and school gender composition (using Blockrand in R). All students aged 11-13 years who attended the participating schools and were fluent in English were eligible. Students completed self-report questionnaires at baseline, post-intervention, 12 months, and 24 months. Outcomes were intentions to try alcohol, try tobacco, reduce screentime, engage in physical activity on most or all days, swap discretionary beverages for water, and meet sleep guidelines. Mixed effects models estimated between-group differences in the outcomes over 24 months. RESULTS: Immediately post-intervention, Health4Life significantly reduced intentions to try alcohol and tobacco and increased intentions for longer sleep and reduced screentime compared to control. Intervention effects on screentime intentions persisted at 12 months but not at 24 months. No lasting effects were observed on intentions for physical activity or discretionary beverage consumption. CONCLUSION: Health4Life shows promise in influencing adolescent intentions across various MHBC areas, especially immediately after intervention. However, further investigation is needed to sustain these intention changes beyond short term to facilitate behaviour change.
ER  - 

TY  - JOUR
M3  - Review
Y1  - 2024
VL  - 33
IS  - 11
SP  - 3707
EP  - 3726
SN  - 1435-165X
SN  - 1018-8827
JF  - European Child and Adolescent Psychiatry
JO  - Eur. Child Adolesc. Psychiatry
UR  - https://www-embase-com-443.webvpn.cams.tsgvip.top/search/results?subaction=viewrecord&id=L2024882417&from=export
U2  - L2024882417
C5  - 37573565
DB  - Embase
DB  - Medline
U3  - 2023-08-21
U4  - 2024-12-10
L2  - https://dx-doi-org.webvpn.cams.tsgvip.top/10.1007/s00787-023-02280-y
DO  - 10.1007/s00787-023-02280-y
A1  - Wendel, F.
A1  - Bender, S.
A1  - Breitinger, E.
A1  - Coenen, M.
A1  - Hummel, J.
A1  - Immich, G.
A1  - Kirschneck, M.
A1  - Klünder, V.
A1  - Kunzler, A.M.
A1  - Lieb, K.
A1  - Movsisyan, A.
A1  - Li, L.Y.
A1  - Ravens-Sieberer, U.
A1  - Rehfuess, E.
A1  - Voss, S.
A1  - Jung-Sievers, C.
M1  - (Wendel F., flora.wendel@ibe.med.uni-muenchen.de; Coenen M.; Hummel J.; Immich G.; Kirschneck M.; Klünder V.; Movsisyan A.; Rehfuess E.; Voss S.; Jung-Sievers C.) Institute for Medical Information Processing, Biometry and Epidemiology IBE, Faculty of Medicine, Chair of Public Health and Health Services Research, LMU Munich, Munich, Germany
M1  - (Wendel F., flora.wendel@ibe.med.uni-muenchen.de; Coenen M.; Hummel J.; Immich G.; Kirschneck M.; Klünder V.; Movsisyan A.; Rehfuess E.; Voss S.; Jung-Sievers C.) Pettenkofer School of Public Health, Munich, Germany
M1  - (Bender S.; Breitinger E.) Department of Child and Adolescent Psychiatry, Psychosomatics, and Psychotherapy, University of Cologne, Faculty of Medicine and University Hospital Cologne, Cologne, Germany
M1  - (Kunzler A.M.; Lieb K.) Leibniz Institute for Resilience Research (LIR), Mainz, Germany
M1  - (Kunzler A.M.) Institute for Evidence in Medicine, Faculty of Medicine, Medical Center – University of Freiburg, University of Freiburg, Freiburg, Germany
M1  - (Li L.Y.; Ravens-Sieberer U.) Department of Child and Adolescent Psychiatry, Psychotherapy, and Psychosomatics, Research Unit Child Public Health, University Medical Center Hamburg-Eppendorf, Hamburg, Germany
AD  - F. Wendel, Institute for Medical Information Processing, Biometry and Epidemiology IBE, Faculty of Medicine, Chair of Public Health and Health Services Research, LMU Munich, Munich, Germany
T1  - Interventions to build resilience and to ameliorate negative psychosocial effects of the COVID-19 pandemic on children and adolescents: a systematic review and meta-analysis
LA  - English
KW  - acceptance and commitment therapy
KW  - adolescent
KW  - aerobic exercise
KW  - anxiety
KW  - calisthenics
KW  - child
KW  - clinical outcome
KW  - community support
KW  - controlled study
KW  - coronavirus disease 2019
KW  - depression
KW  - Embase
KW  - emotional disorder
KW  - evidence synthesis
KW  - female
KW  - follow up
KW  - health education
KW  - hopelessness
KW  - human
KW  - life satisfaction
KW  - male
KW  - medical literature
KW  - Medline
KW  - mental disease
KW  - meta analysis
KW  - mindfulness
KW  - mindfulness meditation
KW  - pandemic
KW  - pandemic preparedness
KW  - peer group
KW  - physical activity
KW  - posttraumatic stress disorder
KW  - Preferred Reporting Items for Systematic Reviews and Meta-Analyses
KW  - psychological counseling
KW  - psychological resilience
KW  - psychological well-being
KW  - psychosocial intervention
KW  - PsycINFO
KW  - quality of life
KW  - randomized controlled trial (topic)
KW  - reporting bias
KW  - review
KW  - risk assessment
KW  - school child
KW  - sleep disorder
KW  - social psychology
KW  - systematic review
KW  - yoga
N2  - The psychosocial health of children and adolescents has been particularly affected by the COVID-19 pandemic. Containment measures have restricted social development, education and recreational activities, may have increased family conflicts and, in many cases, led to feelings of loneliness, sleep disturbances, symptoms of anxiety and depression. We conducted a systematic review to identify interventions that seek to ameliorate these detrimental effects of the COVID-19 pandemic and to build resilience in children and adolescents. Literature searches were conducted in the databases MEDLINE, EMBASE, PsycINFO, CENTRAL, WHO COVID-19 Global literature on coronavirus disease and Cochrane COVID-19 Study Register (up to 30 June 2022). The searches retrieved 9557 records of which we included 13 randomized-controlled trials (RCTs) for evidence synthesis. Included studies predominantly implemented online group sessions for school-aged children with either a psychological component, a physical activity component, or a combination of both. A meta-analysis of seven studies on anxiety and five on depressive symptoms provided evidence for a positive effect of interventions by reducing anxiety (Standardized Mean Difference (SMD) (95% CI): − 0.33 (− 0.59; − 0.06)) and depressive symptoms (SMD (95% CI): − 0.26 (− 0.36; − 0.16)) compared to the control interventions. Studies also showed improvements in positive mental health outcomes, such as resilience (n = 2) and mental and psychological wellbeing (n = 2). Exploratory subgroup analyses suggested a greater effectiveness of interventions that (i) are of higher frequency and duration, (ii) enable personal interaction (face-to-face or virtually), and (iii) include a physical activity component. Almost all studies were judged to be at high risk of bias and showed considerable heterogeneity. Further research may focus on the contribution of different intervention components or distinct subgroups and settings, and should examine children and adolescents over longer follow-up periods.
ER  - 

TY  - JOUR
M3  - Article
Y1  - 2024
VL  - 30
SN  - 2213-3984
JF  - Clinical Epidemiology and Global Health
JO  - Clin. Epidemiol. Global Health
UR  - https://www-embase-com-443.webvpn.cams.tsgvip.top/search/results?subaction=viewrecord&id=L2034704617&from=export
U2  - L2034704617
DB  - Embase
U3  - 2024-09-26
U4  - 2024-10-01
L2  - https://dx-doi-org.webvpn.cams.tsgvip.top/10.1016/j.cegh.2024.101791
DO  - 10.1016/j.cegh.2024.101791
A1  - Parveen, A.
A1  - Kalra, S.
A1  - Awasthi, S.
A1  - Ajmera, P.
A1  - Rai, R.H.
A1  - Miraj, M.
A1  - Pawaria, S.
A1  - Pal, S.
A1  - Naagar, N.
M1  - (Parveen A., afshaparveen717@gmail.com; Kalra S., sheetalkalra@dpsru.edu.in; Rai R.H., richaraidpsru@gmail.com; Naagar N., nehanaagar860@gmail.com) School of Physiotherapy, Delhi Pharmaceutical Sciences and Research University, Pushp Vihar, New Delhi, India
M1  - (Awasthi S., supriya.awasthi@niu.edu.in) School of Allied Health Sciences, Noida International University, Uttar Pradesh, India
M1  - (Ajmera P., puneeta_22@yahoo.com) Department of Public Health, School Of Allied Health Sciences, Delhi Pharmaceutical Sciences And Research University, Pushp Vihar, New Delhi, India
M1  - (Miraj M., m.molla@mu.edu.sa) Department of Physical Therapy And Health Rehabilitation, College Of Applied Medical Sciences, Majmaah University, Almajmaah, Saudi Arabia
M1  - (Pawaria S., sonia@gurugramuniversity.ac.in) Department of Physiotherapy, Gurugram University, Gurugram, India
M1  - (Pal S., sajjanpal_fpt@sgtuniversity.org) Faculty of Physiotherapy, SGT University, Gurugram, India
AD  - S. Kalra, School of Physiotherapy, Delhi Pharmaceutical Sciences and Research University, Pushp Vihar, New Delhi, India
T1  - Effect of Mat Pilates intervention on sleep quality in adolescent girls: A single blinded randomised controlled trial
LA  - English
KW  - adolescent
KW  - adult
KW  - article
KW  - child
KW  - clinical effectiveness
KW  - controlled study
KW  - female
KW  - human
KW  - major clinical study
KW  - mat pilates
KW  - pilates
KW  - Pittsburgh Sleep Quality Index
KW  - post hoc analysis
KW  - quality of life
KW  - randomized controlled trial
KW  - single blind procedure
KW  - sleep latency
KW  - sleep quality
KW  - sleep time
N2  - Background: Pilates, a low-to-moderate intensity workout provides an alternative to traditional methods that stimulate both the mind and the body. Adolescent girls often experience sub optimal sleep quality, especially on school days, posing significant health risks. This study aims to investigate the effects of Pilates on the sleep quality of adolescent females. Methods: A single-blinded Randomized Controlled Trial was conducted at a Physiotherapy OPD. Eligible adolescent girls (aged 10–19) with PSQI scores exceeding 5 were enrolled. Sixty participants were allocated each to Group A (Control) or Group B (Mat Pilates) via convenience sampling. Parental consent and participant assent were obtained. Group A maintained daily activities with ergonomic exercises, while Group B underwent Mat Pilates training three times weekly for eight weeks. Data were collected at baseline, at the end of 4th and 8th week. Result: Between-group analysis at the 4th and 8th weeks showed significant differences. Post hoc analysis with Bonferroni adjustment revealed notable improvements from baseline to both time points (p < 0.05). The experimental group achieved a 45.14 % greater reduction in Global PSQI score compared to the control group, indicating significant improvements in sleep quality. The experimental group also showed a substantial 53.39 % improvement in sleep duration and a significant 65 % reduction in sleep latency, outperforming the control group. Conclusion: This study reveals promising improvements in sleep quality, highlighting the potential benefits of Pilates for this demographic. This can be a valuable approach to enhancing sleep quality among adolescent girls, potentially contributing to their overall health and life quality.
ER  - 

TY  - JOUR
M3  - Review
Y1  - 2024
VL  - 67
IS  - 4
SP  - 592
EP  - 605
SN  - 1873-2607
SN  - 0749-3797
JF  - American Journal of Preventive Medicine
JO  - Am. J. Prev. Med.
UR  - https://www-embase-com-443.webvpn.cams.tsgvip.top/search/results?subaction=viewrecord&id=L2033100448&from=export
U2  - L2033100448
C5  - 38844148
DB  - Embase
DB  - Medline
U3  - 2024-07-08
U4  - 2024-09-16
L2  - https://dx-doi-org.webvpn.cams.tsgvip.top/10.1016/j.amepre.2024.05.022
DO  - 10.1016/j.amepre.2024.05.022
A1  - Liu, C.
A1  - Liang, X.
A1  - Yang, Y.
A1  - Liu, R.
A1  - Arbour-Nicitopoulos, K.
A1  - Sit, C.H.-P.
M1  - (Liu C.; Yang Y.; Sit C.H.-P., sithp@cuhk.edu.hk) Department of Sports Science and Physical Education, The Chinese University of Hong Kong, Shatin, Hong Kong, Hong Kong
M1  - (Liang X.) Department of Rehabilitation Sciences, The Hong Kong Polytechnic University, Hong Kong, Hong Kong
M1  - (Liu R.) The First Hospital of Tsinghua University (Beijing Huaxin Hospital), Beijing, China
M1  - (Arbour-Nicitopoulos K.) Faculty of Kinesiology and Physical Education, University of Toronto, Toronto, Canada
AD  - C.H.-P. Sit, Department of Sports Science and Physical Education, The Chinese University of Hong Kong, Shatin, New Territories, Hong Kong, China
T1  - Mechanisms Linking Physical Activity With Mental Health in Children and Adolescents With Neurodevelopmental Disorders: A Systematic Review
LA  - English
KW  - adolescent
KW  - anxiety
KW  - beta rhythm
KW  - child
KW  - cognitive flexibility
KW  - depression
KW  - eligibility
KW  - executive function
KW  - human
KW  - mental disease
KW  - mental health
KW  - PEDro
KW  - physical activity
KW  - quality control
KW  - questionnaire
KW  - review
KW  - social inclusion
KW  - social interaction
KW  - social participation
KW  - systematic review
KW  - working memory
N2  - Introduction: Physical activity (PA) is a promising way to improve mental health in children and adolescents with neurodevelopmental disorders (NDDs). However, the underlying mechanisms remain unclear. The current review aimed to explore the potential neurobiological, psychosocial, and behavioral mechanisms between PA interventions and mental health in children and adolescents with NDDs. Methods: Web of Science, PsycINFO, SPORTDiscus, MEDLINE, CINAHL, and ERIC were searched from inception to June 2023. Randomized controlled trials/quasi-experimental designs applying PA interventions and reporting at least one mental health outcome and at least one potential mechanism in children and adolescents with NDDs were included. The best evidence synthesis rating system was adopted to determine the strength and consistency of potential mechanisms and was performed in 2024. Results: In total, 45 studies were included, 29 of which were randomized controlled trials and 16 were quasi-experimental, with a total of 1,751 participants. According to the best evidence synthesis rating system, neurobiological (theta activity and P3 amplitude), psychosocial (social skills and social participation), and behavioral (motor skills and sleep) mechanisms were the frequently examined and consistent mechanisms through which PA affected mental health in children and adolescents with NDDs. However, evidence regarding P3 latency, beta activity, and physical self-concept was insufficient. Discussion: Future PA interventions could consider neurobiological (theta activity and P3 amplitude), psychosocial (social skills and social participation), and behavioral (motor skills and sleep) mechanisms. Alternatively, PA can be developed as an adjunctive approach with interventions that specifically focus on these mechanisms to enhance mental health in children and adolescents with NDDs.
ER  - 

TY  - GEN
M3  - Conference Abstract
Y1  - 2024
VL  - 63
IS  - 10
SP  - S341
SN  - 1527-5418
SN  - 0890-8567
JF  - Journal of the American Academy of Child and Adolescent Psychiatry
JO  - J. Am. Acad. Child Adolesc. Psychiatry
UR  - https://www-embase-com-443.webvpn.cams.tsgvip.top/search/results?subaction=viewrecord&id=L2034824589&from=export
U2  - L2034824589
DB  - Embase
U4  - 2024-10-07
L2  - https://dx-doi-org.webvpn.cams.tsgvip.top/10.1016/j.jaac.2024.07.743
DO  - 10.1016/j.jaac.2024.07.743
A1  - Arnold, L.E.
A1  - Vollebregt, M.A.
A1  - Pan, J.
M1  - (Arnold L.E., L.Arnold@osumc.edu) Ohio State University, United States
M1  - (Vollebregt M.A.)
M1  - (Pan J.)
T1  - 20.1 Lifestyle Effects in ICAN RCT of Neurofeedback for ADHD: Diet, Lighting, Sleep, and Exercise
LA  - English
KW  - adolescent
KW  - attention deficit hyperactivity disorder
KW  - child
KW  - Children Sleep Habits Questionnaire
KW  - conference abstract
KW  - controlled study
KW  - diet
KW  - double blind procedure
KW  - duration
KW  - exercise
KW  - female
KW  - human
KW  - illumination
KW  - lifestyle
KW  - light emitting diode
KW  - major clinical study
KW  - meal
KW  - neurofeedback
KW  - randomized controlled trial
KW  - sleep
KW  - sleep time
KW  - stage 1 sleep
KW  - teacher
KW  - therapy
N2  - Objectives: The objective of this presentation is to explore lifestyle (diet, sleep, exercise, lighting) effects in the International Collaborative ADHD Neurofeedback (ICAN) double-blind RCT of neurofeedback (NF) for ADHD. Methods: A total of 142 children ages 7 to 10 years with well-diagnosed categorical and dimensional ADHD were randomized to theta-beta training NF or a control condition of equal appearance, duration, and intensity. As part of the treatment package for both arms, all were given an “Eat Smart” brochure and counseled about breakfast protein, sleep, and exercise. They were asked at each treatment visit what they had for breakfast, how many hours they slept, and what exercise they had that day. At baseline, parents reported the amount of home light-emitting diode (LED) lighting. At each major assessment, parents and teachers filled out the Conners 3 inattention scale for the primary outcome, and parents also completed the Children’s Sleep Habits Questionnaire (CSHQ). Spearman correlations were calculated between lifestyle measures and inattention, with α = .05 for exploratory analyses. A circadian pathway hypothesis was tested. Results: At baseline, CSHQ correlated with inattention (p = .04). CSHQ and the variety of food groups improved significantly from baseline to treatment end (p < .001; p = .029). Improvement in CSHQ correlated with inattention improvement (p = .002). A sleep onset delay (SOD) >20 minutes was associated with greater LED exposure (d = 0.38; p = .004). SOD was also associated with shorter sleep time (d = 0.39; p = .019). The amount of sleep correlated negatively with teacher-rated inattention (r = –.184; p = .05). Conclusions: Lifestyle factors, especially sleep and determinants thereof, may affect the level of inattention and the degree of improvement with treatment. CAM, SLP
ER  - 

TY  - JOUR
M3  - Article
Y1  - 2024
VL  - 16
IS  - 9
SP  - 981
EP  - 991
SN  - 1934-1482
JF  - PM and R
JO  - PM R
UR  - https://www-embase-com-443.webvpn.cams.tsgvip.top/search/results?subaction=viewrecord&id=L2028789260&from=export
U2  - L2028789260
C5  - 38415907
DB  - Embase
DB  - Medline
U3  - 2024-03-11
U4  - 2024-11-29
L2  - https://dx-doi-org.webvpn.cams.tsgvip.top/10.1002/pmrj.13131
DO  - 10.1002/pmrj.13131
A1  - Andias, R.
A1  - Rodrigues, M.
A1  - Silva, A.G.
M1  - (Andias R., rosaandias@ua.pt) School of Health Sciences (ESSUA), University of Aveiro, Aveiro, Portugal
M1  - (Andias R., rosaandias@ua.pt) Center for Health Technology and Services Research (CINTESIS), Porto, Portugal
M1  - (Rodrigues M.) Higher School of Technology and Management of Águeda, Institute of Electronics and Telematics Engineering of Aveiro (IEETA), University of Aveiro, Aveiro, Portugal
M1  - (Silva A.G.) CINTESIS.RISE@UA, School of Health Sciences (ESSUA), University of Aveiro, Aveiro, Portugal
AD  - R. Andias, School of Health Sciences, University of Aveiro, Campus Universitário de Santiago, Aveiro, Portugal
T1  - Predictors of improvement in community adolescents with chronic neck pain: A secondary analysis using different improvement criteria
LA  - English
KW  - adolescent
KW  - adult
KW  - article
KW  - chronic pain
KW  - correlation analysis
KW  - endurance
KW  - exercise
KW  - fear
KW  - female
KW  - follow up
KW  - human
KW  - learning
KW  - learning style
KW  - major clinical study
KW  - male
KW  - muscle exercise
KW  - neck muscle
KW  - neck pain
KW  - neuroscience
KW  - physical activity
KW  - predictor variable
KW  - pressure pain threshold
KW  - secondary analysis
KW  - self concept
KW  - sensitization
KW  - sleep quality
KW  - social psychology
N2  - Background: Interventions based on pain neuroscience education and exercise have emerged as effective in the management of chronic neck pain in adolescents. No studies have explored factors that might be associated with recovery in adolescents with neck pain. Objective: To explore predictors of improvement after an intervention based on exercise and pain neuroscience education. Design: Secondary analysis of a randomized trial. Setting: Community. Participants: 127 community adolescents with neck pain. Interventions: Blended-learning intervention based on exercise and pain neuroscience education. Main Outcome Measures: A set of variables including sociodemographic data, pain characteristics, physical activity, disability, sleep, catastrophizing, fear of movement, self-efficacy, symptoms of central sensitization, knowledge of pain neuroscience, pressure pain thresholds, and neck muscles endurance were used to predict a clinical response at 1 week after intervention and at 6-month follow-up. Results: Different predictors of improvement and non-improvement to intervention were found, but common predictors were not found for all the improvement criteria explored and time points. Conclusions: These findings suggest that using different criteria to characterize adolescents with neck pain as improved and non-improved after pain neuroscience education and exercise have an effect on the variables associated with a response to the intervention.
ER  - 

TY  - JOUR
M3  - Article
Y1  - 2024
VL  - 65
IS  - 9
SP  - 2777
EP  - 2786
SN  - 1528-1167
SN  - 0013-9580
JF  - Epilepsia
JO  - Epilepsia
UR  - https://www-embase-com-443.webvpn.cams.tsgvip.top/search/results?subaction=viewrecord&id=L2030837579&from=export
U2  - L2030837579
C5  - 39096302
DB  - Embase
DB  - Medline
U3  - 2024-08-07
U4  - 2024-11-13
L2  - https://dx-doi-org.webvpn.cams.tsgvip.top/10.1111/epi.18073
DO  - 10.1111/epi.18073
A1  - Higson, L.
A1  - O'Brien, T.J.
A1  - Rayner, G.
A1  - Alpitsis, R.
A1  - Winton-Brown, T.
M1  - (Higson L., lana.higson@monash.edu; O'Brien T.J.; Alpitsis R.; Winton-Brown T.) Department of Neuroscience, Monash University, Melbourne, VIC, Australia
M1  - (Higson L., lana.higson@monash.edu; O'Brien T.J.; Rayner G.; Alpitsis R.) Department of Neurology, Alfred Hospital, Melbourne, VIC, Australia
M1  - (Rayner G.) Melbourne School of Psychological Sciences, University of Melbourne, Parkville, VIC, Australia
M1  - (Winton-Brown T.) Alfred Hospital, Melbourne, VIC, Australia
AD  - L. Higson, Department of Neuroscience, Monash University, Melbourne, VIC, Australia
T1  - Re-PROGRAM: The evaluation of a brief intervention program for patients with functional seizures in an outpatient hospital setting
LA  - English
KW  - adolescent
KW  - adult
KW  - article
KW  - Australia
KW  - behavior modification
KW  - bothersomeness
KW  - breathing
KW  - clinical article
KW  - comparative study
KW  - constructive feedback
KW  - control strategy
KW  - coping
KW  - disease control
KW  - education program
KW  - epileptologist
KW  - exercise
KW  - female
KW  - follow up
KW  - functional disease
KW  - functional seizure
KW  - functional status
KW  - general pathological parameters
KW  - health care delivery
KW  - human
KW  - interpersonal communication
KW  - intervention study
KW  - knowledge
KW  - lifestyle modification
KW  - male
KW  - muscle relaxation
KW  - muscle training
KW  - nutrition
KW  - outpatient care
KW  - outpatient department
KW  - patient education
KW  - patient engagement
KW  - patient-reported outcome
KW  - problem solving
KW  - program acceptability
KW  - program evaluation
KW  - program feasibility
KW  - progressive muscle relaxation
KW  - psychologist
KW  - qualitative analysis
KW  - qualitative research
KW  - quantitative study
KW  - questionnaire
KW  - retrospective study
KW  - seizure
KW  - seizure duration
KW  - seizure intensity
KW  - self report
KW  - skill
KW  - sleep
KW  - social connectedness
KW  - stress management
KW  - telehealth
KW  - thematic analysis
KW  - treatment protocol
N2  - Objective: Functional seizures (FS) account for 20%–25% of referrals to specialist epilepsy clinics. They are associated with major disability, increased mortality, and frequent and costly health care use. Current guidelines emphasize the importance of implementing clinical pathways to coordinate and deliver effective treatment, but there are few targeted evidence-based interventions that reliably improve patient outcomes, and treatment resources are limited. We conducted a retrospective evaluation of Re-PROGRAM, a novel, brief intervention for functional seizure patients, to assess its feasibility in an outpatient setting. Methods: Twenty-nine patients with FS undertook Re-PROGRAM between August 2020 and January 2022 at the Alfred Hospital Functional Seizures Clinic, Melbourne, Australia. The intervention comprised five 60–90-min consecutive weekly appointments via telehealth, where psychologists engaged patients in a structured program of seizure management skills, lifestyle modification, and behavioral activation strategies. Following the intervention, patient feedback was collected in routine clinical follow-up as well as with a 24-item self-report pre-/postintervention comparison questionnaire. Results: All 29 patients who enrolled in Re-PROGRAM completed the scheduled sessions. Of those who returned the postintervention questionnaire (n = 16), 15 reported a reduction in seizure frequency. Four patients were lost to follow-up. Of the remaining nine, eight reported seizure frequency reduction during clinical follow-up. Qualitative analysis of the feedback revealed the majority of patients reported reduced seizure duration, intensity, and bothersomeness, and patients felt improvements in their sense of control over seizures, confidence to use seizure control strategies, assertive communication, problem solving, coping skills, relationships with others, and their day-to-day functioning. Significance: This retrospective evaluation demonstrates the feasibility and acceptability of Re-PROGRAM as a brief intervention for individuals diagnosed with FS delivered in a clinical outpatient setting and warrants further investigation in larger scale, randomized controlled studies.
ER  - 

TY  - JOUR
M3  - Article
Y1  - 2024
VL  - 121
SP  - 184
EP  - 188
SN  - 1878-5506
SN  - 1389-9457
JF  - Sleep Medicine
JO  - Sleep Med.
UR  - https://www-embase-com-443.webvpn.cams.tsgvip.top/search/results?subaction=viewrecord&id=L2033220692&from=export
U2  - L2033220692
C5  - 39002324
DB  - Embase
DB  - Medline
U3  - 2024-07-15
U4  - 2024-07-16
L2  - https://dx-doi-org.webvpn.cams.tsgvip.top/10.1016/j.sleep.2024.07.006
DO  - 10.1016/j.sleep.2024.07.006
A1  - Lins-Filho, O.
A1  - Aguiar, J.L.P.
A1  - Soares Germano, A.H.
A1  - Vieira de Almeida, J.R.
A1  - Felinto dos Santos, E.C.
A1  - Lyra, M.J.
A1  - Farah, B.Q.
A1  - Pedrosa, R.P.
M1  - (Lins-Filho O., ozeas.lins@ufpe.br; Aguiar J.L.P.; Vieira de Almeida J.R.; Felinto dos Santos E.C.; Pedrosa R.P.) Sleep and Heart Laboratory, Pronto Socorro Cardiológico de Pernambuco (PROCAPE), University of Pernambuco, Recife, Brazil
M1  - (Lins-Filho O., ozeas.lins@ufpe.br; Aguiar J.L.P.; Vieira de Almeida J.R.; Farah B.Q.) Graduante Program in Physical Education, Federal University of Pernambuco, Recife, Brazil
M1  - (Soares Germano A.H.; Lyra M.J.) Health College of Pernambuco, Recife, Brazil
M1  - (Soares Germano A.H.; Felinto dos Santos E.C.; Pedrosa R.P.) Graduate Program in Health Sciences, University of Pernambuco, Recife, Brazil
M1  - (Farah B.Q.) Federal Rural University of Pernambuco, Recife, Brazil
AD  - O. Lins-Filho, Sleep and Heart Laboratory, Pronto Socorro Cardiológico de Pernambuco (PROCAPE), Rua dos Palmares, SN, Recife, Pernambuco, Brazil
T1  - Effects of high-intensity interval training on subjective sleep quality and daytime sleepiness in patients with obstructive sleep apnea: A secondary analysis from a randomized controlled trial
LA  - English
KW  - data analysis software
KW  - Graphpad Prism version 6.0
KW  - SPSS version 23.0
KW  - beta adrenergic receptor blocking agent
KW  - calcium channel blocking agent
KW  - placebo
KW  - thiazide diuretic agent
KW  - adolescent
KW  - adult
KW  - apnea hypopnea index
KW  - article
KW  - chi square test
KW  - controlled study
KW  - female
KW  - human
KW  - major clinical study
KW  - male
KW  - middle aged
KW  - post hoc analysis
KW  - questionnaire
KW  - randomized controlled trial
KW  - sleep latency
KW  - sleep time
KW  - sociodemographics
KW  - statistical analysis
KW  - stretching exercise
KW  - Student t test
KW  - systolic blood pressure
KW  - test retest reliability
KW  - training
KW  - walking
KW  - Graphpad Prism version 6.0
KW  - SPSS version 23.0
C3  - Graphpad Prism version 6.0(Graphpad)
C3  - SPSS version 23.0(SPSS)
C4  - Graphpad
C4  - SPSS
N2  - This study aimed to verify the effect of 12 weeks of HIIT on the perceived sleep quality and excessive daytime sleepiness in patients with obstructive sleep apnea (OSA). For this, a secondary analysis of a randomized controlled trial, including 36 adults with moderate-severe OSA (19 males; 52.2 ± 9.8 years; body mass index = 34.2 ± 5.8; AHI = 42.0 ± 22.9 e/h) was performed. Participants were randomly assigned to HIIT [5 periods of 4 min of walking or running on a treadmill at 90–95 % of maximum heart rate (HRmax) interspersed with 3 min of walking at 50–55 % of HRmax performed three times per week for 12 weeks] or a control group (CG; stretching exercises performed two times per week for 12 weeks). Specific domains of subjective sleep quality and EDS were assessed at baseline and post 12 weeks. Generalized estimated equation were used to verify between groups and times differences. There were no group × time interactions for the domains sleep duration (0.416), sleep efficiency (0.198), sleep disturbance (0.523), and sleep medications (0.915). However, significant group × time interactions were observed for global sleep score (0.022), and for the domains sleep quality (0.001), sleep latency (0.029), and daytime dysfunction (0.012). In addition, there was a significant group × time interaction for EDS (HIIT = −3.4 ± 0.9; CG change = −1.0 ± 1.0; p = 0.023). Thus, in patients with OSA, 12 weeks of HIIT improves perceived sleep quality and daytime sleepiness.
ER  - 

TY  - JOUR
M3  - Article
Y1  - 2024
VL  - 144
SN  - 1559-2030
SN  - 1551-7144
JF  - Contemporary Clinical Trials
JO  - Contemp. Clin. Trials
UR  - https://www-embase-com-443.webvpn.cams.tsgvip.top/search/results?subaction=viewrecord&id=L2033382641&from=export
U2  - L2033382641
C5  - 39019153
DB  - Embase
DB  - Medline
U3  - 2024-07-23
U4  - 2024-07-25
L2  - https://dx-doi-org.webvpn.cams.tsgvip.top/10.1016/j.cct.2024.107634
DO  - 10.1016/j.cct.2024.107634
A1  - Manasse, S.M.
A1  - Moussaoui, J.R.
A1  - Lampe, E.W.
A1  - Brown, K.L.
A1  - Zhang, F.
A1  - Janicke, D.M.
A1  - McCrea, L.
A1  - Cardel, M.I.
A1  - Butryn, M.L.
M1  - (Manasse S.M., smm522@drexel.edu; Moussaoui J.R.; Lampe E.W.; Butryn M.L.) Center for Weight, Eating, Lifestyle Science (WELL Center), Drexel University, Philadelphia, PA, United States
M1  - (Manasse S.M., smm522@drexel.edu; Lampe E.W.; Zhang F.; Butryn M.L.) Department of Psychological and Brain Sciences, Drexel University, Philadelphia, PA, United States
M1  - (Brown K.L.) Department of Creative Arts Therapies, Drexel University, Philadelphia, PA, United States
M1  - (Janicke D.M.) Department of Clinical and Health Psychology, University of Florida, Gainesville, FL, United States
M1  - (McCrea L.) Department of Family, Community, and Preventive Medicine, Drexel University College of Medicine, United States
M1  - (Cardel M.I.) WW International, Inc., New York, NY, United States
M1  - (Cardel M.I.) Department of Health Outcomes and Biomedical Informatics, University of Florida College of medicine, Gainesville, FL, United States
M1  - (Manasse S.M., smm522@drexel.edu; Manasse S.M., smm522@drexel.edu; Moussaoui J.R.; Brown K.L.) Co-first authors.,
AD  - S.M. Manasse, Center for Weight, Eating, Lifestyle Science (WELL Center), Drexel University, Philadelphia, PA, United States
T1  - Evaluating an acceptance-based lifestyle modification program to address cardiovascular disease risk among adolescent girls with overweight and obesity: Protocol for a randomized controlled trial
LA  - English
KW  - blood pressure cuff
KW  - body composition analyzer
KW  - cholesterol lipid test kit
KW  - stadiometer
KW  - cholesterol
KW  - fat
KW  - high density lipoprotein
KW  - lipid
KW  - low density lipoprotein cholesterol
KW  - triacylglycerol
KW  - acceptance based therapy
KW  - adolescent
KW  - adult
KW  - article
KW  - Beck Depression Inventory
KW  - blood pressure
KW  - body mass
KW  - cardiovascular disease
KW  - cardiovascular risk
KW  - cholesterol blood level
KW  - clinical trial protocol
KW  - controlled study
KW  - depression
KW  - dietary intake
KW  - eating disorder
KW  - Eating Disorder Examination interview
KW  - Eating Disorder Examination Questionnaire
KW  - effect size
KW  - ethnic group
KW  - feasibility study
KW  - female
KW  - follow up
KW  - food frequency questionnaire
KW  - health behavior
KW  - health education
KW  - health program
KW  - human
KW  - lifestyle modification
KW  - lipid blood level
KW  - major clinical study
KW  - mediation analysis
KW  - mental function
KW  - obesity
KW  - physical activity
KW  - psychological aspect
KW  - psychological flexibility
KW  - quality of life
KW  - race
KW  - randomized controlled trial
KW  - sensitivity analysis
KW  - sleep
KW  - therapy
KW  - Three-Factor-Eating-Questionnaire
KW  - United States
N2  - Background: Behavioral weight loss interventions achieve only limited weight loss in adolescent samples and weight regain is common. This limited intervention success may be attributed, in part, to adolescents' lack of self-regulation skills essential for lifestyle modification and use of a one-size fits-all approach to produce weight loss in boys and girls. Interventions which teach self-regulation skills, such as Acceptance-Based Therapy (ABT), and are tailored to meet gender-specific concerns, are critical to help adolescents adapt to pervasive biological and environmental influences toward weight gain. Objective: This trial tests the effect of an ABT intervention on cardiometabolic health, health-related behaviors, and psychological factors among adolescent girls with overweight or obesity (OW/OB). Methods: Girls 14–19 years (N = 148; ≥ 40% racial/ethnic minorities) with OW/OB (BMI: ≥ 85th percentile) will be enrolled in the study. Participants will be randomized to one of two 6-month interventions, consisting of either 18 sessions of ABT or 9 sessions of a health education control, an augmented version of standard care for adolescent OW/OB, both led by bachelor's level interventionists. Results: Recruitment is taking place in Philadelphia, USA, from January 2024 to January 2028. Cardiometabolic health markers (adiposity; blood pressure; blood lipids), health-related behaviors (dietary intake; physical activity; sleep), and psychological factors (quality of life; depression; disordered eating; psychological flexibility) will be measured at baseline, mid-treatment, post-treatment, 6-month follow-up, and 12-month follow-up. Conclusions: This study will provide valuable information on a novel intervention tailored to the needs of adolescent girls with OW/OB to address self-regulation and cardiometabolic health.
ER  - 

TY  - JOUR
M3  - Article
Y1  - 2024
VL  - 20
IS  - 6
SP  - 403
EP  - 415
SN  - 2153-2176
JF  - Childhood obesity (Print)
JO  - Child Obes
UR  - https://www-embase-com-443.webvpn.cams.tsgvip.top/search/results?subaction=viewrecord&id=L642774299&from=export
U2  - L642774299
C5  - 37972074
DB  - Medline
U3  - 2023-11-24
U4  - 2024-09-20
L2  - https://dx-doi-org.webvpn.cams.tsgvip.top/10.1089/chi.2023.0054
DO  - 10.1089/chi.2023.0054
A1  - Bell, C.
A1  - Becker, D.
A1  - Gaskin, C.J.
A1  - Strugnell, C.
A1  - Bolton, K.A.
A1  - Fraser, P.
A1  - Le, H.
A1  - Allender, S.
A1  - Orellana, L.
M1  - (Bell C.; Gaskin C.J.; Strugnell C.; Fraser P.; Allender S.) Deakin University, Institute for Health Transformation, Global Centre for Preventive Health and Nutrition, Geelong, VIC, Australia
M1  - (Becker D.; Orellana L.) Deakin University, Faculty of Health Biostatistics Unit, Geelong, VIC, Australia
M1  - (Bolton K.A.) Deakin University, Institute for Physical Activity and Nutrition, Geelong, VIC, Australia
M1  - (Le H.) Deakin University, Institute for Health Transformation, Deakin Health Economics, Geelong, VIC, Australia
T1  - Potential Mediating Roles of Children's Health-Related Quality of Life and Weight-Related Behaviors in the Relationship Between Socio-Educational Advantage and Weight Status
LA  - English
KW  - adolescent
KW  - Australia
KW  - body mass
KW  - body weight
KW  - child
KW  - childhood obesity
KW  - diet
KW  - educational status
KW  - epidemiology
KW  - exercise
KW  - female
KW  - health behavior
KW  - human
KW  - male
KW  - physiology
KW  - psychology
KW  - quality of life
KW  - sedentary lifestyle
KW  - social class
N2  - Background: Socioeconomic status is inversely associated with weight status in developed countries. Underlying mechanisms are still to be clarified. Our aim was to determine if weight-related behaviors and health-related quality of life (HRQoL) mediate the relationship between socio-educational advantage and weight status in Australian children 9 to 13 years of age. Methods: Secondary analysis of data collected by two cluster randomized trials (2019 wave). We measured children's (n = 3978) height, weight, diet, physical activity, sedentary behavior, and HRQoL. Socio-.educational advantage was assessed at school level using the Index of Community Socio-Educational Advantage (ICSEA). A counterfactual framework was used to explore potential mediators in the relationship between socio-educational disadvantage and (1) overweight/obesity and (2) BMI z-score (BMIz). Results: Low socio-educational advantage was associated with increased overweight/obesity and BMIz. The overweight/obesity association was mediated by sedentary behavior (natural indirect effect as a proportion of total, 7.5%) sugar-sweetened beverage (SSB) consumption (12.7%), physical functioning (11.9%), psychosocial health (10.9%), school (6.8%) and social functioning (15.6%), and total HRQoL score (13.8%). The ICSEA-BMIz relationship was mediated by sedentary behavior (5.7%), sleep duration (4.1%), SSB (10.6%), physical functioning (9.9%), psychosocial health (9.1%), school (5.5%) and social (13.7%) functioning, and total HRQoL score (11.7%). Conclusion: Victorian Children with low socio-educational advantage were more likely to be living with overweight or obesity. This relationship was mediated by children's sedentary behavior, SSB consumption, and HRQoL. Trial Registration: Australian New Zealand Clinical Trials Registry (ANZCTR): ACTRN12616000980437 (registered July 26, 2016, retrospectively registered) and ACTRN12618001986268 (registered December 11, 2018, prospectively registered). https://www.anzctr.org.au/Trial/Registration.
ER  - 

TY  - JOUR
M3  - Article
Y1  - 2024
VL  - 41
IS  - 11-12
SP  - 1299
EP  - 1309
SN  - 1557-9042
SN  - 0897-7151
JF  - Journal of Neurotrauma
JO  - J. Neurotrauma
UR  - https://www-embase-com-443.webvpn.cams.tsgvip.top/search/results?subaction=viewrecord&id=L2031721676&from=export
U2  - L2031721676
C5  - 38468511
DB  - Embase
DB  - Medline
U3  - 2024-04-23
U4  - 2024-07-03
L2  - https://dx-doi-org.webvpn.cams.tsgvip.top/10.1089/neu.2023.0433
DO  - 10.1089/neu.2023.0433
A1  - Corwin, D.J.
A1  - Myers, S.R.
A1  - Arbogast, K.B.
A1  - Lim, M.M.
A1  - Elliott, J.E.
A1  - Metzger, K.B.
A1  - LeRoux, P.
A1  - Elkind, J.
A1  - Metheny, H.
A1  - Berg, J.
A1  - Pettijohn, K.
A1  - Master, C.L.
A1  - Kirschen, M.P.
A1  - Cohen, A.S.
M1  - (Corwin D.J., corwind@chop.edu; Myers S.R.; Arbogast K.B.; Pettijohn K.; Master C.L.) Division of Emergency Medicine, Children's Hospital of Philadelphia, Philadelphia, PA, United States
M1  - (Corwin D.J., corwind@chop.edu; Myers S.R.; Arbogast K.B.; Metzger K.B.; Cohen A.S.) Center for Injury Research and Prevention, Children's Hospital of Philadelphia, Philadelphia, PA, United States
M1  - (Lim M.M.; Elliott J.E.) Oregon Alzheimer's Disease Research Center, Department of Neurology, Oregon Health & Science University, Portland, OR, United States
M1  - (Lim M.M.) Research Service and VA RR&D VISN20 Northwest Mental Illness Research Education and Clinical Center (MIRECC), VA Portland Health Care System, Portland, OR, United States
M1  - (LeRoux P.) Department of Neurosurgery, University of Rochester Medical Center, Bassett Medical Center, Cooperstown, NY, United States
M1  - (Elkind J.; Metheny H.; Kirschen M.P.; Cohen A.S.) Department of Anesthesiology and Critical Care Medicine, Children's Hospital of Philadelphia, Philadelphia, PA, United States
M1  - (Berg J.) Department of Family Medicine, Suburban Community Hospital, East Norriton, PA, United States
M1  - (Master C.L.) Sports Medicine and Performance Center, Children's Hospital of Philadelphia, Philadelphia, PA, United States
M1  - (Cohen A.S.) Department of Anesthesiology and Critical Care Medicine, Perelman School of Medicine, University of Pennsylvania, Philadelphia, PA, United States
M1  - (Corwin D.J., corwind@chop.edu; Myers S.R.; Arbogast K.B.; Master C.L.) Department of Pediatrics, Perelman School of Medicine, University of Pennsylvania, Philadelphia, PA, United States
AD  - D.J. Corwin, Division of Emergency Medicine, Children's Hospital of Philadelphia, 2716 South Street, Philadelphia, PA, United States
T1  - Head Injury Treatment With Healthy and Advanced Dietary Supplements: A Pilot Randomized Controlled Trial of the Tolerability, Safety, and Efficacy of Branched Chain Amino Acids in the Treatment of Concussion in Adolescents and Young Adults
LA  - English
KW  - NCT0186040
KW  - data analysis software
KW  - SAS software version 9.4
KW  - branched chain amino acid
KW  - isoleucine
KW  - valine
KW  - adolescent
KW  - adult
KW  - animal experiment
KW  - animal model
KW  - article
KW  - child
KW  - concussion
KW  - controlled study
KW  - daily life activity
KW  - dietary supplement
KW  - dose response
KW  - drug efficacy
KW  - drug safety
KW  - drug tolerability
KW  - emergency care
KW  - female
KW  - gastrointestinal disease
KW  - head injury
KW  - hospitalization
KW  - human
KW  - male
KW  - nonhuman
KW  - outcome assessment
KW  - outpatient department
KW  - physical activity
KW  - pilot study
KW  - preliminary data
KW  - primary medical care
KW  - randomized controlled trial
KW  - school child
KW  - sleep
KW  - sports medicine
KW  - tertiary health care
KW  - traumatic brain injury
KW  - visual acuity
KW  - working memory
KW  - SAS software version 9.4
C3  - SAS software version 9.4(SAS,United States)
C4  - SAS(United States)
N2  - Concussion is a common injury in the adolescent and young adult populations. Although branched chain amino acid (BCAA) supplementation has shown improvements in neurocognitive and sleep function in pre-clinical animal models of mild-to-moderate traumatic brain injury (TBI), to date, no studies have been performed evaluating the efficacy of BCAAs in concussed adolescents and young adults. The goal of this pilot trial was to determine the efficacy, tolerability, and safety of varied doses of oral BCAA supplementation in a group of concussed adolescents and young adults. The study was conducted as a pilot, double-blind, randomized controlled trial of participants ages 11-34 presenting with concussion to outpatient clinics (sports medicine and primary care), urgent care, and emergency departments of a tertiary care pediatric children's hospital and an urban tertiary care adult hospital, between June 24, 2014 and December 5, 2020. Participants were randomized to one of five study arms (placebo and 15 g, 30 g, 45 g, and 54 g BCAA treatment daily) and followed for 21 days after enrollment. Outcome measures included daily computerized neurocognitive tests (processing speed, the a priori primary outcome; and attention, visual learning, and working memory), symptom score, physical and cognitive activity, sleep/wake alterations, treatment compliance, and adverse events. In total, 42 participants were randomized, 38 of whom provided analyzable data. We found no difference in our primary outcome of processing speed between the arms; however, there was a significant reduction in total symptom score (decrease of 4.4 points on a 0-54 scale for every 500 g of study drug consumed, p value for trend = 0.0036, [uncorrected]) and return to physical activity (increase of 0.503 points on a 0-5 scale for every 500 g of study drug consumed, p value for trend = 0.005 [uncorrected]). There were no serious adverse events. Eight of 38 participants reported a mild (not interfering with daily activity) or moderate (limitation of daily activity) adverse event; there were no differences in adverse events by arm, with only two reported mild adverse events (both gastrointestinal) in the highest (45 g and 54 g) BCAA arms. Although limited by slow enrollment, small sample size, and missing data, this study provides the first demonstration of efficacy, as well as safety and tolerability, of BCAAs in concussed adolescents and young adults; specifically, a dose-response effect in reducing concussion symptoms and a return to baseline physical activity in those treated with higher total doses of BCAAs. These findings provide important preliminary data to inform a larger trial of BCAA therapy to expedite concussion recovery.
ER  - 

TY  - JOUR
M3  - Article
Y1  - 2024
VL  - 103
IS  - 23
SN  - 1536-5964
SN  - 0025-7974
JF  - Medicine (United States)
JO  - Medicine
UR  - https://www-embase-com-443.webvpn.cams.tsgvip.top/search/results?subaction=viewrecord&id=L2032722044&from=export
U2  - L2032722044
C5  - 38847687
DB  - Embase
DB  - Medline
U3  - 2024-06-18
U4  - 2024-06-20
L2  - https://dx-doi-org.webvpn.cams.tsgvip.top/10.1097/MD.0000000000038521
DO  - 10.1097/MD.0000000000038521
A1  - Yang, Z.
A1  - Zhai, H.
A1  - Yang, Z.
A1  - Ning, B.
M1  - (Yang Z., bsuesther@163.com; Yang Z., Yzw211001@163.com; Ning B., Nbx_0615@163.com) Beijing Sport University, Beijing, China
M1  - (Zhai H., minghuhaiting@bsu.edu.cn) Sports Coaching College, Beijing Sport University, Beijing, China
M1  - (Zhai H., minghuhaiting@bsu.edu.cn) School Of Basic Sciences For Aviation, Naval Aviation University, Yantai, China
AD  - H. Zhai, Sports Coaching College, Beijing Sport University, Beijing, China
T1  - Comparing the efficacy of traditional Chinese exercises and general aerobic exercises in university students with sleep disorders: A systematic review and meta-analysis
LA  - English
KW  - hypnotic agent
KW  - adolescent
KW  - adult
KW  - aerobic exercise
KW  - article
KW  - baduanjin
KW  - baseball
KW  - calisthenics
KW  - Chinese medicine
KW  - comparative effectiveness
KW  - controlled study
KW  - cycling
KW  - daytime somnolence
KW  - exercise
KW  - female
KW  - general aerobic exercise
KW  - human
KW  - jogging
KW  - male
KW  - medical literature
KW  - meta analysis
KW  - Pittsburgh Sleep Quality Index
KW  - Preferred Reporting Items for Systematic Reviews and Meta-Analyses
KW  - publication bias
KW  - qigong
KW  - quality control
KW  - randomized controlled trial (topic)
KW  - roller skating
KW  - sensitivity analysis
KW  - sleep disorder
KW  - sleep efficiency
KW  - sleep latency
KW  - sleep quality
KW  - sleep time
KW  - systematic review
KW  - Tai Chi
KW  - traditional chinese exercise
KW  - university student
KW  - walking
KW  - wuqinxi
KW  - yoga
KW  - young adult
N2  - Background: The objective of this study was to compare the impact of traditional Chinese exercise (TCEs) and general aerobic exercise (GAEs) on the sleep quality of university students and to determine which exercise is more effective in improving sleep quality in this specific population. Methods: We utilized Review Manager 5.3 to analyze data from 21 randomized controlled trials (RCTs), which included a total of 1252 participants. Effect sizes of TCEs and GAEs were compared using a random-effects model. Subgroup analyses were conducted on 3 modulating variables: times per session, frequency per week, and period. Results: A Meta-analysis of 14 RCTs showed that both TCEs (standard mean difference [SMD] = -0.89, 95% CI: -1.18 to -0.61; P < .00001) and GAEs (SMD = -1.53, 95% CI: -2.10 to -0.97; P < .00001) can significantly improve the sleep of university students, with a significant difference between TCEs and GAEs (P = .05). Both GAEs and TCEs had positive effects on various aspects of sleep quality, including subjective sleep quality, sleep latency, sleep duration, habitual sleep efficiency, sleep disturbance, use of sleep medication, and daytime dysfunction. A subgroup analysis of aerobic exercise showed that the effect size was larger in the 40 to 60 minutes group compared to the 60 to 90 minutes group (SMD = -1.89; 95% CI: -2.19 to -1.59; P < .00001). Furthermore, the effect size was larger in the 3 to 5 times per week group compared to the 2 times per week group (SMD = -1.56; 95% CI: -2.33 to -0.80; P < .0001). The effect size was also found to be larger in a period of 2 to 4 weeks compared to 6 to 18 weeks (SMD = -1.85; 95% CI: -2.17 to -1.54; P < .00001). Conclusion: GAEs is more effective than TCEs in improving the sleep quality of university students. An optimal aerobic exercise regimen for enhancing sleep quality among university students involves engaging in sessions lasting 40∼60 minutes, 3∼5 times per week, over a duration of 4 weeks.
ER  - 

TY  - JOUR
M3  - Article
Y1  - 2024
VL  - 45
SN  - 2210-8041
SN  - 2210-8033
JF  - Journal of Herbal Medicine
JO  - J. Herbal Med.
UR  - https://www-embase-com-443.webvpn.cams.tsgvip.top/search/results?subaction=viewrecord&id=L2032273920&from=export
U2  - L2032273920
DB  - Embase
U3  - 2024-05-20
U4  - 2024-05-28
L2  - https://dx-doi-org.webvpn.cams.tsgvip.top/10.1016/j.hermed.2024.100878
DO  - 10.1016/j.hermed.2024.100878
A1  - Aboualsoltani, F.
A1  - Bastani, P.
A1  - Khodaie, L.
A1  - Fazljou, S.M.B.
A1  - Salehi-Pourmehr, H.
M1  - (Aboualsoltani F., Aboualsoltani@tbzmed.ac.ir; Fazljou S.M.B., fazljou@tbzmed.ac.ir) Department of Persian Medicine, School of Traditional Medicine, Tabriz University of Medical Sciences, Tabriz, Iran
M1  - (Bastani P., bastani@tbzmed.ac.ir) Women's Reproductive Health Research Centre, Tabriz University of Medical Sciences, Tabriz, Iran
M1  - (Khodaie L., khodaiel@tbzmed.ac.ir) Department of Traditional Pharmacy, School of Traditional Medicine, Tabriz University of Medical Sciences, Tabriz, Iran
M1  - (Salehi-Pourmehr H., salehiha@tbzmed.ac.ir) Research Centre for Evidence-Based Medicine, Iranian EBM Centre: A JBI Centre of Excellence, Faculty of Medicine, Tabriz University of Medical Sciences, Tabriz, Iran
M1  - (Salehi-Pourmehr H., salehiha@tbzmed.ac.ir) Medical Philosophy and History Research Centre, Tabriz University of Medical Sciences, Tabriz, Iran
AD  - P. Bastani, Women's Reproductive Health Research Centre, Tabriz University of Medical Sciences, Tabriz, Iran
T1  - The effect of Citrus aurantium L. flower extract on the severity of primary dysmenorrhoea: a double-blind, randomised, controlled clinical trial
LA  - English
KW  - IRCT20180524039815N1
KW  - alcohol
KW  - mefenamic acid
KW  - placebo
KW  - sour orange extract
KW  - adolescent
KW  - adult
KW  - analgesia
KW  - article
KW  - comparative effectiveness
KW  - constipation
KW  - controlled study
KW  - diarrhea
KW  - double blind procedure
KW  - drug efficacy
KW  - drug safety
KW  - dysmenorrhea
KW  - female
KW  - flower
KW  - heartburn
KW  - herbal medicine
KW  - human
KW  - intervention study
KW  - major clinical study
KW  - menstrual cycle
KW  - menstruation
KW  - pain intensity
KW  - pain severity
KW  - patient satisfaction
KW  - physical activity
KW  - randomized controlled trial
KW  - somnolence
KW  - sour orange
KW  - vomiting
N2  - Purpose: This study aimed to assess the effect of Citrus aurantium L. flower on the distance between two cycles, physical activity, days of bleeding, and intensity of dysmenorrhoea (primary objectives), and complications of interventions or adverse effects (secondary purpose). Methods: This double-blind, randomised controlled clinical trial was conducted on 105 girls (15–20 years old) with primary dysmenorrhoea. In the intervention cycles, from the first to the third day, participants received 250 mg C. aurantium flower hydro-alcoholic extract capsule, Mefenamic acid (MA) capsule, or placebo three times a day based on the study groups. Results: The results showed that the severity of dysmenorrhoea in the groups consuming C. aurantiumflower and MA was significantly lower than that before the intervention and compared to the placebo group (P< 0.001), which this reduction in the severity of pain in the C. aurantium flower group was also significantly higher than that of the MA group (P< 0.001) at the first and second days. Conclusion: C. aurantium flower had higher efficacy and satisfaction rate and lower side effects in reducing the severity of primary dysmenorrhoea compared to MA.
ER  - 

TY  - JOUR
M3  - Article
Y1  - 2024
VL  - 19
IS  - 6
SN  - 1932-6203
JF  - PLoS ONE
JO  - PLoS ONE
UR  - https://www-embase-com-443.webvpn.cams.tsgvip.top/search/results?subaction=viewrecord&id=L2032906504&from=export
U2  - L2032906504
C5  - 38900751
DB  - Embase
DB  - Medline
U3  - 2024-06-25
U4  - 2024-07-01
L2  - https://dx-doi-org.webvpn.cams.tsgvip.top/10.1371/journal.pone.0304084
DO  - 10.1371/journal.pone.0304084
A1  - Huang, X.
A1  - Chen, Y.
A1  - Luo, J.
A1  - Wang, D.
A1  - Yang, C.
A1  - Luo, W.
A1  - Zhou, Y.
M1  - (Huang X.; Wang D.; Yang C., yangwang2004@126.com; Luo W., 32491329@qq.com; Zhou Y., zhouylivy@aliyun.com) The Affiliated Brain Hospital of Guangzhou Medical University, Guangzhou, China
M1  - (Huang X.; Wang D.; Yang C., yangwang2004@126.com; Luo W., 32491329@qq.com; Zhou Y., zhouylivy@aliyun.com) Key Laboratory of Neurogenetics and Channelopathies of Guangdong Province and the Ministry of Education of China, Guangzhou Medical University, Guangzhou, China
M1  - (Chen Y.) Southern Medical University, Guangzhou, China
M1  - (Luo J.) Guangzhou Medical University, Guangzhou, China
AD  - C. Yang, The Affiliated Brain Hospital of Guangzhou Medical University, Guangzhou, China
AD  - W. Luo, The Affiliated Brain Hospital of Guangzhou Medical University, Guangzhou, China
AD  - Y. Zhou, The Affiliated Brain Hospital of Guangzhou Medical University, Guangzhou, China
T1  - The effect of behavioral activation play therapy in adolescents with depression: A study protocol for a randomized controlled trial
LA  - English
KW  - ChiCTR2300072671
KW  - adolescent
KW  - Adolescent Non suicidal Self injury Assessment Questionnaire
KW  - analysis of variance
KW  - article
KW  - automutilation
KW  - Beck Depression Inventory
KW  - Behavioral Activation for Depression Scale Short Form
KW  - behavioral activation play therapy
KW  - body mass
KW  - chi square test
KW  - cognitive behavioral therapy
KW  - confidence interval
KW  - controlled study
KW  - Custom Acceptance and Compliance Questionnaire
KW  - data analysis
KW  - depression
KW  - DSM-5
KW  - energy metabolism
KW  - exercise
KW  - follow up
KW  - human
KW  - Insomnia Severity Index
KW  - Likert scale
KW  - major clinical study
KW  - mental disease assessment
KW  - Montgomery Asberg Depression Rating Scale
KW  - Negative Effects Questionnaire
KW  - physical activity
KW  - randomized controlled trial
KW  - sample size
KW  - suicidal ideation
KW  - Survey of Physical Activity Preference
N2  - Background Depression is a common psychological problem in adolescents worldwide. Although the World Health Organization recommends that members of this population engage in physical activity to reduce depressive symptoms, compliance with this recommendation is often low. Furthermore, although behavioral activation (BA) is recommended as a treatment for adolescents with depression, the reported effect size is small. Compared with traditional exercises, gamified physical activity (GPA) can be particularly appealing to adolescents because it is perceived as an enjoyable experience. In this study, we integrated BA and GPA to create behavioral activation play therapy (BAPT). We designed a clinical trial to investigate the feasibility, acceptability, and effectiveness of this treatment in adolescents with depression. Methods This study is a randomized controlled trial (RCT) with a three-arm, assessor-blinded design, conducted to validate the effectiveness and applicability of BAPT for treating adolescent with depression. We will recruit 258 participants and randomly assign them to a BAPT group, BA group, or GPA group using a ratio of 1:1:1. Based on conventional strategies for treatment and care, the three groups will receive nine BAPT sessions, nine BA sessions, or nine GPA sessions, respectively. We will compare the outcomes of the BAPT with those of the BA and GPA interventions. Discussion This is the first RCT to explore the effectiveness and applicability of BAPT in adolescents with depression. This study will provide evidence that may help to decrease depressive symptoms in adolescents, and will demonstrate the treatment effectiveness in terms of increasing levels of physical activity, reducing the rate of non-suicidal self-injury behaviors, and improving sleep quality. We will also assess the presence of side effects and the treatment adherence of patients receiving BAPT.
ER  - 

TY  - JOUR
M3  - Review
Y1  - 2024
VL  - 13
IS  - 3
SP  - 444
EP  - 464
SN  - 2156-535X
SN  - 2156-5333
JF  - Journal of Adolescent and Young Adult Oncology
JO  - J. Adolesc. Young Adult Oncol.
UR  - https://www-embase-com-443.webvpn.cams.tsgvip.top/search/results?subaction=viewrecord&id=L2033014256&from=export
U2  - L2033014256
C5  - 38324011
DB  - Embase
DB  - Medline
U3  - 2024-07-03
U4  - 2024-07-08
L2  - https://dx-doi-org.webvpn.cams.tsgvip.top/10.1089/jayao.2023.0150
DO  - 10.1089/jayao.2023.0150
A1  - Hawn, R.
A1  - Stevens, J.
A1  - Basha, M.
A1  - Kwekkeboom, K.
M1  - (Hawn R., rhawn@wisc.edu; Stevens J.; Basha M.; Kwekkeboom K.) School of Nursing, University of Wisconsin-Madison, Madison, WI, United States
AD  - R. Hawn, School of Nursing, University of Wisconsin-Madison, 701 Highland Avenue Street 3134, Madison, WI, United States
T1  - A Systematic Review of the Characteristics and Effects of Physical Activity Interventions on Physical Activity Engagement, Long-Term and Late Effects, and Quality of Life in Adolescent and Young Adult Cancer Survivors
LA  - English
KW  - adolescent
KW  - adult
KW  - anxiety
KW  - cancer survivor
KW  - Cinahl
KW  - Cochrane Library
KW  - fatigue
KW  - female
KW  - high intensity exercise
KW  - human
KW  - male
KW  - malignant neoplasm
KW  - meditation
KW  - Medline
KW  - moderate intensity exercise
KW  - motivational interviewing
KW  - outcome assessment
KW  - physical activity
KW  - PsycINFO
KW  - quality of life
KW  - quasi experimental study
KW  - randomized controlled trial (topic)
KW  - resistance training
KW  - review
KW  - Scopus
KW  - sleep
KW  - systematic review
KW  - young adult
N2  - Physical activity (PA) may minimize long-term and late effects experienced by cancer survivors. However, the efficacy of PA interventions in increasing PA engagement among adolescent and young adult (AYA) cancer survivors diagnosed between 15 and 39 is not well understood. This systematic review aimed to examine the effects of moderate- to high-intensity or strength training PA interventions on PA engagement in AYA cancer survivors. Secondary aims included describing intervention components unique to efficacious interventions, identifying symptom management in PA interventions, and evaluating intervention effects on quality of life (QoL), and long-term or late effects of cancer. We searched PubMed, CINAHL, PsycINFO, SportDiscus, Cochrane Library, and Scopus databases from inception to August 2022 and identified 12 articles, including 8 randomized controlled trials and 4 quasi-experimental studies. The effect of PA interventions on PA engagement was mixed, with four studies reporting increases in PA engagement ranging from 18.4 to 113.8 min/week postintervention. There was great diversity in PA intervention components. Motivational interviewing, supervised and unsupervised PA sessions together, moderate-intensity PA only, and mindful meditation were components unique to efficacious interventions. No intervention incorporated symptom management components. Studies provided some evidence of PA interventions on potential long-term effects of cancer, with positive impact on fatigue, and some evidence of improved anxiety, sleep, and QoL. Given limited research with AYA cancer survivors, additional research is needed to identify effective intervention components, integrate symptom management strategies into PA interventions, and track effects of PA interventions on late and long-term effects of cancer in this population.
ER  - 

TY  - JOUR
M3  - Conference Abstract
Y1  - 2024
VL  - 95
IS  - 10
SP  - S60
SN  - 1873-2402
SN  - 0006-3223
JF  - Biological Psychiatry
JO  - Biol. Psychiatry
UR  - https://www-embase-com-443.webvpn.cams.tsgvip.top/search/results?subaction=viewrecord&id=L2031705334&from=export
U2  - L2031705334
DB  - Embase
U4  - 2024-04-23
L2  - https://dx-doi-org.webvpn.cams.tsgvip.top/10.1016/j.biopsych.2024.02.149
DO  - 10.1016/j.biopsych.2024.02.149
A1  - Dall'Aglio, L.
A1  - Choi, K.
A1  - Watts, D.
M1  - (Dall'Aglio L.) Massachusetts General Hospital, Harvard School of Public Health,
M1  - (Choi K.) Harvard Medical School, Massachusetts General Hospital,
M1  - (Watts D.) Massachusetts General Hospital,
T1  - Towards the Empirical Identification of Effective Interventions on Modifiable Factors for Depression in Adolescents From the General Population and At-Risk
LA  - English
KW  - adolescent
KW  - adolescent depression
KW  - adult
KW  - child
KW  - cognitive development
KW  - conference abstract
KW  - controlled study
KW  - depression
KW  - female
KW  - high risk population
KW  - human
KW  - internalizing disorder
KW  - major clinical study
KW  - male
KW  - Netherlands
KW  - observational study
KW  - physical activity
KW  - risk factor
KW  - screen time
KW  - simulation
KW  - social network
KW  - social support
N2  - Background: Interventions on physical activity (PA), social support, sleep, and screen time (ST) are proposed for adult depression prevention. However, their efficacy in adolescents remains unclear, as experimental evidence in youth is limited. Novel epidemiological methods simulate randomized trials using observational data, offering potentially causal insights into adolescent depression interventions. We explored how hypothetical interventions on PA, social support, sleep, and ST would affect depression levels in adolescents from the general population and at-risk. Methods: Observational data from the Adolescent Brain Cognitive Development cohort (N = 6,344) included modifiable factors (age 10) and internalizing symptoms (ages 10-12). First, modifiable factors' prospective relationships with internalizing problems were estimated with target trial emulation and regressions. Second, the average "treatment" effects (ATEs) of hypothetical interventions on modifiable factors were calculated with g-computation. The general population and at-risk subgroups (e.g., high genetic liability) were examined. Results: First, prospective associations were found for ST and PA in the general population, and for social support in highly traumatized adolescents. Second, hypothetically implementing stricter ST guidelines (1 hour/day) would double the reduction in internalizing problems compared to current recommendations (2 hours/day) (ATE1h = -0.044; SE = 0.010). Deviating from PA guidelines increased internalizing problems. Similar ATEs were observed in at-risk groups. Adolescents with high trauma additionally benefited from expanding social networks compared to having few close friends (ATE > 50friends = -0.710; ATE1-2friends = 0.008). Conclusions: Strategies for preventing adolescent depression could target ST and PA in the general population. Adolescents with high trauma may benefit from tailored interventions emphasizing social network development. Funding Source: KNAW Ter Meulen Grant/KNAW Medical Sciences Fund, Royal Netherlands Academy of Arts and Sciences) Keywords: Adolescent Depression, Prevention, Modifiable Risk Factors
ER  - 

TY  - JOUR
M3  - Article
Y1  - 2024
VL  - 37
IS  - 2
SP  - e12456
SN  - 1744-6171
JF  - Journal of child and adolescent psychiatric nursing : official publication of the Association of Child and Adolescent Psychiatric Nurses, Inc
JO  - J Child Adolesc Psychiatr Nurs
UR  - https://www-embase-com-443.webvpn.cams.tsgvip.top/search/results?subaction=viewrecord&id=L643735801&from=export
U2  - L643735801
C5  - 38469992
DB  - Medline
U4  - 2024-03-20
L2  - https://dx-doi-org.webvpn.cams.tsgvip.top/10.1111/jcap.12456
DO  - 10.1111/jcap.12456
A1  - Tar Bolacali, E.
A1  - Kaya Şenol, D.
M1  - (Tar Bolacali E.) Department of Medical Services and Techniques, First and Emergency Aid Program, Vocational School of Health Services, Kırsehir Ahi Evran University, Turkey
M1  - (Kaya Şenol D.) Mıdwıfery Department, Faculty of Health Sciences, Osmaniye Korkut Ata University, Osmaniye, Turkey
T1  - The effect of a training program on adolescents' stress levels and healthy lifestyle behaviors during the Covid-19 pandemic: A randomized controlled study
LA  - English
KW  - adolescent
KW  - child parent relation
KW  - controlled study
KW  - coronavirus disease 2019
KW  - healthy lifestyle
KW  - human
KW  - lifestyle
KW  - pandemic
KW  - randomized controlled trial
N2  - TOPIC: Adolescence is the period when people adopt healthy lifestyle behaviors and turn them into habits. Healthy lifestyle behaviors are a significant step toward a long and healthy life. PURPOSE: This study investigated the effect of a training program on adolescents' stress levels and healthy lifestyle behaviors during the COVID-19 pandemic. METHODS: This randomized controlled study was conducted between May and July 2021. The sample consisted of 100 adolescents living in a city in the south of Turkey. Participants were randomized into intervention and control groups using block randomization. The intervention group participated in an online (Zoom) training program consisting of two 45 min sessions once a week for 8 weeks. Data were collected using the adolescent stress questionnaire (ASQ) and the adolescent lifestyle profile (ALP). RESULTS: The results showed that 73% (n: 73) of the participants had developed hygiene habits since the onset of the pandemic. However, the pandemic negatively affected participants' dietary habits (45%, n: 45), physical activity (70%, n: 70), coping mechanisms (68%, n: 68), sleep patterns (54%, n: 54), Internet/social media/video game addiction (64%, n: 64), and interpersonal relationships (57%, n: 57). The intervention group had a lower mean ASQ posttest score and a higher mean ALP posttest score than the control group. The intervention group had a lower mean ASQ posttest score than their pretest score. The intervention group also had a higher mean ALP posttest score than their pretest score. CONCLUSIONS/IMPLICATIONS FOR PRACTICE: The training program helped adolescents feel less stress and adopt more healthy lifestyle behaviors. Pediatric nurses should identify risk factors and design and implement appropriate plans to help adolescents go through future pandemics with as little damage as possible. Parents and educators should support adolescents against the adverse impacts of events such as the COVID 19 pandemic.
ER  - 

TY  - JOUR
M3  - Conference Abstract
Y1  - 2024
VL  - 47
SP  - A6
SN  - 0161-8105
JF  - Sleep
JO  - Sleep
UR  - https://www-embase-com-443.webvpn.cams.tsgvip.top/search/results?subaction=viewrecord&id=L644260576&from=export
U2  - L644260576
DB  - Embase
U4  - 2024-05-21
L2  - https://dx-doi-org.webvpn.cams.tsgvip.top/10.1093/sleep/zsae067.0014
DO  - 10.1093/sleep/zsae067.0014
A1  - Crandall, G.
A1  - Wright, I.
A1  - Kay, D.
A1  - Duraccio, K.
M1  - (Crandall G.; Wright I.; Kay D.; Duraccio K.) Brigham Young University, United States
AD  - G. Crandall, Brigham Young University, United States
T1  - TIME TO STEP UP: THE ROLE OF CIRCADIAN MISALIGNMENT ON ADOLESCENT PHYSICAL ACTIVITY METRICS
LA  - English
KW  - accelerometer
KW  - adolescent
KW  - athlete
KW  - benchmarking
KW  - circadian rhythm
KW  - conference abstract
KW  - female
KW  - human
KW  - human experiment
KW  - normal human
KW  - owl
KW  - physical activity
KW  - sedentary lifestyle
KW  - sit-to-stand test
KW  - sitting
KW  - six minute walk test
KW  - sleep
KW  - sleep disorder
KW  - sleep time
KW  - walking
KW  - wrist-worn accelerometer
N2  - Introduction: Circadian misalignment, the discrepancy between internal circadian timing and sleep timing, impacts overall health and well-being. While past research emphasizes the connection between physical activity and sleep duration, we aim to examine differences in physical activity levels and abilities in adolescents experiencing experimentally manipulated circadian-aligned versus misaligned sleep conditions. Methods: 29 night-owl adolescents underwent both aligned (12:30am-9:30am) and misaligned sleep (9:30pm-6:30am) for five nights each, with order randomized. To determine adherence to study protocols, wrist accelerometers tracked sleep duration and timing and waist accelerometers measured physical activity. After each experimental period, participants completed the 6-minute walk test and a sit-to-stand test. Repeated measures t-tests were used to assess the impact of the circadian timing condition on minutes in sedentary behavior, minutes in moderate-to-vigorous physical activity (MVPA), 6-minute walk distance, and sit-to-stand repetitions. Results: Participants in the aligned condition significantly outperformed the misaligned group in sit-to-stand repetitions (M=24.10, SD=8.978; M=19.72, SD=6.524, respectively; p=0.003, d=0.616). Additionally, 6-min walk results revealed a significant difference, with participants in the aligned condition walking significantly farther than the control group (M=0.2952, SD=0.13095; M=0.2331, SD=0.10674, respectively; p=0.011, d=0.503). There was no significant difference between aligned and misaligned conditions in MVPA or sedentary behavior. Conclusion: Participants undergoing circadian alignment had significantly better performance in walking and sitting tasks compared to when they were misaligned; there was no impact of circadian timing on physical activity levels across the week. These results could have significant implications for how teen athletes train and compete. Specifically, aligning teen athlete's school and sport training and competition schedules with their circadian rhythm might lead to better performance.
ER  - 

TY  - JOUR
M3  - Conference Abstract
Y1  - 2024
VL  - 47
SP  - A6
SN  - 0161-8105
JF  - Sleep
JO  - Sleep
UR  - https://www-embase-com-443.webvpn.cams.tsgvip.top/search/results?subaction=viewrecord&id=L644413618&from=export
U2  - L644413618
DB  - Embase
U4  - 2024-06-10
L2  - https://dx-doi-org.webvpn.cams.tsgvip.top/10.1093/sleep/zsae067.0014
DO  - 10.1093/sleep/zsae067.0014
A1  - Crandall, G.
A1  - Wright, I.
A1  - Kay, D.
A1  - Duraccio, K.
M1  - (Crandall G.; Wright I.; Kay D.; Duraccio K.) Brigham Young University, United States
AD  - G. Crandall, Brigham Young University, United States
T1  - TIME TO STEP UP: THE ROLE OF CIRCADIAN MISALIGNMENT ON ADOLESCENT PHYSICAL ACTIVITY METRICS
LA  - English
KW  - accelerometer
KW  - adolescent
KW  - athlete
KW  - benchmarking
KW  - circadian rhythm
KW  - conference abstract
KW  - female
KW  - human
KW  - human experiment
KW  - normal human
KW  - owl
KW  - physical activity
KW  - sedentary lifestyle
KW  - sit-to-stand test
KW  - sitting
KW  - six minute walk test
KW  - sleep
KW  - sleep disorder
KW  - sleep time
KW  - walking
KW  - wrist-worn accelerometer
N2  - Introduction: Circadian misalignment, the discrepancy between internal circadian timing and sleep timing, impacts overall health and well-being. While past research emphasizes the connection between physical activity and sleep duration, we aim to examine differences in physical activity levels and abilities in adolescents experiencing experimentally manipulated circadian-aligned versus misaligned sleep conditions. Methods: 29 night-owl adolescents underwent both aligned (12:30am-9:30am) and misaligned sleep (9:30pm-6:30am) for five nights each, with order randomized. To determine adherence to study protocols, wrist accelerometers tracked sleep duration and timing and waist accelerometers measured physical activity. After each experimental period, participants completed the 6-minute walk test and a sit-to-stand test. Repeated measures t-tests were used to assess the impact of the circadian timing condition on minutes in sedentary behavior, minutes in moderate-to-vigorous physical activity (MVPA), 6-minute walk distance, and sit-to-stand repetitions. Results: Participants in the aligned condition significantly outperformed the misaligned group in sit-to-stand repetitions (M=24.10, SD=8.978; M=19.72, SD=6.524, respectively; p=0.003, d=0.616). Additionally, 6-min walk results revealed a significant difference, with participants in the aligned condition walking significantly farther than the control group (M=0.2952, SD=0.13095; M=0.2331, SD=0.10674, respectively; p=0.011, d=0.503). There was no significant difference between aligned and misaligned conditions in MVPA or sedentary behavior. Conclusion: Participants undergoing circadian alignment had significantly better performance in walking and sitting tasks compared to when they were misaligned; there was no impact of circadian timing on physical activity levels across the week. These results could have significant implications for how teen athletes train and compete. Specifically, aligning teen athlete's school and sport training and competition schedules with their circadian rhythm might lead to better performance.
ER  - 

TY  - JOUR
M3  - Conference Abstract
Y1  - 2024
VL  - 17
SP  - 39
SN  - 1662-4025
JF  - Obesity Facts
JO  - Obes. Facts
UR  - https://www-embase-com-443.webvpn.cams.tsgvip.top/search/results?subaction=viewrecord&id=L644485687&from=export
U2  - L644485687
DB  - Embase
U4  - 2024-06-18
L2  - https://dx-doi-org.webvpn.cams.tsgvip.top/10.1159/000538577
DO  - 10.1159/000538577
A1  - Skjakodegard, H.F.
A1  - Sorebo Danielsen, Y.
A1  - Hystad, S.W.
A1  - Conlon, R.
A1  - Wilfley, D.
A1  - Juliusson, P.
M1  - (Skjakodegard H.F.) The Obesity Outpatient Clinic, Haukeland University Hospital, ROS - counseling on eating disorders, Bergen, Norway
M1  - (Sorebo Danielsen Y.) Department of Clinical Psychology, University of Bergen, Department of Eating Disorders, Bergen, Norway
M1  - (Hystad S.W.) Department of Psychosocial Science, University of Bergen, Bergen, Norway
M1  - (Conlon R.) Department of Psychiatry, University of Pittsburgh, United States
M1  - (Wilfley D.) Department of Psychiatry, Washington University, St. Louis, United States
M1  - (Juliusson P.) The Obesity Outpatient Clinic, Haukeland University Hospital, Department of Clinical Science, Norway
AD  - H.F. Skjakodegard, The Obesity Outpatient Clinic, Haukeland University Hospital, ROS - counseling on eating disorders, Bergen, Norway
T1  - Family-based behavioral treatment of children with obesity - Results from the FABO study
LA  - English
KW  - behavior therapy
KW  - child
KW  - childhood obesity
KW  - conference abstract
KW  - controlled study
KW  - Dutch Eating Behavior Questionnaire
KW  - family
KW  - female
KW  - health care facility
KW  - human
KW  - major clinical study
KW  - male
KW  - morbid obesity
KW  - obesity
KW  - outpatient department
KW  - participation
KW  - physical activity
KW  - physiological stress
KW  - randomized controlled trial
KW  - risk factor
KW  - screen time
KW  - self report
KW  - social facilitation
N2  - Background: Few studies have evaluated the effect of family-based behavioral treatment (FBT) in real-world health-care settings. Aims: To evaluate the effectiveness of family-based behavioral social facilitation treatment (FBSFT), an enhanced FBT program, for pediatric obesity, compared with treatment as usual (TAU); to assess for perceived barriers to treatment participation in families, as well as differences in sleep behaviors among children with severe obesity, compared to peers with normal weight; and to examine the relationship between sleep and other behavioral factors known to cause obesity in children. Methods: This was a randomized controlled trial using a wait-list control design. A total of 114 children (mean age 12.6 years) with severe obesity were recruited from the Obesity Outpatient Clinic, Haukeland University Hospital. A matched group of children with normal weight (n = 85) were also recruited for case-control comparison of sleep behaviors. Measurements included objectively measured weight-related outcomes, objective sleep/physical activity measures, the Dutch Eating Behavior Questionnaire self-report, and the Barriers to Treatment Participation Scale parent-report. Results: A significantly greater decrease in BMI standard deviation scores was achieved from pre- to posttreatment in FBSFT, compared to TAU, with a between-group difference of 0.19 units (p <0.001). Participants who did not complete FBSFT reported significantly more barriers to participation related to stressors and obstacles (p = 0.010) and perceived relevance of treatment (p <0.001), compared to completers. Children with severe obesity had significant later sleep timing compared to peers with normal weight (p <0.001). Later sleep timing was also associated with more screen time (p = 0.030) and less time in moderate-to-vigorous physical activity (p = 0.015). Conclusion: Significantly greater improvement in weight-related outcomes were found among participants in FBSFT compared to TAU. Families were more likely to terminate FBSFT prematurely when facing stress-related barriers or when treatment was not meeting their expectations/ needs. In addition, sleep timing could represent an independent risk factor for pediatric obesity. The study results here support a more widespread implementation of FBSFT. Further, they emphasize the importance of investigating barriers to participation to enhance retention rates and addressing multidimensional sleep health, including sleep timing, among youth.
ER  - 

TY  - JOUR
M3  - Erratum
Y1  - 2024
VL  - 16
SN  - 2666-9153
JF  - Journal of Affective Disorders Reports
JO  - J. Affec. Disord. Rep.
UR  - https://www-embase-com-443.webvpn.cams.tsgvip.top/search/results?subaction=viewrecord&id=L2030693964&from=export
U2  - L2030693964
DB  - Embase
U3  - 2024-03-07
U4  - 2024-03-07
L2  - https://dx-doi-org.webvpn.cams.tsgvip.top/10.1016/j.jadr.2024.100758
DO  - 10.1016/j.jadr.2024.100758
T1  - Erratum regarding previously published articles (Journal of Affective Disorders Reports (2022) 10, (S2666915322000889), (10.1016/j.jadr.2022.100396))
LA  - English
KW  - carbon 13
KW  - cell adhesion molecule
KW  - PADGEM protein
KW  - placebo
KW  - risperidone
KW  - sertraline
KW  - vascular cell adhesion molecule 1
KW  - adolescent
KW  - adult
KW  - attentional bias
KW  - caregiver
KW  - childhood adversity
KW  - cognition
KW  - controlled study
KW  - coronavirus disease 2019
KW  - COVID-19 testing
KW  - delusion
KW  - depression
KW  - diet-induced obesity
KW  - drug therapy
KW  - electroconvulsive therapy
KW  - erratum
KW  - exercise
KW  - female
KW  - human
KW  - insomnia
KW  - lipid diet
KW  - major clinical study
KW  - mental health
KW  - mindfulness
KW  - mood disorder
KW  - motor performance
KW  - Parkinson disease
KW  - qualitative analysis
KW  - quality of life
KW  - seasonal affective disorder
KW  - sensitization
KW  - therapy
KW  - United States
KW  - validity
N2  - The Ethical Statement were not included in the published version of articles that appeared in the issues 8C, 10C, and 13C of the Journal of Affective Disorders Reports. For the below articles, the authors declare that they have no known reports on human studies, especially those involving placebo, symptom provocation, drug discontinuation, or patients with disorders that may impair decision-making capability reported in this paper. Improved Cotard Delusion and Motor Function in Parkinsons Disease following Electroconvulsive Therapy (ECT) (Volume 8C, April 2022) Seasonal patterns in mindfulness in people with Seasonal Affective Disorder (SAD) (Volume 8C, April 2022) A longitudinal and qualitative analysis of caregiver depression and quality of life in the Cape Town Adolescent Antiretroviral Cohort (Volume 10C, December 2022) Coping with COVID-19: Testing the Stress-Sensitization Hypothesis Among Adults With and Without a History of Adverse Childhood Experiences (Volume 10C, December 2022) Neurophysiological Impact of Theta Burst Stimulation Followed by Cognitive Exercise in Treatment of Youth Depression (Volume 10C, December 2022) Sertraline as an adjunctive treatment for insomnia comorbid with other mental health disorders (Volume 10C, December 2022) The questionable validity of attention bias variability: Evidence from two conceptually unrelated cognitive tasks (Volume 10C, December 2022) Factors Associated with COVID-19-Related Mental Health among Asian Indians in the United States (Volume 10C, December 2022) Risperidone upregulates the expression of adhesion molecules VCAM-I, and P-selectin in high-fat diet-induced obese mice (Volume 13C, July 2023)
ER  - 

TY  - JOUR
M3  - Review
Y1  - 2024
VL  - 74
SN  - 1532-2955
SN  - 1087-0792
JF  - Sleep Medicine Reviews
JO  - Sleep Med. Rev.
UR  - https://www-embase-com-443.webvpn.cams.tsgvip.top/search/results?subaction=viewrecord&id=L2030825236&from=export
U2  - L2030825236
C5  - 38442500
DB  - Embase
DB  - Medline
U3  - 2024-03-11
U4  - 2024-03-12
L2  - https://dx-doi-org.webvpn.cams.tsgvip.top/10.1016/j.smrv.2024.101913
DO  - 10.1016/j.smrv.2024.101913
A1  - Liang, X.
A1  - Haegele, J.A.
A1  - Tse, A.C.-Y.
A1  - Li, M.
A1  - Zhang, H.
A1  - Zhao, S.
A1  - Li, S.X.
M1  - (Liang X., shawn.liang@polyu.edu.hk; Zhang H.) Department of Rehabilitation Sciences, The Hong Kong Polytechnic University, Hong Kong SAR, Hong Kong
M1  - (Haegele J.A.) Department of Human Movement Sciences, Old Dominion University, Norfolk, United States
M1  - (Tse A.C.-Y.) Department of Health and Physical Education, The Education University of Hong Kong, Hong Kong SAR, Hong Kong
M1  - (Li M.) Faculty of Sports Science, Ningbo University, Ningbo, China
M1  - (Zhang H.) Research Institute for Intelligent Wearable Systems, The Hong Kong Polytechnic University, Hong Kong SAR, Hong Kong
M1  - (Zhao S.) School of Public Health, Tianjin Medical University, Tianjin, China
M1  - (Zhao S.) Tianjin Key Laboratory of Environment, Nutrition and Public Health, Tianjin Medical University, Tianjin, China
M1  - (Zhao S.) Key Laboratory of Prevention and Control of Major Diseases in the Population (MoE), Tianjin Medical University, Tianjin, China
M1  - (Li S.X.) Department of Psychology, University of Hong Kong, Hong Kong SAR, Hong Kong
M1  - (Li S.X.) State Key Laboratory of Brain and Cognitive Sciences, University of Hong Kong, Hong Kong SAR, Hong Kong
AD  - X. Liang, Department of Rehabilitation Sciences, Faculty of Health and Social Sciences, The Hong Kong Polytechnic University, Hung Hom, Kowloon, Hong Kong
T1  - The impact of the physical activity intervention on sleep in children and adolescents with autism spectrum disorder: A systematic review and meta-analysis
LA  - English
KW  - actimetry
KW  - adolescent health
KW  - autism
KW  - data base
KW  - evidence based medicine
KW  - human
KW  - intermethod comparison
KW  - nocturnal awakening
KW  - physical activity
KW  - practice guideline
KW  - randomized controlled trial (topic)
KW  - review
KW  - sleep disorder
KW  - sleep efficiency
KW  - sleep induction
KW  - sleep quality
KW  - sleep time
KW  - systematic review
N2  - Pharmacological treatments (i.e., melatonin) and non-pharmacological therapies (e.g., parent-based sleep education programs and behavioural interventions) have been found to result in improved sleep in children and adolescents with autism spectrum disorder (ASD). However, there are several limitations to these treatment approaches, including concerns about the possible side-effects and safety, high-cost and uncertainties of long-term effects. Physical activity (PA) intervention is a promising behavioural intervention that has received increasing attention. However, the effects of PA intervention on sleep are still unclear in this clinical group. This study aimed to synthesize available empirical studies concerning the effects of PA interventions on sleep in children and adolescents with ASD. Following PRISMA guidelines, seven electronic databases: APA PsychInfo, CINAHL Ultimate, ERIC, MEDLINE, PubMed, SPORTDiscus, and Web of Science, were searched from inception to March 2023. Randomized controlled trials/quasi-experimental designs with comparison groups were included. Initially, 444 articles were identified, 13 articles underwent systematic review, and 8 studies with control groups and sufficient statistical data were selected for meta-analysis. Compared to no-treatment control groups, PA interventions had a large positive effect on parent-reported general sleep problems, night awakenings, sleep resistance, sleep duration and actigraphy-assessed sleep efficiency in children and adolescents with ASD.
ER  - 

TY  - JOUR
M3  - Article
Y1  - 2024
VL  - 16
IS  - 5
SN  - 2072-6643
JF  - Nutrients
JO  - Nutrients
UR  - https://www-embase-com-443.webvpn.cams.tsgvip.top/search/results?subaction=viewrecord&id=L2028947724&from=export
U2  - L2028947724
C5  - 38474768
DB  - Embase
DB  - Medline
U3  - 2024-03-15
U4  - 2024-04-10
L2  - https://dx-doi-org.webvpn.cams.tsgvip.top/10.3390/nu16050640
DO  - 10.3390/nu16050640
A1  - Bougrine, H.
A1  - Ammar, A.
A1  - Salem, A.
A1  - Trabelsi, K.
A1  - Jahrami, H.
A1  - Chtourou, H.
A1  - Souissi, N.
M1  - (Bougrine H., houdabougrine@live.fr) High Institute of Sport and Physical Education Gafsa, University of Gafsa, Gafsa, Tunisia
M1  - (Bougrine H., houdabougrine@live.fr; Salem A., trabelsikhaled@gmail.com; Chtourou H., h_chtourou@yahoo.fr; Souissi N., n_souissi@yahoo.fr) Physical Activity Research Unit, Sport and Health (UR18JS01), National Observatory of Sports, Tunis, Tunisia
M1  - (Ammar A., acammar@uni-mainz.de; Salem A., trabelsikhaled@gmail.com; Trabelsi K., trabelsikhaled@gmail.com; Chtourou H., h_chtourou@yahoo.fr) High Institute of Sport and Physical Education of Sfax, University of Sfax, Sfax, Tunisia
M1  - (Ammar A., acammar@uni-mainz.de; Salem A., trabelsikhaled@gmail.com) Department of Training and Movement Science, Institute of Sport Science, Johannes Gutenberg-University Mainz, Mainz, Germany
M1  - (Ammar A., acammar@uni-mainz.de) Research Laboratory, Molecular Bases of Human Pathology, LR19ES13, Faculty of Medicine of Sfax, University of Sfax, Sfax, Tunisia
M1  - (Ammar A., acammar@uni-mainz.de) Interdisciplinary Laboratory in Neurosciences, Physiology and Psychology: Physical Activity, Health and Learning (LINP2), UFR STAPS (Faculty of Sport Sciences), Université Paris Lumières (UPL), Paris Nanterre University, Nanterre, France
M1  - (Trabelsi K., trabelsikhaled@gmail.com) Research Laboratory, Education, Motricity, Sport and Health (EM2S), LR15JS01, High Institute of Sport and Physical Education of Sfax, University of Sfax, Sfax, Tunisia
M1  - (Jahrami H., hjahrami@health.gov.bh) Department of Psychiatry, College of Medicine and Medical Sciences, Arabian Gulf University, Manama, Bahrain
M1  - (Jahrami H., hjahrami@health.gov.bh) Ministry of Health, Manama, Bahrain
M1  - (Souissi N., n_souissi@yahoo.fr) High Institute of Sport and Physical Education Ksar-Saïd, Manouba University, Mannouba, Tunisia
AD  - H. Chtourou, Physical Activity Research Unit, Sport and Health (UR18JS01), National Observatory of Sports, Tunis, Tunisia
AD  - A. Ammar, High Institute of Sport and Physical Education of Sfax, University of Sfax, Sfax, Tunisia
T1  - Optimizing Short-Term Maximal Exercise Performance: The Superior Efficacy of a 6 mg/kg Caffeine Dose over 3 or 9 mg/kg in Young Female Team-Sports Athletes
LA  - English
KW  - mobile application
KW  - caffeine
KW  - placebo
KW  - adolescent
KW  - adult
KW  - article
KW  - athlete
KW  - athletic performance
KW  - body mass
KW  - caffeine intake
KW  - caloric intake
KW  - circadian rhythm
KW  - comparative study
KW  - controlled study
KW  - countermovement jumps test
KW  - crossover procedure
KW  - dietary supplement
KW  - double blind procedure
KW  - exercise
KW  - female
KW  - food frequency questionnaire
KW  - gastrointestinal discomfort
KW  - headache
KW  - heart palpitation
KW  - high intensity exercise
KW  - human
KW  - human experiment
KW  - insomnia
KW  - menstrual cycle length
KW  - modified agility t test
KW  - myalgia
KW  - physical performance
KW  - Pittsburgh Sleep Quality Index
KW  - practice guideline
KW  - prevalence
KW  - questionnaire
KW  - randomized controlled trial
KW  - rating of perceived exertion
KW  - repeated sprint ability
KW  - sleep disorder
KW  - sleep time
KW  - tachycardia
KW  - team sport
KW  - urine volume
N2  - Caffeine (CAF) is among the most extensively researched dietary supplements worldwide. However, little is known about the relationship between dosage and performance enhancement, particularly in female athletes. This study aimed to explore the effects of three different CAF dosages (3 mg·kg−1, 6 mg·kg−1, and 9 mg·kg−1) on high-intensity exercise and the prevalence of undesirable side effects related to these doses among female team-sports athletes. All participants (n = 16; age: 16.9 ± 0.6 y; height: 1.64 ± 0.1 m; BMI: 21.6 ± 1.5 kg·m−2) were mild CAF consumers. This study had a randomized, crossover, double-blind design in which each athlete performed four experimental sessions after ingesting either a placebo (PLAC), 3 mg·kg−1 CAF (CAF-3), 6 mg·kg−1 CAF (CAF-6), or 9 mg·kg−1 of CAF (CAF-9), with an in-between washout period of at least 72 h. In each experimental session, 60 min after ingesting the capsules, participants underwent a countermovement jumps test (CMJ), modified agility t-test (MATT), repeated sprint ability (RSA) test, and a rating of perceived exertion (RPE) and completed the CAF side effects questionnaire. Our findings revealed that in comparison to the PLAC condition, the MATT, RSAmean, and RSAbest performances were significantly greater only under the CAF-6 and CAF-9 conditions. Although the RPE scores remained unchanged, CMJ performance improved under all CAF conditions. All the performance outcomes were better for the CAF-6 and CAF-9 conditions than for the CAF-3 condition. Notably, no significant difference between the CAF-6 and CAF-9 conditions was observed for any of these parameters despite the highest incidence of side effects being noted for the CAF-9 condition. In summary, our findings highlight the recommendation for a moderate CAF dosage of 6 mg·kg−1 rather than 3 or 9 mg·kg−1 to enhance various aspects of short-term maximal performance in mild-CAF-consumer female team-sports athletes while mitigating the occurrence of adverse CAF side effects.
ER  - 

TY  - JOUR
M3  - Article
Y1  - 2024
VL  - 14
IS  - 2
SN  - 2044-6055
JF  - BMJ Open
JO  - BMJ Open
UR  - https://www-embase-com-443.webvpn.cams.tsgvip.top/search/results?subaction=viewrecord&id=L2030918848&from=export
U2  - L2030918848
C5  - 38320845
DB  - Embase
DB  - Medline
U3  - 2024-03-15
U4  - 2024-04-04
L2  - https://dx-doi-org.webvpn.cams.tsgvip.top/10.1136/bmjopen-2023-074625
DO  - 10.1136/bmjopen-2023-074625
A1  - Tweedie-Cullen, R.Y.
A1  - Leong, K.
A1  - Wilson, B.C.
A1  - Derraik, J.G.B.
A1  - Albert, B.B.
A1  - Monk, R.
A1  - Vatanen, T.
A1  - Creagh, C.
A1  - Depczynski, M.
A1  - Edwards, T.
A1  - Beck, K.
A1  - Thabrew, H.
A1  - O'Sullivan, J.M.
A1  - Cutfield, W.S.
M1  - (Tweedie-Cullen R.Y.; Leong K.; Wilson B.C.; Derraik J.G.B.; Albert B.B.; Vatanen T.; Creagh C.; Depczynski M.; Edwards T.; O'Sullivan J.M., justin.osullivan@auckland.ac.nz; Cutfield W.S., w.cutfield@auckland.ac.nz) Liggins Institute, The University of Auckland, Auckland, New Zealand
M1  - (Monk R.) Department of Psychological Medicine, University of Auckland, Auckland, New Zealand
M1  - (Monk R.) Autism New Zealand Inc, Wellington, New Zealand
M1  - (Vatanen T.) Research Program for Clinical and Molecular Metabolism, University of Helsinki, Helsinki, Finland
M1  - (Beck K.) School of Sport Exercise and Nutrition, Massey University, Auckland, New Zealand
M1  - (Thabrew H.) Psychological Medicine, University of Auckland, Auckland, New Zealand
AD  - J.M. O'Sullivan, Liggins Institute, The University of Auckland, Auckland, New Zealand
AD  - W.S. Cutfield, Liggins Institute, The University of Auckland, Auckland, New Zealand
T1  - Protocol for the Gut Bugs in Autism Trial: a double-blind randomised placebo-controlled trial of faecal microbiome transfer for the treatment of gastrointestinal symptoms in autistic adolescents and adults
LA  - English
KW  - ACTRN12622000015741
KW  - gastrointestinal agent
KW  - hydrocortisone
KW  - oral encapsulated fecal microbiome transfer
KW  - placebo
KW  - probiotic agent
KW  - unclassified drug
KW  - adolescent
KW  - adult
KW  - adverse event
KW  - anthropometry
KW  - article
KW  - autism
KW  - body composition
KW  - clinical trial protocol
KW  - concentration (parameter)
KW  - controlled study
KW  - disease severity
KW  - double blind procedure
KW  - drug efficacy
KW  - enteritis
KW  - female
KW  - follow up
KW  - food diversity
KW  - gastrointestinal discomfort
KW  - gastrointestinal symptom rating scale
KW  - hair
KW  - human
KW  - human tissue
KW  - intestine flora
KW  - intestine mucosa permeability
KW  - major clinical study
KW  - male
KW  - metabolite
KW  - nutrition
KW  - physical activity
KW  - plasma
KW  - questionnaire
KW  - randomized controlled trial
KW  - screening
KW  - sex
KW  - sleep quality
KW  - stool donor
KW  - treatment outcome
KW  - urine
KW  - wellbeing
N2  - Introduction Autism (formally autism spectrum disorder) encompasses a group of complex neurodevelopmental conditions, characterised by differences in communication and social interactions. Co-occurring chronic gastrointestinal symptoms are common among autistic individuals and can adversely affect their quality of life. This study aims to evaluate the efficacy of oral encapsulated faecal microbiome transfer (FMT) in improving gastrointestinal symptoms and well-being among autistic adolescents and adults. Methods and analysis This double-blind, randomised, placebo-controlled trial will recruit 100 autistic adolescents and adults aged 16–45 years, who have mild to severe gastrointestinal symptoms (Gastrointestinal Symptoms Rating Scale (GSRS) score ≥2.0). We will also recruit eight healthy donors aged 18–32 years, who will undergo extensive clinical screening. Recipients will be randomised 1:1 to receive FMT or placebo, stratified by biological sex. Capsules will be administered over two consecutive days following an overnight bowel cleanse with follow-up assessments at 6, 12 and 26 weeks post-treatment. The primary outcome is GSRS score at 6 weeks. Other assessments include anthropometry, body composition, hair cortisol concentration, gut microbiome profile, urine/plasma gut-derived metabolites, plasma markers of gut inflammation/permeability and questionnaires on general well-being, sleep quality, physical activity, food diversity and treatment tolerability. Adverse events will be recorded and reviewed by an independent data monitoring committee. Ethics and dissemination Ethics approval for the study was granted by the Central Health and Disability Ethics Committee on 24 August 2021 (reference number: 21/ CEN/211). Results will be published in peer-reviewed journals and presented to both scientific and consumer group audiences.
ER  - 

TY  - JOUR
M3  - Article
Y1  - 2024
VL  - 38
SN  - 2211-3355
JF  - Preventive Medicine Reports
JO  - Preventive Med. Reports
UR  - https://www-embase-com-443.webvpn.cams.tsgvip.top/search/results?subaction=viewrecord&id=L2030127500&from=export
U2  - L2030127500
DB  - Embase
U3  - 2024-02-08
U4  - 2024-02-14
L2  - https://dx-doi-org.webvpn.cams.tsgvip.top/10.1016/j.pmedr.2024.102633
DO  - 10.1016/j.pmedr.2024.102633
A1  - Wagner, K.A.
A1  - Whitcomb, B.W.
A1  - Marcus, B.
A1  - Pekow, P.
A1  - Rosal, M.C.
A1  - Leidy Sievert, L.
A1  - Tucker, K.L.
A1  - Manson, J.E.
A1  - Chasan-Taber, L.
M1  - (Wagner K.A., kathryn.wagner@nih.gov; Whitcomb B.W., bwhitcom@schoolph.umass.edu; Pekow P., Penny.Pekow@baystatehealth.org; Chasan-Taber L., lct@umass.edu) Department of Biostatistics and Epidemiology, University of Massachusetts Amherst, Amherst, MA, United States
M1  - (Marcus B., bess_marcus@brown.edu) Department of Behavioral and Social Sciences, Brown University School of Public Health, Providence, RI, United States
M1  - (Rosal M.C., milagros.rosal@umassmed.edu) Division of Preventive and Behavioral Medicine, Department of Population & Quantitative Health Sciences, University of Massachusetts Chan Medical School, Worcester, MA, United States
M1  - (Leidy Sievert L., leidy@anthro.umass.edu) Department of Anthropology, University of Massachusetts Amherst, Amherst, MA, United States
M1  - (Tucker K.L., katherine_tucker@uml.edu) Department of Biomedical and Nutritional Sciences, University of Massachusetts Lowell, Lowell, MA, United States
M1  - (Manson J.E., jmanson@rics.bwh.harvard.edu) Department of Medicine, Brigham and Women's Hospital, Harvard Medical School, Boston, MA, United States
AD  - K.A. Wagner, Department of Biostatistics and Epidemiology, School of Public Health and Health Sciences, University of Massachusetts Amherst, 401 Arnold House, 715 North Pleasant Street, Amherst, MA, United States
T1  - The impact of a lifestyle intervention on postpartum weight retention among US Hispanic women with overweight and obesity
LA  - English
KW  - NCT01868230
KW  - adolescent
KW  - adult
KW  - article
KW  - body mass
KW  - body weight loss
KW  - comparative study
KW  - controlled study
KW  - evidence based practice
KW  - exercise
KW  - female
KW  - follow up
KW  - gestational weight gain
KW  - glucose intolerance
KW  - Hispanic
KW  - household income
KW  - human
KW  - infant feeding
KW  - intention to treat analysis
KW  - lifestyle
KW  - major clinical study
KW  - obesity
KW  - physical activity
KW  - practice guideline
KW  - pregnancy
KW  - pregnancy outcome
KW  - puerperium
KW  - questionnaire
KW  - randomized controlled trial
KW  - sleep quality
KW  - United States
N2  - Introduction: To evaluate the effect of a culturally-modified, motivationally-targeted, individually-tailored lifestyle intervention on postpartum weight retention among Hispanic women with overweight/obesity. Materials and methods: Proyecto Mamá was a randomized controlled trial conducted in western Massachusetts (2014–2020). Hispanic women with overweight/obese pre-pregnancy BMI (n = 148) were randomized in early pregnancy to a Lifestyle Intervention (LI) or a Health & Wellness (HW) comparison arm. The LI was based upon theoretical concepts, used a low-cost, high-reach strategy, and focused on healthy exercise and diet with follow-up through 12-months postpartum. The primary outcome of change in weight was calculated as the difference between pre-pregnancy weight and 6-week, 6-month, and 12-month postpartum weight. The secondary outcome was achievement of 5 % weight reduction from pre-pregnancy weight. Retention was 68.2 % in the overall postpartum period and 31.0 % at 12-months. Results: In intent-to-treat analyses, compared to the HW arm, there was no difference in postpartum weight retention at 6-weeks (0.0 kg, 95 % CI: −3.4, 3.5), 6-months (-1.8 kg, 95 % CI: −5.6, 2.0), or 12-months (-2.0 kg, 95 % CI: −7.0, 3.1). In a secondary complete case analysis, compared to the HW arm, the LI arm had 5.5 times higher odds of meeting the postpartum weight reduction goal (aOR = 5.5, 95 % CI: 1.7, 17.9) adjusting for pre-pregnancy weight. Conclusions: A lifestyle intervention among at-risk Hispanic women with overweight/obesity had no overall impact on postpartum weight, but a beneficial impact among those who completed the trial. Future studies should focus on increasing the feasibility and acceptability of the intervention in this at-risk population.
ER  - 

TY  - JOUR
M3  - Article
Y1  - 2024
VL  - 24
IS  - 1
SP  - 321
SN  - 1471-2458
JF  - BMC public health
JO  - BMC Public Health
UR  - https://www-embase-com-443.webvpn.cams.tsgvip.top/search/results?subaction=viewrecord&id=L643374973&from=export
U2  - L643374973
C5  - 38287352
DB  - Medline
U4  - 2024-02-07
L2  - https://dx-doi-org.webvpn.cams.tsgvip.top/10.1186/s12889-024-17708-6
DO  - 10.1186/s12889-024-17708-6
A1  - Liu, R.
A1  - Figueroa, R.
A1  - Brink, H.V.
A1  - Vorland, C.J.
A1  - Auckburally, S.
A1  - Johnson, L.
A1  - Garay, J.
A1  - Brown, T.
A1  - Simon, S.
A1  - Ells, L.
M1  - (Liu R.) Division of Nutritional Sciences, College of Human Ecology, Cornell University, Ithaca, NY, United States
M1  - (Figueroa R.) Division of Nutritional Sciences, College of Human Ecology, Cornell University, Ithaca, NY, United States
M1  - (Brink H.V.) Department of Nutrition, Texas A&M University, College Station, TX, United States
M1  - (Vorland C.J.) Department of Epidemiology and Biostatistics, Indiana University, Bloomington, IN, United States
M1  - (Auckburally S.) Department of Pediatric Endocrinology, Royal Manchester Children's Hospital, Manchester, United Kingdom
M1  - (Johnson L.) Cornell Statistical Consulting Unit, Cornell University, Ithaca, NY, United States
M1  - (Garay J.) Falk College of Sport & Human Dynamics, Syracuse University, Syracuse, NY, United States
M1  - (Brown T.) Obesity Institute, School of Health, Leeds Beckett University, Leeds, United Kingdom
M1  - (Simon S.) Pediatrics - Pulmonary Medicine, Children's Hospital Colorado Anschutz Campus, Aurora, CO, United States
M1  - (Ells L.) School of Clinical and Applied Sciences, Leeds Beckett University, Leeds, United Kingdom
T1  - The efficacy of sleep lifestyle interventions for the management of overweight or obesity in children: a systematic review and meta-analysis
LA  - English
KW  - adolescent
KW  - child
KW  - childhood obesity
KW  - diet
KW  - human
KW  - lifestyle
KW  - meta analysis
KW  - obesity
KW  - sleep
N2  - BACKGROUND: Childhood obesity remains a significant public health concern. Sleep duration and quality among children and youth are suboptimal worldwide. Accumulating evidence suggests an association between inadequate sleep and obesity risk, yet it is unclear whether this relationship is causal. This systematic review examines the efficacy of sleep interventions alone or as a part of lifestyle interventions for the management of overweight or obesity among children and adolescents. METHODS: A keyword/reference search was performed twice, in January 2021 and May 2022 in MEDLINE/PubMed, EMBASE/Ovid, PsycINFO/EBSCO, The Cochrane Library, Web of Science Core Collection/Web of Science, SciELO/Web of Science, and CINAHL/EBSCO. Study eligibility criteria included youth with overweight or obesity between 5 and 17, were RCTs or quasi-randomized, and focused on the treatment of overweight and obesity with a sleep behavior intervention component. Risk of bias was assessed using the Cochrane Risk of Bias assessment tool (RoB2). A Meta-analysis was conducted to estimate the effect of interventions with a sleep component on BMI. The study protocol was registered in PROSPERO (CRD42021233329). RESULTS: A total of 8 studies (2 quasi-experiments, 6 RCTs) met inclusion criteria and accounted for 2,231 participants across 7 countries. Only one study design isolated the effect of sleep in the intervention and reported statistically significant decreases in weight and waist circumference compared to control, though we rated it at high risk of bias. Our meta-analysis showed no significant overall effect on children's BMI as a result of participation in an intervention with a sleep component (Cohen's d = 0.18, 95% CI= -0.04, 0.40, Z = 1.56, P = .11), though caution is warranted due to substantial heterogeneity observed across studies (Tau2 = 0.08; X2 = 23.05, df = 7; I2 = 83.73%). CONCLUSIONS: There were mixed results on the effect of sleep interventions across included studies on BMI, other weight-related outcomes, diet, physical activity, and sleep. Except for one study at low risk of bias, three were rated as 'some concerns' and four 'high risk of bias'. Findings from this study highlight the need for additional RCTs isolating sleep as a component, focusing on children and adolescents living with overweight and obesity.
ER  - 

TY  - JOUR
M3  - Article
Y1  - 2024
VL  - 24
IS  - 1
SP  - 44
SN  - 1471-2458
JF  - BMC public health
JO  - BMC Public Health
UR  - https://www-embase-com-443.webvpn.cams.tsgvip.top/search/results?subaction=viewrecord&id=L643164105&from=export
U2  - L643164105
C5  - 38166797
DB  - Medline
U4  - 2024-01-12
L2  - https://dx-doi-org.webvpn.cams.tsgvip.top/10.1186/s12889-023-17260-9
DO  - 10.1186/s12889-023-17260-9
A1  - Peuters, C.
A1  - Maenhout, L.
A1  - Cardon, G.
A1  - De Paepe, A.
A1  - DeSmet, A.
A1  - Lauwerier, E.
A1  - Leta, K.
A1  - Crombez, G.
M1  - (Peuters C.; Maenhout L.; De Paepe A.; Lauwerier E.; Crombez G., Geert.Crombez@UGent.be) Department of Experimental-Clinical and Health Psychology, Ghent University, Henri Dunantlaan 2, Ghent, Belgium
M1  - (Peuters C.; Maenhout L.; Cardon G.) Department of Movement and Sports Sciences, Ghent University, Ghent, Belgium
M1  - (DeSmet A.) Faculty of Psychology, Educational Sciences and Speech Therapy, Université Libre de Bruxelles, Bruxelles, Belgium
M1  - (DeSmet A.) Department of Communication Studies, University of Antwerp, Antwerp, Belgium
M1  - (Lauwerier E.; Leta K.) Department of Public Health and Primary Care, Ghent University, Ghent, Belgium
T1  - A mobile healthy lifestyle intervention to promote mental health in adolescence: a mixed-methods evaluation
LA  - English
KW  - NCT04719858
KW  - mobile application
KW  - adolescent
KW  - controlled study
KW  - healthy lifestyle
KW  - human
KW  - mental health
KW  - pandemic
KW  - quality of life
KW  - randomized controlled trial
N2  - BACKGROUND: A healthy lifestyle may improve mental health. It is yet not known whether and how a mobile intervention can be of help in achieving this in adolescents. This study investigated the effectiveness and perceived underlying mechanisms of the mobile health (mHealth) intervention #LIFEGOALS to promote healthy lifestyles and mental health. #LIFEGOALS is an evidence-based app with activity tracker, including self-regulation techniques, gamification elements, a support chatbot, and health narrative videos. METHODS: A quasi-randomized controlled trial (N = 279) with 12-week intervention period and process evaluation interviews (n = 13) took place during the COVID-19 pandemic. Adolescents (12-15y) from the general population were allocated at school-level to the intervention (n = 184) or to a no-intervention group (n = 95). Health-related quality of life (HRQoL), psychological well-being, mood, self-perception, peer support, resilience, depressed feelings, sleep quality and breakfast frequency were assessed via a web-based survey; physical activity, sedentary time, and sleep routine via Axivity accelerometers. Multilevel generalized linear models were fitted to investigate intervention effects and moderation by pandemic-related measures. Interviews were coded using thematic analysis. RESULTS: Non-usage attrition was high: 18% of the participants in the intervention group never used the app. An additional 30% stopped usage by the second week. Beneficial intervention effects were found for physical activity (χ21 = 4.36, P = .04), sedentary behavior (χ21 = 6.44, P = .01), sleep quality (χ21 = 6.11, P = .01), and mood (χ21 = 2.30, P = .02). However, effects on activity-related behavior were only present for adolescents having normal sports access, and effects on mood only for adolescents with full in-school education. HRQoL (χ22 = 14.72, P < .001), mood (χ21 = 6.03, P = .01), and peer support (χ21 = 13.69, P < .001) worsened in adolescents with pandemic-induced remote-education. Interviewees reported that the reward system, self-regulation guidance, and increased health awareness had contributed to their behavior change. They also pointed to the importance of social factors, quality of technology and autonomy for mHealth effectiveness. CONCLUSIONS: #LIFEGOALS showed mixed results on health behaviors and mental health. The findings highlight the role of contextual factors for mHealth promotion in adolescence, and provide suggestions to optimize support by a chatbot and narrative episodes. TRIAL REGISTRATION: ClinicalTrials.gov [NCT04719858], registered on 22/01/2021.
ER  - 

TY  - JOUR
M3  - Article
Y1  - 2024
VL  - 16
IS  - 1
SN  - 2072-6643
JF  - Nutrients
JO  - Nutrients
UR  - https://www-embase-com-443.webvpn.cams.tsgvip.top/search/results?subaction=viewrecord&id=L2027818299&from=export
U2  - L2027818299
C5  - 38201859
DB  - Embase
DB  - Medline
U3  - 2024-01-15
U4  - 2024-02-08
L2  - https://dx-doi-org.webvpn.cams.tsgvip.top/10.3390/nu16010029
DO  - 10.3390/nu16010029
A1  - Siquier-Coll, J.
A1  - Delgado-García, G.
A1  - Soto-Méndez, F.
A1  - Liñán-González, A.
A1  - García, R.
A1  - González-Fernández, F.T.
M1  - (Siquier-Coll J., jsiquier.research@gmail.com) Department of Communication and Education, Universidad Loyola Andalucía, Dos Hermanas, Spain
M1  - (Delgado-García G., gadelgado@cesag.comillas.edu; Soto-Méndez F., fsoto@cesag.org) SER Research Group, Department of Physical Activity and Sport Sciences, Center of Higher Education Alberta Giménez, Affiliated to Pontifical University of Comillas, Palma, Spain
M1  - (Liñán-González A., antoniolg@ugr.es) Department of Nursing, Faculty of Health Sciences, University of Granada, Melilla Campus, Melilla, Spain
M1  - (García R., raquelgp@ugr.es) Department of Nursing, Faculty of Health Sciences, University of Granada, Granada, Spain
M1  - (González-Fernández F.T., ftgonzalez@ugr.es) Department of Physical Education and Sports, Faculty of Sport Sciences, University of Granada, Granada, Spain
AD  - J. Siquier-Coll, Department of Communication and Education, Universidad Loyola Andalucía, Dos Hermanas, Spain
AD  - A. Liñán-González, Department of Nursing, Faculty of Health Sciences, University of Granada, Melilla Campus, Melilla, Spain
T1  - The Effect of Caffeine Supplementation on Female Volleyball Players’ Performance and Wellness during a Regular Training Week
LA  - English
KW  - caffeine
KW  - placebo
KW  - adolescent
KW  - adult
KW  - article
KW  - athletic performance
KW  - body weight
KW  - caffeine intake
KW  - clinical assessment
KW  - clinical evaluation
KW  - controlled study
KW  - correlation coefficient
KW  - crossover procedure
KW  - experimental design
KW  - fatigue
KW  - female
KW  - hand grip
KW  - human
KW  - jumping
KW  - myalgia
KW  - physical performance
KW  - physical well-being
KW  - physiological stress
KW  - questionnaire
KW  - randomized controlled trial
KW  - sleep quality
KW  - training
KW  - volleyball
N2  - Background: caffeine is an ergogenic aid that still needs to be investigated in women’s sports performance. Methods: Eight semi-professional women’s volleyball players (height = 1.63 ± 0.08 m; weight = 66.67 ± 4.74 kg) voluntarily participated in this study. A randomized crossover design was implemented where players underwent caffeine and placebo conditions. In the caffeine condition, participants consumed 5 mg/kg of caffeine based on their body weight before acute training. The evaluations were performed over two weeks of training. In both conditions, the countermovement jump, repeated jumps for 15 s, and handgrip tests were performed. The change of direction was assessed using the 505 test. Well-being was also assessed with a wellness questionnaire. A repeated measures ANOVA and correlation analysis were performed. Results: The repeated measures ANOVA revealed a main effect of supplementation (F (1.7) = 8.41, p = 0.02, η2 = 0.54) across the training week on physical performance. Additionally, there was a positive effect on perceived fatigue (F (1.7) = 7.29, p = 0.03, η2 = 0.51). Conclusions: Caffeine improved performance and fatigue parameters over one week of training. Further research is needed on women, focusing on physical performance and wellbeing, especially during intense periods.
ER  - 

TY  - JOUR
M3  - Article
Y1  - 2024
VL  - 326
IS  - 1
SP  - H291
EP  - H301
SN  - 1522-1539
SN  - 0363-6135
JF  - American Journal of Physiology - Heart and Circulatory Physiology
JO  - Am. J. Physiol. Heart Circ. Physiol.
UR  - https://www-embase-com-443.webvpn.cams.tsgvip.top/search/results?subaction=viewrecord&id=L2030005873&from=export
U2  - L2030005873
C5  - 38038716
DB  - Embase
DB  - Medline
U3  - 2024-01-31
U4  - 2024-02-06
L2  - https://dx-doi-org.webvpn.cams.tsgvip.top/10.1152/ajpheart.00441.2023
DO  - 10.1152/ajpheart.00441.2023
A1  - Bommarito, J.C.
A1  - Millar, P.J.
M1  - (Bommarito J.C.; Millar P.J., pmillar@uoguelph.ca) Human Cardiovascular Physiology Laboratory, Department of Human Health and Nutritional Sciences, University of Guelph, Guelph, ON, Canada
AD  - P.J. Millar, Human Cardiovascular Physiology Laboratory, Department of Human Health and Nutritional Sciences, University of Guelph, Guelph, ON, Canada
T1  - Effects of aerobic exercise on ambulatory blood pressure responses to acute partial sleep deprivation: impact of chronotype and sleep quality
LA  - English
KW  - acute partial sleep deprivation
KW  - adolescent
KW  - adult
KW  - aerobic exercise
KW  - ambulatory blood pressure
KW  - article
KW  - blood pressure
KW  - chronotype
KW  - controlled study
KW  - cycling
KW  - female
KW  - heart rate
KW  - hemodynamics
KW  - human
KW  - male
KW  - outcome assessment
KW  - Pittsburgh Sleep Quality Index
KW  - prediction
KW  - self report
KW  - sleep deprivation
KW  - sleep quality
KW  - sleep waking cycle
KW  - systolic blood pressure
N2  - Blood pressure (BP) follows a circadian rhythm intertwined with the sleep-wake cycle. Acute partial sleep deprivation (PSD; sleep ≤ 6 h) can increase BP, associated with increased cardiovascular risk. Acute exercise can reduce BP for up to 24 h, a phenomenon termed postexercise hypotension. The present study tested whether aerobic exercise could mitigate the augmented 24-h ambulatory BP caused by acute PSD. Twenty-four young otherwise healthy adults (22 ± 3 yr; 14 females; self-reported chronotypes: 6 early/10 intermediate/8 late; Pittsburgh sleep quality index: 17 good/7 poor sleepers) completed a randomized crossover trial in which, on different days, they slept normally (2300–0700), restricted sleep [0330–0700 (PSD)], and cycled for 50 min (70–80% predicted heart rate maximum) before PSD. Ambulatory BP was assessed every 30 min until 2100 the next day. Acute PSD increased 24-h systolic BP (control 117 ± 9 mmHg, PSD 122 ± 9 mmHg; P < 0.001) and prior exercise attenuated (exercise þ PSD 120 ± 9 mmHg; P ¼ 0.04 vs. PSD) but did not fully reverse this response (exercise þ PSD, P ¼ 0.02 vs. control). Subgroup analysis revealed that the 24-h systolic BP reduction following exercise was specific to late types (PSD 119 ± 7 vs. exercise þ PSD 116 ± 6 mmHg; P < 0.05). Overall, habitual sleep quality was negatively correlated with the change in daytime systolic BP following PSD (r ¼ −0.56, P < 0.01). These findings suggest that the ability of aerobic cycling exercise to counteract the hemodynamic effects of acute PSD in young adults may be dependent on chronotype and that habitual sleep quality can predict the daytime BP response to acute PSD. NEW & NOTEWORTHY We demonstrate that cycling exercise attenuates, but does not fully reverse, the augmented 24-h ambulatory blood pressure (BP) response caused by acute partial sleep deprivation (PSD). This response was primarily observed in late chronotypes. Furthermore, daytime BP after acute PSD is related to habitual sleep quality, with better sleepers being more prone to BP elevations. This suggests that habitual sleeping habits can influence BP responses to acute PSD and their interactions with prior cycling exercise.
ER  - 

TY  - JOUR
M3  - Article in Press
Y1  - 2024
SN  - 1432-1971
SN  - 0172-0643
JF  - Pediatric Cardiology
JO  - Pediatr. Cardiol.
UR  - https://www-embase-com-443.webvpn.cams.tsgvip.top/search/results?subaction=viewrecord&id=L2030730998&from=export
U2  - L2030730998
C5  - 39060487
DB  - Embase
DB  - Medline
U3  - 2024-07-31
L2  - https://dx-doi-org.webvpn.cams.tsgvip.top/10.1007/s00246-024-03599-2
DO  - 10.1007/s00246-024-03599-2
A1  - Hwang, J.-H.
A1  - Chae, S.-M.
A1  - Kim, G.B.
M1  - (Hwang J.-H., jihyehwang@bc.ac.kr) Department of Nursing, Bucheon University, Bucheon, South Korea
M1  - (Chae S.-M., schae@snu.ac.kr) Seoul National University College of Nursing, The Research Institute of Nursing Science, 103 Daehak-ro, Jongno-gu, Seoul, South Korea
M1  - (Kim G.B.) Department of Pediatrics, Seoul National University Children’s Hospital, Seoul National University College of Medicine, Seoul, South Korea
AD  - J.-H. Hwang, Department of Nursing, Bucheon University, Bucheon, South Korea
AD  - S.-M. Chae, Seoul National University College of Nursing, The Research Institute of Nursing Science, 103 Daehak-ro, Jongno-gu, Seoul, South Korea
T1  - Effects of an Online Health Management Program for South Korean Adolescents with Complex Congenital Heart Disease during Their Transition to Adulthood: A Randomized Controlled Trial
LA  - English
KW  - accelerometer
KW  - actigraph
KW  - adolescent
KW  - adulthood
KW  - article
KW  - child
KW  - clinical article
KW  - congenital heart disease
KW  - congenital heart malformation
KW  - controlled study
KW  - disease management
KW  - female
KW  - follow up
KW  - health behavior
KW  - health care management
KW  - heart disease
KW  - human
KW  - leisure
KW  - male
KW  - physical activity
KW  - quality of life
KW  - questionnaire
KW  - randomized controlled trial
KW  - sedentary lifestyle
KW  - self care
KW  - self concept
KW  - Social Cognitive Theory
KW  - South Korean
KW  - step count
N2  - Adolescents with complex congenital heart disease (CHD) are at risk of experiencing complications later in life. The purpose of this study was to develop an online health management program for adolescents with complex CHD and to evaluate its effects on self-efficacy, health behavior, and health-related quality of life. A randomized controlled trial design was used. A total of 29 adolescents with complex CHD were divided into an experimental group of 15 and a control group of 14. Participants in the intervention group took part in the 4-week online health management program (weekly online group sessions, 1:1 phone coaching, dietary diary feedback, and provision of health information) developed based on self-efficacy theory, while those in the control group received standard medical follow-up. Data were collected from August 2021 to March 2022 using a questionnaire—including the Korean Self-Rated Abilities for Health Practices: Health Self-Efficacy Measure (K-SRAHP) and Pediatric Cardiac Quality of Life Inventory (PCQLI)—and an ActiGraph accelerometer to track physical activity and sleep. The intervention group showed significant improvements in health self-efficacy (p = 0.003), psychosocial impact (p = 0.013), daily step counts (p = 0.011), and moderate to vigorous-intensity physical activity (p = 0.027). Additionally, a decrease in weekend leisure time sedentary behavior (p = 0.035) was observed. However, there were no significant differences in sleep behavior between two groups. The online health management program significantly enhanced self-efficacy, health behavior, and psychosocial impact in adolescents with complex CHD. These findings will inform the development of policies for transitional medical care tailored to adolescents with complex CHD.
ER  - 

TY  - JOUR
M3  - Article
Y1  - 2024
VL  - 12
SN  - 2296-2360
JF  - Frontiers in Pediatrics
JO  - Front. Pediatr.
UR  - https://www-embase-com-443.webvpn.cams.tsgvip.top/search/results?subaction=viewrecord&id=L2032169402&from=export
U2  - L2032169402
DB  - Embase
U3  - 2024-11-19
U4  - 2024-11-22
L2  - https://dx-doi-org.webvpn.cams.tsgvip.top/10.3389/fped.2024.1496827
DO  - 10.3389/fped.2024.1496827
A1  - Shen, X.
A1  - Huang, P.
A1  - Liu, Q.
A1  - Guo, Y.
A1  - Zheng, L.
M1  - (Shen X.; Huang P.; Liu Q.; Guo Y., yinguo88@hunnu.edu.cn; Zheng L., lanzheng@hunnu.edu.cn) Key Laboratory of Physical Fitness and Exercise Rehabilitation of Hunan Province, Hunan Normal University, Changsha, China
M1  - (Shen X.; Huang P.; Liu Q.; Guo Y., yinguo88@hunnu.edu.cn; Zheng L., lanzheng@hunnu.edu.cn) College of Physical Education, Hunan Normal University, Changsha, China
AD  - Y. Guo, Key Laboratory of Physical Fitness and Exercise Rehabilitation of Hunan Province, Hunan Normal University, Changsha, China
AD  - L. Zheng, Key Laboratory of Physical Fitness and Exercise Rehabilitation of Hunan Province, Hunan Normal University, Changsha, China
T1  - Telehealth based parental support over 6 months improves physical activity and sleep quality in children with autism: a randomized controlled trial
LA  - English
KW  - NCT06444659
KW  - actimetry
KW  - adolescent
KW  - article
KW  - autism
KW  - child
KW  - clinical article
KW  - comparative study
KW  - controlled study
KW  - female
KW  - follow up
KW  - human
KW  - male
KW  - parental behavior
KW  - physical activity
KW  - physical education
KW  - randomized controlled trial
KW  - Sleep Disturbance Scale for Children
KW  - sleep latency
KW  - sleep quality
KW  - sleep time
KW  - telehealth
KW  - wake after sleep onset
N2  - Purpose: Sleep disturbances are prevalent in autistic children. The emergence of telehealth offers new possibilities for remote professional intervention. By combining telehealth with parental support, this study aims to explore a novel family-based model to enhance moderate-to-vigorous physical activity (MVPA) and improve sleep quality in children with autism. Methods: Thirty-four autistic children (mean age = 15.7 years) were randomly assigned to either a 6-month intervention group or a control group. Both groups received standard physical education classes at school. The intervention group received additional after-school telehealth support. MVPA and sleep quality were assessed 1 week before the intervention and at the 6-month follow-up. Results: After 6 months, children in the intervention group nearly doubled their daily MVPA compared to the control group (Cohen's d = 8.34, CI95% = 6.17–10.52). Actigraphy-assessed sleep efficiency was notably higher (d = 2.35, CI95% = 1.44–3.26), and there were reductions in wake time (d = 1.65, CI95% = 0.84–2.46), sleep fragmentation (d = 0.80, CI95% = 0.07–1.52), and sleep latency (d = 0.82, CI95% = 0.09–1.54) were all reduced. These improvements in objective sleep metrics were corroborated by subjective assessments using the Sleep Disturbance Scale for Children (d = 0.86, CI95% = 0.13–1.59). Conclusions: Telehealth combined with parental support addresses barriers to enhancing health behaviors at home. This innovative model not only improves after-school MVPA and sleep quality in autistic children but also holds significant potential for benefiting other populations requiring remote support. Clinical Trial Registration: https://clinicaltrials.gov/study/NCT06444659?id=NCT06444659&rank=1 (NCT06444659).
ER  - 

TY  - GEN
M3  - Chapter
Y1  - 2024
VL  - 67
SP  - 309
EP  - 328
SN  - 1866-3389
SN  - 1866-3370
JF  - Current Topics in Behavioral Neurosciences
JO  - Curr. Top. Behav. Neurosci.
UR  - https://www-embase-com-443.webvpn.cams.tsgvip.top/search/results?subaction=viewrecord&id=L2032186405&from=export
U2  - L2032186405
C5  - 39080238
DB  - Embase
DB  - Medline
U3  - 2024-12-06
U4  - 2024-12-10
L2  - https://dx-doi-org.webvpn.cams.tsgvip.top/10.1007/7854_2024_503
DO  - 10.1007/7854_2024_503
A1  - McGranahan, M.J.
A1  - O’Connor, P.J.
M1  - (McGranahan M.J.; O’Connor P.J., poconnor@uga.edu) Department of Kinesiology, University of Georgia, Athens, GA, United States
AD  - P.J. O’Connor, Department of Kinesiology, University of Georgia, Athens, GA, United States
T1  - Influence of Regular Physical Activity on Sleep
LA  - English
KW  - dopamine receptor stimulating agent
KW  - accelerometry
KW  - aerobic exercise
KW  - apnea hypopnea index
KW  - athlete
KW  - body mass
KW  - cardiorespiratory fitness
KW  - Center for Epidemiological Studies Depression Scale
KW  - cognitive behavioral therapy
KW  - daily life activity
KW  - depression
KW  - disease severity
KW  - DSM-5
KW  - exercise
KW  - exercise intensity
KW  - fatigue
KW  - fibromyalgia
KW  - health education
KW  - human
KW  - insomnia
KW  - major depression
KW  - meta analysis
KW  - mild cognitive impairment
KW  - mortality risk
KW  - muscle strength
KW  - obstructive sleep apnea
KW  - oxidative stress
KW  - physical activity
KW  - Pittsburgh Sleep Quality Index
KW  - polysomnography
KW  - quality of life
KW  - resistance training
KW  - restless legs syndrome
KW  - risk factor
KW  - sleep apnea syndromes
KW  - sleep disorder
KW  - sleep quality
KW  - sleep time
KW  - systematic review
KW  - training
KW  - treadmill exercise
KW  - visual analog scale
KW  - yoga
N2  - Good sleep and adequate physical activity are essential to health. Yet, large numbers of people are chronically deficient in sleep and physical activity. About 1 in 3 Americans get less than 7 h of sleep per night and only 1 of 4 adults regularly complete weekly physical activity in amounts recommended for good health. This chapter reviews research that has examined relationships between regular physical activity and sleep. The overall weight of evidence supports that regular physical activity is associated with better sleep quality among healthy adults, with epidemiological studies showing moderate-sized effects and more well-controlled randomized controlled trial experiments often showing larger effects. Large epidemiology studies suggest that the relationship between regular physical activity and better sleep quality may partially mediate the well-established associations between physical activity and reduced risk of mortality, cardiovascular diseases, and dementia. There is evidence that the completion of regular physical activity also is associated with better sleep quality among those with certain sleep disorders (i.e., insomnia, obstructive sleep apnea, and restless legs syndrome), mental health disorders (i.e., depression and posttraumatic stress disorder), and medical illnesses (i.e., breast cancer survivors). The evidence is inadequate to support that regular physical activity substantially improves sleep quality either (i) in children, adolescents, and older adults, (ii) in those with cancers except for breast cancer, (iii) in those with fibromyalgia, or (iv) among those with chronic kidney disease. Also, there is inadequate evidence to conclude that sleep quality is disrupted during weeks when competitive athletes engage in periods of overtraining.
ER  - 

TY  - JOUR
M3  - Article
Y1  - 2024
VL  - 12
SP  - 1387247
SN  - 2296-2565
JF  - Frontiers in public health
JO  - Front Public Health
UR  - https://www-embase-com-443.webvpn.cams.tsgvip.top/search/results?subaction=viewrecord&id=L644396668&from=export
U2  - L644396668
C5  - 38813405
DB  - Medline
U4  - 2024-06-06
L2  - https://dx-doi-org.webvpn.cams.tsgvip.top/10.3389/fpubh.2024.1387247
DO  - 10.3389/fpubh.2024.1387247
A1  - Gao, R.
A1  - Wang, H.
A1  - Liu, S.
A1  - Wang, X.
A1  - Xiong, X.
A1  - Song, S.-Y.
A1  - Wang, Y.
M1  - (Gao R.; Liu S.; Xiong X.) People's Hospital of Wenjiang, Chengdu, Sichuan, China
M1  - (Wang H.) Clinical Immunology Translational Medicine Key Laboratory of Sichuan Province, Sichuan Provincial People's Hospital, University of Electronic Science and Technology of China, Chengdu, China
M1  - (Wang X.) Department of Clinical Medicine, Chengdu University, Chengdu, Sichuan, China
M1  - (Song S.-Y.) Baylor College of Medicine, Houston, TX, United States
M1  - (Wang Y.) Clinical Immunology Translational Medicine Key Laboratory of Sichuan Province, Sichuan Academy of Medical Science and Sichuan, University of Electronic Science and Technology of China, Chengdu, Sichuan, China
T1  - Mental well-being and sleep quality among vocational college students in Sichuan, China during standardized COVID-19 management measures
LA  - English
KW  - adolescent
KW  - adult
KW  - anxiety
KW  - China
KW  - coronavirus disease 2019
KW  - depression
KW  - epidemiology
KW  - female
KW  - human
KW  - insomnia
KW  - male
KW  - mental health
KW  - prevalence
KW  - psychology
KW  - questionnaire
KW  - Severe acute respiratory syndrome coronavirus 2
KW  - sleep quality
KW  - student
KW  - university
KW  - young adult
N2  - Purpose: This research investigated the impact of the COVID-19 pandemic on the mental well-being and sleep quality of students in higher vocational colleges in Sichuan, China, identifying key factors influencing their psychological health during this period. Methods: Between January and February 2022, a comprehensive survey was conducted among students from several higher vocational colleges in Sichuan, utilizing a randomized selection approach to involve 3,300 participants. Data were collected through direct interviews executed by skilled interviewers. Results: Out of 3,049 valid responses, a significant number reported experiencing symptoms of poor mental health, anxiety, depression, and insomnia, with prevalence rates of 21.2%, 9.7%, 14.1%, and 81.9%, respectively. Factors contributing positively to mental health and sleep included a higher family economic status, reduced stress from the pandemic, and decreased online activity. Conversely, lack of physical activity post-pandemic, disruptions to education and employment, and deteriorating relationships emerged as negative influencers. Interestingly, a lack of pre-pandemic mental health knowledge acted as a protective factor against insomnia. Conclusion: The ongoing management of COVID-19 has notably influenced the psychological and sleep health of vocational college students, driven by economic, emotional, lifestyle, and educational factors. The findings underscore the necessity for targeted interventions to address these challenges effectively.
ER  - 

TY  - JOUR
M3  - Article
Y1  - 2023
VL  - 23
IS  - 1
SN  - 1471-244X
JF  - BMC Psychiatry
JO  - BMC Psychiatry
UR  - https://www-embase-com-443.webvpn.cams.tsgvip.top/search/results?subaction=viewrecord&id=L2024383106&from=export
U2  - L2024383106
C5  - 37442973
DB  - Embase
DB  - Medline
U3  - 2023-07-25
U4  - 2023-08-08
L2  - https://dx-doi-org.webvpn.cams.tsgvip.top/10.1186/s12888-023-04967-7
DO  - 10.1186/s12888-023-04967-7
A1  - Wang, D.-Q.
A1  - Zhang, J.-J.
A1  - Chen, J.-N.
A1  - Li, R.-Y.
A1  - Luo, Y.-X.
A1  - Deng, W.
M1  - (Wang D.-Q.; Zhang J.-J.; Chen J.-N.; Luo Y.-X.; Deng W., dengw@zju.edu.cn) Mental Health Center, West China Hospital, Sichuan University, Chengdu, China
M1  - (Wang D.-Q.; Deng W., dengw@zju.edu.cn) School of Clinical Medicine, Sichuan University, Chengdu, China
M1  - (Zhang J.-J.; Chen J.-N.; Deng W., dengw@zju.edu.cn) Affiliated Mental Health Center & Hangzhou Seventh People’s Hospital and School of Brain Science and Brain Medicine, Zhejiang University School of Medicine, Hangzhou, China
M1  - (Li R.-Y.) Alibaba Group, Hangzhou, China
M1  - (Deng W., dengw@zju.edu.cn) Liangzhu Laboratory, MOE Frontier Science Center for Brain Science and Brain-machine Integration, State Key Laboratory of Brain-machine Intelligence, Zhejiang University, 1369 West Wenyi Road, Hangzhou, China
AD  - W. Deng, Mental Health Center, West China Hospital, Sichuan University, Chengdu, China
T1  - Exergames improves cognitive functions in adolescents with depression: study protocol of a prospective, assessor-blind, randomized controlled trial
LA  - English
KW  - ChiCTR2100052709
KW  - adolescent
KW  - adolescent health
KW  - adult
KW  - article
KW  - clinical effectiveness
KW  - clinical protocol
KW  - cognition
KW  - controlled study
KW  - depression
KW  - exergaming
KW  - female
KW  - Hamilton Depression Rating Scale
KW  - heart rate
KW  - human
KW  - major clinical study
KW  - male
KW  - mental health
KW  - mood
KW  - Pittsburgh Sleep Quality Index
KW  - prospective study
KW  - randomized controlled trial
KW  - sleep quality
N2  - Background: Depression is a condition that imposes a significant disease burden, with cognitive impairment being one of its costly symptoms. While cognitive rehabilitation is crucial, it is also challenging. Although some studies have investigated the impact of exergames on cognitive function improvement, these have primarily focused on the elderly population, with limited attention given to individuals with depression. Consequently, this study aims to investigate the effects of exergames on cognitive functions in adolescents with depression and compare the effectiveness of exergames with traditional exercise. Method: The present investigation is a single-center randomized controlled trial that employs the ANOVA method to calculate the sample size using G*Power software, assuming a 25% dropout rate. The study enrolls fifty-four eligible patients with depression who are randomly allocated to one of three treatment groups: the exergames group, which receives standard treatment and exergames intervention; the exercise group, which receives standard treatment and traditional exercise intervention; and the control group, which receives standard treatment exclusively. The study provides a comprehensive regimen of 22 supervised exercise and exergame sessions over an 8-week period, with a frequency of twice per week for the initial two weeks and three times per week for the subsequent six weeks. The researchers gather cognitive, mood, and sleep metrics at the onset of the first week, as well as at the conclusion of the fourth and eighth weeks. The researchers employ a wearable device to track participants' heart rate during each intervention session and evaluate the Borg Rating of Perceived Exertion scale at the conclusion of each session. Discussion: The findings from this study make several contributions to the current literature. First, this study comprehensively reports the efficacy of an exergames intervention for multidimensional symptoms in adolescents with depression. Second, this study also compares the efficacy of exergames with that of traditional exercise. These findings provide a theoretical basis for the use of exergames as an adjunctive intervention for depression and lay the groundwork for future research. Trial registration: This trial is registered with the Chinese Clinical Trials Registry (Registration number: ChiCTR2100052709; Registration Status: Prospective registration;) 3/11/2021, URL: http://www.chictr.org.cn/edit.aspx?pid=135663&htm=4 .
ER  - 

TY  - JOUR
M3  - Article
Y1  - 2023
VL  - 23
IS  - 1
SN  - 1471-244X
JF  - BMC Psychiatry
JO  - BMC Psychiatry
UR  - https://www-embase-com-443.webvpn.cams.tsgvip.top/search/results?subaction=viewrecord&id=L2024574862&from=export
U2  - L2024574862
C5  - 37480007
DB  - Embase
DB  - Medline
U3  - 2023-07-26
U4  - 2023-08-07
L2  - https://dx-doi-org.webvpn.cams.tsgvip.top/10.1186/s12888-023-04884-9
DO  - 10.1186/s12888-023-04884-9
A1  - van Tetering, E.M.A.
A1  - Muskens, J.B.
A1  - Deenik, J.
A1  - Pillen, S.
A1  - Cahn, W.
A1  - von Rosenstiel, I.
A1  - Oomen, M.
A1  - Rommelse, N.N.
A1  - Staal, W.G.
A1  - Klip, H.
M1  - (van Tetering E.M.A., e.vantetering@karakter.com; Muskens J.B.; Rommelse N.N.; Staal W.G.; Klip H.) Karakter Child and Adolescent Psychiatry, Nijmegen, Netherlands
M1  - (van Tetering E.M.A., e.vantetering@karakter.com; Muskens J.B.; Rommelse N.N.; Staal W.G.) Department of Cognitive Neuroscience, Donders Institute for Brain, Cognition and Behaviour, Radboudumc, Nijmegen, Netherlands
M1  - (van Tetering E.M.A., e.vantetering@karakter.com; Muskens J.B.; Rommelse N.N.; Staal W.G.) Department of Psychiatry, Radboud University Medical Centre, Nijmegen, Netherlands
M1  - (Deenik J.) GGz Centraal, Department of Science, Amersfoort, Netherlands
M1  - (Deenik J.) School for Mental Health and Neuroscience, Maastricht University, Maastricht, Netherlands
M1  - (Pillen S.) Kinderslaapexpert BV (Pediatric Sleep Expert Ltd), Mook, Netherlands
M1  - (Cahn W.) Department of Psychiatry, University Medical Centre Utrecht, Utrecht, Netherlands
M1  - (von Rosenstiel I.) Department of Pediatrics, Rijnstate Hospital, Arnhem, Netherlands
M1  - (Oomen M.) GGz Eindhoven, Eindhoven, Netherlands
M1  - (Staal W.G.) Leiden Institution for Brain and Cognition, Leiden, Netherlands
AD  - E.M.A. van Tetering, Karakter Child and Adolescent Psychiatry, Nijmegen, Netherlands
T1  - The short and long-term effects of a lifestyle intervention in children with mental illnesses: a randomized controlled trial (Movementss study)
LA  - English
KW  - article
KW  - child
KW  - child parent relation
KW  - clinical effectiveness
KW  - clinical evaluation
KW  - cognition assessment
KW  - controlled study
KW  - cost effectiveness analysis
KW  - diet
KW  - DSM-5
KW  - eating habit
KW  - family functioning
KW  - female
KW  - food intake
KW  - human
KW  - intelligence quotient
KW  - knowledge
KW  - long term care
KW  - male
KW  - mental disease
KW  - outcome assessment
KW  - patient compliance
KW  - patient satisfaction
KW  - physical activity
KW  - quality of life assessment
KW  - randomized controlled trial
KW  - screen time
KW  - sleep
N2  - Background: A lifestyle including poor diet, physical inactivity, excessive gaming and inadequate sleep hygiene is frequently seen among Dutch children. These lifestyle behaviors can cause long-term health problems later in life. Unhealthy lifestyle and poor physical health are even more prevalent among children with mental illness (MI) such as autism, attention-deficit/hyperactivity disorder, depression, and anxiety. However, research on lifestyle interventions among children with MI is lacking. As a result, there are currently no guidelines, or treatment programs where children with MI and poor lifestyle can receive effective support. To address these issues and to provide insight into the effectiveness of lifestyle interventions in children with MI and their families, the Movementss study was designed. This paper describes the rationale, study design, and methods of an ongoing randomized controlled trial (RCT) comparing the short-term (12 weeks) and long-term (1 year) effects of a lifestyle intervention with care as usual (CAU) in children with MI and an unhealthy lifestyle. Methods: A total of 80 children (6–12 years) with MI according to DSM-V and an unhealthy lifestyle are randomized to the lifestyle intervention group or CAU at a specialized child and adolescent mental hospital. The primary outcome measure is quality of life measured with the KIDSCREEN. Secondary outcomes include emotional and behavior symptoms, lifestyle parameters regarding diet, physical activity, sleep, and screen time, cognitive assessment (intelligence and executive functions), physical measurements (e.g., BMI), parenting styles, and family functioning, prior beliefs, adherence, satisfaction, and cost-effectiveness. Assessments will take place at the start of the study (T0), after 12 weeks (T1), six months (T2), and 12 months of baseline (T3) to measure long-term effects. Discussion: This RCT will likely contribute to the currently lacking knowledge on lifestyle interventions in children with MI. Trial registration: trialsearch.who.int/ NL9822. Registered at November 2nd, 2021.
ER  - 

TY  - JOUR
M3  - Article
Y1  - 2023
VL  - 11
SN  - 2215-0161
JF  - MethodsX
JO  - MethodsX
UR  - https://www-embase-com-443.webvpn.cams.tsgvip.top/search/results?subaction=viewrecord&id=L2026580726&from=export
U2  - L2026580726
DB  - Embase
U3  - 2023-09-26
U4  - 2023-10-03
L2  - https://dx-doi-org.webvpn.cams.tsgvip.top/10.1016/j.mex.2023.102332
DO  - 10.1016/j.mex.2023.102332
A1  - Lo, A.
A1  - Lowery, L.A.
A1  - Kuhlthau, K.
A1  - Parker, R.A.
A1  - Chan, J.
A1  - Haddad, F.
A1  - Radom-Aizik, S.
A1  - Gehricke, J.-G.
M1  - (Lo A.) University of California, Irvine, School of Medicine, 1001 Health Sciences Rd, Irvine, CA, United States
M1  - (Lowery L.A.) Thompson Center for Autism & Neurodevelopmental Disorders, University of Missouri, 205 Portland Street, Columbia, MO, United States
M1  - (Kuhlthau K.; Parker R.A.; Chan J.) Massachusetts General Hospital (MGH), Harvard University, 125 Nashua Street 8th Floor Boston, MA, United States
M1  - (Haddad F.; Radom-Aizik S.) Pediatric Exercise & Genomics Research Center, Department of Pediatrics, University of California, Irvine. 101 Academy, Suite 150, Irvine, CA, United States
M1  - (Gehricke J.-G., jgehrick@hs.uci.edu) The Center for Autism & Neurodevelopmental Disorders, Department of Pediatrics, University of California, Irvine, 2500 Red Hill Ave #100, Santa Ana, CA, United States
AD  - J.-G. Gehricke, The Center for Autism & Neurodevelopmental Disorders, Department of Pediatrics, University of California, Irvine, 2500 Red Hill Ave #100, Santa Ana, CA, United States
T1  - Effects of physical exercise, LEGO, and Minecraft activities on anxiety in underserved children with autism: Study design and methodological strategies
LA  - English
KW  - hydrocortisone
KW  - adolescent
KW  - anxiety
KW  - article
KW  - autism
KW  - child
KW  - Child Behavior Checklist
KW  - Children Sleep Habits Questionnaire
KW  - comparative effectiveness
KW  - controlled study
KW  - crossover procedure
KW  - DSM-5
KW  - exercise
KW  - female
KW  - game
KW  - human
KW  - lego
KW  - major clinical study
KW  - male
KW  - medically underserved
KW  - mental disease assessment
KW  - methodology
KW  - minecraft
KW  - pediatric patient
KW  - physical activity
KW  - Physical Activity Questionnaire for Older Children
KW  - play therapy
KW  - randomized controlled trial
KW  - saliva level
KW  - Screen for Childhood Anxiety Related Emotional Disorder
KW  - sitting
KW  - sleep disorder assessment
KW  - study design
N2  - Anxiety is a common comorbidity for individuals with ASD, and there is some preliminary data about the efficacy of physical exercise to alleviate anxiety. However, we are not aware of any studies that have compared the effects of a physical exercise program on anxiety in underserved children with ASD using a randomized controlled research design. This paper describes a method to evaluate and compare the efficacy of an 8-week physical exercise intervention with a sedentary play intervention to alleviate anxiety in young children with autism spectrum disorders (ASD) from underserved backgrounds. We assessed anxiety and its physical symptoms using the parent-rated Child Behavior Checklist DSM-5 anxiety (CBCL DSM-5) subscale, the child-rated Screen for Childhood Anxiety Related Emotional Disorder (SCARED), the parent-rated Child's Sleep Habits Questionnaire (CSHQ), and salivary cortisol. We also utilized the Physical Activity Questionnaire for Older Children (PAQ-C) to assess physical activity level and identify compounds. Unique components of this study include: • Implementation of novel physical exercise and sedentary play interventions that have been designed for children with ASD. • Recruitment of predominantly underserved and non-English speaking families.
ER  - 

TY  - JOUR
M3  - Article
Y1  - 2023
VL  - 18
IS  - 11 November
SN  - 1932-6203
JF  - PLoS ONE
JO  - PLoS ONE
UR  - https://www-embase-com-443.webvpn.cams.tsgvip.top/search/results?subaction=viewrecord&id=L2028856618&from=export
U2  - L2028856618
C5  - 38033047
DB  - Embase
DB  - Medline
U4  - 2023-12-11
L2  - https://dx-doi-org.webvpn.cams.tsgvip.top/10.1371/journal.pone.0294894
DO  - 10.1371/journal.pone.0294894
A1  - Santos, T.T.D.
A1  - Ríos, M.P.
A1  - de Medeiros, G.C.B.S.
A1  - de Sousa Mata, Á.N.
A1  - Silva, D.D.N.
A1  - Guillen, D.M.
A1  - Piuvezam, G.
M1  - (Santos T.T.D.; de Medeiros G.C.B.S.; Silva D.D.N.; Piuvezam G., gpiuvezam@yahoo.com.br) Post-Graduation Program in Public Health, Federal University of Rio Grande do Norte, Natal, Brazil
M1  - (Santos T.T.D.; de Medeiros G.C.B.S.; de Sousa Mata Á.N.; Silva D.D.N.; Piuvezam G., gpiuvezam@yahoo.com.br) Sistematic Review and Meta-analisys Laboratory (Lab-Sys/CNPq), Federal University of Rio Grande do Norte (UFRN), Natal, Brazil
M1  - (Ríos M.P.; Guillen D.M.) Faculty of Nursing, Catholic University of Murcia, Murcia, Spain
M1  - (de Medeiros G.C.B.S.) Department of Nutrition, Federal University of Rio Grande do Norte, Rio Grande do Norte, Natal, Brazil
M1  - (de Sousa Mata Á.N.) Multicampi School of Medical Sciences of Rio Grande do Norte (EMCM), Federal University of Rio Grande do Norte, Caicó, Brazil
M1  - (Piuvezam G., gpiuvezam@yahoo.com.br) Department of Public Health, Federal University of Rio Grande do Norte (UFRN-Brazil), Natal, Brazil
AD  - G. Piuvezam, Post-Graduation Program in Public Health, Federal University of Rio Grande do Norte, Natal, Brazil
T1  - Gamification as a health education strategy of adolescents at school: Protocol for a systematic review and meta-analysis
LA  - English
KW  - adolescent
KW  - article
KW  - food intake
KW  - gamification
KW  - health education
KW  - human
KW  - intervention study
KW  - meta analysis
KW  - physical activity
KW  - Preferred Reporting Items for Systematic Reviews and Meta-Analyses
KW  - quasi experimental study
KW  - randomized controlled trial
KW  - sleep quality
KW  - systematic review
KW  - Web of Science
N2  - The objective of the study is to present a systematic review and meta-analysis protocol for evaluating the effects of health education gamification-based interventions, on health parameters (food consumption, sleep quality and physical activity) of adolescent students. This protocol was registered on the International Prospective Register of Systematic Reviews (PROSPERO) database (CRD42022373833). The search will be performed in the following databases: MEDLINE, Embase, Scopus, ERIC, ScienceDirect, Web of Science, Cochrane, LILACS, APA, and ADOLEC. Intervention studies (clinical trials - randomized or non-randomized) and quasi-experimental studies will be included. The risk of bias will be assessed using the Risk of Bias in Non-randomized Studies of Interventions tool for randomized controlled trials, non- randomized controlled trials and quasi-experimental trials. Two independent researchers will conduct all assessments, and any disagreements will be consulted with a third reviewer. Data analysis and synthesis will be analyzed using RevMan 5.4.1 software. We will conduct the study in accordance with the Preferred Reporting Items for Systematic Reviews and Meta-Analyses Protocols (PRISMA-P) guideline. The review will summarize the current evidence on gamification health education changes in parameters related to the health of adolescents. Gamification has been used to verify the increase in adherence to healthy habits or the development of health-related skills, but there are still few results for the adolescent population. We expect that the systematic review could indicate strategies with gamification interventions and also determine how these strategies can improve health parameters of adolescent students, and they will be available as a reference for these interventions.
ER  - 

TY  - JOUR
M3  - Article
Y1  - 2023
VL  - 33
IS  - 11
SP  - 2369
EP  - 2380
SN  - 1600-0838
JF  - Scandinavian journal of medicine & science in sports
JO  - Scand J Med Sci Sports
UR  - https://www-embase-com-443.webvpn.cams.tsgvip.top/search/results?subaction=viewrecord&id=L641983410&from=export
U2  - L641983410
C5  - 37555440
DB  - Medline
U3  - 2023-08-15
U4  - 2024-03-28
L2  - https://dx-doi-org.webvpn.cams.tsgvip.top/10.1111/sms.14463
DO  - 10.1111/sms.14463
A1  - Leahy, A.A.
A1  - Diallo, T.M.O.
A1  - Eather, N.
A1  - Duncan, M.J.
A1  - Smith, J.J.
A1  - Morgan, P.J.
A1  - Lubans, D.R.
M1  - (Leahy A.A.; Eather N.; Smith J.J.; Morgan P.J.; Lubans D.R.) Centre for Active Living and Learning, College of Human and Social Futures, University of Newcastle, Callaghan, NSW, Australia
M1  - (Leahy A.A.; Eather N.; Duncan M.J.; Smith J.J.; Morgan P.J.; Lubans D.R.) Hunter Medical Research Institute, New Lambton Heights, NSW, Australia
M1  - (Diallo T.M.O.) School of Social Sciences, Western Sydney University, Penrith, NSW, Australia
M1  - (Duncan M.J.) College of Health, Medicine and Wellbeing, University of Newcastle, Callaghan, NSW, Australia
M1  - (Lubans D.R.) Faculty of Sport and Health Sciences, University of Jyväskylä, Jyväskylä, Finland
T1  - Mediating effects of sleep on mental health in older adolescents: Findings from the Burn 2 Learn randomized controlled trial
LA  - English
KW  - adolescent
KW  - Australia
KW  - controlled study
KW  - exercise
KW  - human
KW  - learning
KW  - mental health
KW  - randomized controlled trial
KW  - sleep
N2  - PURPOSE: Our study explored the mediating effect of sleep-related variables on older adolescents' mental health in the context of a school-based physical activity intervention. METHODS: We evaluated the Burn 2 Learn (B2L) intervention using a cluster randomized controlled trial, which included two cohorts. Participants for this sub-study were from the second cohort, which included 292 older adolescents (16.0 ± 0.5 years) from 10 secondary schools in New South Wales, Australia. Teachers at intervention schools delivered two high-intensity activity breaks (approximately 10 mins) per week to students during academic lessons. Participants completed measures of mental health (i.e., perceived stress and internalizing problems) and hypothesized mediators (i.e., sleep duration, sleep latency, awakenings, and daytime sleepiness) at baseline (February-April 2019) and post-intervention (August-September 2019). Single mediation analyses were conducted to explore the potential mediating effects of sleep variables on mental health outcomes using a product-of-coefficient test. RESULTS: We observed a small statistically significant effect for perceived stress (β = -0.11, SE = 0.034, p = 0.002), but not for internalizing problems (β = 0.02, SE = 0.051, p = 0.760). There were no significant intervention effects for sleep-related variables. Several sleep-related variables were associated with mental health outcomes but no mediated effects were found. CONCLUSION: The B2L intervention had a small beneficial effect on perceived stress, however our mediation analyses suggest this was not explained by changes in sleep-related variables. Markers of sleep were associated with mental health constructs, highlighting the importance of sleep for good psychological health. However, in the context of a physical activity intervention, effects on mental health may be driven by other behavioral, neurobiological, or psychosocial mechanisms.
ER  - 

TY  - JOUR
M3  - Article
Y1  - 2023
VL  - 133
SN  - 1559-2030
SN  - 1551-7144
JF  - Contemporary Clinical Trials
JO  - Contemp. Clin. Trials
UR  - https://www-embase-com-443.webvpn.cams.tsgvip.top/search/results?subaction=viewrecord&id=L2026950341&from=export
U2  - L2026950341
C5  - 37661006
DB  - Embase
DB  - Medline
U3  - 2023-09-18
U4  - 2023-09-25
L2  - https://dx-doi-org.webvpn.cams.tsgvip.top/10.1016/j.cct.2023.107322
DO  - 10.1016/j.cct.2023.107322
A1  - Buckler, E.J.
A1  - González, O.D.-J.
A1  - Ball, G.D.C.
A1  - Hamilton, J.
A1  - Ho, J.
A1  - Morrison, K.M.
A1  - Mâsse, L.C.
M1  - (Buckler E.J., ejean@uvic.ca) School of Exercise Science, Physical and Health Education, University of Victoria, PO Box 1700 STN CSC, Victoria, BC, Canada
M1  - (Buckler E.J., ejean@uvic.ca) Institute on Aging and Lifelong Health, University of Victoria, BC, Canada
M1  - (González O.D.-J., Olivia.DjGonzalez@bcchr.ca; Mâsse L.C., lmasse@bcchr.ubc.ca) School of Population and Public Health, BC Children's Hospital Research Institute, University of British Columbia, 938 W 28th Ave, Vancouver, BC, Vancouver, BC, Canada
M1  - (Ball G.D.C., gdball@ualberta.ca) Department of Pediatrics, Faculty of Medicine & Dentistry, University of Alberta, 11405-87 Avenue Edmonton, AB, Canada
M1  - (Hamilton J., jill.hamilton@sickkids.ca) Department of Paediatrics, Hospital for Sick Children, 555 University Ave, Toronto, ON, Canada
M1  - (Ho J., Josephine.Ho@albertahealthservices.ca) Cumming School of Medicine, Department of Pediatrics, University of Calgary, 2500 University Drive NW, Calgary, AB, Canada
M1  - (Morrison K.M., morriso@mcmaster.ca) Department of Pediatrics, Center for Metabolism, Obesity and Diabetes Research, McMaster University, Health Sciences Centre, 3A, 1280 Main St W, Hamilton, ON, Canada
AD  - L.C. Mâsse, School of Population and Public Health, BC Children's Hospital Research Institute, University of British Columbia, 4480 Oak Street, Rm F508, Vancouver, BC, Canada
T1  - Recruiting families using social media versus pediatric obesity clinics: A secondary analysis of the Aim2Be RCT
LA  - English
KW  - NCT03651284
KW  - Active Era
KW  - activity tracker
KW  - anthropometric device
KW  - body weight scale
KW  - Fitbit Flex 2
KW  - measuring tape
KW  - adolescent
KW  - anthropometry
KW  - article
KW  - behavior assessment
KW  - behavior change
KW  - child
KW  - childhood obesity
KW  - controlled study
KW  - family
KW  - female
KW  - follow up
KW  - health behavior
KW  - human
KW  - major clinical study
KW  - male
KW  - obesity
KW  - pediatric hospital
KW  - physical activity
KW  - physical education
KW  - risk factor
KW  - screen time
KW  - secondary analysis
KW  - sleep time
KW  - social media
KW  - sugar intake
KW  - waterloo eating behavior questionnaire
KW  - Active Era
KW  - Fitbit Flex 2
C3  - Active Era
C3  - Fitbit Flex 2(Fitbit,United States)
C4  - Fitbit
C4  - Fitbit(United States)
C4  - hdx
N2  - Background: Recruitment of participants continues to be a challenge that researchers must overcome to yield successful study results. Over the past decade, there has been a dramatic increase in the use of social media platforms to recruit research participants. We conducted a secondary analysis of the Aim2Be randomized controlled trial (RCT) to examine if there was variability between participants recruited via social media versus pediatric obesity clinics. Methods: Parents and their children living with overweight or obesity were recruited through social media (i.e., Facebook advertisements) (n = 119) or pediatric obesity management clinics (n = 95) to participate in the Aim2Be RCT. We compared recruitment costs, recruitment rate, participant retention, intervention engagement, obesity-related risk factors, and behavioral habits. Results: Facebook recruitment resulted in more participant contacts, but higher attrition during ‘high effort’ stages of the recruitment process. Group differences emerged regarding costs (Facebook: $407 versus clinics: $699). There were no group differences in participant retention or intervention engagement. Families recruited from Facebook were younger parents (42.6 versus 46.0 years; p < 0.001) and children (12.2 versus 13.9 years; p < 0.001), a higher percentage male children, and fewer had previously participated in a pediatric weight management program. Parents recruited from Facebook self-reported greater screen time for themselves, and their children reported lower physical activity levels and higher caloric and sugar intake. Conclusions: Social media and clinical site recruitment are complementary strategies that appear to draw in families with different profiles, but regardless of how they were recruited, all families had the potential to benefit from pediatric obesity management.
ER  - 

TY  - JOUR
M3  - Article
Y1  - 2023
VL  - 4
IS  - 1
SP  - 327
EP  - 335
SN  - 2692-4366
JF  - Telemedicine Reports
JO  - Telemed. Rep.
UR  - https://www-embase-com-443.webvpn.cams.tsgvip.top/search/results?subaction=viewrecord&id=L2028389212&from=export
U2  - L2028389212
DB  - Embase
U3  - 2023-11-22
U4  - 2023-12-01
L2  - https://dx-doi-org.webvpn.cams.tsgvip.top/10.1089/tmr.2023.0041
DO  - 10.1089/tmr.2023.0041
A1  - Mota, J.F.
A1  - Lopes, L.C.C.
A1  - Trottier, C.F.
A1  - Johnson, S.T.
A1  - Lieffers, J.
A1  - Prado, C.M.
M1  - (Mota J.F.; Lopes L.C.C.) School of Nutrition, Federal University of Goiás, Goiânia, Brazil
M1  - (Lopes L.C.C.) Department of Bioscience, Centro Universitário de Mineiros–Unifimes, Mineiros, Brazil
M1  - (Trottier C.F.; Prado C.M., carla.prado@ualberta.ca) Human Nutrition Research Unit, Department of Agricultural, Food and Nutritional Science, University of Alberta, Edmonton, Canada
M1  - (Johnson S.T.) Faculty of Health Disciplines, Athabasca University, Athabasca, Canada
M1  - (Lieffers J.) College of Pharmacy and Nutrition, University of Saskatchewan, Saskatoon, Canada
AD  - C.M. Prado, 2-2021 Li Ka Shing Centre for Health Research Innovation, University of Alberta, Edmonton, AB, Canada
T1  - A Randomized Controlled Trial of the Effects of a Web-Based Intervention on Perceived Stress and Diet Quality Among First-Year University Students
LA  - English
KW  - adolescent
KW  - adult
KW  - article
KW  - body composition
KW  - body fat
KW  - controlled study
KW  - diet
KW  - female
KW  - follow up
KW  - human
KW  - male
KW  - nutrition
KW  - perceived stress
KW  - physical activity
KW  - physiological stress
KW  - randomized controlled trial
KW  - self report
KW  - sex difference
KW  - undergraduate student
KW  - university student
KW  - web-based intervention
N2  - Background: e-Health interventions can potentially improve health care. My Viva Plan® (MVP) is a web-based program that focuses on mindfulness, nutrition, and physical fitness. The aim of this study was to evaluate the effects of this platform on stress indicators and diet quality among first-year university students. Methods: Ninety-seven university students were enrolled in a randomized, controlled clinical trial. Participants were randomized into control (n = 49) and MVP (n = 48) groups. Perceived stress was measured using the self-report Stress Indicator Questionnaire. Diet quality was assessed by the nutrient-rich foods index, and body composition was assessed by a hand-to-foot, multifrequency, bioelectrical impedance analysis. Results: There were no differences in physical, sleep, behavioral, emotional, and personal habit indicators between groups. Diet quality and body composition were similar between groups, except among women in the MVP group with decreased body fat (-1.2 – 2.6 kg, p < 0.05). Participant engagement was low: 50% of the MVP group did not access the platform. Conclusions: The MVP web-based intervention was not associated with improvements in stress indicators, diet quality, and body composition, likely due to the characteristics of our cohort of healthy young individuals. Future studies should focus on enhancing motivational approaches to explore the potential of e-health interventions that improve health behavior. Clinical Trial Registration number: NCT03579264A.
ER  - 

TY  - JOUR
M3  - Article
Y1  - 2023
VL  - 9
IS  - 4
SP  - 447
EP  - 453
SN  - 2589-2894
SN  - 2311-8571
JF  - World Journal of Traditional Chinese Medicine
JO  - World J. Tradit. Chin. Med.
UR  - https://www-embase-com-443.webvpn.cams.tsgvip.top/search/results?subaction=viewrecord&id=L2029978819&from=export
U2  - L2029978819
DB  - Embase
U3  - 2024-01-31
U4  - 2024-02-07
L2  - https://dx-doi-org.webvpn.cams.tsgvip.top/10.4103/2311-8571.391116
DO  - 10.4103/2311-8571.391116
A1  - Baykuş, H.E.
A1  - Güç, A.A.
A1  - Karabaş, Ç.
A1  - Çaliş, H.T.
M1  - (Baykuş H.E.) Department of Anatomy, Kayseri City Hospital, Kayseri, Turkey
M1  - (Güç A.A.; Çaliş H.T.) Department of Physical Medicine and Rehabilitation, Kayseri City Hospital, Kayseri, Turkey
M1  - (Karabaş Ç., drckarabas@gmail.com) Department of Physical Medicine and Rehabilitation, Medical Park Antalya Hospital, Antalya, Turkey
AD  - Ç. Karabaş, Department of Physical Medicine and Rehabilitation, Medical Park Antalya Hospital, Antalya, Turkey
T1  - Efficacy of Hypnotherapy in the Management of Fibromyalgia: A Prospective Randomized Controlled Study
LA  - English
KW  - amitriptyline
KW  - duloxetine
KW  - pregabalin
KW  - adolescent
KW  - adult
KW  - aged
KW  - anxiety disorder
KW  - article
KW  - clinical article
KW  - controlled study
KW  - depression
KW  - disease activity score
KW  - exercise
KW  - fatigue
KW  - female
KW  - fibromyalgia
KW  - Fibromyalgia Impact Questionnaire
KW  - follow up
KW  - human
KW  - hypnosis
KW  - male
KW  - pain assessment
KW  - prospective study
KW  - randomized controlled trial
KW  - sleep
KW  - treatment duration
KW  - visual analog scale
N2  - Objective: A multi-modal approach to fibromyalgia syndrome is necessary as it is affected by emotional, cognitive, and behavioral factors. In this context, hypnosis is one of the treatment methods used in fibromyalgia. However, studies on the use of hypnosis in fibromyalgia have mostly been conducted with short treatment durations of self-hypnosis. For this reason, we aimed to conduct this study in which the hypnosis sessions were face-to-face and the treatment duration was longer. Materials and Methods: Twenty-five patients who met the fibromyalgia diagnostic criteria published in the American College of Rheumatology (ACR) 2016 and whose medical treatment was planned were included in the study. A total of 20 patients completed the study (10 hypnosis group and 10 control group). No additional treatment was applied to the control group other than medical treatment and exercise recommendations. In addition to medical treatment and exercise, patients in the hypnosis group received face-to-face hypnosis therapy once a week for 60 min, a total of 10 sessions. Evaluations of the patients before the treatment and in the 3rd month after the treatment were made with the pain score and the fibromyalgia disease activity score. Results: Ages 18-65 years, with widespread pain for at least 3 months, according to ACR 2016 fibromyalgia diagnostic criteria; A total of 20 patients with fibromyalgia, 10 in the hypnosis treatment group and 10 in the control treatment group completed the study. When the 3rd month Visual Analog Scale (VAS) and Fibromyalgia Impact Questionnaire (FIQ) values of the group receiving hypnosis treatment were compared with the control group, a statistical difference was found (P < 0.001). When the pre-treatment VAS and FIQ values of the group receiving hypnosis treatment were compared with the 3rd month values, a statistically significant improvement was found (respectively; P = 0.006, P = 0.005). When the pretreatment and 3rd month VAS and FIQ values of the control group were compared, no statistical difference was found (P = 0.063). Conclusions: Hypnosis treatment is effective in reducing pain and increasing daily life activities in fibromyalgia patients, and no side effects were reported. It can be considered a complementary treatment within the multimodal approach in fibromyalgia patients.
ER  - 

TY  - GEN
M3  - Preprint
Y1  - 2023
JF  - medRxiv
JO  - medRxiv
UR  - https://www-embase-com-443.webvpn.cams.tsgvip.top/search/results?subaction=viewrecord&id=L2026945831&from=export
U2  - L2026945831
U4  - 2023-10-02
L2  - https://dx-doi-org.webvpn.cams.tsgvip.top/10.1101/2023.08.06.23293736
DO  - 10.1101/2023.08.06.23293736
A1  - Reedman, S.E.
A1  - Armstrong, E.L.
A1  - Sakzewski, L.
A1  - Oftedal, S.
A1  - Ahmadi, M.
A1  - Burgess, A.
A1  - Blake, T.
A1  - Keramat, S.A.
A1  - Dutia, I.
A1  - Pool, D.
A1  - McNamara, L.
A1  - Thomas, R.
A1  - West, K.
A1  - Trost, S.G.
A1  - Peterson, M.
A1  - Beckman, E.
A1  - Sherrington, C.
A1  - Comans, T.
A1  - Ware, R.
A1  - Russo, F.
A1  - Munns, C.
A1  - Bell, K.
A1  - Gascoigne-Pees, L.
A1  - Brookes, D.
A1  - Boyd, R.N.
M1  - (Reedman S.E., s.reedman@uq.edu.au; Armstrong E.L.; Sakzewski L.; Oftedal S.; Burgess A.; Blake T.; Keramat S.A.; Comans T.; Munns C.; Bell K.; Gascoigne-Pees L.; Brookes D.; Boyd R.N.) Queensland Cerebral Palsy and Rehabilitation Research Centre, The University of Queensland, Child Health Research Centre, Brisbane, Australia
M1  - (Ahmadi M.) University of Sydney, Faculty of Medicine and Health, Charles Perkins Centre, Sydney, Australia
M1  - (Dutia I.) Faculty of Health Sciences, Australian Catholic University, Brisbane, Australia
M1  - (Pool D.) School of Allied Health, Curtin University, Perth, WA, Australia
M1  - (McNamara L.) Queensland Paediatric Rehabilitation Service, Cairns and Hinterland Hospital and Health Service, Cairns, Australia
M1  - (Thomas R.) Queensland Paediatric Rehabilitation Service, Queensland Children’s Hospital, Brisbane, Australia
M1  - (West K.) Sydney Children’s Hospitals Network, Sydney, Australia
M1  - (Trost S.G.) The University of Queensland, Faculty of Human Movement and Nutrition Sciences, Brisbane, Australia
M1  - (Peterson M.) Faculty of Medicine, The University of Michigan, United States
M1  - (Beckman E.) School of Human Movement and Nutrition Sciences, The University of Queensland, Brisbane, Australia
M1  - (Sherrington C.) Institute for Musculoskeletal Health, University of Sydney, Sydney, Australia
M1  - (Ware R.) Menzies Health Institute Queensland, Griffith University, Australia
M1  - (Russo F.) School of Business, University of Southern Queensland, Australia
AD  - S.E. Reedman, Queensland Cerebral Palsy and Rehabilitation Research Centre, Centre for Children’s Health Research, Level 6, 62 Graham Street, South Brisbane, QLD, Australia
T1  - Study protocol for Running for Health (Run4Health): a randomized controlled trial investigating the effect of Frame Running (RaceRunning) training on cardiovascular health in children and youth with cerebral palsy
LA  - English
KW  - blood pressure
KW  - body fat percentage
KW  - body mass
KW  - bone density
KW  - cardiorespiratory fitness
KW  - caregiver
KW  - cerebral palsy
KW  - child
KW  - child health
KW  - community participation
KW  - consumer
KW  - controlled study
KW  - drug safety
KW  - feasibility study
KW  - funding
KW  - Gross Motor Function Classification System
KW  - health service
KW  - human
KW  - juvenile
KW  - major clinical study
KW  - male
KW  - mood
KW  - motor performance
KW  - outcome assessment
KW  - pain
KW  - physical activity
KW  - pilot study
KW  - professional standard
KW  - quality of life
KW  - Queensland
KW  - randomized controlled trial
KW  - running
KW  - school child
KW  - sleep
KW  - training
KW  - waist circumference
N2  - Introduction It is well established that young people with moderate-severe (Gross Motor Function Classification System [GMFCS] levels II-V) cerebral palsy (CP) participate in less physical activity compared to typically developed peers, and children with CP who can walk without limitations (GMFCS level I). Frame Running (formerly RaceRunning) is a World Para Athletics sanctioned sport that allows people with moderate-severe CP to access, experience and compete in running using a specialised three-wheeled frame with low rolling resistance. The Run4Health pilot randomised controlled trial (protocol published elsewhere) was designed to investigate the cardiorespiratory benefits of a 12-week frame running training program in young people with CP (aged 8-21 years, GMFCS II-V). Following enrolment of 12 participants in the pilot study, additional funding was secured to expand the Run4Health study to include additional training/study sites, new research questions and outcome measures, based on feedback from consumers. Such changes necessitate an expanded and updated study protocol. This expanded Run4Health study will investigate the effects of a 12-week Frame Running training program on cardiorespiratory health, bone mineral density, gross motor function and capacity, physical activity participation, sleep, pain and quality of life in children and youth (aged 8-21 years) with moderate-severe CP (GMFCS levels II-V). Methods and Analysis One hundred and two children and youth with CP (age 8-21 years) classified in GMFCS levels II-V will be recruited across three sites (six training locations) and randomised to receive either 12 weeks of Frame Running training twice weekly for 60 minutes, or 12 weeks of usual care (waitlist control group). Outcomes will be measured at baseline, immediately post-intervention, and 12 weeks post-intervention. The control group will receive the intervention following T3, and have an additional assessment session following 12 weeks of training (T4). Outcomes include cardiorespiratory fitness, bone mineral density, blood pressure, habitual physical activity, body mass index, waist circumference, percentage body fat, gross motor function and capacity, community participation, sleep, pain, quality of life and mood, health utility, feasibility, tolerability, and safety. Adverse events will be monitored, and participants, caregivers and coaches will be interviewed to explore barriers and facilitators to ongoing, sustainable participation in Frame Running. Ethics and Dissemination Ethical approval for this study was granted by The Children’s Health Queensland Hospital and Health Service (HREC/21/QCHQ/69281) and the University of Queensland Human Research Ethics Committees (2021/HE000725). Research outcomes will be disseminated via scientific conferences and publications in peer reviewed journals; to therapists and coaches through professional and athletic organisations; and to people with CP and their families.
ER  - 

TY  - JOUR
M3  - Article
Y1  - 2023
VL  - 15
IS  - 15
SN  - 2072-6643
JF  - Nutrients
JO  - Nutrients
UR  - https://www-embase-com-443.webvpn.cams.tsgvip.top/search/results?subaction=viewrecord&id=L2024862029&from=export
U2  - L2024862029
C5  - 37571369
DB  - Embase
DB  - Medline
U3  - 2023-08-18
U4  - 2023-09-04
L2  - https://dx-doi-org.webvpn.cams.tsgvip.top/10.3390/nu15153432
DO  - 10.3390/nu15153432
A1  - Bougrine, H.
A1  - Nasser, N.
A1  - Abdessalem, R.
A1  - Ammar, A.
A1  - Chtourou, H.
A1  - Souissi, N.
M1  - (Bougrine H., houdabougrine@live.fr; Nasser N., nassernidhal@hotmail.com; Abdessalem R., raoufabdesalem18@gmail.com; Chtourou H., h_chtourou@yahoo.fr; Souissi N., n_souissi@yahoo.fr) Physical Activity Research Unit, Sport and Health (UR18JS01), National Observatory of Sports, Tunis, Tunisia
M1  - (Bougrine H., houdabougrine@live.fr; Souissi N., n_souissi@yahoo.fr) High Institute of Sport and Physical Education Ksar-Saïd, Manouba University, Mannouba, Tunisia
M1  - (Nasser N., nassernidhal@hotmail.com; Abdessalem R., raoufabdesalem18@gmail.com; Ammar A., ammar.achraf@ymail.com; Chtourou H., h_chtourou@yahoo.fr) High Institute of Sport and Physical Education Sfax, University of Sfax, Sfax, Tunisia
M1  - (Ammar A., ammar.achraf@ymail.com) Department of Training and Movement Science, Institute of Sport Science, Johannes Gutenberg-University Mainz, Mainz, Germany
M1  - (Ammar A., ammar.achraf@ymail.com) Research Laboratory, Molecular Bases of Human Pathology, LR19ES13, Faculty of Medicine of Sfax, University of Sfax, Sfax, Tunisia
AD  - A. Ammar, High Institute of Sport and Physical Education Sfax, University of Sfax, Sfax, Tunisia
T1  - Pre-Exercise Caffeine Intake Attenuates the Negative Effects of Ramadan Fasting on Several Aspects of High-Intensity Short-Term Maximal Performances in Adolescent Female Handball Players
LA  - English
KW  - caffeine
KW  - placebo
KW  - adolescent
KW  - agility
KW  - article
KW  - athletic performance
KW  - ball sports athlete
KW  - body mass
KW  - caffeine intake
KW  - caloric intake
KW  - controlled study
KW  - dietary intake
KW  - environmental temperature
KW  - exercise test
KW  - female
KW  - five meter shuttles run test
KW  - handball player
KW  - human
KW  - illinois agility test
KW  - macronutrient intake
KW  - maximum plasma concentration
KW  - Pittsburgh Sleep Quality Index
KW  - post hoc analysis
KW  - Ramadan fasting
KW  - randomized controlled trial
KW  - relative humidity
KW  - sleep disorder
KW  - sleep efficiency
KW  - sleep latency
KW  - sleep quality
KW  - sleep time
KW  - squat jump test
KW  - squatting (exercise)
KW  - task performance
N2  - The aim of this investigation was to determine whether, after Ramadan, pre-exercise caffeine intake can reduce any possible negative effects of this month on short-term maximal performances in young female handball players. A randomized study involved thirteen young female handball players. Participants performed a squat jump (SJ), Illinois agility test (AG), and 5 m run shuttles test (total (TD) and peak (PD) distances) at 08:00 AM and 06:00 PM on three different occasions: one week before Ramadan (Pre-R), the last week of Ramadan (R), and the week after Ramadan (Post-R). A placebo (Pla) or caffeine (Caff) (6 mg·kg−1) was administered 60 min before exercise test sessions at two distinct times of day (08:00 AM and 06:00 PM) during the two periods: Pre and Post-R. The PSQI and dietary intake were assessed during all testing periods. The results revealed that Pre-R, (SJ, AG, TD, and PD) test performances were greater in the evening (PM) than in the morning (AM) (all p < 0.001). However, compared with Pre-R, PM performances declined significantly during R (all p < 0.001) and Post-R (p < 0.05, p < 0.01, p < 0.01 and p < 0.001, respectively). In addition, Pre-R, AM Caff produced moderate significant improvements compared with AM Pla, with small-to-no beneficial effects observed with PM Caff in SJ (4.8% vs. 1%), AG (1.8% vs. 0.8%), TD (2.8% vs. 0.3%), and PD (6% vs. 0.9%). Nevertheless, Caff produced moderate ergogenic effects during both AM and PM sessions during Post-R in SJ (4.4% vs. 2.4%), AG (1.7% vs. 1.5%), TD (2.9% vs. 1.3%), and PD (5.8% vs. 3%) with values approaching those of Pre-R Pla within the same time of day (p > 0.05, p > 0.05, p < 0.05, and p < 0.05, respectively). In summary, pre-exercise Caff intake with a dose equivalent to 6 mg·kg−1 reduced the negative effects of Ramadan fasting in several aspects of short-term maximal performances in young female handball players at both times of the day.
ER  - 

TY  - JOUR
M3  - Article
Y1  - 2023
VL  - 37
IS  - 8
SP  - 1634
EP  - 1642
SN  - 1533-4287
JF  - Journal of strength and conditioning research
JO  - J Strength Cond Res
UR  - https://www-embase-com-443.webvpn.cams.tsgvip.top/search/results?subaction=viewrecord&id=L640228519&from=export
U2  - L640228519
C5  - 36723062
DB  - Medline
U3  - 2023-02-07
U4  - 2023-08-01
L2  - https://dx-doi-org.webvpn.cams.tsgvip.top/10.1519/JSC.0000000000004450
DO  - 10.1519/JSC.0000000000004450
A1  - Aben, H.G.J.
A1  - Hills, S.P.
A1  - Higgins, D.
A1  - Cooke, C.B.
A1  - Davis, D.
A1  - Jones, B.
A1  - Russell, M.
M1  - (Aben H.G.J.; Cooke C.B.; Davis D.; Russell M.) School of Sport and Wellbeing, Faculty of Social and Health Sciences, Leeds Trinity University, Leeds, United Kingdom
M1  - (Hills S.P.) Department of Rehabilitation and Sport Sciences, Faculty of Health and Social Sciences, Bournemouth University, Dorset, United Kingdom
M1  - (Higgins D.) Castleford Tigers RLFC, Castleford, United Kingdom
M1  - (Cooke C.B.) Carnegie School of Sport, Leeds Beckett University, Leeds, United Kingdom
M1  - (Jones B.) Carnegie Applied Rugby Research (CARR) Center, Leeds Beckett University, Leeds, United Kingdom
M1  - (Jones B.) England Performance Unit, Leeds, United Kingdom
M1  - (Jones B.) Leeds Rhinos Rugby League Club, Leeds, United Kingdom
M1  - (Jones B.) School of Science and Technology, University of New England, Armidale, NSW, Australia; and
M1  - (Jones B.) Division of Exercise Science and Sports Medicine, Department of Human Biology, Faculty of Health Sciences, The University of Cape Town and the Sports Science Institute of South Africa, Cape Town, South Africa
T1  - The Efficacy of a Multimodal Recovery Strategy Implemented After a High-Intensity Rugby League Training Session
LA  - English
KW  - adolescent
KW  - athletic performance
KW  - controlled study
KW  - fatigue
KW  - football
KW  - human
KW  - physiology
KW  - randomized controlled trial
KW  - rugby
KW  - running
N2  - ABSTRACT: Aben, HGJ, Hills, SP, Higgins, D, Cooke, CB, Davis, D, Jones, B, and Russell, M. The efficacy of a multimodal recovery strategy implemented after a high-intensity rugby league training session. J Strength Cond Res 37(8): 1634-1642, 2023-The efficacy of a multimodal recovery strategy implemented within 4 hours of rugby league (RL) training was investigated using repeated-measures, randomized, crossover methods in 10 professional academy RL players (age: 17 ± 1 years). Following standardized training (5,383 m covered, 350-m high-speed running, 28 repeated high-intensity efforts, 24 collisions), players completed a multimodal recovery (REC) strategy (i.e., ∼640 kcal meal + ∼1,285 kcal snacks or drinks, cold-water immersion, sleep hygiene recommendations) or control (i.e., ∼640 kcal meal: CONT) practices. Isometric mid-thigh pulls (IMTP), countermovement jumps (CMJ), and wellness questionnaires were completed before (-3 hours) and after (+24, +48 hours) training. The recovery strategy influenced IMTP peak force ( p = 0.026), but between-trial differences were undetectable. No other between-trial effects (all p > 0.05) were seen for IMTP, CMJ, or wellness variables. Training-induced reductions in CMJ peak power (-4 ± 6% vs baseline: 4,878 ± 642 W) at +24 hours ( p = 0.016) dissipated by +48 hours. Fatigue and lower-body soreness reduced by 16 ± 19% ( p = 0.01) and 32 ± 44% ( p = 0.024) at +48 hours versus +24 hours, respectively. Relative to CONT (i.e., posttraining nutrition), the effects of a single bout of recovery practices appeared limited when implemented after RL-specific training. Therefore, when training included limited collisions, balanced postexercise meals appeared equally effective relative to a multimodal recovery strategy. Transient changes in performance and wellness variables after training may have implications for practitioners. Consecutive training sessions, including a high frequency and intensity of eccentric muscle actions, should be carefully planned, especially near match-play.
ER  - 

TY  - JOUR
M3  - Article
Y1  - 2023
VL  - 27
IS  - 10
SP  - 1099
EP  - 1106
SN  - 1557-1246
JF  - Journal of attention disorders
JO  - J Atten Disord
UR  - https://www-embase-com-443.webvpn.cams.tsgvip.top/search/results?subaction=viewrecord&id=L641447015&from=export
U2  - L641447015
C5  - 37248735
DB  - Medline
U3  - 2023-06-05
U4  - 2023-07-06
L2  - https://dx-doi-org.webvpn.cams.tsgvip.top/10.1177/10870547231171723
DO  - 10.1177/10870547231171723
A1  - Liu, H.L.V.
A1  - Sun, F.
A1  - Tse, C.Y.A.
M1  - (Liu H.L.V.; Sun F.; Tse C.Y.A.) Education University of Hong Kong, Hong Kong
T1  - Examining the Impact of Physical Activity on Sleep Quality in Children With ADHD
LA  - English
KW  - adolescent
KW  - attention deficit hyperactivity disorder
KW  - child
KW  - complication
KW  - controlled study
KW  - exercise
KW  - human
KW  - polysomnography
KW  - randomized controlled trial
KW  - sleep
KW  - sleep disorder
KW  - sleep quality
N2  - OBJECTIVE: Sleep problems have been commonly observed in children with attention deficit hyperactivity disorder (ADHD). The aim of current study was to investigate the impact of physical activity on sleep quality in young adolescent with attention deficit hyperactivity disorder. METHOD: A total of 33 children diagnosed with attention deficit hyperactivity disorder (mean age = 10.12 years) were randomized into intervention group and control group respectively. Mention the intervention detail here. Four specific sleep parameters, including sleep efficiency, sleep onset latency, sleep duration, and wake after sleep onset, were assessed before and after the intervention period in both groups. RESULTS: Results revealed the significant improvements in sleep efficiency, sleep onset latency and wake after sleep onset in the intervention group but not in the control group. CONCLUSION: Current findings highlight the benefits of PA on enhancing sleep quality among children with ADHD.
ER  - 

TY  - JOUR
M3  - Article
Y1  - 2023
VL  - 23
IS  - 1
SP  - 1435
SN  - 1471-2458
JF  - BMC public health
JO  - BMC Public Health
UR  - https://www-embase-com-443.webvpn.cams.tsgvip.top/search/results?subaction=viewrecord&id=L641896553&from=export
U2  - L641896553
C5  - 37501063
DB  - Medline
U3  - 2023-08-02
U4  - 2023-08-04
L2  - https://dx-doi-org.webvpn.cams.tsgvip.top/10.1186/s12889-023-16270-x
DO  - 10.1186/s12889-023-16270-x
A1  - Wang, X.
A1  - Dang, J.
A1  - Liu, J.
A1  - Liu, Y.
A1  - Wang, Y.
A1  - Shi, D.
A1  - Chen, Z.
A1  - Yuan, W.
A1  - Cai, S.
A1  - Mi, J.
A1  - Xiao, P.
A1  - Li, L.
A1  - Fan, Y.
A1  - Gao, A.
A1  - Chen, H.
A1  - Zhuang, L.
A1  - Yu, Z.
A1  - Li, J.
A1  - Yang, D.
A1  - Yang, G.
A1  - Guo, L.
A1  - Li, Y.
A1  - Song, J.
A1  - Li, J.
A1  - Ma, J.
A1  - Dong, Y.
A1  - Song, Y.
M1  - (Wang X.) School of Public Health, Key Laboratory of Environmental Factors and Chronic Disease Control, Ningxia Medical University, Shengli Street, Yinchuan, China
M1  - (Dang J.; Liu J.; Liu Y.; Wang Y.; Shi D.; Chen Z.; Yuan W.; Cai S.; Song J.; Li J.; Ma J.; Dong Y., dongyanhui@bjmu.edu.cn; Song Y., songyi@bjmu.edu.cn) School of Public Health, National Health Commission Key Laboratory of Reproductive Health, Institute of Child and Adolescent Health, Peking University, Beijing, China
M1  - (Mi J.; Xiao P.) Center for Non-Communicable Disease Management, National Center for Children's Health, Beijing Children's Hospital, Capital Medical University, Beijing, China
M1  - (Li L.; Fan Y.) Department of Ophthalmology, National Center for Children's Health, Beijing Children's Hospital, Capital Medical University, Beijing, China
M1  - (Gao A.; Chen H.; Zhuang L.) Dongcheng Primary and Secondary School Health Care Center, Beijing, China
M1  - (Yu Z.; Li J.) Beijing Tongzhou District Primar Yand Secondary School Health Carelnstitute, Beijing, China
M1  - (Yang D.; Yang G.) Tongzhou District Center for Disease Control and Prevention, Beijing, China
M1  - (Guo L.; Li Y.) Health Education Center forPrimary and Secondary Schools Changping Beijing, Beijing, China
T1  - A cluster randomized trial of a comprehensive intervention nesting family and clinic into school centered implementation to reduce myopia and obesity among children and adolescents in Beijing, China: study protocol
LA  - English
KW  - NCT05275959
KW  - adolescent
KW  - child
KW  - childhood obesity
KW  - China
KW  - human
KW  - myopia
KW  - randomized controlled trial (topic)
KW  - school
N2  - BACKGROUND: Myopia and obesity in children and adolescents have become serious public health problems that endanger public health, especially in China. Unhealthy lifestyle behaviors are environmental drivers of both myopia and obesity. This protocol describes a study to evaluate the effectiveness of "22510SS", that is 2 h of daytime outdoor activities ('2'); Limit screen time to no more than 2 h per day ('2'); Consume at least 5 servings of fruits and vegetables daily ('5'); Attain 1 h of physical activity daily ('1'); Consume 0 sugar-sweetened beverages ('0'); Reasonable sleep duration ('S'); Regular supervision ('S'). A school-based, multifaceted intervention strategy for myopia and obesity prevention, and to assess and explore the implementation of "22510SS" with regards to acceptability, feasibility, adoption, usage and maintenance. METHODS AND ANALYSIS: This study aims to develop a comprehensive intervention strategy "22510SS" based on the socio-ecological model, and A two-arm cluster randomized trial with a parallel-group of a 1:1 allocation ratio in 36 primary and secondary schools to test its evidence-based intervention programs on the effects and implementation of myopia and obesity epidemics in children and adolescents in grades 4 and 7. The primary outcomes will include differences in visual acuity, body mass index, outdoor activity indicators, screen time, fruit and vegetable intake, high-quality protein intake, sugar-sweetened beverage intake, sleep duration, and level of monitoring among children and adolescents. Secondary outcomes will assess the acceptability, feasibility, uptake, use, and maintenance of the intervention. Effects on the primary and secondary outcomes will be analyzed using linear and logistic regression analyses, as well as difference-in-difference analysis, taking into account cluster effects and possible confounding factors. Process assessments will also be conducted through quantitative and qualitative analyses, including acceptability, feasibility, gender, adoption, implementation, and sustainability. DISCUSSION: This study will evaluate the effectiveness of "22510SS" and examine its implementation in the school-based network nesting family and clinic. Following this intervention study, the integrated intervention program focused on myopia and obesity among children and adolescents have great potential to be implemented in China to promote and support healthy lifestyle behavior change and reduce the risk of myopia and obesity in children and adolescents. TRIAL REGISTRATION: NCT05275959. Registered 23 Mach 2022.
ER  - 

TY  - JOUR
M3  - Review
Y1  - 2023
VL  - 37
IS  - 4
SP  - 561
EP  - 573
SN  - 1873-4588
SN  - 0892-1997
JF  - Journal of Voice
JO  - J. Voice
UR  - https://www-embase-com-443.webvpn.cams.tsgvip.top/search/results?subaction=viewrecord&id=L2012915351&from=export
U2  - L2012915351
C5  - 34112549
DB  - Embase
DB  - Medline
U3  - 2021-07-08
U4  - 2023-08-03
L2  - https://dx-doi-org.webvpn.cams.tsgvip.top/10.1016/j.jvoice.2021.03.026
DO  - 10.1016/j.jvoice.2021.03.026
A1  - Lester-Smith, R.A.
A1  - Miller, C.H.
A1  - Cherney, L.R.
M1  - (Lester-Smith R.A., rosemary.lester-smith@austin.utexas.edu; Cherney L.R.) Department of Physical Medicine & Rehabilitation, Feinberg School of Medicine, Northwestern University, Chicago, Illinois, United States
M1  - (Lester-Smith R.A., rosemary.lester-smith@austin.utexas.edu; Cherney L.R.) Think + Speak Lab, Shirley Ryan AbilityLab, Chicago, Illinois, United States
M1  - (Miller C.H.) Galter Health Sciences Library & Learning Center, Feinberg School of Medicine, Northwestern University, Chicago, Illinois, United States
AD  - R.A. Lester-Smith, Department of Speech, Language, Hearing Sciences, Moody College of Communication, The University of Texas at Austin, 2504 A Whitis Avenue, A1100, Austin, TX,
T1  - Behavioral Therapy for Tremor or Dystonia Affecting Voice in Speakers with Hyperkinetic Dysarthria: A Systematic Review
LA  - English
KW  - botulinum toxin
KW  - primidone
KW  - propranolol
KW  - acoustic analysis
KW  - acupuncture
KW  - adolescent
KW  - adult
KW  - aged
KW  - auditory feedback
KW  - behavior therapy
KW  - breathing exercise
KW  - controlled study
KW  - conversation
KW  - daily life activity
KW  - disease severity
KW  - dysarthria
KW  - dystonia
KW  - Embase
KW  - essential tremor
KW  - experimental design
KW  - functional assessment
KW  - hearing
KW  - human
KW  - hyperkinetic dysarthria
KW  - interrater reliability
KW  - larynx disorder
KW  - laughter
KW  - massage
KW  - Medline
KW  - muscle relaxation
KW  - perception
KW  - phonation
KW  - pitch
KW  - PsycINFO
KW  - randomized controlled trial (topic)
KW  - reading
KW  - relaxation training
KW  - review
KW  - singing
KW  - speech
KW  - systematic review
KW  - voice
KW  - yawning
N2  - Introduction: Hyperkinetic dysarthria is characterized by atypical involuntary movements within the speech mechanism that may affect the respiratory, laryngeal, pharyngeal-oral, or velopharyngeal-nasal subsystems and may alter speech production. Although articulatory impairments are commonly considered in hyperkinetic dysarthria, speakers with hyperkinetic dysarthria may also present with changes in voice quality, pitch, and loudness. In approximately 70% of speakers with hyperkinetic dysarthria, these voice alterations are associated with tremor or dystonia. The purpose of this systematic review was to investigate the association between behavioral therapy for tremor or dystonia affecting voice in speakers with hyperkinetic dysarthria and improvement in the functional, perceptual, acoustical, aerodynamic, or endoscopic characteristics of voice. Method: MEDLINE (PubMed), Embase, PsycINFO, and ClinicalTrials.gov online databases were searched in August 2017, December 2018, and April 2020 for relevant studies. The searches provided 4,921 unique records, and six additional unique records were added from other sources. Twelve studies met the criteria for inclusion in the systematic review. Participants who received concurrent medical treatment were included in this review to ensure that the search was inclusive of all relevant studies and informative for typical clinical scenarios. Results: The most commonly administered treatment ingredient was relaxation training, which was investigated in three of the four studies on tremor and three of the eight studies on dystonia. Of these six studies, only one used an experimental design and administered relaxation training as the only behavioral approach. This single-case experiment reported a significant reduction in participant ratings of tremor severity and interference with activities of daily living, although the speaking subscale reportedly did not improve and oral medications were administered concurrently. In two group studies that tested potential behavioral therapy targets, production of a low pitch improved acoustical measures for participants with essential tremor and improved auditory-perceptual judgments for participants with laryngeal dystonia. Behavioral therapy improved functional, acoustical, and aerodynamic outcomes in participants with laryngeal dystonia who were also receiving botulinum toxin injections in a randomized cross-over study and a non-randomized controlled study. Because one study employed easy onset and breathing exercises, while the other employed loud voice exercises, the mechanism of action for improvement in voice associated with behavioral therapy requires further investigation. Conclusion: This systematic review describes the current evidence for treatment of tremor and dystonia affecting voice in speakers with hyperkinetic dysarthria and highlights the need for future research on behavioral therapy for these disorders.
ER  - 

TY  - JOUR
M3  - Article
Y1  - 2023
VL  - 10
IS  - 7
SN  - 2227-9067
JF  - Children
JO  - Child.
UR  - https://www-embase-com-443.webvpn.cams.tsgvip.top/search/results?subaction=viewrecord&id=L2024748104&from=export
U2  - L2024748104
DB  - Embase
U3  - 2023-08-08
U4  - 2023-08-21
L2  - https://dx-doi-org.webvpn.cams.tsgvip.top/10.3390/children10071253
DO  - 10.3390/children10071253
A1  - Hu, Y.
A1  - Duan, X.
A1  - Zhang, Z.
A1  - Lu, C.
A1  - Zhang, Y.
M1  - (Hu Y., 0svald0hyw@hunnu.edu.cn; Duan X., 202220152969@hunnu.edu.cn; Lu C., luchunxia@hunnu.edu.cn) College of Physical Education, Hunan Normal University, Changsha, China
M1  - (Zhang Z., zzrsx@163.com) Hunan Sports Vocational College, Changsha, China
M1  - (Zhang Y., yzhang68@crimson.ua.edu) Windermere, FL, United States
AD  - C. Lu, College of Physical Education, Hunan Normal University, Changsha, China
AD  - Z. Zhang, Hunan Sports Vocational College, Changsha, China
T1  - Effects of Adverse Events and 12-Week Group Step Aerobics on Sleep Quality in Chinese Adolescents
LA  - English
KW  - adolescent
KW  - adult
KW  - adverse event
KW  - aerobic exercise
KW  - article
KW  - Chinese
KW  - controlled study
KW  - diagnostic test accuracy study
KW  - female
KW  - human
KW  - lifestyle
KW  - male
KW  - physical activity
KW  - Pittsburgh Sleep Quality Index
KW  - Poisson distribution
KW  - psychological resilience
KW  - sleep disorder
KW  - sleep quality
N2  - Background: In China, sleep disorders have become a public health concern. This study aimed to model the relationship between adverse events and sleep quality, as well as the effect of group step aerobics on sleep quality. Methods: The modeling was built on surveying 2760 16–19-year-old adolescents. The Pittsburgh Sleep Quality Index (PSQI) was used to evaluate sleep quality, and the Adolescent Self-rating Life Events Checklist (ASLEC) was used to evaluate adverse events. Adolescents with sleep disorders (PSQI ≥ 8) were randomized into the control (n = 26) and exercise (n = 26) groups. The exercise group participated in 12-week step aerobics, and the 300 min weekly volume is compliant with the WHO physical activity guidelines. Results: The double Poisson distribution was chosen to fit the data. ASLEC had a nonlinear relationship with the PSQI. Participants in the exercise group slept better (p < 0.05) from the eighth week until the end of the study. A random adolescent, therefore, has a 92.5% probability of experiencing improved sleep quality after 12 weeks of step aerobics. Conclusions: Intervention should be implemented before adverse events accumulate. An active lifestyle should be a preparedness strategy for increasing the resilience of adolescent mental health in the face of adversity.
ER  - 

TY  - JOUR
M3  - Article
Y1  - 2023
VL  - 39
IS  - 7
SP  - 488
EP  - 494
SN  - 1535-1815
SN  - 0749-5161
JF  - Pediatric Emergency Care
JO  - Pediatr. Emerg. Care
UR  - https://www-embase-com-443.webvpn.cams.tsgvip.top/search/results?subaction=viewrecord&id=L2025530606&from=export
U2  - L2025530606
C5  - 36730797
DB  - Embase
DB  - Medline
U3  - 2023-07-17
U4  - 2023-08-02
L2  - https://dx-doi-org.webvpn.cams.tsgvip.top/10.1097/PEC.0000000000002870
DO  - 10.1097/PEC.0000000000002870
A1  - Corwin, D.J.
A1  - Orchinik, J.
A1  - D'Alonzo, B.
A1  - Agarwal, A.K.
A1  - Pettijohn, K.W.
A1  - Master, C.L.
A1  - Wiebe, D.J.
M1  - (Corwin D.J., corwind@email.chop.edu; Pettijohn K.W., Pettijohnkw@gmail.com) Division of Emergency Medicine, Children's Hospital of Philadelphia, Philadelphia, PA, United States
M1  - (Corwin D.J., corwind@email.chop.edu; Agarwal A.K., anish.agarwal@pennmedicine.upenn.edu; Master C.L., masterc@chop.edu; Wiebe D.J., dwiebe@upenn.edu) Perelman School of Medicine, University of Pennsylvania, Philadelphia, PA, United States
M1  - (Orchinik J., J.orchinik@gmail.com; D'Alonzo B.; Wiebe D.J., dwiebe@upenn.edu) Department of Biostatistics, University of Pennsylvania, Philadelphia, PA, United States
M1  - (Agarwal A.K., anish.agarwal@pennmedicine.upenn.edu) Department of Emergency Medicine, University of Pennsylvania, Philadelphia, PA, United States
M1  - (Master C.L., masterc@chop.edu) Sports Medicine and Performance Center, Children's Hospital of Philadelphia, Philadelphia, PA, United States
AD  - D.J. Corwin, Children's Hospital of Philadelphia, Roberts Center for Pediatric Research, 2716 South St, Philadelphia, PA, United States
T1  - A Randomized Trial of Incentivization to Maximize Retention for Real-Time Symptom and Activity Monitoring Using Ecological Momentary Assessment in Pediatric Concussion
LA  - English
KW  - NCT04499937
KW  - Flex 2
KW  - pedometer
KW  - smart watch
KW  - smartphone
KW  - adolescent
KW  - adult
KW  - alarm monitoring
KW  - article
KW  - Black person
KW  - Caucasian
KW  - childhood injury
KW  - clinical article
KW  - clinical outcome
KW  - comparative study
KW  - concussion
KW  - controlled study
KW  - demographics
KW  - ecological momentary assessment
KW  - economic incentive
KW  - emergency ward
KW  - ethnicity
KW  - female
KW  - human
KW  - male
KW  - patient monitoring
KW  - pediatric hospital
KW  - physical activity
KW  - private health insurance
KW  - public health insurance
KW  - race
KW  - randomized controlled trial
KW  - retention in care
KW  - sleep
KW  - step count
KW  - symptom assessment
KW  - telemonitoring
KW  - university hospital
KW  - urban area
KW  - Flex 2
C3  - Flex 2(Fitbit)
C4  - Fitbit
N2  - Objective The aims of this study were to determine the incentivization strategy that maximizes patient adherence to report symptoms and activity via ecological momentary assessment (EMA) after pediatric concussion, and assess the feasibility of tracking concussed youth using EMA from the emergency department (ED) setting. Methods This study was a randomized controlled trial of participants ages 13 to 18 years with concussion presenting to an urban, academic pediatric ED within 5 days of injury. Participants were randomized to 1 of 4 incentive arms: 2 dynamic (loss-based and streak) and 2 control flat-rate (monetary and electronic device). Participants reported symptoms 3 times per day and cognitive activity once each evening for 3 weeks. Physical activity (step count) and sleep were monitored using a Fitbit (kept by participants in the device flat-rate arm). The primary outcome was proportion of prompts to which participants responded. Secondary outcomes included differential response rates by demographics, and comparison of outcome determination between EMA and subsequent clinical visits. Results Thirty participants were enrolled, with a median age of 15.5 years and 60% female. Median cumulative proportion of prompts responded to was 68.3% (interquartile range, 47.6%-82.5%) in the dynamic arms versus 54.0% (interquartile range. 20.6%-68.3%) in the flat-rate arms, P = 0.065. There were nonsignificant differences in median response by sex (65.9% for female vs 40.0% for male, P = 0.072), race/ethnicity (61.9% for non-Hispanic White vs 43.7% for non-Hispanic Black participants, P = 0.097), and insurance (61.9% for private insurance vs 47.6% for public insurance, P = 0.305). Recovery at 3 weeks was discernible for all but 2 participants (93.3%) using EMA data, compared with only 9 participants (30.0%) (P < 0.001) from clinical visits. Conclusions Dynamic incentivization showed higher rates of response to tridaily symptom prompts compared with flat-rate incentivization. These data show tracking concussed youth using EMA from the ED is feasible using a dynamic incentivization strategy, with improved ability to discern outcomes compared with prospective monitoring using follow-up clinical visits.
ER  - 

TY  - JOUR
M3  - Article
Y1  - 2023
VL  - 46
IS  - 7
SN  - 1550-9109
SN  - 0161-8105
JF  - Sleep
JO  - Sleep
UR  - https://www-embase-com-443.webvpn.cams.tsgvip.top/search/results?subaction=viewrecord&id=L2026007462&from=export
U2  - L2026007462
C5  - 37018755
DB  - Embase
DB  - Medline
U3  - 2023-08-02
U4  - 2023-08-16
L2  - https://dx-doi-org.webvpn.cams.tsgvip.top/10.1093/sleep/zsad099
DO  - 10.1093/sleep/zsad099
A1  - Saidi, O.
A1  - Peyrel, P.
A1  - del Sordo, G.
A1  - Gabriel, B.
A1  - Maso, F.
A1  - Doré, É.
A1  - Duché, P.
M1  - (Saidi O., oussama.saidi@univ-tln.fr; del Sordo G.; Duché P.) Laboratory Impact of Physical Activity on Health (IAPS), Toulon University, Toulon, France
M1  - (Peyrel P.) Department of Kinesiology, Laval University, Quebec, Canada
M1  - (Peyrel P.) Quebec Heart and Lung Institute, Laval University, Quebec, Canada
M1  - (Gabriel B.) Aberdeen Cardiovascular and Diabetes Centre, The Rowett Institute, University of Aberdeen, Aberdeen, United Kingdom
M1  - (Gabriel B.) Department of Physiology and Pharmacology, Integrative Physiology, Karolinska Institutet, Stockholm, Sweden
M1  - (Maso F.) Rugby Training Center of the Sportive Association Montferrandaise, Clermont-Ferrand, France
M1  - (Doré É.) Laboratory of Adaptations to Exercise Under Physiological and Pathological Conditions (AME2P), Clermont Auvergne University, Clermont-Ferrand, France
M1  - (Doré É.) Center for Research in Human Nutrition Auvergne, Clermont-Ferrand, France
AD  - O. Saidi, Toulon University, Laboratory Impact of Physical Activity on Health (IAPS), Toulon, France
T1  - Is it wiser to train in the afternoon or the early evening to sleep better? The role of chronotype in young adolescent athletes
LA  - English
KW  - accelerometer
KW  - actigraph
KW  - body composition analyzer
KW  - cardiovascular monitoring device
KW  - accelerometer
KW  - MC-780MAS
KW  - Polar-Pro Team2
KW  - accelerometry
KW  - article
KW  - athlete
KW  - bedtime
KW  - circadian rhythm
KW  - crossover procedure
KW  - eveningness
KW  - heart rate measurement
KW  - high intensity exercise
KW  - human
KW  - human experiment
KW  - individual behavior assessment
KW  - Karolinska sleepiness scale
KW  - light dark cycle
KW  - male
KW  - mood disorder
KW  - morningness eveningness scale for children
KW  - normal human
KW  - physical activity
KW  - Pittsburgh Sleep Quality Index
KW  - polysomnography
KW  - profile of mood states questionnaire
KW  - psychological aspect
KW  - randomized controlled trial
KW  - rugby
KW  - seasonal variation
KW  - self report
KW  - sleep
KW  - sleep disorder
KW  - sleep disorder assessment
KW  - sleep quality
KW  - sleep stage
KW  - somnolence
KW  - time in bed
KW  - training
KW  - wellbeing
KW  - GT3X+
KW  - MC-780MAS
KW  - Polar-Pro Team2
C3  - GT3X+(ActiGraph,United States)
C3  - MC-780MAS(Tanita,Japan)
C3  - Polar-Pro Team2(Polar Electro,United States)
C4  - ActiGraph(United States)
C4  - Polar Electro
C4  - Tanita(Japan)
C4  - Polar Electro(United States)
C4  - Tanita
N2  - Study Objectives: To examine the effect of the timing of high-intensity exercise (afternoon vs. evening) on adolescent athletes’ bedtime psychological state, sleep quality, sleep staging, and next-day wellness/sleepiness according to chronotype. Methods: Forty-two young athletes (morning type: n = 12, intermediate type: n = 14; evening type: n = 16) completed a randomized crossover study under free-living conditions. The counterbalanced sessions include: (AEX) afternoon (1:00–3:00 p.m.) and (EEX) evening (5:30–7:30 p.m.) high-intensity exercise. Sessions were conducted over three days each and were separated by a 1-week washout period. The time in bed was fixed (10:30 p.m.–7:30 a.m.). Sleep was assessed through ambulatory polysomnography. Results: The effect of high-intensity exercise on sleep differs significantly depending on the time of exercise with lower sleep efficiency: SE (−1.50%, p < .01), and higher SOL (+4.60 min, p ≤=< .01), during EEX vs. AEX. Contrary to the previous view, we discovered differences in the mediated response based on the chronotype of young athletes. These differences were observable in the psychological state at bedtime, objective sleep, and the next day’s self-reported wellness. Whereas the sleep of participants with a late chronotype remains stable regardless of the time of exercise, those with an early chronotype experience higher mood disturbances and clinically significant sleep disruptions following evening high-intensity exercise. Conclusions: Exercise timing and chronotype affect the psychological state at bedtime and objective sleep in adolescent athletes. This also alters next morning signs of pre-fatigue and wellness which suggest that the consideration of both features is important to adolescent athletes’ recovery.
ER  - 

TY  - JOUR
M3  - Article
Y1  - 2023
VL  - 128
SN  - 1559-2030
SN  - 1551-7144
JF  - Contemporary Clinical Trials
JO  - Contemp. Clin. Trials
UR  - https://www-embase-com-443.webvpn.cams.tsgvip.top/search/results?subaction=viewrecord&id=L2023342490&from=export
U2  - L2023342490
C5  - 36918091
DB  - Embase
DB  - Medline
U3  - 2023-03-21
U4  - 2023-03-27
L2  - https://dx-doi-org.webvpn.cams.tsgvip.top/10.1016/j.cct.2023.107150
DO  - 10.1016/j.cct.2023.107150
A1  - Gutierrez-Colina, A.M.
A1  - Bristol, M.
A1  - Clark, E.L.M.
A1  - Sanchez, N.
A1  - Gulley, L.D.
A1  - Ruzicka, E.
A1  - Handing, E.P.
A1  - Kinsella, E.
A1  - Kutchman, E.
A1  - Witten, M.
A1  - Clementi, M.A.
A1  - Thompson, T.
A1  - Pyle, L.
A1  - Aichele, S.
A1  - Goldschmidt, A.B.
A1  - Belcher, B.
A1  - Nadeau, K.J.
A1  - Kelsey, M.M.
A1  - Shomaker, L.B.
M1  - (Gutierrez-Colina A.M., ana.gutierrez_colina@colostate.edu; Clark E.L.M.; Sanchez N.; Gulley L.D.; Ruzicka E.; Handing E.P.; Aichele S.; Shomaker L.B.) Department of Human Development & Family Studies, Colorado State University, United States
M1  - (Gutierrez-Colina A.M., ana.gutierrez_colina@colostate.edu; Bristol M.; Gulley L.D.; Ruzicka E.; Thompson T.; Pyle L.; Nadeau K.J.; Kelsey M.M.; Shomaker L.B.) Department of Pediatrics, Section of Endocrinology, University of Colorado School of Medicine/Children's Hospital Colorado, United States
M1  - (Kinsella E.) Department of Pediatrics, Section of Adolescent Medicine, University of Colorado School of Medicine/Children's Hospital Colorado, United States
M1  - (Kutchman E.; Witten M.) Department of Pediatrics, Section of Nutrition, University of Colorado School of Medicine/ Children's Hospital Colorado, United States
M1  - (Clementi M.A.) Department of Psychiatry, Division of Child and Adolescent Psychiatry, University of Colorado School of Medicine/Children's Hospital Colorado, United States
M1  - (Aichele S.) Colorado School of Public Health, United States
M1  - (Goldschmidt A.B.) Department of Psychiatry, University of Pittsburgh School of Medicine, United States
M1  - (Belcher B.) Department of Population and Public Health Sciences, University of Southern California Keck School of Medicine, United States
AD  - A.M. Gutierrez-Colina, United States
T1  - Cognitive-behavioral therapy and exercise training in adolescent females with elevated depression symptoms and at-risk for type 2 diabetes: Protocol for a randomized controlled trial
LA  - English
KW  - insulin
KW  - adolescent
KW  - anthropometry
KW  - article
KW  - body mass
KW  - cardiorespiratory fitness
KW  - cognitive behavioral therapy
KW  - controlled study
KW  - depression
KW  - exercise
KW  - feeding behavior
KW  - female
KW  - follow up
KW  - high risk population
KW  - HOMA index
KW  - human
KW  - insulin resistance
KW  - insulin sensitivity
KW  - interview
KW  - major clinical study
KW  - non insulin dependent diabetes mellitus
KW  - outcome assessment
KW  - physical activity
KW  - randomized controlled trial
KW  - sleep
KW  - therapy effect
N2  - Background: Adolescent-onset type 2 diabetes (T2D) is a major public health concern of growing proportions. Prevention, therefore, is critical. Unfortunately, standard-of-care treatment for T2D prevention (e.g., exercise training) show insufficient effectiveness and do not address key modifiable barriers (e.g., depression symptoms) to exercise engagement. Depression symptoms are associated with both poorer physical fitness and greater insulin resistance, the key risk factor in adolescent-onset T2D. Thus, a targeted prevention approach that addresses depression symptoms in combination with exercise training may offer a novel approach to mitigating T2D risk. Methods: This manuscript describes the design and study protocol for a multi-site, four-arm randomized controlled trial comparing the efficacy of group cognitive-behavioral therapy, group exercise training, and their combinations for the targeted prevention of worsening insulin resistance in N = 300 adolescent females at-risk for T2D with BMI ≥85th percentile and elevated depression symptoms. All four intervention arms will run in parallel and meet weekly for 1 h per week for 6-week to 6-week segments (12 weeks total). Outcomes are assessed at baseline, 6-week mid-treatment, 12-week follow-up, and 1-year follow-up. Results: The primary outcome is insulin resistance. Key secondary outcomes include insulin sensitivity, cardiorespiratory fitness, physical activity, depression symptoms, and body measurements. Conclusion: Study findings will guide the ideal sequencing of two brief T2D prevention interventions for ameliorating the course of insulin resistance and lessening T2D risk in vulnerable adolescents. These interventions will likely be cost-effective and scalable for dissemination, having the potential for significant public health impact on communities at risk for T2D.
ER  - 

TY  - JOUR
M3  - Article
Y1  - 2023
VL  - 36
IS  - 2
SP  - 114
EP  - 123
SN  - 1744-6171
JF  - Journal of child and adolescent psychiatric nursing : official publication of the Association of Child and Adolescent Psychiatric Nurses, Inc
JO  - J Child Adolesc Psychiatr Nurs
UR  - https://www-embase-com-443.webvpn.cams.tsgvip.top/search/results?subaction=viewrecord&id=L639548129&from=export
U2  - L639548129
C5  - 36380398
DB  - Medline
U3  - 2022-11-23
U4  - 2023-05-08
L2  - https://dx-doi-org.webvpn.cams.tsgvip.top/10.1111/jcap.12402
DO  - 10.1111/jcap.12402
A1  - Jensen, M.-L.
A1  - Vamosi, M.
M1  - (Jensen M.-L.; Vamosi M.) Institute of Public Health, Nursing Science, Aarhus University, Denmark
T1  - The association between nonpharmacological interventions and quality of life in children with attention deficit hyperactivity disorder: A systematic review
LA  - English
KW  - adolescent
KW  - attention deficit hyperactivity disorder
KW  - child
KW  - cognitive behavioral therapy
KW  - human
KW  - quality of life
N2  - BACKGROUND: Attention deficit hyperactivity disorder is a common psychiatric disorder with a worldwide prevalence of about five percent among children and adolescents. This disorder affects most aspects of their lives e.g., academic performance and social relations, and their overall quality of life is reduced compared to healthy peers. The majority of children with ADHD are treated with medication that potentially has an insufficient effect and/or frequently occurring side effects. OBJECTIVES: To enable nurses and other health care professionals to guide children with ADHD and their families in their choices of treatment, based on the best available literature on the association between nonpharmacological interventions and quality of life. DATA SOURCES: A literature search was performed in the databases CENTRAL, Embase, PubMed, CINAHL, and PsycINFO. Seven randomized controlled trials were included in this systematic review. They examined the use of polyunsaturated fatty acids, physical activity, psychoeducation, cognitive therapy, cognitive training, hippotherapy, and behavioral therapy. CONCLUSIONS: The study of behavioral therapy in the form of a sleep intervention detected an improvement in quality of life which was statistically significant compared to the control group. IMPLICATIONS FOR PRACTICE: Children with ADHD and a sleep disorder may gain improvement in their quality of life from a sleep intervention.
ER  - 

TY  - JOUR
M3  - Conference Abstract
Y1  - 2023
VL  - 17
SP  - 325
SN  - 1751-7893
JF  - Early Intervention in Psychiatry
JO  - Early Intervent. Psychiatry
UR  - https://www-embase-com-443.webvpn.cams.tsgvip.top/search/results?subaction=viewrecord&id=L641389065&from=export
U2  - L641389065
DB  - Embase
U4  - 2023-05-30
L2  - https://dx-doi-org.webvpn.cams.tsgvip.top/10.1111/eip.13409
DO  - 10.1111/eip.13409
A1  - Hawker, P.
A1  - Eapen, V.
A1  - Ward, P.
A1  - McHugh, C.
M1  - (Hawker P.; Eapen V.; Ward P.; McHugh C.) UNSW, Barker St, Randwick, Sydney, Australia
AD  - P. Hawker, UNSW, Barker St, Randwick, Sydney, Australia
T1  - An integrated lifestyle intervention to reduce the adverse physical health consequences of antipsychotic medications in children and adolescents: Study protocol
LA  - English
KW  - neuroleptic agent
KW  - nicotine
KW  - adolescent
KW  - caregiver
KW  - child
KW  - clinical assessment
KW  - conference abstract
KW  - controlled study
KW  - dietary intake
KW  - early intervention
KW  - female
KW  - health
KW  - human
KW  - intellectual impairment
KW  - juvenile
KW  - lifestyle
KW  - male
KW  - mental disease
KW  - outcome assessment
KW  - parallel design
KW  - physical activity
KW  - randomized controlled trial
KW  - sleep hygiene
KW  - smoking
KW  - smoking cessation
KW  - superiority trial
N2  - Aims: A study protocol describing a Randomized Controlled Trial (RCT) design, to ascertain whether Growing Minds Feeling Good (GMFG), an integrated lifestyle intervention, is more effective than usual care in reducing the physical health consequences of antipsychotic medications in children and adolescents. Methods: The GMFG trial is designed as a randomized, controlled, superiority trial with two parallel groups. We aim to recruit the parents/ caregivers of children and adolescents aged 3 to 17 years with a neurodevelopmental disorder and/or intellectual disability, who are prescribed antipsychotic medications. Using an RCT, those allocated to the GMFG intervention will be provided with an online, therapistaided intervention to improve the following priority areas: (a) physical activity; (b) dietary intake; (c) sleep hygiene; and where applicable (d) nicotine cessation, for children and adolescents who are smokers. The intervention is flexible in nature. An individualized plan will be developed with participating families to embody an approach tailored to their needs. The control group will receive usual care. Cardiometabolic health is the primary outcome measure. The psychosocial health of participants engaged in the study will be assessed as a secondary outcome. Results: Reporting of the trial results will be in accordance with the CONSORT Statement. Conclusions: GMFG is informed by the increasing evidence base for integrated, individualized solutions which are flexible for patients and families with complex needs. If effective, GMFG provides an early intervention framework for reducing the adverse cardiometabolic effects of antipsychotic medications in a particularly vulnerable youth population.
ER  - 

TY  - JOUR
M3  - Conference Abstract
Y1  - 2023
VL  - 16
SP  - 14
SN  - 1662-4033
JF  - Obesity Facts
JO  - Obes. Facts
UR  - https://www-embase-com-443.webvpn.cams.tsgvip.top/search/results?subaction=viewrecord&id=L641526885&from=export
U2  - L641526885
DB  - Embase
U4  - 2023-06-15
L2  - https://dx-doi-org.webvpn.cams.tsgvip.top/10.1159/000530456
DO  - 10.1159/000530456
A1  - Júlíusson, P.B.
M1  - (Júlíusson P.B.) Children and Youth Clinic, Haukeland University Hospital, Bergen, Norway
M1  - (Júlíusson P.B.) Department of Health Registry Research and Development, Norwegian Institute of Public Health, Bergen, Norway
M1  - (Júlíusson P.B.) Department of Clinical Science, University of Bergen, Bergen, Norway
AD  - P.B. Júlíusson, Children and Youth Clinic, Haukeland University Hospital, Bergen, Norway
T1  - Multi-disciplinary treatment of children and adolescents with obesity - experiences from Norway
LA  - English
KW  - adolescent
KW  - adolescent obesity
KW  - anthropometry
KW  - body mass
KW  - body weight
KW  - caregiver
KW  - child
KW  - city
KW  - conference abstract
KW  - controlled study
KW  - counseling
KW  - feeding behavior
KW  - female
KW  - follow up
KW  - general practitioner
KW  - health center
KW  - human
KW  - International Obesity Task Force
KW  - lifestyle
KW  - major clinical study
KW  - male
KW  - morbid obesity
KW  - multicenter study
KW  - Norway
KW  - nurse
KW  - obesity
KW  - observational study
KW  - outcome assessment
KW  - outpatient department
KW  - physical activity
KW  - primary health care
KW  - randomized controlled trial
KW  - sleep
KW  - social facilitation
N2  - In Norway, the International Obesity Task Force (IOTF) definitions of overweight (IOTF 25), obesity (IOTF 30) and severe obesity (IOTF 35) are used to define actions in the management of children and adolescence. The problem of overweight is address in the primary health care by the Child Health Clinic nurse, while obesity should engage both the nurse and the general practitioner. Children and adolescents with severe obesity can be referred to the specialized health services. Parents/caregivers are involved at all levels. This talk will focus on the multi-disciplinary treatment (MDT) given in the specialized outpatient clinics, found in most larger cities in Norway. We evaluated the standard MDT in an observational study including children and adolescents with severe obesity from the two largest clinics in Norway (Bergen and Tønsberg). Further, we conducted a randomized controlled trial in the city of Bergen, evaluating the effect of manualized family-based behavioural treatment using cognitive behavioural techniques (the FABO study). The standard MDT constitutes of quarterly follow-up sessions in the outpatient clinic with lifestyle counselling after initial assessment. It also includes a collaboration with the primary health care with in-between visits to the nurse or the general practitioner. The evaluation included 568 children and adolescents who started treatment, and 416 (73 %) that attended the one-year check-up. A total of 271 (65 %) patients achieved a reduction in the percentage above the IOTF overweight cut-off (%IOTF- 25), while 228 patients (55 %) reduced their BMI standard deviation score (BMI SDS). The proportion of participants with a reduction of more than 5 % in %IOTF-25 was 43 % (177/416), and a reduction in BMI standard deviation score of more than 0.25 was observed in 23 % (95/416). Girls responded on average more poorly to the intervention than boys. There was no clinically significant difference in results between the treatment centres in Bergen and Tønsberg. In the FABO study participants were randomly allocated to family-based cognitive behavioral social facilitation treatment (FBSFT) (n = 59) receiving 17 manualized sessions with the same caregiver, and the standard MDT (n = 55) for 1 year. Primary outcomes included BMI SDS and %IOTF-25. Secondary outcomes included changes in sleep, physical activity, and eating behaviour. From pre- to posttreatment there was a statistically significant difference in change in both BMI SDS (0.19 units, p <.001) and %IOTF-25 (5.48%, p <.001) between FBSFT and standard MDT groups. FBSFT participants achieved significant reductions in mean BMI SDS (0.16 units, p <.001) and %IOTF-25 (6.53%, p <.001), whereas in standard MDT nonsignificant changes were observed in BMI SDS (0.03 units, p =.30) and %IOTF-25 (-1.04%, p =.29). More FBSFT participants (31.5%) had clinically meaningful BMI SDS reductions of ≥0.25 from preto posttreatment than in TAU (13.0%, p =.021). Regarding secondary outcomes, only changes in sleep timing differed significantly between groups. After one year of standard MDT of children and adolescents with severe obesity in two specialist healthcare centres, we found a moderate mean reduction in weight-related anthropometrics, but with large interindividual variation. FBSFT improved weight-related outcomes compared to standard MDT. The results will be discussed and compared with the existing literature.
ER  - 

TY  - JOUR
M3  - Conference Abstract
Y1  - 2023
VL  - 44
SP  - S72
SN  - 1559-0488
JF  - Journal of Burn Care and Research
JO  - J. Burn Care Res.
UR  - https://www-embase-com-443.webvpn.cams.tsgvip.top/search/results?subaction=viewrecord&id=L641566692&from=export
U2  - L641566692
DB  - Embase
U4  - 2023-06-21
L2  - https://dx-doi-org.webvpn.cams.tsgvip.top/10.1093/jbcr/irad045.092
DO  - 10.1093/jbcr/irad045.092
A1  - Rego, A.
A1  - Parry, I.
A1  - Sen, S.
A1  - Spratt, H.
A1  - Lee, J.
A1  - Herndon, D.
A1  - Wolf, S.
A1  - Branski, L.
A1  - Suman-Vejas, O.
M1  - (Rego A.; Parry I.; Sen S.; Spratt H.; Lee J.; Herndon D.; Wolf S.; Branski L.; Suman-Vejas O.) The University of Texas Medical Branch, Galveston, Texas; Shriners Hospital for Children, Northern California, Carmichael, California; Shriners Hospital for Children Northern California, Sacramento, California; University of Texas Medical Branch, Galveston, Texas; The University of Texas Medical Branch, Galveston, Texas; CEO, Joseph Still Burn Research Foundation, Senior Editor Journal of Burn Care and Research, Augusta, Georgia; The University of Texas Medical Branch, Galveston, Texas; Shriners Children's- Texas, University of Texas Medical Branch, Galveston, Texas; The University of Texas Medical Branch, Galveston, Texas
AD  - A. Rego
T1  - Exercise in the ICU and its Effects on Physical and Mental Health in Pediatric Burn
LA  - English
KW  - adolescent
KW  - aerobic exercise
KW  - bicycle ergometer
KW  - burn
KW  - burn survivor
KW  - burn unit
KW  - child
KW  - clinical article
KW  - conference abstract
KW  - controlled study
KW  - emergency care
KW  - exercise
KW  - fatigue
KW  - female
KW  - gender
KW  - health care quality
KW  - human
KW  - length of stay
KW  - linear regression analysis
KW  - male
KW  - mental health
KW  - muscle training
KW  - outcome assessment
KW  - pain
KW  - pediatric patient
KW  - physician
KW  - prospective study
KW  - randomized controlled trial
KW  - sadness
KW  - sleep
KW  - total body surface area
KW  - weakness
N2  - Introduction: Suffering a severe burn is an event that can have lifelong physical and mental ramifications. Exercise after discharge from the hospital, has been shown to improve quality of life with better physical and mental status in children with severe burns. However, the effect of exercise implemented in the acute care setting, on quality of life in the specific population of adolescent patients with burns needs more research. The purpose of this study was to determine the effects of aerobic exercising in the burn intensive care unit (BICU) on patient self-reported physical and mental health outcomes in severely burned children. We hypothesized that aerobic exercise would improve self-reported physical and mental outcomes Methods: This was a multi-center, prospective, randomized controlled trial. 48 children between the ages of seven and seventeen with ≥ 30% total body surface area (TBSA) burn were randomized in a 1:2 study design to standard of care (SOC) or standard of care plus receiving additional exercise with a cycle ergometer (SOC+Ex). Self-reported physical and mental health outcomes were obtained via surveys at admission and at discharge from the BICU Results: Pain, weakness, and tiredness scores were significantly decreased from admission to the discharge time point in both groups (p< 0.05). Linear regression modeling revealed that there were no differences in pain, weakness, and tiredness levels due to treatment at any timepoint between groups When controlling for age, gender, length of stay, number of exercise sessions, and %TBSA, time point makes a difference in pain, weakness, and tiredness levels (p < 0.0001) Sleep, sadness and misery scores were significantly decreased from admission to the discharge time point in both groups (p< 0.05). When controlling for age, gender, length of stay number of exercise sessions, and %TBSA, time made a difference in sleep, sadness and miserable levels (p < 0.0001). There was a significant interaction (p = 0.0285) between time and treatment for the misery score Conclusions: The findings of this study suggest that aerobic exercise in the BICU does not reduce self-reported physical and mental outcomes for severely burned children. Our recommendation is for all pediatric patients in the BICU to continue with the SOC and consult with their physician over the benefits of additional aerobic exercise. This study suggests that perhaps there is potential for increasing the amount of exercise that can be administered to pediatric burn survivors beyond SOC as we did not find aerobic exercise to result in any adverse events or to be of any harm to the patients if it is performed properly and under supervision Applicability of Research to Practice: Additional aerobic exercise in the acute care setting is beneficial for severely burned children in terms of self-reported physical and mental health outcomes.
ER  - 

TY  - JOUR
M3  - Article
Y1  - 2023
VL  - 65
IS  - 4
SP  - 489
EP  - 497
SN  - 1469-8749
SN  - 0012-1622
JF  - Developmental Medicine and Child Neurology
JO  - Dev. Med. Child Neurol.
UR  - https://www-embase-com-443.webvpn.cams.tsgvip.top/search/results?subaction=viewrecord&id=L2019734048&from=export
U2  - L2019734048
C5  - 36284370
DB  - Embase
DB  - Medline
U3  - 2022-10-31
U4  - 2023-03-29
L2  - https://dx-doi-org.webvpn.cams.tsgvip.top/10.1111/dmcn.15436
DO  - 10.1111/dmcn.15436
A1  - Downs, J.
A1  - Blackmore, A.M.
A1  - Wong, K.
A1  - Buckley, N.
A1  - Lotan, M.
A1  - Elefant, C.
A1  - Leonard, H.
A1  - Stahlhut, M.
M1  - (Downs J., jenny.downs@telethonkids.org.au; Blackmore A.M.; Wong K.; Buckley N.; Leonard H.) Telethon Kids Institute, The University of Western Australia, Nedlands, WA, Australia
M1  - (Downs J., jenny.downs@telethonkids.org.au; Buckley N.) Curtin School of Allied Health, Curtin University, Perth, WA, Australia
M1  - (Lotan M.) Department of Physiotherapy, Ariel University, Ariel, Israel
M1  - (Lotan M.) Rett Syndrome National Clinic, Sheba Hospital, Ramat-Gan, Israel
M1  - (Elefant C.) School of Creative Arts Therapies, University of Haifa, Haifa, Israel
M1  - (Stahlhut M.) Department of Paediatrics and Adolescent Medicine, Center for Rett Syndrome, Rigshospitalet, Copenhagen, Denmark
AD  - J. Downs, Telethon Kids Institute, 15 Hospital Avenue, Nedlands, WA, Australia
T1  - Can telehealth increase physical activity in individuals with Rett syndrome? A multicentre randomized controlled trial
LA  - English
KW  - NCT04167059
KW  - accelerometer
KW  - activPAL
KW  - monitor
KW  - SAM
KW  - transparent dressing
KW  - adolescent
KW  - adult
KW  - adverse event
KW  - article
KW  - Australia
KW  - behavior
KW  - blister
KW  - caregiver
KW  - child
KW  - clinical article
KW  - clinical effectiveness
KW  - clinical outcome
KW  - confidence interval
KW  - controlled study
KW  - Denmark
KW  - evaluation study
KW  - family
KW  - female
KW  - follow up
KW  - hip pain
KW  - human
KW  - lower respiratory tract infection
KW  - male
KW  - multicenter study
KW  - outcome assessment
KW  - physical activity
KW  - program acceptability
KW  - quality of life
KW  - randomized controlled trial
KW  - rash
KW  - Rett syndrome
KW  - sedentary lifestyle
KW  - sedentary time
KW  - seizure
KW  - single blind procedure
KW  - sleep quality
KW  - step count
KW  - telehealth
KW  - walking
KW  - young adult
KW  - activPAL
KW  - SAM
KW  - Tegaderm
C3  - activPAL(PAL Technologies,United Kingdom)
C3  - SAM
C3  - Tegaderm(3M,United States)
C4  - 3M
C4  - 3M(United States)
C4  - modus  health
C4  - PAL Technologies
C4  - PAL Technologies(United Kingdom)
N2  - Aim: To evaluate the effects of a physical activity programme on sedentary behaviour and physical activity in ambulant individuals with Rett syndrome (RTT). Method: In this multicentre randomized waitlist-controlled trial, we recruited 43 ambulatory individuals with RTT in Australia and Denmark. Adequate baseline data were obtained from 38 participants (mean age 20 years, range 6–41, SD 10 years 6 months, one male). All completed the trial. Participants received 12 weeks of usual care (n = 19) or a goal-based, telehealth-supported programme in which activities occurred in their familiar environments (n = 19). Sedentary time and daily steps were assessed at baseline, post-test, and 12-week follow-up. The data analyst was blinded to group allocation. Results: Sedentary time decreased in the intervention group by 2.7% (95% confidence interval [CI] −6.0 to 0.6) and increased in the control group by 1.3% (95% CI −4.8 to 7.4). Intervention and control groups increased the number of their steps per day by 264.7 (95% CI −72.2 to 601.5) and 104.8 (95% CI −178.1 to 387.7) respectively. No significant differences were found on any outcomes at post-test. There were three minor adverse events. Interpretation: A goal-based telehealth intervention seemed to produce small improvements in physical activity for individuals with RTT. Families require more support to increase these individuals' extremely low physical activity levels. What this paper adds: A telehealth-supported intervention may produce small changes in physical activity in Rett syndrome (RTT). Increasing physical activity in individuals with RTT is challenging for caregivers. Families require substantial out-of-home support to increase their children's activity levels.
ER  - 

TY  - JOUR
M3  - Article
Y1  - 2023
VL  - 127
SN  - 1559-2030
SN  - 1551-7144
JF  - Contemporary Clinical Trials
JO  - Contemp. Clin. Trials
UR  - https://www-embase-com-443.webvpn.cams.tsgvip.top/search/results?subaction=viewrecord&id=L2022881890&from=export
U2  - L2022881890
C5  - 36775009
DB  - Embase
DB  - Medline
U3  - 2023-02-24
U4  - 2023-03-06
L2  - https://dx-doi-org.webvpn.cams.tsgvip.top/10.1016/j.cct.2023.107117
DO  - 10.1016/j.cct.2023.107117
A1  - Soltero, E.G.
A1  - Lopez, C.
A1  - Musaad, S.M.
A1  - O'Connor, T.M.
A1  - Thompson, D.
M1  - (Soltero E.G., soltero@bcm.edu; Lopez C.; Musaad S.M.; O'Connor T.M.; Thompson D.) USDA/ARS Children's Nutrition Research Center, Department of Pediatrics, Baylor College of Medicine, 1100 Bates St., Houston, TX, United States
M1  - (Soltero E.G., soltero@bcm.edu; Lopez C.; Musaad S.M.; O'Connor T.M.; Thompson D.) Department of Pediatrics, Baylor College of Medicine, One Baylor Plaza, Houston, TX, United States
AD  - E.G. Soltero, USDA/ARS Children's Nutrition Research Center, Department of Pediatrics, Baylor College of Medicine, 1100 Bates St., Houston, TX, United States
T1  - Fit24, a digital health intervention to reduce type 2 diabetes risk among Hispanic youth: Protocol for a feasibility pilot study
LA  - English
KW  - NCT04953442
KW  - adolescent
KW  - adolescent health
KW  - adolescent obesity
KW  - article
KW  - clinical article
KW  - controlled study
KW  - feasibility study
KW  - female
KW  - health disparity
KW  - Hispanic
KW  - human
KW  - male
KW  - non insulin dependent diabetes mellitus
KW  - pilot study
KW  - practice guideline
KW  - randomized controlled trial
KW  - risk reduction
N2  - Background: Poor physical activity (PA) and sleep behaviors in Hispanic adolescents contributes to increased risk for type 2 diabetes. Commonly owned digital devices and services like smartphones and text-messaging are highly used among adolescents and are promising intervention tools for reaching this age group. Personal activity trackers assess activity and sleep, making them ideal tools for addressing these behaviors. We propose to examine the feasibility of a 12-week intervention that uses theoretically grounded text messages and a Fitbit device to improve PA and sleep among Hispanic adolescents with obesity, as compared to a wait-list control group with a Fitbit device only. Methods: Participants (N = 48; 14–16 years) will be randomized (1:1) to the intervention or wait-list control group. Youth in the intervention will receive a Fitbit Charge 5 and daily text messages. Youth in the wait-list control group will receive a Fitbit Charge 5 and information on PA and sleep guidelines. Results: Feasibility will be examined by collecting process evaluation data on the following criteria: (1) recruit 48 Hispanic adolescents 14–16 years; (2) retain 85% of participants for post-assessments; (3) Fitbit wear ≥4 days/week and respond to 80% of text messages when prompted; (4) ≤10% technical issues; and (5) obtain 80% satisfaction from participants. Discussion: This study will advance our knowledge on the feasibility of digital prevention strategies to promote PA and sleep behaviors to reduce T2D risk among Hispanic youth. If feasible, this approach has the potential to be a scalable, cost-effective diabetes prevention strategy among high-risk youth. Trial registration: NCT04953442, registered on July 8, 2021.
ER  - 

TY  - JOUR
M3  - Article
Y1  - 2023
VL  - 28
IS  - 2
SP  - 525
EP  - 540
SN  - 1461-7021
JF  - Clinical child psychology and psychiatry
JO  - Clin Child Psychol Psychiatry
UR  - https://www-embase-com-443.webvpn.cams.tsgvip.top/search/results?subaction=viewrecord&id=L638075654&from=export
U2  - L638075654
C5  - 35608457
DB  - Medline
U3  - 2022-05-30
U4  - 2023-03-23
L2  - https://dx-doi-org.webvpn.cams.tsgvip.top/10.1177/13591045221092885
DO  - 10.1177/13591045221092885
A1  - Uebelacker, L.A.
A1  - Wolff, J.C.
A1  - Guo, J.
A1  - Conte, K.
A1  - Tremont, G.
A1  - Kraines, M.
A1  - O'Keeffe, B.
A1  - Fristad, M.A.
A1  - Yen, S.
M1  - (Uebelacker L.A.; Wolff J.C.; Guo J.; Tremont G.; Kraines M.; Yen S.) Department of Psychiatry and Human Behavior, Alpert Medical School of Brown University, Providence, RI, United States
M1  - (Uebelacker L.A.; Kraines M.; O'Keeffe B.) Butler Hospital, Providence, RI, United States
M1  - (Wolff J.C.; Conte K.; Tremont G.) Rhode Island Hospital, Providence, RI, United States
M1  - (Fristad M.A.) Nationwide Children's Hospital/The Ohio State University, Columbus, OH, United States
M1  - (Yen S.) Massachusetts Mental Health Center at Beth Israel Deaconess Medical Center/Harvard Medical School, Boston, MA, United States
T1  - Assessing feasibility and acceptability of yoga and group CBT for adolescents with depression: A pilot randomized clinical trial
LA  - English
KW  - adolescent
KW  - cognitive behavioral therapy
KW  - controlled study
KW  - depression
KW  - feasibility study
KW  - human
KW  - pilot study
KW  - randomized controlled trial
KW  - yoga
N2  - PURPOSE: Given increasing rates of depression in adolescents, there is a clear need for innovative treatments. In this pilot randomized clinical trial, we assessed acceptability and feasibility of two group-based interventions: yoga and cognitive-behavioral therapy (CBT). The goal of this work is to prepare for a future fully powered randomized trial to test the hypothesis that yoga is not inferior to an established adolescent depression treatment, namely, group CBT. METHODS: We enrolled 42 adolescents with elevated depression symptoms. Participants were randomly assigned to a 12-week group-based intervention, yoga or CBT. We had a priori feasibility and acceptability targets, including for recruitment rate, retention rate, expectancy, credibility, program satisfaction, class attendance, engagement in home practice, and instructor/leader manual adherence. We assessed adverse events, and within-subject changes in outcomes (depression, anxiety, impairment, sleep disturbance) and possible mediators (mindfulness, self-compassion). RESULTS: Both interventions met most acceptability and feasibility targets. The only target not met related to low engagement in home practice. Participants within each study arm showed decreased depression symptoms over time and increased self-compassion. CONCLUSIONS: A yoga intervention appears to be acceptable and feasible to adolescents with depression. However, it may be challenging for this group to engage in unstructured home practice.
ER  - 

TY  - JOUR
M3  - Conference Abstract
Y1  - 2023
VL  - 7
SP  - 25
EP  - 26
SN  - 2572-9241
JF  - HemaSphere
JO  - HemaSphere
UR  - https://www-embase-com-443.webvpn.cams.tsgvip.top/search/results?subaction=viewrecord&id=L641463629&from=export
U2  - L641463629
DB  - Embase
U4  - 2023-06-07
L2  - https://dx-doi-org.webvpn.cams.tsgvip.top/10.1097/01.HS9.0000928316.42924.af
DO  - 10.1097/01.HS9.0000928316.42924.af
A1  - Minniti, C.
A1  - Fields, M.E.
A1  - King, A.A.
A1  - Shah, N.
A1  - Purdie, D.
A1  - Andemariam, B.
M1  - (Minniti C.; Fields M.E.; King A.A.; Shah N.; Purdie D.; Andemariam B.)
AD  - C. Minniti
T1  - OVERVIEW OF THE VOXELOTOR POST-APPROVAL CLINICAL RESEARCH PROGRAM
LA  - English
KW  - placebo
KW  - voxelotor
KW  - adolescent
KW  - adult
KW  - anemia
KW  - brain blood flow
KW  - child
KW  - clinical research
KW  - clinical trial
KW  - cognition
KW  - complication
KW  - conference abstract
KW  - controlled study
KW  - drug safety
KW  - drug therapy
KW  - drug tolerability
KW  - female
KW  - flow rate
KW  - health care utilization
KW  - hemodynamics
KW  - human
KW  - infant
KW  - leg ulcer
KW  - male
KW  - morbidity
KW  - mortality
KW  - multiple drug dose
KW  - national health organization
KW  - observational study
KW  - pediatric patient
KW  - pharmacokinetics
KW  - physical activity
KW  - population research
KW  - postmarketing surveillance
KW  - prevention
KW  - quality of life
KW  - randomized controlled trial
KW  - school child
KW  - sickle cell anemia
KW  - sleep quality
KW  - transcranial doppler
KW  - wrist
N2  - Background: Voxelotor, a sickle hemoglobin polymerization inhibitor, is approved in the United States for the treatment of sickle cell disease (SCD) in adults and pediatric patients 4 years of age and older, and in the European Union, United Arab Emirates, Oman, and Great Britain for adult and pediatric patients 12 years of age and older. Efficacy and safety data from the randomized, placebo-controlled HOPE trial demonstrated the effectiveness and durability of voxelotor in increasing hemoglobin (Hb) levels and reducing markers of hemolysis in adults and adolescents. Support for the use of voxelotor in children aged 4 to <12 years was provided by the open-label HOPE-KIDS 1 trial. Due to its mechanism of action, voxelotor has the potential to alter disease pathogenesis and mitigate disease-associated morbidity and mortality. Further research is needed to more clearly understand the role of voxelotor in preventing complications of SCD, reducing healthcare utilization, and improving quality of life. Aims: To establish a more thorough understanding of the impact of voxelotor on SCD, a wide-ranging post-approval clinical research program is underway and described herein. Methods: Eight GBT-sponsored post-approval studies of voxelotor are either currently active or have completed, with results pending. Two observational studies, 1 retrospective (RETRO) and 1 prospective (PROSPECT), are evaluating the effect of voxelotor in real-world settings. ActIVe is an interventional, open-label, single-group study evaluating the effect of voxelotor on daily physical activity and sleep quality, as measured by a wrist-worn device, in patients with SCD and chronic, moderate anemia. HOPE-KIDS 1 Part D is an open-label, multiple-dose trial evaluating the safety, tolerability, and pharmacokinetics of voxelotor in infants and young children with SCD. The 4 remaining studies are randomized, placebo-controlled studies: RESOLVE is evaluating the effects of voxelotor on the resolution of leg ulcers in patients with SCD; the Neurocognitive Function study is assessing the treatment effects of voxelotor on neurocognitive function, as assessed by the National Institutes of Health Toolbox Cognition Module of executive abilities in children and adolescents with SCD; the Cerebral Hemodynamics study is evaluating the impact of voxelotor treatment on cerebral blood flow in adults and adolescents with SCD; and HOPE-KIDS 2 is a post-approval confirmatory study evaluating the effect of voxelotor on transcranial Doppler flow velocity in pediatric patients with SCD. An overview of patient populations, study arms, and key endpoints for each of the voxelotor post-approval studies is provided in the Table. Results: RETRO recently completed data collection, and analyses are currently underway. All other trials are ongoing, with results expected to be released in late 2022 through 2029. Summary/Conclusion: The current post-approval clinical research plan for voxelotor represents a methodologically diverse set of studies, mixing real-world evidence with randomized, controlled trials. The data generated from these studies are expected to further guide clinicians and patients regarding the clinical use of voxelotor for people with SCD.
ER  - 

TY  - JOUR
M3  - Article
Y1  - 2023
VL  - 10
IS  - 3
SN  - 2227-9067
JF  - Children
JO  - Child.
UR  - https://www-embase-com-443.webvpn.cams.tsgvip.top/search/results?subaction=viewrecord&id=L2022281440&from=export
U2  - L2022281440
DB  - Embase
U3  - 2023-09-08
L2  - https://dx-doi-org.webvpn.cams.tsgvip.top/10.3390/children10030538
DO  - 10.3390/children10030538
A1  - Olvera, N.
A1  - Hein, S.
A1  - Matthews-Ewald, M.
A1  - Zhang, R.
A1  - Scherer, R.
M1  - (Olvera N., nolvera@central.uh.edu; Zhang R.) Department of Psychological, Health, and Learning Sciences, University of Houston, Houston, TX, United States
M1  - (Hein S.) Department of Education and Psychology, Free University Berlin, Berlin, Germany
M1  - (Matthews-Ewald M.) Creative Research Solutions, LLC, Snellville, GA, United States
M1  - (Scherer R.) Sports & Fitness, University of Houston-Downtown, Houston, TX, United States
AD  - N. Olvera, Department of Psychological, Health, and Learning Sciences, University of Houston, Houston, TX, United States
T1  - Lace Up and Mindfulness: A Randomized Controlled Trial Intervention to Reduce Emotional Eating, Anxiety, and Sleep Disturbances in Latinx and Black Youth
LA  - English
KW  - accelerometer
KW  - analysis of covariance
KW  - anxiety
KW  - article
KW  - body fat percentage
KW  - breathing
KW  - child
KW  - controlled study
KW  - cultural factor
KW  - demographics
KW  - diet
KW  - emotional eating
KW  - exercise
KW  - female
KW  - food intake
KW  - health
KW  - Hispanic
KW  - human
KW  - kickboxing
KW  - major clinical study
KW  - meditation
KW  - mindfulness
KW  - physical activity
KW  - randomized controlled trial
KW  - school child
KW  - sleep disorder
KW  - sleep latency
KW  - yoga
N2  - This study assessed the effects of a 12-week afterschool mindfulness-based diet and exercise intervention on mental and physical health in Latinx and Black youth. One hundred forty-eight boys and girls (average age = 10.1 years, SD = 1.3 years; 52% girls; 72.3% Latinx) were randomized to either the experimental group (n = 80) or the control group (n = 68). The experimental group participants engaged in fitness yoga, kickboxing, and/or spinning sessions, and mindfulness practices (e.g., breathing, meditation, and mindful eating) twice per week for 12 weeks. The control group participants engaged in a recreational play session once per week for 12 weeks. All participants completed surveys (demographics, acculturation, anxiety, emotional eating, sleep, and food intake) and had their height, weight, and percent body fat measured pre- and post-intervention. Participants wore an accelerometer for 7 days pre- and post-intervention. Repeated measures analysis of covariance indicated that the experimental group participants reported lower scores in emotional eating, anxiety, and sleep latency post-intervention compared to the control group participants. Conversely, no significant differences were observed in physical activity between the experimental and control group participants post-intervention. These findings indicate that a mindfulness-based intervention has a positive effect on emotional eating, anxiety, and sleep latency among youth of color.
ER  - 

TY  - GEN
M3  - Preprint
Y1  - 2023
JF  - medRxiv
JO  - medRxiv
UR  - https://www-embase-com-443.webvpn.cams.tsgvip.top/search/results?subaction=viewrecord&id=L2023146947&from=export
U2  - L2023146947
U4  - 2023-03-23
L2  - https://dx-doi-org.webvpn.cams.tsgvip.top/10.1101/2023.02.11.23285793
DO  - 10.1101/2023.02.11.23285793
A1  - Van de Winckel, A.
A1  - Carpentier, S.T.
A1  - Deng, W.
A1  - Zhang, L.
A1  - Philippus, A.
A1  - Monden, K.R.
A1  - Battaglino, R.
A1  - Morse, L.R.
M1  - (Van de Winckel A., avandewi@umn.edu) Division of Physical Therapy, Division of Rehabilitation Science, Department of Rehabilitation Medicine, Medical School, University of Minnesota, United States
M1  - (Carpentier S.T.; Deng W.) Division of Rehabilitation Science, Department of Rehabilitation Medicine, Medical School, University of Minnesota, United States
M1  - (Zhang L.) Division of Biostatistics, School of Public Health, University of Minnesota, United States
M1  - (Philippus A.; Monden K.R.; Battaglino R.; Morse L.R.) Department of Rehabilitation Medicine, Medical School, University of Minnesota, United States
AD  - A. Van de Winckel, Division of Physical Therapy, Division of Rehabilitation Science, Department of Rehabilitation Medicine, Medical School, University of Minnesota, 420 Delaware St SE (MMC 388), Rm 311, Minneapolis, MN, United States
T1  - Using remotely delivered Spring Forest QigongTM to reduce neuropathic pain in adults with spinal cord injury: A non-randomized controlled trial
LA  - English
KW  - adolescent
KW  - adult
KW  - analgesia
KW  - clinical article
KW  - controlled clinical trial
KW  - controlled study
KW  - daily life activity
KW  - feasibility study
KW  - female
KW  - follow up
KW  - forest
KW  - human
KW  - human tissue
KW  - imagery
KW  - male
KW  - middle aged
KW  - mood
KW  - muscle spasm
KW  - neuropathic pain
KW  - numeric rating scale
KW  - outcome assessment
KW  - pain intensity
KW  - Patient Health Questionnaire 9
KW  - preliminary data
KW  - qigong
KW  - self report
KW  - sleep
KW  - spinal cord injury
KW  - spring
KW  - videorecording
N2  - Importance: The manuscript proposes the feasibility and potential of a remote Qigong intervention to reduce neuropathic pain in adults with spinal cord injury (SCI)-related neuropathic pain. Objective: We determined the feasibility and estimates of efficacy of a remotely delivered Qigong intervention in adults with SCI-related neuropathic pain. Design: This is a non-randomized controlled trial with outcomes assessed at baseline-, 6- and 12-weeks of Qigong practice, and at 6-weeks and 1-year follow-up. Setting: Completely remote clinical trial. Participants: Adults with SCI-related neuropathic pain, with SCI ≥3 months, with complete or incomplete SCI, and highest neuropathic pain level of >3 on the Numeric Pain Rating Scale (NPRS). We used nationwide volunteer sampling. We recruited 23 adults with chronic SCI (7/2021-2/2022). Eighteen participants started the study and completed all study components, including the 6-week follow-up. Twelve participants completed the 1-year follow-up assessment. Intervention: Participants practiced the Spring Forest QigongTM “Five Element Healing Movements” with an online video by combining movement with kinesthetic imagery, at least 3x/week for 12 weeks. Main Outcome(s) and Measure(s): To address the feasibility outcome and track adherence, the website automatically monitored the days and duration that the Qigong video was played. Self-report neuropathic pain intensity and SCI-related symptoms such as spasms, functional performance, mood, and body appreciation were also collected. Results: Eighteen participants, 60±12 years of age, 15±11 years post-SCI had a highest baseline neuropathic pain of 7.94±2.33 on the NPRS, which was reduced to 4.17±3.07 after 12 weeks of Qigong practice (Cohen’s d=1.75). This pain relief remained at 6-week and 1-year follow-ups. Participants reported reduced spasm frequency (change score 1.17±1.20, d=0.98) and severity (0.72±1.02, d=0.71), and reduced interference of neuropathic pain on mood (3.44±2.53, d=1.36), sleep (3.39±2.40, d=1.41), and daily activities (3.17±2.77, d=1.14). They had a greater ability to perform functional activities (Patient Specific Functional Scale, 6.68±3.07, d=2.18) and had improved mood (Patient Health Questionnaire-9, 2.33±3.31, d=0.70). Conclusions and Relevance: Our preliminary data demonstrate the feasibility of Qigong practice in adults with SCI-related neuropathic pain and promising results of neuropathic pain relief and improvement in SCI-related symptoms after Qigong practice.
ER  - 

TY  - JOUR
M3  - Article
Y1  - 2023
VL  - 11
SN  - 2296-2360
JF  - Frontiers in Pediatrics
JO  - Front. Pediatr.
UR  - https://www-embase-com-443.webvpn.cams.tsgvip.top/search/results?subaction=viewrecord&id=L2026648678&from=export
U2  - L2026648678
DB  - Embase
U3  - 2023-11-24
U4  - 2023-12-06
L2  - https://dx-doi-org.webvpn.cams.tsgvip.top/10.3389/fped.2023.1154015
DO  - 10.3389/fped.2023.1154015
A1  - Scheffers, L.E.
A1  - Helbing, W.A.
A1  - Pereira, T.
A1  - Walet, S.
A1  - Utens, E.M.W.J.
A1  - Dulfer, K.
A1  - van den Berg, L.E.
M1  - (Scheffers L.E.; Helbing W.A.; Pereira T.) Department of Paediatrics, Division of Paediatric Cardiology, Erasmus MC Sophia Children’s Hospital, Rotterdam, Netherlands
M1  - (Scheffers L.E.) Department of Paediatrics, Division of Gastroenterology, Erasmus MC Sophia Children’s Hospital, Rotterdam, Netherlands
M1  - (Scheffers L.E.) Respiratory Medicine and Allergology, Department of Paediatrics, University Medical Center, Erasmus MC Sophia Children’s Hospital, Rotterdam, Netherlands
M1  - (Scheffers L.E.) Department of Paediatrics, Center for Lysosomal and Metabolic Diseases, Erasmus MC, Rotterdam, Netherlands
M1  - (Walet S.) Division of Dietetics, Department of Internal Medicine, Erasmus MC, Rotterdam, Netherlands
M1  - (Utens E.M.W.J.) Department of Child and Adolescent Psychiatry/Psychology, Erasmus MC Sophia Children’s Hospital, Rotterdam, Netherlands
M1  - (Utens E.M.W.J.) Research Institute of Child Development and Education, University of Amsterdam, Amsterdam, Netherlands
M1  - (Utens E.M.W.J.) Department of Child and Adolescent Psychiatry, Amsterdam University Medical Center/Levvel, Amsterdam, Netherlands
M1  - (Dulfer K.) Intensive Care Unit, Department of Paediatrics and Paediatric Surgery, Erasmus Medical Centre Sophia Children’s Hospital, Rotterdam, Netherlands
M1  - (van den Berg L.E., l.e.m.vandenberg@erasmusmc.nl) Department of Orthopedics and Sports Medicine, Erasmus MC, Rotterdam, Netherlands
AD  - L.E. van den Berg, Department of Orthopedics and Sports Medicine, Erasmus MC, Rotterdam, Netherlands
T1  - A 12-week lifestyle intervention: effects on fatigue, fear, and nutritional status in children with a Fontan circulation
LA  - English
KW  - plethysmograph
KW  - thermometer
KW  - antithrombocytic agent
KW  - antivitamin K
KW  - beta adrenergic receptor blocking agent
KW  - dipeptidyl carboxypeptidase inhibitor
KW  - diuretic agent
KW  - adolescent
KW  - article
KW  - body composition
KW  - body fat
KW  - caloric intake
KW  - cardiopulmonary exercise test
KW  - child
KW  - clinical article
KW  - controlled study
KW  - crossover procedure
KW  - dietary intake
KW  - energy expenditure
KW  - fatigue
KW  - female
KW  - Fontan procedure
KW  - heart single ventricle
KW  - human
KW  - indirect calorimetry
KW  - lifestyle
KW  - male
KW  - nutritional status
KW  - outcome assessment
KW  - plethysmography
KW  - randomized controlled trial
KW  - reference value
KW  - resistance training
KW  - school child
KW  - skinfold
KW  - skinfold thickness
KW  - training
N2  - Introduction: Children and adolescents with a Fontan circulation are less physically active compared to healthy peers. In the current study, effects of a 12-week lifestyle intervention on fatigue, fears regarding exercise, caloric intake, rest energy expenditure (REE), and body composition were measured in children with a Fontan circulation. Methods: This study was a semi-cross-over randomized controlled trial. The lifestyle intervention consisted of a 12-week high-weight resistance training (three supervised training sessions a week) supported by high-protein diet (>2 g/kg) and tailored recommended caloric intake. Fatigue (measured by the validated PedsQol Multidimensional Fatigue Scale), fears regarding exercise (measured on a fear thermometer), REE (measured using indirect calorimetry), caloric intake and body composition using air displacement plethysmography, and four-skinfold method were measured before and after the intervention and control period. Results: Twenty-seven pediatric Fontan patients, median age 12.9 years (IQR: 10.5–16.2), of the included 28 patients successfully completed the program. Before training, both child- and parent-reported levels of fatigue were significantly worse on all domains (general, sleep/rest, and cognitive fatigue) compared to healthy peers. After training, parent-reported fatigue significantly improved on the general and cognitive fatigue domains [effect size +16 points (7–25), p < 0.001, and +10 points (2–17), p = 0.015, compared to the control period]. Before training, fear regarding exercise scored on the fear thermometer was low for both children and parents (median score 1 and 2, respectively, on a scale of 0–8). After training, child-reported fear decreased further compared to the control period [effect size −1.4 points (−2.3 to −0.6), p = 0.001]. At baseline, children had increased REE +12% compared to reference values, which did not change after exercise. Children ate an average of 637 calories below recommended intake based on REE, caloric deficit became smaller after the intervention, and protein intake increased compared to the control period [−388 calories (−674 to −102), p = 0.008, and +15 g (0.4–30), p = 0.044]. Body fat percentage did not change significantly. Conclusion: A 12-week lifestyle intervention improved parent-reported fatigue symptoms in the children, further decreased child-reported fears, and increased caloric and protein intake.
ER  - 

TY  - JOUR
M3  - Article
Y1  - 2023
VL  - 20
IS  - 3
SN  - 1660-4601
SN  - 1661-7827
JF  - International Journal of Environmental Research and Public Health
JO  - Int. J. Environ. Res. Public Health
UR  - https://www-embase-com-443.webvpn.cams.tsgvip.top/search/results?subaction=viewrecord&id=L2021561601&from=export
U2  - L2021561601
C5  - 36767122
DB  - Embase
DB  - Medline
U3  - 2023-02-16
U4  - 2023-02-28
L2  - https://dx-doi-org.webvpn.cams.tsgvip.top/10.3390/ijerph20031754
DO  - 10.3390/ijerph20031754
A1  - Bonnesen, C.T.
A1  - Thygesen, L.C.
A1  - Rod, N.H.
A1  - Toftager, M.
A1  - Madsen, K.R.
A1  - Jensen, M.P.
A1  - Rosing, J.A.
A1  - Wehner, S.K.
A1  - Due, P.
A1  - Krølner, R.F.
M1  - (Bonnesen C.T., catb@sdu.dk; Thygesen L.C.; Madsen K.R.; Jensen M.P.; Rosing J.A.; Wehner S.K.; Due P.; Krølner R.F.) National Institute of Public Health, University of Southern Denmark, Copenhagen, Denmark
M1  - (Rod N.H.) Section of Epidemiology, Department of Public Health, University of Copenhagen, Copenhagen, Denmark
M1  - (Toftager M.) Department of Sports Science and Clinical Biomechanics, University of Southern Denmark, Odense, Denmark
AD  - C.T. Bonnesen, National Institute of Public Health, University of Southern Denmark, Copenhagen, Denmark
T1  - Preventing Stress among High School Students in Denmark through the Multicomponent Healthy High School Intervention—The Effectiveness at First Follow-Up
LA  - English
KW  - mobile application
KW  - smartphone
KW  - adolescent
KW  - article
KW  - controlled study
KW  - Denmark
KW  - female
KW  - follow up
KW  - high school
KW  - high school student
KW  - human
KW  - intention to treat analysis
KW  - linear regression analysis
KW  - male
KW  - meal
KW  - peer group
KW  - Perceived Stress Scale
KW  - physical activity
KW  - physiological stress
KW  - program effectiveness
KW  - questionnaire
KW  - school based intervention
KW  - security
KW  - sleep
KW  - wellbeing
KW  - workshop
N2  - Stress is a widespread phenomenon and young people especially are experiencing high levels of stress. School-related factors are the most frequently self-reported stressors among adolescents, but few interventions have targeted the school environment. This study evaluated the effectiveness of the Healthy High School (HHS) intervention on stress at a 9-month follow-up. The study included 5201 first-year high school students (~16 years) in Denmark. Participating schools were randomized into the HHS intervention (N = 15) or control group (N = 15). Baseline measurements were conducted in August 2016 and the follow-up was conducted in May 2017. The intervention was designed to promote well-being (primary outcome) by focusing on physical activity, meals, sleep, sense of security, and stress (secondary outcomes). The intervention comprised: structural initiatives at the school level; a teaching material; peer-led innovation workshops; and a smartphone app. The 10-item Perceived Stress Scale was used to measure stress. Intervention effects on perceived stress were estimated using an intention-to-treat approach with multiple imputations of missing data and multilevel general linear regression modelling. A total of 4577 students answered the baseline questionnaire. No statistically significant difference was found in stress between students at intervention and control schools at the follow-up (mean score: 16.7 versus 16.7, adjusted b = 0.42, 95% CI: −0.16;1.00). The HHS Study is one of the first large randomized controlled trials targeting school environmental stressors. Potential implementation failures and the failures of the program theory are discussed.
ER  - 

TY  - JOUR
M3  - Article
Y1  - 2023
VL  - 45
IS  - 1
SP  - 50
EP  - 53
SN  - 1809-452X
SN  - 1516-4446
JF  - Brazilian Journal of Psychiatry
JO  - Brazilian Journal of Psychiatry
UR  - https://www-embase-com-443.webvpn.cams.tsgvip.top/search/results?subaction=viewrecord&id=L2023131339&from=export
U2  - L2023131339
C5  - 36049141
DB  - Embase
DB  - Medline
U3  - 2023-03-29
U4  - 2023-04-13
L2  - https://dx-doi-org.webvpn.cams.tsgvip.top/10.47626/1516-4446-2022-2679
DO  - 10.47626/1516-4446-2022-2679
A1  - Polanczyk, G.V.
A1  - Fatori, D.
A1  - Zuccolo, P.
A1  - Xavier, M.O.
A1  - Matijasevich, A.
M1  - (Polanczyk G.V.; Fatori D., daniel.fatori@gmail.com; Zuccolo P.) Departamento de Psiquiatria, Faculdade de Medicina da Universidade de São Paulo (FMUSP), SP, São Paulo, Brazil
M1  - (Xavier M.O.) Programa de Pós-Graduac¸ão em Epidemiologia, Departamento de Medicina Social, Universidade Federal de Pelotas (UFPel), SP, São Paulo, Brazil
M1  - (Matijasevich A.) Departamento de Medicina Preventiva, FMUSP, SP, São Paulo, Brazil
AD  - D. Fatori, Rua Dr. Ovídio Pires de Campos, 785, Cerqueira César, SP, São Paulo, Brazil
T1  - Smartphone-assisted online brief cognitive behavioral therapy to treat maternal depression: findings of a randomized controlled trial
LA  - English
KW  - NCT04495166
KW  - smartphone
KW  - adolescent
KW  - adult
KW  - anxiety
KW  - article
KW  - Beck Depression Inventory
KW  - child behavior
KW  - clinical assessment
KW  - Clinical Global Impression-improvement scale
KW  - clinical trial
KW  - cognitive behavioral therapy
KW  - controlled study
KW  - Edinburgh Postnatal Depression Scale
KW  - follow up
KW  - gamification
KW  - Generalized Anxiety Disorder Scale
KW  - gestational age
KW  - human
KW  - human experiment
KW  - international physical activity questionnaire short form
KW  - mental health
KW  - outcome assessment
KW  - Perceived Stress Scale
KW  - physical activity
KW  - physiological stress
KW  - postnatal depression
KW  - problem behavior
KW  - progeny
KW  - psychoeducation
KW  - psychological well-being scale
KW  - psychotherapist
KW  - psychotherapy
KW  - questionnaire
KW  - randomized controlled trial
KW  - sleep quality
KW  - sociodemographics
KW  - treatment response
KW  - wellbeing
N2  - Objective: To test the efficacy of smartphone-assisted online brief cognitive behavioral therapy (b-CBT) to treat maternal depression compared to online brief CBT plus an active control app. Methods: A randomized controlled trial was conducted. Assessments were performed at baseline (T0), midpoint (T1, week 4-5), post-treatment (T2, week 8), and follow-up (T3, 2-month postnatal follow-up) by blinded interviewers. The primary outcome was depression measured by the Edinburgh Postnatal Depression Scale (EPDS) at T2. We also assessed anxiety, stress, sleep quality, well-being, physical activity, treatment response, and offspring child behavior problems. Results: Eighty-one participants were randomized to the intervention (n=37) or active control (n=44) groups. Seventy-one participants completed the post-treatment assessment or reported primary outcome data. No differences were found between the intervention and active control groups regarding maternal depression or other mental health outcomes. Overall, we found large within-group effect sizes, with 80% of the total sample responding to treatment. Conclusions: Our data showed no difference between the groups, suggesting that adding apps to psychotherapy treatment may not enhance treatment effects on prenatal depression. A within-groups analysis showed that most participants with depression responded to treatment; however, future studies are needed to confirm whether this effect is related to factors other than the intervention.
ER  - 

TY  - JOUR
M3  - Article
Y1  - 2023
VL  - 55
IS  - 1
SN  - 1365-2060
SN  - 0785-3890
JF  - Annals of Medicine
JO  - Ann. Med.
UR  - https://www-embase-com-443.webvpn.cams.tsgvip.top/search/results?subaction=viewrecord&id=L2023866138&from=export
U2  - L2023866138
C5  - 37318119
DB  - Embase
DB  - Medline
U3  - 2023-06-28
U4  - 2023-07-11
L2  - https://dx-doi-org.webvpn.cams.tsgvip.top/10.1080/07853890.2023.2224048
DO  - 10.1080/07853890.2023.2224048
A1  - Masoud, A.E.
A1  - Shaheen, A.A.M.
A1  - Algabbani, M.F.
A1  - AlEisa, E.
A1  - AlKofide, A.
M1  - (Masoud A.E.) Pediatrics’ Physical Therapy Department, Aziziyyah Children’s Hospital, Jeddah, Saudi Arabia
M1  - (Shaheen A.A.M., ashaheen@ksu.edu.sa; Algabbani M.F.) Department of Health Rehabilitation Sciences, College of Applied Medical Sciences, King Saud University, Riyadh, Saudi Arabia
M1  - (Shaheen A.A.M., ashaheen@ksu.edu.sa) Basic Science Department, Cairo University, Cairo, Egypt
M1  - (AlEisa E.) Princess Nourah Bint Abdulrahman University, Riyadh, Saudi Arabia
M1  - (AlKofide A.) Department of Oncology, King Faisal University, Riyadh, Saudi Arabia
AD  - A.A.M. Shaheen, Department of Health Rehabilitation Sciences, College of Applied Medical Sciences, King Saud University, Riyadh, Saudi Arabia
T1  - Effectiveness of exergaming in reducing cancer-related fatigue among children with acute lymphoblastic leukemia: a randomized controlled trial
LA  - English
KW  - acute lymphoblastic leukemia
KW  - adolescent
KW  - article
KW  - cancer chemotherapy
KW  - cancer fatigue
KW  - child
KW  - clinical article
KW  - cognitive defect
KW  - controlled study
KW  - effect size
KW  - emotional stress
KW  - endurance
KW  - exergaming
KW  - fatigue
KW  - female
KW  - functional status
KW  - human
KW  - male
KW  - physical activity
KW  - practice guideline
KW  - preschool child
KW  - quality of life
KW  - questionnaire
KW  - randomized controlled trial
KW  - six minute walk test
KW  - sleep disorder
N2  - Background: Little is known about the effectiveness of the newly emerging technology of exergaming in reducing Cancer Related Fatigue (CRF). Objectives: The study’s primary aim was to examine the effectiveness of exergaming in reducing CRF; the secondary aims were to improve functional capacity/endurance and promote physical activity (PA) among children with acute lymphoblastic leukemia (ALL). Methods: In this Randomized Controlled Trial (RCT), 45 children aged 6–14 years were randomly assigned into group-I, n = 22, and group II, n = 23. Group-I played exergaming of moderate intensity for 60 min, twice a week for three weeks. Group II was given an instructional session regarding the benefits of PA with advice to practice PA for 60 min twice a week. CRF, functional capacity/endurance, and PA were measured using the pediatric quality of life multidimensional fatigue scale (Ped-QLMFS), six-minute walk test (6-MWT), and Godin-Shepard Leisure Time Physical Activity Questionnaire (QSLTPAQ) respectively. All measurements were taken thrice; in the first, third, and fifth weeks of intervention. Results: Group-I demonstrated a significant reduction of CRF, and a significant increase of functional capacity/endurance compared to group-II over the five weeks study period. The effect of time × intervention interaction was significant. Based on Cohen’s guidelines, CRF and functional capacity/endurance had large effect sizes (η 2 = 0.41, p =.00) and (η 2 = 0.27, p =.00) respectively. Conclusion: The protocol of exergaming used in this RCT effectively reduces CRF and promotes functional capacity/endurance and PA in children with ALL undergoing chemotherapy. It may provide an alternative treatment modality to decrease the healthcare load.Key messages Cancer-related fatigue (CRF) is described as physical exhaustion, sleep disturbance, emotional distress, and cognitive dysfunction. Exergaming reduces CRF and promotes functional capacity/endurance and physical activity in children with acute lymphoblastic leukemia undergoing chemotherapy. Exergaming may provide an alternative treatment modality to decrease the healthcare load.
ER  - 

TY  - JOUR
M3  - Article
Y1  - 2022
VL  - 13
IS  - s2
SN  - 2038-9930
SN  - 2038-9922
JF  - Journal of Public Health in Africa
JO  - J. Public Health Afr.
UR  - https://www-embase-com-443.webvpn.cams.tsgvip.top/search/results?subaction=viewrecord&id=L2018789723&from=export
U2  - L2018789723
DB  - Embase
U3  - 2022-12-15
U4  - 2022-12-28
L2  - https://dx-doi-org.webvpn.cams.tsgvip.top/10.4081/jphia.2022.2406
DO  - 10.4081/jphia.2022.2406
A1  - Adji, F.R.
A1  - Sofro, Z.M.
A1  - Hapsari, M.
M1  - (Adji F.R., fajarrachmanadji@gmail.com; Hapsari M.) Department of Nutrition, Nursing, and Public Health, Universitas Gadjah Mada, Indonesia
M1  - (Sofro Z.M.) Department of Physiology, Faculty of Medicine, Nursing, and Public Health, Universitas Gadjah Mada, Indonesia
AD  - F.R. Adji, Department of Nutrition, Faculty of Medicine, Nursing, and Public Health, Universitas Gadjah Mada, Indonesia
T1  - The effect of beetroot juice (Beta Vulgaris L.) supplemen-tation on ṼO2max of youth soccer athletes
LA  - English
KW  - alpha tocopherol
KW  - ascorbic acid
KW  - retinol
KW  - adolescent
KW  - adult
KW  - article
KW  - athlete
KW  - beetroot juice
KW  - body mass
KW  - body weight
KW  - breathing exercise
KW  - carbohydrate intake
KW  - controlled study
KW  - diet supplementation
KW  - exercise
KW  - hematocrit
KW  - human
KW  - human experiment
KW  - iron intake
KW  - male
KW  - marathon runner
KW  - normal human
KW  - oxidative stress
KW  - oxygen consumption
KW  - physical activity
KW  - physical performance
KW  - potassium intake
KW  - protein intake
KW  - resistance training
KW  - soccer
KW  - sodium intake
KW  - zinc intake
N2  - Soccer athletes’ performance is influ-enced by perfect ṼO2max. However, athletes often receive rigorous exercise without being supported by proper nutrition which can lead to oxidative stress. It is necessary to maintain performance by supplementing beetroot juice which contains betalains and inorganic nitrates so that oxidative stress can be controlled. This research is aimed to determine the effect of beetroot juice on the ṼO2max of soccer athletes. By using true experimental with randomized pre-test post-test control group design, 16 healthy males aged 16-19 years old were divided into two groups, treatment, and control. Data were analyzed by independent sample t-test and paired t-test. There is a significant difference in weight and body mass index (p<0.05). There is no significant difference in age, height, pre-body fat, post-body fat, ∆body fat, nutrition intake, school hours, sleep hours, and physical exercise as well as ṼO2max before and after intervention (p>0.05). There is a significant difference in ṼO2max change in both groups (p<0.05). Thus, both beetroot juice and placebo significantly affected the increase of ṼO2max levels in soccer athletes.
ER  - 

TY  - JOUR
M3  - Article
Y1  - 2022
VL  - 23
IS  - 1
SN  - 1745-6215
JF  - Trials
JO  - Trials
UR  - https://www-embase-com-443.webvpn.cams.tsgvip.top/search/results?subaction=viewrecord&id=L2015966536&from=export
U2  - L2015966536
C5  - 35473570
DB  - Embase
DB  - Medline
U3  - 2022-05-03
U4  - 2022-05-12
L2  - https://dx-doi-org.webvpn.cams.tsgvip.top/10.1186/s13063-022-06239-3
DO  - 10.1186/s13063-022-06239-3
A1  - Chrisman, S.P.D.
A1  - Bollinger, B.J.
A1  - Mendoza, J.A.
A1  - Palermo, T.M.
A1  - Zhou, C.
A1  - Brooks, M.A.
A1  - Rivara, F.P.
M1  - (Chrisman S.P.D., sara.chrisman@seattlechildrens.org; Bollinger B.J.; Mendoza J.A.; Palermo T.M.; Zhou C.; Rivara F.P.) Center for Child Health, Behavior and Development, Seattle Children’s Research Institute, PO Box 5371, CURE-03, Seattle, WA, United States
M1  - (Chrisman S.P.D., sara.chrisman@seattlechildrens.org; Mendoza J.A.; Rivara F.P.) Department of Pediatrics, University of Washington, Seattle, United States
M1  - (Mendoza J.A.) Fred Hutchinson Cancer Research Center, Seattle, United States
M1  - (Palermo T.M.) Department of Anesthesiology and Pain Medicine, University of Washington, Seattle, United States
M1  - (Brooks M.A.) University of Wisconsin, Madison, United States
AD  - S.P.D. Chrisman, Center for Child Health, Behavior and Development, Seattle Children’s Research Institute, PO Box 5371, CURE-03, Seattle, WA, United States
T1  - Mobile Subthreshold Exercise Program (MSTEP) for concussion: study protocol for a randomized controlled trial
LA  - English
KW  - NCT04688255
KW  - adolescent
KW  - adult
KW  - anxiety
KW  - article
KW  - avoidance behavior
KW  - concussion
KW  - controlled study
KW  - depression
KW  - exercise
KW  - exercise intensity
KW  - fear
KW  - health program
KW  - health survey
KW  - human
KW  - major clinical study
KW  - parent
KW  - physical activity
KW  - quality of life
KW  - randomized controlled trial
KW  - sleep quality
KW  - stretching
KW  - treatment outcome
N2  - Background: Subthreshold exercise, defined as aerobic exercise below the level that causes symptoms, has been utilized as a treatment for youth with persistent postconcussive symptoms (PPCS), but there is currently little evidence to guide use. In addition, prior studies of exercise for PPCS have all required multiple in-person visits. We developed a virtual approach for delivering subthreshold exercise to youth with PPCS called the Mobile Subthreshold Exercise Program (MSTEP), and we have now been funded to conduct a large national randomized controlled trial (RCT) to test its efficacy for reducing concussive symptoms and improving health-related quality of life. Methods: This investigation is an RCT comparing MSTEP to an active control. We will recruit 200 adolescents 11–18 years old with postconcussive symptoms persisting for at least 1 week but less than 1 year. Youth will be randomized to receive either 6 weeks of subthreshold exercise (MSTEP) or a stretching condition (control). Youth and parents will complete surveys of concussive symptoms at baseline, weekly during the intervention, and at 3 and 6 months. The primary outcomes will be trajectory of concussive symptoms and health-related quality of life over the 6 months of the study. Secondary outcomes will include depression, anxiety, and sleep quality. We will also assess potential mediators of treatment effects including moderate-vigorous physical activity and fear avoidance of concussive symptoms. Discussion: This multisite RCT of MSTEP will provide vital information regarding the efficacy of a virtually delivered subthreshold exercise program for youth with PPCS, and insight regarding potential mediators of treatment effects, including objectively measured physical activity and fear avoidance of concussive symptoms. Trial registration: ClinicalTrials.gov NCT04688255. Registered on December 29, 2020.
ER  - 

TY  - JOUR
M3  - Article
Y1  - 2022
VL  - 22
IS  - 1
SN  - 1471-244X
JF  - BMC Psychiatry
JO  - BMC Psychiatry
UR  - https://www-embase-com-443.webvpn.cams.tsgvip.top/search/results?subaction=viewrecord&id=L2016175605&from=export
U2  - L2016175605
C5  - 35501772
DB  - Embase
DB  - Medline
U3  - 2022-05-12
U4  - 2022-05-16
L2  - https://dx-doi-org.webvpn.cams.tsgvip.top/10.1186/s12888-022-03915-1
DO  - 10.1186/s12888-022-03915-1
A1  - Hanani, A.
A1  - Badrasawi, M.
A1  - Zidan, S.
A1  - Hunjul, M.
M1  - (Hanani A., a.hanani@najah.edu) Department of Public Health, Faculty of Medicine and Health Sciences, An-Najah National University, PO. Box 7, West Bank, Nablus, Palestine
M1  - (Badrasawi M.) Department of Nutrition and Food Technology, Faculty of Agriculture and Veterinary Medicine, An-Najah National University, PO. Box 7, West Bank, Tulkarm, Palestine
M1  - (Zidan S.) Department of Nutrition and Food Technology, Faculty of Agriculture, Hebron University, PO. Box 40, West Bank, Hebron, Palestine
M1  - (Hunjul M.) Medicine Program, Faculty of Medicine and Health Sciences, An-Najah National University, PO. Box 7, West Bank, Nablus, Palestine
AD  - A. Hanani, Department of Public Health, Faculty of Medicine and Health Sciences, An-Najah National University, PO. Box 7, West Bank, Nablus, Palestine
T1  - Effect of cognitive behavioral therapy program on mental health status among medical student in Palestine during COVID pandemic
LA  - English
KW  - TCTR20211029002
KW  - adolescent
KW  - adult
KW  - anxiety disorder
KW  - article
KW  - cognitive behavioral therapy
KW  - controlled study
KW  - coronavirus disease 2019
KW  - depression
KW  - female
KW  - General Health Questionnaire-12
KW  - human
KW  - major clinical study
KW  - male
KW  - medical student
KW  - Mediterranean diet
KW  - mental health
KW  - online system
KW  - outcome assessment
KW  - Palestine
KW  - pandemic
KW  - patient care
KW  - patient compliance
KW  - physical activity
KW  - randomized controlled trial
KW  - sample size
KW  - sleep time
KW  - social disability
KW  - structured questionnaire
KW  - therapy effect
KW  - treatment duration
N2  - Background: The COVID-19 pandemic had a profound psychological influence on everyone in society, and the impact it had on students, particularly medical students, cannot be underestimated. The main purpose of this study is to (1) determine the prevalence of mental disorders among medical students and their associated factors, and (2) examine the effectiveness of cognitive behavior therapy on mental health problems among medical students. Methods: Between March and May 2021, we conducted a randomized controlled study on two phases among medical students at An-Najah National University. Data were collected using an online questionnaire and the Arabic version of the 12-item General Health Questionnaire (GHQ-12). We also used the MEDAS tool to assess their Mediterranean Diet (MD) adherence. In the second phase, sixty-six students were recruited and assigned randomly to control and intervention groups. Intervention impact was assessed using 12-item General Health Questionnaire at two-time points; baseline, and 8 weeks post-intervention. The interventional model used was cognitive behavioral therapy, and the control group received no treatment. Results: A total of 329 students were included in the analysis of the first phase of the study. Approximately 28% of students had mental health problems. We found a significant relationship between good mental health status with a higher level of physical activity level, longer sleeping hours, and shorter entertainment time (p < 0.05). In the second phase of the study, a total of 91 students were included. Overall, using the CBT program showed a significant improvement in the outcome measures. At 8 weeks post-intervention, students had lower scores on total GHQ-12, depression, anxiety, and social dysfunction. Conclusion: These findings propose that adequate attention must be paid to the mental health of medical students and that CBT programs can be used for the management of mental health problems among medical students.
ER  - 

TY  - JOUR
M3  - Article
Y1  - 2022
VL  - 23
IS  - 1
SN  - 1745-6215
JF  - Trials
JO  - Trials
UR  - https://www-embase-com-443.webvpn.cams.tsgvip.top/search/results?subaction=viewrecord&id=L2018331068&from=export
U2  - L2018331068
C5  - 35871013
DB  - Embase
DB  - Medline
U3  - 2022-08-02
U4  - 2022-12-28
L2  - https://dx-doi-org.webvpn.cams.tsgvip.top/10.1186/s13063-022-06525-0
DO  - 10.1186/s13063-022-06525-0
A1  - Ziser, K.
A1  - Junne, F.
A1  - Herschbach, A.
A1  - Martus, P.
A1  - Jacoby, J.
A1  - Stuber, F.
A1  - Rahmani Azad, Z.
A1  - Mack, I.
A1  - Weiland, A.
A1  - Krauß, I.
A1  - Greule, C.
A1  - Sudeck, G.
A1  - Kastner, L.
A1  - Zurstiege, G.
A1  - Hoell, A.
A1  - Bethge, W.
A1  - Sammet, T.
A1  - Schliesing, O.
A1  - Zipfel, S.
A1  - Ehehalt, S.
A1  - Giel, K.E.
M1  - (Ziser K., katrin.ziser@med.uni-tuebingen.de; Junne F.; Herschbach A.; Stuber F.; Rahmani Azad Z.; Mack I.; Weiland A.; Zipfel S.; Giel K.E.) Department of Psychosomatic Medicine and Psychotherapy, Medical University Hospital Tuebingen, Tuebingen, Germany
M1  - (Ziser K., katrin.ziser@med.uni-tuebingen.de; Herschbach A.; Stuber F.; Rahmani Azad Z.; Mack I.; Weiland A.; Zipfel S.; Giel K.E.) Centre of Excellence for Eating Disorders Tuebingen (KOMET), Tuebingen, Germany
M1  - (Junne F.) Department of Psychosomatic Medicine and Psychotherapy, Otto von Guericke University Magdeburg, Magdeburg, Germany
M1  - (Martus P.; Jacoby J.) Institute of Clinical Epidemiology and Applied Biometry, Medical Faculty, University of Tuebingen, Tuebingen, Germany
M1  - (Krauß I.; Greule C.) Department of Sports Medicine, Medical University Hospital Tuebingen, Tuebingen, Germany
M1  - (Sudeck G.; Kastner L.) Institute of Sports Science, University of Tuebingen, Tuebingen, Germany
M1  - (Zurstiege G.) Insitute of Media Studies, University of Tuebingen, Tuebingen, Germany
M1  - (Hoell A.) Clinic for Psychiatry and Psychotherapy, Central Institute of Mental Health, Medical Faculty Mannheim, University of Heidelberg, Mannheim, Germany
M1  - (Bethge W.) Center for Clinical Trials, Medical Faculty, University of Tuebingen, Tuebingen, Germany
M1  - (Sammet T.) Ministry of Social Affairs, Health and Integration Baden-Wuerttemberg, Stuttgart, Germany
M1  - (Schliesing O.) CES Computer Educations Systems GmbH, Heidelberg, Germany
M1  - (Ehehalt S.) Public Health Department of Stuttgart, Stuttgart, Germany
AD  - K. Ziser, Department of Psychosomatic Medicine and Psychotherapy, Medical University Hospital Tuebingen, Tuebingen, Germany
T1  - Supporting families to achieve a healthy weight development for their child with overweight/obesity using the STARKIDS intervention: study protocol for a cluster-randomized controlled trial
LA  - English
KW  - DRKS00022813
KW  - article
KW  - body growth
KW  - body mass
KW  - body weight
KW  - clinical article
KW  - controlled study
KW  - counseling
KW  - diet
KW  - drinking behavior
KW  - eating habit
KW  - family
KW  - feeding behavior
KW  - female
KW  - Germany
KW  - health care
KW  - health care system
KW  - health insurance
KW  - healthy weight development
KW  - human
KW  - major clinical study
KW  - male
KW  - medical assistant
KW  - multicenter study
KW  - obesity
KW  - outcome assessment
KW  - pediatrics
KW  - physical activity
KW  - physiological stress
KW  - proof of concept
KW  - quality of life
KW  - questionnaire
KW  - randomized controlled trial
KW  - sleep pattern
KW  - social media
KW  - statistical analysis
KW  - telehealth
KW  - training
KW  - World Health Organization
[truncated: 886,148 more chars]
