# Supplementary material for: Effects of exercise interventions on sleep quality in adolescents: a systematic review and meta-analysis
Source: Front Public Health. 2025 Sep 3;13:1623506. doi: 10.3389/fpubh.2025.1623506 (PMC12452866; doi:10.3389/fpubh.2025.1623506)
Supplement: Supplementary file 1 [file Data_Sheet_1.ZIP › Literature Search Record/pubmed-304-set.nbib]

PMID- 31237569
OWN - NLM
STAT- MEDLINE
DCOM- 20200129
LR  - 20200225
IS  - 2291-5222 (Print)
IS  - 2291-5222 (Electronic)
IS  - 2291-5222 (Linking)
VI  - 7
IP  - 6
DP  - 2019 Jun 25
TI  - Efficacy of the Mindfulness Meditation Mobile App "Calm" to Reduce Stress Among 
      College Students: Randomized Controlled Trial.
PG  - e14273
LID - 10.2196/14273 [doi]
LID - e14273
AB  - BACKGROUND: College students experience high levels of stress. Mindfulness 
      meditation delivered via a mobile app may be an appealing, efficacious way to 
      reduce stress in college students. OBJECTIVE: We aimed to test the initial 
      efficacy and sustained effects of an 8-week mindfulness meditation mobile 
      app-Calm-compared to a wait-list control on stress, mindfulness, and 
      self-compassion in college students with elevated stress. We also explored the 
      intervention's effect on health behaviors (ie, sleep disturbance, alcohol 
      consumption [binge drinking], physical activity, and healthy eating [fruit and 
      vegetable consumption]) and the feasibility and acceptability of the app. 
      METHODS: This study was a randomized, wait-list, control trial with assessments 
      at baseline, postintervention (8 weeks), and at follow-up (12 weeks). 
      Participants were eligible if they were current full-time undergraduate students 
      and (1) at least 18 years of age, (2) scored ≥14 points on the Perceived Stress 
      Scale, (3) owned a smartphone, (4) were willing to download the Calm app, (5) 
      were willing to be randomized, and (7) were able to read and understand English. 
      Participants were asked to meditate using Calm at least 10 minutes per day. A P 
      value ≤.05 was considered statistically significant. RESULTS: A total of 88 
      participants were included in the analysis. The mean age (SD) was 20.41 (2.31) 
      years for the intervention group and 21.85 (6.3) years for the control group. 
      There were significant differences in all outcomes (stress, mindfulness, and 
      self-compassion) between the intervention and control groups after adjustment for 
      covariates postintervention (all P<.04). These effects persisted at follow-up 
      (all P<.03), except for the nonreacting subscale of mindfulness (P=.08). There 
      was a significant interaction between group and time factors in perceived stress 
      (P=.002), mindfulness (P<.001), and self-compassion (P<.001). Bonferroni posthoc 
      tests showed significant within-group mean differences for perceived stress in 
      the intervention group (P<.001), while there were no significant within-group 
      mean differences in the control group (all P>.19). Similar results were found for 
      mindfulness and self-compassion. Effect sizes ranged from moderate (0.59) to 
      large (1.24) across all outcomes. A significant group×time interaction in models 
      of sleep disturbance was found, but no significant effects were found for other 
      health behaviors. The majority of students in the intervention group reported 
      that Calm was helpful to reduce stress and stated they would use Calm in the 
      future. The majority were satisfied using Calm and likely to recommend it to 
      other college students. The intervention group participated in meditation for an 
      average of 38 minutes/week during the intervention and 20 minutes/week during 
      follow-up. CONCLUSIONS: Calm is an effective modality to deliver mindfulness 
      meditation in order to reduce stress and improve mindfulness and self-compassion 
      in stressed college students. Our findings provide important information that can 
      be applied to the design of future studies or mental health resources in 
      university programs. TRIAL REGISTRATION: ClinicalTrials.gov NCT03891810; 
      https://clinicaltrials.gov/ct2/show/NCT03891810.
CI  - ©Jennifer Huberty, Jeni Green, Christine Glissmann, Linda Larkey, Megan Puzia, 
      Chong Lee. Originally published in JMIR Mhealth and Uhealth 
      (http://mhealth.jmir.org), 25.06.2019.
FAU - Huberty, Jennifer
AU  - Huberty J
AUID- ORCID: 0000-0002-0276-4640
AD  - College of Health Solutions, Arizona State University, Phoenix, AZ, United 
      States.
FAU - Green, Jeni
AU  - Green J
AUID- ORCID: 0000-0002-0218-2245
AD  - College of Health Solutions, Arizona State University, Phoenix, AZ, United 
      States.
FAU - Glissmann, Christine
AU  - Glissmann C
AUID- ORCID: 0000-0002-4395-8898
AD  - Department of Student Affairs, University of Redlands, Redlands, CA, United 
      States.
FAU - Larkey, Linda
AU  - Larkey L
AUID- ORCID: 0000-0001-7681-6813
AD  - College of Nursing and Health Innovation, Arizona State University, Phoenix, AZ, 
      United States.
FAU - Puzia, Megan
AU  - Puzia M
AUID- ORCID: 0000-0002-5188-0445
AD  - Behavioral Research and Analytics, LLC, Salt Lake City, UT, United States.
FAU - Lee, Chong
AU  - Lee C
AUID- ORCID: 0000-0002-3286-2807
AD  - College of Health Solutions, Arizona State University, Phoenix, AZ, United 
      States.
LA  - eng
SI  - ClinicalTrials.gov/NCT03891810
PT  - Journal Article
PT  - Randomized Controlled Trial
PT  - Research Support, Non-U.S. Gov't
DEP - 20190625
PL  - Canada
TA  - JMIR Mhealth Uhealth
JT  - JMIR mHealth and uHealth
JID - 101624439
SB  - IM
MH  - Adolescent
MH  - Female
MH  - Humans
MH  - Male
MH  - Meditation/methods/psychology
MH  - Mindfulness/*instrumentation/methods/*standards
MH  - Mobile Applications/*standards/statistics & numerical data
MH  - Personal Satisfaction
MH  - Stress, Psychological/psychology/*therapy
MH  - Students/*psychology/statistics & numerical data
MH  - Universities/organization & administration/statistics & numerical data
MH  - Young Adult
PMC - PMC6614998
OTO - NOTNLM
OT  - meditation
OT  - mental health
OT  - mindfulness
OT  - mobile phone
OT  - smartphone
OT  - technology
COIS- Conflicts of Interest: JH is currently the Director of Science at Calm (although 
      she was engaged in this role almost 1 year after the design, collection of data, 
      and analysis of results of the study presented in this paper). None of the 
      authors declare any conflicts of interest.
EDAT- 2019/06/27 06:00
MHDA- 2019/06/27 06:01
PMCR- 2019/06/25
CRDT- 2019/06/26 06:00
PHST- 2019/04/04 00:00 [received]
PHST- 2019/06/09 00:00 [accepted]
PHST- 2019/05/03 00:00 [revised]
PHST- 2019/06/26 06:00 [entrez]
PHST- 2019/06/27 06:00 [pubmed]
PHST- 2019/06/27 06:01 [medline]
PHST- 2019/06/25 00:00 [pmc-release]
AID - v7i6e14273 [pii]
AID - 10.2196/14273 [doi]
PST - epublish
SO  - JMIR Mhealth Uhealth. 2019 Jun 25;7(6):e14273. doi: 10.2196/14273.

PMID- 28700715
OWN - NLM
STAT- MEDLINE
DCOM- 20170926
LR  - 20220409
IS  - 1932-6203 (Electronic)
IS  - 1932-6203 (Linking)
VI  - 12
IP  - 7
DP  - 2017
TI  - The pharmacological and non-pharmacological treatment of attention deficit 
      hyperactivity disorder in children and adolescents: A systematic review with 
      network meta-analyses of randomised trials.
PG  - e0180355
LID - 10.1371/journal.pone.0180355 [doi]
LID - e0180355
AB  - BACKGROUND: Attention deficit hyperactivity disorder (ADHD) is one of the most 
      commonly diagnosed psychiatric disorders in childhood. A wide variety of 
      treatments have been used for the management of ADHD. We aimed to compare the 
      efficacy and safety of pharmacological, psychological and complementary and 
      alternative medicine interventions for the treatment of ADHD in children and 
      adolescents. METHODS AND FINDINGS: We performed a systematic review with network 
      meta-analyses. Randomised controlled trials (≥ 3 weeks follow-up) were identified 
      from published and unpublished sources through searches in PubMed and the 
      Cochrane Library (up to April 7, 2016). Interventions of interest were 
      pharmacological (stimulants, non-stimulants, antidepressants, antipsychotics, and 
      other unlicensed drugs), psychological (behavioural, cognitive training and 
      neurofeedback) and complementary and alternative medicine (dietary therapy, fatty 
      acids, amino acids, minerals, herbal therapy, homeopathy, and physical activity). 
      The primary outcomes were efficacy (treatment response) and acceptability 
      (all-cause discontinuation). Secondary outcomes included discontinuation due to 
      adverse events (tolerability), as well as serious adverse events and specific 
      adverse events. Random-effects Bayesian network meta-analyses were conducted to 
      obtain estimates as odds ratios (ORs) with 95% credibility intervals. We analysed 
      interventions by class and individually. 190 randomised trials (52 different 
      interventions grouped in 32 therapeutic classes) that enrolled 26114 participants 
      with ADHD were included in complex networks. At the class level, behavioural 
      therapy (alone or in combination with stimulants), stimulants, and non-stimulant 
      seemed significantly more efficacious than placebo. Behavioural therapy in 
      combination with stimulants seemed superior to stimulants or non-stimulants. 
      Stimulants seemed superior to behavioural therapy, cognitive training and 
      non-stimulants. Behavioural therapy, stimulants and their combination showed the 
      best profile of acceptability. Stimulants and non-stimulants seemed well 
      tolerated. Among medications, methylphenidate, amphetamine, atomoxetine, 
      guanfacine and clonidine seemed significantly more efficacious than placebo. 
      Methylphenidate and amphetamine seemed more efficacious than atomoxetine and 
      guanfacine. Methylphenidate and clonidine seemed better accepted than placebo and 
      atomoxetine. Most of the efficacious pharmacological treatments were associated 
      with harms (anorexia, weight loss and insomnia), but an increased risk of serious 
      adverse events was not observed. There is lack of evidence for cognitive 
      training, neurofeedback, antidepressants, antipsychotics, dietary therapy, fatty 
      acids, and other complementary and alternative medicine. Overall findings were 
      limited by the clinical and methodological heterogeneity, small sample sizes of 
      trials, short-term follow-up, and the absence of high-quality evidence; 
      consequently, results should be interpreted with caution. CONCLUSIONS: Clinical 
      differences may exist between the pharmacological and non-pharmacological 
      treatment used for the management of ADHD. Uncertainties about therapies and the 
      balance between benefits, costs and potential harms should be considered before 
      starting treatment. There is an urgent need for high-quality randomised trials of 
      the multiple treatments for ADHD in children and adolescents. PROSPERO, number 
      CRD42014015008.
FAU - Catalá-López, Ferrán
AU  - Catalá-López F
AUID- ORCID: 0000-0002-3833-9312
AD  - Clinical Epidemiology Program, Ottawa Hospital Research Institute, Ottawa, 
      Ontario, Canada.
AD  - Fundación Instituto de Investigación en Servicios de Salud, Valencia, Spain.
AD  - Department of Medicine, University of Valencia/INCLIVA Health Research Institute 
      and CIBERSAM, Valencia, Spain.
FAU - Hutton, Brian
AU  - Hutton B
AD  - Clinical Epidemiology Program, Ottawa Hospital Research Institute, Ottawa, 
      Ontario, Canada.
AD  - School of Epidemiology, Public Health and Preventive Medicine, Faculty of 
      Medicine, University of Ottawa, Ottawa, Ontario, Canada.
FAU - Núñez-Beltrán, Amparo
AU  - Núñez-Beltrán A
AD  - Centro de Atención Integral a Drogodependientes (CAID) Norte, Regional Health 
      Council, Madrid, Spain.
FAU - Page, Matthew J
AU  - Page MJ
AD  - School of Public Health and Preventive Medicine, Monash University, Melbourne, 
      Australia.
AD  - School of Social and Community Medicine, University of Bristol, Bristol, United 
      Kingdom.
FAU - Ridao, Manuel
AU  - Ridao M
AD  - Fundación Instituto de Investigación en Servicios de Salud, Valencia, Spain.
AD  - Instituto Aragonés de Ciencias de la Salud (IACS), Red de Investigación en 
      Servicios de Salud en Enfermedades Crónicas (REDISSEC), Zaragoza, Spain.
FAU - Macías Saint-Gerons, Diego
AU  - Macías Saint-Gerons D
AD  - Division of Pharmacoepidemiology and Pharmacovigilance, Spanish Medicines and 
      Healthcare Products Agency (AEMPS), Madrid, Spain.
FAU - Catalá, Miguel A
AU  - Catalá MA
AD  - Faculty of Medicine, University of Valencia, Valencia, Spain.
FAU - Tabarés-Seisdedos, Rafael
AU  - Tabarés-Seisdedos R
AD  - Department of Medicine, University of Valencia/INCLIVA Health Research Institute 
      and CIBERSAM, Valencia, Spain.
FAU - Moher, David
AU  - Moher D
AD  - Clinical Epidemiology Program, Ottawa Hospital Research Institute, Ottawa, 
      Ontario, Canada.
AD  - School of Epidemiology, Public Health and Preventive Medicine, Faculty of 
      Medicine, University of Ottawa, Ottawa, Ontario, Canada.
LA  - eng
PT  - Journal Article
PT  - Meta-Analysis
PT  - Systematic Review
DEP - 20170712
PL  - United States
TA  - PLoS One
JT  - PloS one
JID - 101285081
RN  - 0 (Central Nervous System Depressants)
RN  - 0 (Central Nervous System Stimulants)
SB  - IM
MH  - Adolescent
MH  - Attention Deficit Disorder with Hyperactivity/diet therapy/*drug therapy/therapy
MH  - Behavior Therapy
MH  - Central Nervous System Depressants/adverse effects/therapeutic use
MH  - Central Nervous System Stimulants/adverse effects/therapeutic use
MH  - Child
MH  - Complementary Therapies/adverse effects
MH  - Female
MH  - Humans
MH  - Male
MH  - Randomized Controlled Trials as Topic
PMC - PMC5507500
COIS- Competing Interests: I have read the journal's policy and the authors of this 
      manuscript have the following competing interests: BH has previously received 
      funds from Amgen Canada, Eisai Canada and Cornerstone Research Group for the 
      provision of methodologic advice related to systematic reviews and meta-analysis. 
      None of the advice is related to the content of this manuscript. AN-B received 
      salary from Centro de Atención Integral a Drogodependientes (CAID) Norte, Madrid 
      Regional Health Council and Dionisia Plaza Rehabilitation Center during the 
      study. This does not alter our adherence to PLOS ONE policies on sharing data and 
      materials. There are no patents, products in development or marketed products to 
      declare.
EDAT- 2017/07/13 06:00
MHDA- 2017/09/28 06:00
PMCR- 2017/07/12
CRDT- 2017/07/13 06:00
PHST- 2017/01/19 00:00 [received]
PHST- 2017/06/14 00:00 [accepted]
PHST- 2017/07/13 06:00 [entrez]
PHST- 2017/07/13 06:00 [pubmed]
PHST- 2017/09/28 06:00 [medline]
PHST- 2017/07/12 00:00 [pmc-release]
AID - PONE-D-17-02391 [pii]
AID - 10.1371/journal.pone.0180355 [doi]
PST - epublish
SO  - PLoS One. 2017 Jul 12;12(7):e0180355. doi: 10.1371/journal.pone.0180355. 
      eCollection 2017.

PMID- 29093041
OWN - NLM
STAT- MEDLINE
DCOM- 20171113
LR  - 20220408
IS  - 1098-4275 (Electronic)
IS  - 0031-4005 (Print)
IS  - 0031-4005 (Linking)
VI  - 140
IP  - Suppl 2
DP  - 2017 Nov
TI  - Screen Media Exposure and Obesity in Children and Adolescents.
PG  - S97-S101
LID - 10.1542/peds.2016-1758K [doi]
AB  - Obesity is one of the best-documented outcomes of screen media exposure. Many 
      observational studies find relationships between screen media exposure and 
      increased risks of obesity. Randomized controlled trials of reducing screen time 
      in community settings have reduced weight gain in children, demonstrating a cause 
      and effect relationship. Current evidence suggests that screen media exposure 
      leads to obesity in children and adolescents through increased eating while 
      viewing; exposure to high-calorie, low-nutrient food and beverage marketing that 
      influences children's preferences, purchase requests, consumption habits; and 
      reduced sleep duration. Some evidence also suggests promise for using interactive 
      media to improve eating and physical activity behaviors to prevent or reduce 
      obesity. Future interdisciplinary research is needed to examine the effects of 
      newer mobile and other digital media exposures on obesity; to examine the 
      effectiveness of additional interventions to mitigate the adverse effects of 
      media exposures on obesity and possible moderators and mediators of intervention 
      effects; to effectively use digital media interventions to prevent and reduce 
      obesity; and to uncover the mechanisms underlying the causal relationships and 
      interactions between obesity-related outcomes and media content, characteristics, 
      and context.
CI  - Copyright © 2017 by the American Academy of Pediatrics.
FAU - Robinson, Thomas N
AU  - Robinson TN
AD  - Stanford Solutions Science Laboratory, Department of Pediatrics, Stanford 
      University, Stanford, California; tom.robinson@stanford.edu.
AD  - Lucile Packard Children's Hospital Stanford, Palo Alto, California.
FAU - Banda, Jorge A
AU  - Banda JA
AD  - Stanford Solutions Science Laboratory, Department of Pediatrics, Stanford 
      University, Stanford, California.
FAU - Hale, Lauren
AU  - Hale L
AD  - Program in Public Health, Department of Family, Population and Preventive 
      Medicine, Stony Brook University, Stony Brook, New York.
FAU - Lu, Amy Shirong
AU  - Lu AS
AD  - Department of Communication Studies, College of Arts, Media and Design, and.
AD  - Health Technology Laboratory, Department of Health Sciences, Bouvé College of 
      Health Sciences, Northeastern University, Boston, Massachusetts.
FAU - Fleming-Milici, Frances
AU  - Fleming-Milici F
AD  - Rudd Center for Food Policy and Obesity, University of Connecticut, Hartford, 
      Connecticut.
FAU - Calvert, Sandra L
AU  - Calvert SL
AD  - Children's Digital Media Center, Department of Psychology, Georgetown University, 
      Washington, District of Columbia; and.
FAU - Wartella, Ellen
AU  - Wartella E
AD  - Center on Media and Human Development, School of Communication, Northwestern 
      University, Evanston, Illinois.
LA  - eng
GR  - R01 DK109316/DK/NIDDK NIH HHS/United States
PT  - Journal Article
PT  - Review
PL  - United States
TA  - Pediatrics
JT  - Pediatrics
JID - 0376422
SB  - IM
MH  - Adolescent
MH  - Child
MH  - Computers/*statistics & numerical data
MH  - Humans
MH  - Internet/statistics & numerical data
MH  - Obesity/*diagnosis/*epidemiology/psychology
MH  - *Sedentary Behavior
MH  - Social Media/*statistics & numerical data
PMC - PMC5769928
MID - NIHMS931685
COIS- POTENTIAL CONFLICT OF INTEREST: The authors have indicated they have no potential 
      conflicts of interest to disclose.
EDAT- 2017/11/03 06:00
MHDA- 2017/11/14 06:00
PMCR- 2018/11/01
CRDT- 2017/11/03 06:00
PHST- 2017/04/19 00:00 [accepted]
PHST- 2017/11/03 06:00 [entrez]
PHST- 2017/11/03 06:00 [pubmed]
PHST- 2017/11/14 06:00 [medline]
PHST- 2018/11/01 00:00 [pmc-release]
AID - peds.2016-1758K [pii]
AID - peds.2016-1758K.140.S2.S97 [pii]
AID - 10.1542/peds.2016-1758K [doi]
PST - ppublish
SO  - Pediatrics. 2017 Nov;140(Suppl 2):S97-S101. doi: 10.1542/peds.2016-1758K.

PMID- 26272784
OWN - NLM
STAT- MEDLINE
DCOM- 20170117
LR  - 20181113
IS  - 1552-6127 (Electronic)
IS  - 1090-1981 (Print)
IS  - 1090-1981 (Linking)
VI  - 43
IP  - 2
DP  - 2016 Apr
TI  - Stress, Health Risk Behaviors, and Weight Status Among Community College 
      Students.
PG  - 139-44
LID - 10.1177/1090198115598983 [doi]
AB  - The objective of this study was to describe the relationship between stress, 
      weight-related health risk behaviors (e.g., eating behaviors, physical activity, 
      sedentary behavior, sleep, cigarette smoking, and binge drinking), and weight 
      status using cross-sectional data on 2-year community college students enrolled 
      in a randomized controlled weight gain prevention trial. Modified Poisson 
      regression and linear regression were used to examine crude and adjusted 
      cross-sectional associations. Higher stress was associated with higher prevalence 
      of overweight/obesity (crude prevalence ratio [PR] = 1.05; 95% confidence 
      interval [CI: 1.01, 1.09]), though the relationship was no longer statistically 
      significant after controlling for a wide range of weight-related health risk 
      behaviors (adjusted PR = 1.04; 95% CI [1.00, 1.08]). Stress levels were 
      significantly associated with meal skipping and being a current smoker. Future 
      research should investigate the mechanisms through which stress is related to 
      obesity risk and examine the causes of stress among this understudied population 
      to inform the design of appropriate interventions.
CI  - © 2015 Society for Public Health Education.
FAU - Pelletier, Jennifer E
AU  - Pelletier JE
AD  - University of Minnesota, Minneapolis, MN, USA pelle137@umn.edu.
FAU - Lytle, Leslie A
AU  - Lytle LA
AD  - University of North Carolina, Chapel Hill, NC, USA.
FAU - Laska, Melissa N
AU  - Laska MN
AD  - University of Minnesota, Minneapolis, MN, USA.
LA  - eng
GR  - K07 CA126837/CA/NCI NIH HHS/United States
GR  - U01 HL096767/HL/NHLBI NIH HHS/United States
GR  - 1 U01 HL096767-01/HL/NHLBI NIH HHS/United States
GR  - K07CA126837/CA/NCI NIH HHS/United States
PT  - Journal Article
PT  - Randomized Controlled Trial
PT  - Research Support, N.I.H., Extramural
DEP - 20150813
PL  - United States
TA  - Health Educ Behav
JT  - Health education & behavior : the official publication of the Society for Public 
      Health Education
JID - 9704962
SB  - IM
MH  - Adolescent
MH  - Adult
MH  - Cross-Sectional Studies
MH  - Feeding Behavior/psychology
MH  - Female
MH  - *Health Behavior
MH  - Humans
MH  - Male
MH  - Obesity/*psychology
MH  - Regression Analysis
MH  - *Risk-Taking
MH  - Smoking/epidemiology
MH  - Stress, Psychological/*complications
MH  - Students/*psychology
MH  - Universities
MH  - Young Adult
PMC - PMC4752929
MID - NIHMS733111
OTO - NOTNLM
OT  - college health
OT  - diet
OT  - health behavior
OT  - mental health
OT  - obesity
OT  - physical activity/exercise
OT  - sleep
OT  - smoking and tobacco use
EDAT- 2015/08/15 06:00
MHDA- 2017/01/18 06:00
PMCR- 2017/04/01
CRDT- 2015/08/15 06:00
PHST- 2015/08/15 06:00 [entrez]
PHST- 2015/08/15 06:00 [pubmed]
PHST- 2017/01/18 06:00 [medline]
PHST- 2017/04/01 00:00 [pmc-release]
AID - 1090198115598983 [pii]
AID - 10.1177/1090198115598983 [doi]
PST - ppublish
SO  - Health Educ Behav. 2016 Apr;43(2):139-44. doi: 10.1177/1090198115598983. Epub 
      2015 Aug 13.

PMID- 37499485
OWN - NLM
STAT- MEDLINE
DCOM- 20230904
LR  - 20230906
IS  - 1879-1379 (Electronic)
IS  - 0022-3956 (Linking)
VI  - 165
DP  - 2023 Sep
TI  - Effects of different interventions on insomnia in adults: Systematic review and 
      network meta-analysis.
PG  - 140-149
LID - S0022-3956(23)00343-6 [pii]
LID - 10.1016/j.jpsychires.2023.07.004 [doi]
AB  - OBJECTIVE: Insomnia is a common sleep disorder. There are many 
      clinical-intervention methods for treating this condition, but thus far, the most 
      effective method has not been determined. METHODS: We conducted a network 
      meta-analysis by including random evidence of insomnia improvement in people over 
      18 years old, without other physical diseases. From January 1, 1990 to June 15, 
      2022, we searched multiple electronic databases for randomized controlled trials 
      of different insomnia-related, clinical-intervention methods. R software was used 
      to analyze 10 indices, in order to evaluate the effect of sleep improvement. 
      Primary outcomes comprised Pittsburgh sleep quality-index (PSQI) scores and 
      insomnia severity-index (ISI) scores. RESULTS: Finally, 122 randomized controlled 
      trials were included in our study. For the PSQI scores, we found the sequence of 
      intervention measures by effect to be as follows: electroacupuncture, 
      acupuncture, repetitive transcranial magnetic stimulation (rTMS), essential oils, 
      herbal medicine, traditional Western medicine, Tai Chi and Baduanjin, music, 
      supplements, cognitive behavioral therapy for insomnia (CBT-I), and exercise. The 
      results for ISI were similar to those for PSQI, but with slight differences. 
      CONCLUSION: Our research results indicate that various measures have a certain 
      effect on improving sleep, among which the effect of instruments is more 
      prominent. The curative effect of placebo groups was better than that of blank 
      control groups. There is essentially no statistical difference in detailed 
      classification within the same intervention category.
CI  - Copyright © 2023 Elsevier Ltd. All rights reserved.
FAU - Wang, Shuwen
AU  - Wang S
AD  - Department of Clinical Epidemiology and Center of Evidence Based Medicine, The 
      First Hospital of China Medical University, Shenyang, Liaoning Province, China.
FAU - Lan, Yueyan
AU  - Lan Y
AD  - Department of Clinical Epidemiology and Center of Evidence Based Medicine, The 
      First Hospital of China Medical University, Shenyang, Liaoning Province, China.
FAU - Liu, Zixiu
AU  - Liu Z
AD  - Department of Clinical Epidemiology and Center of Evidence Based Medicine, The 
      First Hospital of China Medical University, Shenyang, Liaoning Province, China.
FAU - Xu, Shuang
AU  - Xu S
AD  - Library of China Medical University, Shenyang, Liaoning Province, China.
FAU - Wu, Xiaomei
AU  - Wu X
AD  - Department of Clinical Epidemiology and Center of Evidence Based Medicine, The 
      First Hospital of China Medical University, Shenyang, Liaoning Province, China. 
      Electronic address: xiaomeiwu@cmu.edu.cn.
LA  - eng
PT  - Journal Article
PT  - Meta-Analysis
PT  - Research Support, Non-U.S. Gov't
PT  - Review
PT  - Systematic Review
DEP - 20230723
PL  - England
TA  - J Psychiatr Res
JT  - Journal of psychiatric research
JID - 0376331
SB  - IM
MH  - Humans
MH  - Adult
MH  - Adolescent
MH  - *Sleep Initiation and Maintenance Disorders/therapy
MH  - Network Meta-Analysis
MH  - Sleep
MH  - *Acupuncture Therapy
MH  - *Electroacupuncture
MH  - Randomized Controlled Trials as Topic
OTO - NOTNLM
OT  - Insomnia
OT  - Network meta-analysis
OT  - PSQI
OT  - Sleep disorder
OT  - Treatment
COIS- Declaration of competing interest None.
EDAT- 2023/07/28 01:08
MHDA- 2023/09/04 06:42
CRDT- 2023/07/27 18:08
PHST- 2022/07/04 00:00 [received]
PHST- 2023/05/04 00:00 [revised]
PHST- 2023/07/06 00:00 [accepted]
PHST- 2023/09/04 06:42 [medline]
PHST- 2023/07/28 01:08 [pubmed]
PHST- 2023/07/27 18:08 [entrez]
AID - S0022-3956(23)00343-6 [pii]
AID - 10.1016/j.jpsychires.2023.07.004 [doi]
PST - ppublish
SO  - J Psychiatr Res. 2023 Sep;165:140-149. doi: 10.1016/j.jpsychires.2023.07.004. 
      Epub 2023 Jul 23.

PMID- 27306434
OWN - NLM
STAT- MEDLINE
DCOM- 20170125
LR  - 20220311
IS  - 1715-5320 (Electronic)
IS  - 1715-5312 (Linking)
VI  - 41
IP  - 6 Suppl 3
DP  - 2016 Jun
TI  - Combinations of physical activity, sedentary behaviour and sleep: relationships 
      with health indicators in school-aged children and youth.
PG  - S283-93
LID - 10.1139/apnm-2015-0626 [doi]
AB  - The purpose of this systematic review was to determine how combinations of 
      physical activity (PA), sedentary behaviour (SB), and sleep were associated with 
      important health indicators in children and youth aged 5-17 years. Online 
      databases (MEDLINE, EMBASE, SPORTdiscus, CINAHL, and PsycINFO) were searched for 
      relevant studies examining the relationship between time spent engaging in 
      different combinations of PA, SB, and sleep with the following health indicators: 
      adiposity, cardiometabolic biomarkers, physical fitness, emotional 
      regulation/psychological distress, behavioural conduct/pro-social behaviour, 
      cognition, quality of life/well-being, injuries, bone density, motor skill 
      development, and self-esteem. PA had to be objectively measured, while sleep and 
      SB could be objectively or subjectively measured. The quality of research 
      evidence and risk of bias for each health indicator and for each individual study 
      was assessed using the Grading of Recommendations Assessment, Development, and 
      Evaluation (GRADE) framework. A total of 13 cross-sectional studies and a single 
      prospective cohort study reporting data from 36 560 individual participants met 
      the inclusion criteria. Children and youth with a combination of high PA/high 
      sleep/low SB had more desirable measures of adiposity and cardiometabolic health 
      compared with those with a combination of low PA/low sleep/high SB. Health 
      benefits were also observed for those with a combination of high PA/high sleep 
      (cardiometabolic health and adiposity) or high PA/low SB (cardiometabolic health, 
      adiposity and fitness), compared with low PA/low sleep or low PA/high SB. Of the 
      3 movement behaviours, PA (especially moderate- to vigorous-intensity PA) was 
      most consistently associated with desirable health indicators. Given the lack of 
      randomized trials, the overall quality of the available evidence was low.
FAU - Saunders, Travis John
AU  - Saunders TJ
AD  - a Applied Human Sciences, Faculty of Science, University of Prince Edward Island, 
      Charlottetown, PE C1A 4P3, Canada.
FAU - Gray, Casey Ellen
AU  - Gray CE
AD  - c Healthy Active Living and Obesity Research Group, Children's Hospital of 
      Eastern Ontario Research Institute, Ottawa, ON K1H 8L1, Canada.
FAU - Poitras, Veronica Joan
AU  - Poitras VJ
AD  - c Healthy Active Living and Obesity Research Group, Children's Hospital of 
      Eastern Ontario Research Institute, Ottawa, ON K1H 8L1, Canada.
FAU - Chaput, Jean-Philippe
AU  - Chaput JP
AD  - c Healthy Active Living and Obesity Research Group, Children's Hospital of 
      Eastern Ontario Research Institute, Ottawa, ON K1H 8L1, Canada.
FAU - Janssen, Ian
AU  - Janssen I
AD  - d School of Kinesiology and Health Studies, and Department of Public Health 
      Sciences, Queen's University, Kingston, ON K7L 3N6, Canada.
FAU - Katzmarzyk, Peter T
AU  - Katzmarzyk PT
AD  - e Pennington Biomedical Research Center, Baton Rouge, LA 70808, USA.
FAU - Olds, Timothy
AU  - Olds T
AD  - f Alliance for Research in Exercise, Nutrition and Activity (ARENA), Sansom 
      Institute of Health Research, University of South Australia, Adelaide 5001, 
      Australia.
FAU - Connor Gorber, Sarah
AU  - Connor Gorber S
AD  - g Office of the Task Force on Preventive Health Care, Public Health Agency of 
      Canada, Ottawa, ON, K1A 0K9, Canada.
FAU - Kho, Michelle E
AU  - Kho ME
AD  - h School of Rehabilitation Science, McMaster University, Hamilton, ON L8S 1C7, 
      Canada.
FAU - Sampson, Margaret
AU  - Sampson M
AD  - c Healthy Active Living and Obesity Research Group, Children's Hospital of 
      Eastern Ontario Research Institute, Ottawa, ON K1H 8L1, Canada.
FAU - Tremblay, Mark S
AU  - Tremblay MS
AD  - c Healthy Active Living and Obesity Research Group, Children's Hospital of 
      Eastern Ontario Research Institute, Ottawa, ON K1H 8L1, Canada.
FAU - Carson, Valerie
AU  - Carson V
AD  - b Faculty of Physical Education and Recreation, University of Alberta, Edmonton, 
      AB T6G 2H9, Canada.
LA  - eng
PT  - Journal Article
PT  - Review
PT  - Systematic Review
PL  - Canada
TA  - Appl Physiol Nutr Metab
JT  - Applied physiology, nutrition, and metabolism = Physiologie appliquee, nutrition 
      et metabolisme
JID - 101264333
SB  - IM
MH  - Adiposity
MH  - Adolescent
MH  - Adolescent Behavior
MH  - Cardiovascular Diseases/prevention & control
MH  - Child
MH  - Child Behavior
MH  - Child, Preschool
MH  - *Exercise
MH  - *Health Status
MH  - Humans
MH  - Metabolic Syndrome/prevention & control
MH  - Muscle, Skeletal/physiology
MH  - Physical Fitness
MH  - Quality of Life
MH  - *Sedentary Behavior
MH  - *Sleep
OTO - NOTNLM
OT  - activité physique
OT  - adiposity
OT  - adiposité
OT  - cardiometabolic health
OT  - comportement sédentaire
OT  - condition physique
OT  - fitness
OT  - physical activity
OT  - santé cardiométabolique
OT  - sedentary behaviour
OT  - sleep
OT  - sommeil
EDAT- 2016/06/17 06:00
MHDA- 2017/01/26 06:00
CRDT- 2016/06/17 06:00
PHST- 2016/06/17 06:00 [entrez]
PHST- 2016/06/17 06:00 [pubmed]
PHST- 2017/01/26 06:00 [medline]
AID - 10.1139/apnm-2015-0626 [doi]
PST - ppublish
SO  - Appl Physiol Nutr Metab. 2016 Jun;41(6 Suppl 3):S283-93. doi: 
      10.1139/apnm-2015-0626.

PMID- 34416428
OWN - NLM
STAT- MEDLINE
DCOM- 20220330
LR  - 20220401
IS  - 1532-2955 (Electronic)
IS  - 1087-0792 (Linking)
VI  - 60
DP  - 2021 Dec
TI  - The effects of evening high-intensity exercise on sleep in healthy adults: A 
      systematic review and meta-analysis.
PG  - 101535
LID - S1087-0792(21)00120-9 [pii]
LID - 10.1016/j.smrv.2021.101535 [doi]
AB  - Moderate-intensity exercise is generally recommended for improving sleep, 
      whereas, high-intensity exercise (HIE) prior to bedtime is often discouraged. We 
      conducted a systematic review and meta-analysis to determine if acute or regular 
      (chronic) HIE performed before bedtime disrupts nighttime sleep of healthy adult, 
      good sleepers compared with a no-exercise control. Six databases (PubMed, EMBASE, 
      Scopus, Web of Science, CENTRAL, and PsycINFO) were searched from inception to 
      31st May, 2021. Studies were experimental trials published in English language, 
      objectively (polysomnography, actigraphy) and/or subjectively assessed sleep 
      after evening HIE in sedentary and physically fit, good sleepers (aged 18-50 y 
      old). The revised Cochrane risk of bias tool for randomized trials was used to 
      assess risk of bias in the included studies. The random-effects model was used 
      for the meta-analyses. We included 15 acute evening HIE studies in the 
      meta-analysis with a total of 194 participants. Acute evening HIE ending 0.5-4 h 
      before bedtime decreased rapid eye movement sleep (-2.34%; p = 0.002) compared 
      with a no-exercise control. No other significant sleep changes occurred. A 
      regular evening HIE did not disrupt nighttime sleep. Overall, acute evening HIE 
      performed 2-4 h before bedtime does not disrupt nighttime sleep of healthy, young 
      and middle-aged adults. PROSPERO, protocol registration number: CRD42020218299.
CI  - Copyright © 2021 Elsevier Ltd. All rights reserved.
FAU - Frimpong, Emmanuel
AU  - Frimpong E
AD  - Department of Health, Kinesiology & Applied Physiology, Concordia University, 
      Montreal, QC, CA, Canada; Center for Studies in Behavioral Neurobiology, 
      Concordia University, Montreal, QC, CA, Canada; PERFORM Center, Concordia 
      University, Montreal, QC, CA, Canada.
FAU - Mograss, Melodee
AU  - Mograss M
AD  - Department of Health, Kinesiology & Applied Physiology, Concordia University, 
      Montreal, QC, CA, Canada; Center for Studies in Behavioral Neurobiology, 
      Concordia University, Montreal, QC, CA, Canada; PERFORM Center, Concordia 
      University, Montreal, QC, CA, Canada; Centre de Recherche de L'Institut 
      Universitaire de Gériatrie de Montréal, CIUSSS Centre- Sud-de-l'île-de-Montréal, 
      Montreal, QC, CA, Canada.
FAU - Zvionow, Tehila
AU  - Zvionow T
AD  - Department of Health, Kinesiology & Applied Physiology, Concordia University, 
      Montreal, QC, CA, Canada; Center for Studies in Behavioral Neurobiology, 
      Concordia University, Montreal, QC, CA, Canada; PERFORM Center, Concordia 
      University, Montreal, QC, CA, Canada.
FAU - Dang-Vu, Thien Thanh
AU  - Dang-Vu TT
AD  - Department of Health, Kinesiology & Applied Physiology, Concordia University, 
      Montreal, QC, CA, Canada; Center for Studies in Behavioral Neurobiology, 
      Concordia University, Montreal, QC, CA, Canada; PERFORM Center, Concordia 
      University, Montreal, QC, CA, Canada; Centre de Recherche de L'Institut 
      Universitaire de Gériatrie de Montréal, CIUSSS Centre- Sud-de-l'île-de-Montréal, 
      Montreal, QC, CA, Canada. Electronic address: tt.dangvu@concordia.ca.
LA  - eng
PT  - Journal Article
PT  - Meta-Analysis
PT  - Review
PT  - Systematic Review
DEP - 20210803
PL  - England
TA  - Sleep Med Rev
JT  - Sleep medicine reviews
JID - 9804678
SB  - IM
CIN - Sleep Med Rev. 2021 Dec;60:101560. doi: 10.1016/j.smrv.2021.101560. PMID: 
      34710769
MH  - Actigraphy
MH  - Adolescent
MH  - Adult
MH  - *Exercise
MH  - Health Status
MH  - Humans
MH  - Middle Aged
MH  - Polysomnography
MH  - *Sleep
MH  - Young Adult
OTO - NOTNLM
OT  - Actigraphy
OT  - High-intensity exercise
OT  - Meta-analysis
OT  - Polysomnography
OT  - Rapid eye movement sleep
OT  - Sleep quality
OT  - Systematic review
COIS- Conflicts of interest The authors do not have any conflicts of interest to 
      disclose.
EDAT- 2021/08/21 06:00
MHDA- 2022/03/31 06:00
CRDT- 2021/08/20 20:16
PHST- 2021/03/22 00:00 [received]
PHST- 2021/07/15 00:00 [revised]
PHST- 2021/07/21 00:00 [accepted]
PHST- 2021/08/21 06:00 [pubmed]
PHST- 2022/03/31 06:00 [medline]
PHST- 2021/08/20 20:16 [entrez]
AID - S1087-0792(21)00120-9 [pii]
AID - 10.1016/j.smrv.2021.101535 [doi]
PST - ppublish
SO  - Sleep Med Rev. 2021 Dec;60:101535. doi: 10.1016/j.smrv.2021.101535. Epub 2021 Aug 
      3.

PMID- 35703367
OWN - NLM
STAT- MEDLINE
DCOM- 20220616
LR  - 20240923
IS  - 1469-493X (Electronic)
IS  - 1361-6137 (Linking)
VI  - 6
IP  - 6
DP  - 2022 Jun 15
TI  - Non-pharmacological interventions for sleep promotion in hospitalized children.
PG  - CD012908
LID - 10.1002/14651858.CD012908.pub2 [doi]
LID - CD012908
AB  - BACKGROUND: Healthy sleep is an important component of childhood development. 
      Changes in sleep architecture, including sleep stage composition, quantity, and 
      quality from infancy to adolescence are a reflection of neurologic maturation. 
      Hospital admission for acute illness introduces modifiable risk factors for sleep 
      disruption that may negatively affect active brain development during a period of 
      illness and recovery. Thus, it is important to examine non-pharmacologic 
      interventions for sleep promotion in the pediatric inpatient setting. OBJECTIVES: 
      To evaluate the effect of non-pharmacological sleep promotion interventions in 
      hospitalized children and adolescents on sleep quality and sleep duration, child 
      or parent satisfaction, cost-effectiveness, delirium incidence, length of 
      mechanical ventilation, length of stay, and mortality. SEARCH METHODS: We 
      searched CENTRAL, MEDLINE, Embase, CINAHL, three other databases, and three 
      trials registers to December 2021. We searched Google Scholar, and two websites, 
      handsearched conference abstracts, and checked reference lists of included 
      studies. SELECTION CRITERIA: Randomized controlled trials (RCTs) or quasi-RCTs, 
      including cross-over trials, investigating the effects of any non-pharmacological 
      sleep promotion intervention on the sleep quality or sleep duration (or both) of 
      children aged 1 month to 18 years in the pediatric inpatient setting (intensive 
      care unit [ICU] or general ward setting). DATA COLLECTION AND ANALYSIS: Two 
      review authors independently assessed trial eligibility, evaluated risk of bias, 
      extracted and synthesized data, and used the GRADE approach to assess certainty 
      of evidence. The primary outcomes were changes in both objective and subjective 
      validated measures of sleep in children; secondary outcomes were child and parent 
      satisfaction, cost-effectiveness ratios, delirium incidence or delirium-free days 
      at time of hospital discharge, duration of mechanical ventilation, length of 
      hospital stay, and mortality. MAIN RESULTS: We included 10 trials (528 
      participants; aged 3 to 22 years) in inpatient pediatric settings. Seven studies 
      were conducted in the USA, two in Canada, and one in Brazil. Eight studies were 
      funded by government, charity, or foundation grants. Two provided no information 
      on funding. Eight studies investigated behavioral interventions (massage, touch 
      therapy, and bedtime stories); two investigated physical activity interventions. 
      Duration and timing of interventions varied widely. All studies were at high risk 
      of performance bias due to the nature of the intervention, as participants, 
      parents, and staff could not be masked to group assignment. We were unable to 
      perform a quantitative synthesis due to substantial clinical heterogeneity. 
      Behavioral interventions versus usual care Five studies (145 participants) 
      provided low-certainty evidence of no clear difference between multicomponent 
      relaxation interventions and usual care on objective sleep measures. Overall, 
      evidence from single studies found no clear differences in daytime or nighttime 
      sleep measures (33 participants); any sleep parameter (48 participants); or 
      daytime or nighttime sleep or nighttime arousals (20 participants). One study (34 
      participants) reported no effect of massage on nighttime sleep, sleep efficiency 
      (SE), wake after sleep onset (WASO), or total sleep time (TST) in adolescents 
      with cancer. Evidence from a cross-over study in 10 children with burns suggested 
      touch therapy may increase TST (391 minutes, interquartile range [IQR] 251 to 467 
      versus 331 minutes, IQR 268 to 373; P = 0.02); SE (76, IQR 53 to 90 versus 66, 
      IQR 55 to 78; P = 0.04); and the number of rapid eye movement (REM) periods (4.5, 
      IQR 2 to 5 versus 3.5, IQR 2 to 4; P = 0.03); but not WASO, sleep latency (SL), 
      total duration of REM, or per cent of slow wave sleep. Four studies (232 
      participants) provided very low-certainty evidence on subjective measures of 
      sleep. Evidence from single studies found that sleep efficiency may increase, and 
      the percentage of nighttime wakefulness may decrease more over a five-day period 
      following a massage than usual care (72 participants). One study (48 
      participants) reported an improvement in Children's Sleep Habits Questionnaire 
      scores after discharge in children who received a multicomponent relaxation 
      intervention compared to usual care. In another study, mean sleep duration per 
      sleep episode was longer (23 minutes versus 15 minutes), and time to fall asleep 
      was shorter (22 minutes versus 27 minutes) following a bedtime story versus no 
      story (18 participants); and children listening to a parent-recorded story had 
      longer SL than when a parent was present (mean 57.5 versus 43.5 minutes); both 
      groups reported longer SL than groups who had a stranger-recorded story, and 
      those who had no story and absent parents (94 participants; P < 0.001). In one 
      study (34 participants), 87% (13/15) of participants felt they slept better 
      following massage, with most parents (92%; 11/12) reporting they wanted their 
      child to receive a massage again. Another study (20 participants) reported that 
      parents thought the music, touch, and reading components of the intervention were 
      acceptable, feasible, and had positive effects on their children (very 
      low-certainty evidence). Physical activity interventions versus usual care One 
      study (29 participants) found that an enhanced physical activity intervention may 
      result in little or no improvement in TST or SE compared to usual care 
      (low-certainty evidence). Another study (139 participants), comparing play versus 
      no play found inconsistent results on subjective measures of sleep across 
      different ages (TST was 49% higher for the no play groups in 4- to 7-year olds, 
      10% higher in 7- to 11-year olds, and 22% higher in 11- to 14-year olds). This 
      study also found inconsistent results between boys and girls (girls in the first 
      two age groups in the play group slept more than the no play group). No study 
      evaluated child or parent satisfaction for behavioral interventions, or 
      cost-effectiveness, delirium incidence or delirium-free days at hospital 
      discharge, length of mechanical ventilation, length of hospital stay, or 
      mortality for either behavioral or physical activity intervention. AUTHORS' 
      CONCLUSIONS: The included studies were heterogeneous, so we could not 
      quantitatively synthesize the results. Our narrative summary found inconsistent, 
      low to very low-certainty evidence. Therefore, we are unable to determine how 
      non-pharmacologic sleep promotion interventions affect sleep quality or sleep 
      duration compared with usual care or other interventions. The evidence base 
      should be strengthened through design and conduct of randomized trials, which use 
      validated and highly reliable sleep assessment tools, including objective 
      measures, such as polysomnography and actigraphy.
CI  - Copyright © 2022 The Cochrane Collaboration. Published by John Wiley & Sons, Ltd.
FAU - Kudchadkar, Sapna R
AU  - Kudchadkar SR
AD  - Department of Anesthesiology and Critical Care Medicine, Johns Hopkins University 
      School of Medicine, Baltimore, MD, USA.
AD  - Department of Pediatrics, Johns Hopkins University School of Medicine, Baltimore, 
      MD, USA.
AD  - Department of Physical Medicine & Rehabilitation, Johns Hopkins University School 
      of Medicine, Baltimore, MD, USA.
FAU - Berger, Jessica
AU  - Berger J
AD  - Department of Anesthesiology and Critical Care Medicine, Johns Hopkins University 
      School of Medicine, Baltimore, MD, USA.
FAU - Patel, Ruchit
AU  - Patel R
AD  - Department of Anesthesiology and Critical Care Medicine, Johns Hopkins University 
      School of Medicine, Baltimore, MD, USA.
FAU - Barnes, Sean
AU  - Barnes S
AD  - Department of Anesthesiology and Critical Care Medicine, Johns Hopkins University 
      School of Medicine, Baltimore, MD, USA.
FAU - Twose, Claire
AU  - Twose C
AD  - Welch Medical Library, Johns Hopkins University School of Medicine, Baltimore, 
      MD, USA.
FAU - Walker, Tracie
AU  - Walker T
AD  - Department of Anesthesiology and Critical Care Medicine, Johns Hopkins University 
      School of Medicine, Baltimore, MD, USA.
FAU - Mitchell, Riley
AU  - Mitchell R
AD  - Department of Anesthesiology and Critical Care Medicine, Johns Hopkins University 
      School of Medicine, Baltimore, MD, USA.
FAU - Song, Jaehyun
AU  - Song J
AD  - Department of Anesthesiology and Critical Care Medicine, Johns Hopkins University 
      School of Medicine, Baltimore, MD, USA.
FAU - Anton, Blair
AU  - Anton B
AD  - Welch Medical Library, Johns Hopkins University School of Medicine, Baltimore, 
      MD, USA.
FAU - Punjabi, Naresh M
AU  - Punjabi NM
AD  - Division of Pulmonary, Allergy, Critical Care, and Sleep Medicine, Miller School 
      of Medicine, University of Miami, Miami, FL, USA.
LA  - eng
SI  - ClinicalTrials.gov/NCT01848158
SI  - ClinicalTrials.gov/NCT03453814
GR  - UL1 TR003098/TR/NCATS NIH HHS/United States
PT  - Journal Article
PT  - Review
PT  - Systematic Review
DEP - 20220615
PL  - England
TA  - Cochrane Database Syst Rev
JT  - The Cochrane database of systematic reviews
JID - 100909747
SB  - IM
UOF - doi: 10.1002/14651858.CD012908
MH  - Adolescent
MH  - Child
MH  - *Child, Hospitalized
MH  - *Delirium/prevention & control
MH  - Female
MH  - Humans
MH  - Intensive Care Units
MH  - Male
MH  - Randomized Controlled Trials as Topic
MH  - Respiration, Artificial
MH  - Sleep
PMC - PMC9199068
COIS- SK declares a grant from the National Institutes of Health for research focused 
      on optimizing outcomes for critically ill children, paid to Johns Hopkins 
      University School of Medicine, Baltimore, MD, USA. SK reports publishing opinions 
      relevant to the intervention, as her research focuses on interventions to 
      optimize functional outcomes in critically ill children (~ 20 publications in 5 
      journals). SK works as a pediatric ICU physician and pediatric anesthesiologist 
      at Johns Hopkins University School of Medicine, USA. BA declares that she has no 
      conflicts of interest. NP declares that he has no conflicts of interest. SB 
      reports declaring opinions on topics related to this area, notably regarding 
      delirium (three publications in two journals). SB works as a pediatric ICU 
      physician and pediatric anesthesiologist at Johns Hopkins University School of 
      Medicine, USA. JB declares that she has no conflicts of interest. RM declares 
      that she has no conflicts of interest. RP declares that he is a medical student 
      at Harvard Medical School, USA. JS declares that he has no conflicts of interest. 
      CT declares that she has no conflicts of interests. TW declares that she works as 
      a pediatric ICU physician at the University of North Carolina, USA.
EDAT- 2022/06/16 06:00
MHDA- 2022/06/18 06:00
PMCR- 2023/06/15
CRDT- 2022/06/15 06:53
PHST- 2022/06/15 06:53 [entrez]
PHST- 2022/06/16 06:00 [pubmed]
PHST- 2022/06/18 06:00 [medline]
PHST- 2023/06/15 00:00 [pmc-release]
AID - CD012908.pub2 [pii]
AID - 10.1002/14651858.CD012908.pub2 [doi]
PST - epublish
SO  - Cochrane Database Syst Rev. 2022 Jun 15;6(6):CD012908. doi: 
      10.1002/14651858.CD012908.pub2.

PMID- 27005405
OWN - NLM
STAT- MEDLINE
DCOM- 20180118
LR  - 20241219
IS  - 1476-5497 (Electronic)
IS  - 0307-0565 (Print)
IS  - 0307-0565 (Linking)
VI  - 40
IP  - 8
DP  - 2016 Aug
TI  - Effect of liraglutide 3.0 mg in individuals with obesity and moderate or severe 
      obstructive sleep apnea: the SCALE Sleep Apnea randomized clinical trial.
PG  - 1310-9
LID - 10.1038/ijo.2016.52 [doi]
AB  - BACKGROUND: Obesity is strongly associated with prevalence of obstructive sleep 
      apnea (OSA), and weight loss has been shown to reduce disease severity. 
      OBJECTIVE: To investigate whether liraglutide 3.0 mg reduces OSA severity 
      compared with placebo using the primary end point of change in apnea-hypopnea 
      index (AHI) after 32 weeks. Liraglutide's weight loss efficacy was also examined. 
      SUBJECTS/METHODS: In this randomized, double-blind trial, non-diabetic 
      participants with obesity who had moderate (AHI 15-29.9 events h(-1)) or severe 
      (AHI ⩾30 events h(-1)) OSA and were unwilling/unable to use continuous positive 
      airway pressure therapy were randomized for 32 weeks to liraglutide 3.0 mg 
      (n=180) or placebo (n=179), both as adjunct to diet (500 kcal day(-1) deficit) 
      and exercise. Baseline characteristics were similar between groups (mean age 48.5 
      years, males 71.9%, AHI 49.2 events h(-1), severe OSA 67.1%, body weight 
      117.6 kg, body mass index 39.1 kg m(-2), prediabetes 63.2%, HbA1c 5.7%). RESULTS: 
      After 32 weeks, the mean reduction in AHI was greater with liraglutide than with 
      placebo (-12.2 vs -6.1 events h(-1), estimated treatment difference: -6.1 
      events h(-1) (95% confidence interval (CI), -11.0 to -1.2), P=0.0150). 
      Liraglutide produced greater mean percentage weight loss compared with placebo 
      (-5.7% vs -1.6%, estimated treatment difference: -4.2% (95% CI, -5.2 to -3.1%), 
      P<0.0001). A statistically significant association between the degree of weight 
      loss and improvement in OSA end points (P<0.01, all) was demonstrated post hoc. 
      Greater reductions in glycated hemoglobin (HbA1c) and systolic blood pressure 
      (SBP) were seen with liraglutide versus placebo (both P<0.001). The safety 
      profile of liraglutide 3.0 mg was similar to that seen with doses ⩽1.8 mg. 
      CONCLUSIONS: As an adjunct to diet and exercise, liraglutide 3.0 mg was generally 
      well tolerated and produced significantly greater reductions than placebo in AHI, 
      body weight, SBP and HbA1c in participants with obesity and moderate/severe OSA. 
      The results confirm that weight loss improves OSA-related parameters.
FAU - Blackman, A
AU  - Blackman A
AD  - Toronto Sleep Institute, MedSleep and University of Toronto, Toronto, Ontario, 
      Canada.
FAU - Foster, G D
AU  - Foster GD
AD  - Center for Obesity Research and Education, School of Medicine, Temple University, 
      Philadelphia, PA, USA.
FAU - Zammit, G
AU  - Zammit G
AD  - Clinilabs and Sleep Disorders Institute, New York, NY, USA.
FAU - Rosenberg, R
AU  - Rosenberg R
AD  - NeuroTrials Research, Atlanta, GA, USA.
FAU - Aronne, L
AU  - Aronne L
AD  - Division of Endocrinology, Diabetes and Metabolism, Weill Cornell Medical 
      College, New York, NY, USA.
FAU - Wadden, T
AU  - Wadden T
AD  - Centre for Weight and Eating Disorders, Department of Psychiatry, Perelman School 
      of Medicine, University of Pennsylvania, Pennsylvania, PA, USA.
FAU - Claudius, B
AU  - Claudius B
AD  - Medical and Science Team, GLP-1 & Obesity, Novo Nordisk A/S, Søborg, Denmark.
FAU - Jensen, C B
AU  - Jensen CB
AD  - Medical and Science Team, GLP-1 & Obesity, Novo Nordisk A/S, Søborg, Denmark.
FAU - Mignot, E
AU  - Mignot E
AD  - Stanford Center for Sleep Sciences and Medicine, Department of Psychiatry and 
      Behavioral Science, School of Medicine, Stanford University, Palo Alto, CA, USA.
LA  - eng
SI  - ClinicalTrials.gov/NCT01557166
PT  - Journal Article
PT  - Randomized Controlled Trial
PT  - Research Support, Non-U.S. Gov't
DEP - 20160323
PL  - England
TA  - Int J Obes (Lond)
JT  - International journal of obesity (2005)
JID - 101256108
RN  - 0 (Anti-Obesity Agents)
RN  - 0 (Glycated Hemoglobin A)
RN  - 0 (Hypoglycemic Agents)
RN  - 0 (hemoglobin A1c protein, human)
RN  - 839I73S42A (Liraglutide)
SB  - IM
MH  - Adolescent
MH  - Adult
MH  - Anti-Obesity Agents/pharmacology/therapeutic use
MH  - Double-Blind Method
MH  - Female
MH  - Glycated Hemoglobin/metabolism
MH  - Humans
MH  - Hypoglycemic Agents/pharmacology/*therapeutic use
MH  - Liraglutide/pharmacology/*therapeutic use
MH  - Male
MH  - Middle Aged
MH  - Obesity/*complications/*drug therapy/physiopathology
MH  - Polysomnography
MH  - Prospective Studies
MH  - Sleep Apnea, Obstructive/*complications/*drug therapy/physiopathology
MH  - Treatment Outcome
MH  - United States/epidemiology
MH  - Weight Loss/drug effects
MH  - Young Adult
PMC - PMC4973216
COIS- Dr Blackman: consultant/advisory board participant for Novo Nordisk, Merck 
      Canada, Valeant Canada, Paladin Labs Inc. Dr Foster: at the time of the study was 
      a scientific advisory board participant for Con Agra Foods, United Health Group 
      and Tate and Lyle, and a consultant to Eisai and Novo Nordisk; currently employed 
      by Weight Watchers International. Dr Zammit: consultant for Acorda, Actelion, 
      Alexza, Arena, Aventis, Biovail, Boehringer-Ingelheim, Cephalon, Elan, Eli Lilly, 
      Evotec, Forest, Glaxo Smith Kline, Jazz, King Pharmaceuticals, Ligand, McNeil, 
      Merck, Neurocrine Biosciences, Organon, Pfizer, Purdue, Renovis, Sanofi-Aventis, 
      Select Comfort, Sepracor, Shire, Somnus, Takeda Pharmaceuticals, Vela, Wyeth; 
      grants/research support from Abbott, Abbvie, Actelion, Ancile, Apnex, Arena, 
      Astra-Zeneca, Aventis, Banyu, Biomarin, BMS, Catalyst, Cephalon Inc., CHDI, Elan, 
      Epix, Eisai, Elminda, Evotec, Forest, Galderma, Genentech, Gilead, Glaxo Smith 
      Kline, Gilead, H. Lundbeck A/S, Janssen, Johnson & Johnson, King, Merck and Co., 
      National Institute of Health (NIH), Neurim, Neurocrine Biosciences, Naurex, 
      Neurim, Neurogen, Novo Nordisk, Organon, Orphan Medical, Otsuka, Pfizer, Predix, 
      Respironics, Saladax, Sanofi-Aventis, Sanofi-Synthelabo, Schering-Plough, 
      Sepracor, Sunovion, Shire, Somaxon, Takeda Pharmaceuticals North America, 
      Targacept, Teva, Thymon, Transcept, UCB Pharma, Ultragenyx, Predix, Vanda, 
      Wyeth-Ayerst Research; honoraria received from Neurocrine Biosciences, King 
      Pharmaceuticals, McNeil, Sanofi-Aventis, Sanofi-Synthelabo, Sepracor, Takeda 
      Pharmaceuticals, Vela Pharmaceuticals, Wyeth-Ayerst Research; ownership interest 
      in Clinilabs, Inc., Clinilabs IPA, Inc., Home Sleep and Respiratory Care, 
      Nationwide Sleep Testing. Dr Rosenberg: received research grant support from 
      Merck, Novo Nordisk, Pfizer, Teva, Jazz Pharmaceuticals, Sunovion Pharmaceuticals 
      and Philips-Respironics. Dr Aronne: advisory board member for Myos Corporation; 
      consultant, speaker, advisor, or received research support from Aspire Bariatrics 
      Inc., Eisai, Ethicon Endo-Surgery Inc., GlaxoSmithKline Consumer Healthcare LP, 
      GI Dynamics, Novo Nordisk, Pfizer, Takeda Pharmaceuticals, Vivus Inc., Zafgen 
      Inc.; ownership interest in Myos Corporation and BMIQ. Dr Wadden: advisory board 
      participant for Orexigen Pharmaceuticals, Inc., Novo Nordisk, Nutrisystem, and 
      Shire Pharmaceuticals, with research support (to the University of Pennsylvania) 
      from the first three companies. Dr Claudius: employee of Novo Nordisk and owns 
      company stock. Dr Jensen: employee of Novo Nordisk and owns company stock. Dr 
      Mignot: advisory board member, consultant for and research support from Jazz 
      Pharmaceuticals; consultant for and research grant from Novo Nordisk; consultant 
      for Reset Pharmaceuticals and Merck; expert witness for FTC.
EDAT- 2016/03/24 06:00
MHDA- 2018/01/19 06:00
PMCR- 2016/08/04
CRDT- 2016/03/24 06:00
PHST- 2015/08/07 00:00 [received]
PHST- 2016/02/25 00:00 [revised]
PHST- 2016/03/04 00:00 [accepted]
PHST- 2016/03/24 06:00 [entrez]
PHST- 2016/03/24 06:00 [pubmed]
PHST- 2018/01/19 06:00 [medline]
PHST- 2016/08/04 00:00 [pmc-release]
AID - ijo201652 [pii]
AID - 10.1038/ijo.2016.52 [doi]
PST - ppublish
SO  - Int J Obes (Lond). 2016 Aug;40(8):1310-9. doi: 10.1038/ijo.2016.52. Epub 2016 Mar 
      23.

PMID- 35450664
OWN - NLM
STAT- MEDLINE
DCOM- 20220425
LR  - 20220603
IS  - 1558-0776 (Electronic)
IS  - 1071-9091 (Linking)
VI  - 41
DP  - 2022 Apr
TI  - The Role of Physiotherapy in the Management of Functional Neurological Disorder 
      in Children and Adolescents.
PG  - 100947
LID - S1071-9091(21)00075-9 [pii]
LID - 10.1016/j.spen.2021.100947 [doi]
AB  - Children and adolescents with functional neurological (conversion) disorder (FND) 
      present with symptoms of impaired motor and sensory function. FND involves 
      complex interactions between the brain, mind, body, and lived experience of the 
      child. The gold standard for treatment is therefore a holistic, biopsychosocial 
      approach with multimodal interventions delivered by a multidisciplinary team. In 
      this narrative review we examine the role of physiotherapy in managing FND in 
      children. We searched Embase, Medline, PsycINFO, and PubMed (back to 2000) for 
      relevant physiotherapy articles and also manually searched their reference lists. 
      Two review articles and ten observational studies were identified. Data were 
      extracted concerning the type of study, therapies involved, outcome measures, and 
      comorbid mental health outcomes. FND symptoms resolved in 85% to 95% of the 
      patients, and about two-thirds returned to full-time school after completing the 
      multidisciplinary intervention. Ongoing mental health concerns at follow-up were 
      associated with poorer functional outcomes. Key themes included the following: 
      use of psychological interventions embedded in the physiotherapy intervention; 
      integration of play, music, and dance; role of physical exercise in modulating 
      physiological, neural, and endocrine systems; need for FND-specific outcome 
      measures; ethical issues pertaining to randomized trials; and need to develop 
      alternate study methodologies for assessing combined treatments. Clinical 
      vignettes were included to highlight a range of physiotherapy interventions. In 
      conclusion, the emerging literature suggests that physiotherapy for children with 
      FND is a useful intervention for improving motor dysfunction and for addressing 
      other concurrent issues such as physical deconditioning, neuroprotection, chronic 
      pain, disturbed sleep, anxiety and depression, and resilience building.
CI  - Copyright © 2021 Elsevier Inc. All rights reserved.
FAU - Kim, Yu-Na
AU  - Kim YN
AD  - Department of Psychological Medicine, The Children's Hospital at Westmead, 
      Westmead, NSW, Australia.
FAU - Gray, Nicola
AU  - Gray N
AD  - Department of Physiotherapy, Sydney Children's Hospital Network, NSW, Australia.
FAU - Jones, Anna
AU  - Jones A
AD  - Advance Rehab Centre, Artarmon, NSW, Australia.
FAU - Scher, Stephen
AU  - Scher S
AD  - Department of Psychiatry, Harvard Medical School and McLean Hospital, Belmont, 
      MA; University of Sydney Medical School, NSW, Australia.
FAU - Kozlowska, Kasia
AU  - Kozlowska K
AD  - Department of Psychological Medicine, The Children's Hospital at Westmead, 
      Westmead, NSW, Australia; University of Sydney Medical School, NSW, Australia; 
      Westmead Institute for Medical Research, Westmead, NSW, Australia. Electronic 
      address: kkoz6421@uni.sydney.edu.au.
LA  - eng
PT  - Journal Article
PT  - Review
DEP - 20211119
PL  - United States
TA  - Semin Pediatr Neurol
JT  - Seminars in pediatric neurology
JID - 9441351
SB  - IM
MH  - Adolescent
MH  - Anxiety
MH  - Child
MH  - Combined Modality Therapy
MH  - *Conversion Disorder/therapy
MH  - Humans
MH  - Outcome Assessment, Health Care
MH  - Physical Therapy Modalities
EDAT- 2022/04/23 06:00
MHDA- 2022/04/26 06:00
CRDT- 2022/04/22 07:02
PHST- 2021/09/20 00:00 [received]
PHST- 2021/11/13 00:00 [revised]
PHST- 2021/11/15 00:00 [accepted]
PHST- 2022/04/22 07:02 [entrez]
PHST- 2022/04/23 06:00 [pubmed]
PHST- 2022/04/26 06:00 [medline]
AID - S1071-9091(21)00075-9 [pii]
AID - 10.1016/j.spen.2021.100947 [doi]
PST - ppublish
SO  - Semin Pediatr Neurol. 2022 Apr;41:100947. doi: 10.1016/j.spen.2021.100947. Epub 
      2021 Nov 19.

PMID- 38442500
OWN - NLM
STAT- MEDLINE
DCOM- 20240807
LR  - 20250331
IS  - 1532-2955 (Electronic)
IS  - 1087-0792 (Linking)
VI  - 74
DP  - 2024 Apr
TI  - The impact of the physical activity intervention on sleep in children and 
      adolescents with autism spectrum disorder: A systematic review and meta-analysis.
PG  - 101913
LID - S1087-0792(24)00017-0 [pii]
LID - 10.1016/j.smrv.2024.101913 [doi]
AB  - Pharmacological treatments (i.e., melatonin) and non-pharmacological therapies 
      (e.g., parent-based sleep education programs and behavioural interventions) have 
      been found to result in improved sleep in children and adolescents with autism 
      spectrum disorder (ASD). However, there are several limitations to these 
      treatment approaches, including concerns about the possible side-effects and 
      safety, high-cost and uncertainties of long-term effects. Physical activity (PA) 
      intervention is a promising behavioural intervention that has received increasing 
      attention. However, the effects of PA intervention on sleep are still unclear in 
      this clinical group. This study aimed to synthesize available empirical studies 
      concerning the effects of PA interventions on sleep in children and adolescents 
      with ASD. Following PRISMA guidelines, seven electronic databases: APA PsychInfo, 
      CINAHL Ultimate, ERIC, MEDLINE, PubMed, SPORTDiscus, and Web of Science, were 
      searched from inception to March 2023. Randomized controlled 
      trials/quasi-experimental designs with comparison groups were included. 
      Initially, 444 articles were identified, 13 articles underwent systematic review, 
      and 8 studies with control groups and sufficient statistical data were selected 
      for meta-analysis. Compared to no-treatment control groups, PA interventions had 
      a large positive effect on parent-reported general sleep problems, night 
      awakenings, sleep resistance, sleep duration and actigraphy-assessed sleep 
      efficiency in children and adolescents with ASD.
CI  - Copyright © 2024 Elsevier Ltd. All rights reserved.
FAU - Liang, Xiao
AU  - Liang X
AD  - Department of Rehabilitation Sciences, The Hong Kong Polytechnic University, Hong 
      Kong SAR, China. Electronic address: shawn.liang@polyu.edu.hk.
FAU - Haegele, Justin A
AU  - Haegele JA
AD  - Department of Human Movement Sciences, Old Dominion University, Norfolk, USA.
FAU - Tse, Andy Choi-Yeung
AU  - Tse AC
AD  - Department of Health and Physical Education, The Education University of Hong 
      Kong, Hong Kong SAR, China.
FAU - Li, Minghui
AU  - Li M
AD  - Faculty of Sports Science, Ningbo University, Ningbo, China.
FAU - Zhang, Hui
AU  - Zhang H
AD  - Department of Rehabilitation Sciences, The Hong Kong Polytechnic University, Hong 
      Kong SAR, China; Research Institute for Intelligent Wearable Systems, The Hong 
      Kong Polytechnic University, Hong Kong SAR, China.
FAU - Zhao, Shi
AU  - Zhao S
AD  - School of Public Health, Tianjin Medical University, Tianjin, China; Tianjin Key 
      Laboratory of Environment, Nutrition and Public Health, Tianjin Medical 
      University, Tianjin, China; Key Laboratory of Prevention and Control of Major 
      Diseases in the Population (MoE), Tianjin Medical University, Tianjin, China.
FAU - Li, Shirley Xin
AU  - Li SX
AD  - Department of Psychology, University of Hong Kong, Hong Kong SAR, China; State 
      Key Laboratory of Brain and Cognitive Sciences, University of Hong Kong, Hong 
      Kong SAR, China.
LA  - eng
PT  - Journal Article
PT  - Meta-Analysis
PT  - Systematic Review
DEP - 20240223
PL  - England
TA  - Sleep Med Rev
JT  - Sleep medicine reviews
JID - 9804678
MH  - Adolescent
MH  - Child
MH  - Humans
MH  - *Autism Spectrum Disorder/therapy/complications
MH  - *Exercise
MH  - Exercise Therapy/methods
MH  - Sleep/physiology
MH  - Sleep Wake Disorders/therapy
OTO - NOTNLM
OT  - Autism spectrum disorders
OT  - Children and adolescents
OT  - Physical activity interventions
OT  - Sleep
EDAT- 2024/03/06 00:42
MHDA- 2024/03/27 06:44
CRDT- 2024/03/05 18:04
PHST- 2023/08/02 00:00 [received]
PHST- 2024/02/14 00:00 [revised]
PHST- 2024/02/16 00:00 [accepted]
PHST- 2024/03/27 06:44 [medline]
PHST- 2024/03/06 00:42 [pubmed]
PHST- 2024/03/05 18:04 [entrez]
AID - S1087-0792(24)00017-0 [pii]
AID - 10.1016/j.smrv.2024.101913 [doi]
PST - ppublish
SO  - Sleep Med Rev. 2024 Apr;74:101913. doi: 10.1016/j.smrv.2024.101913. Epub 2024 Feb 
      23.

PMID- 22131599
OWN - NLM
STAT- MEDLINE
DCOM- 20120413
LR  - 20240507
IS  - 1550-9109 (Electronic)
IS  - 0161-8105 (Print)
IS  - 0161-8105 (Linking)
VI  - 34
IP  - 12
DP  - 2011 Dec 1
TI  - The effect of exercise training on obstructive sleep apnea and sleep quality: a 
      randomized controlled trial.
PG  - 1631-40
LID - 10.5665/sleep.1422 [doi]
AB  - STUDY OBJECTIVES: To evaluate the efficacy of a 12-week exercise training program 
      for reducing obstructive sleep apnea (OSA) severity and improving sleep quality, 
      and to explore possible mechanisms by which exercise may reduce OSA severity. 
      DESIGN: Randomized controlled trial. SETTING: Clinical exercise physiology 
      center, sleep laboratory. PARTICIPANTS: Forty-three sedentary and 
      overweight/obese adults aged 18-55 years with at least moderate-severity 
      untreated OSA (screening apnea-hypopnea index [AHI] ≥ 15). INTERVENTIONS: 
      Participants randomized to exercise training (n = 27) met 4 times/week for 12 
      weeks and performed 150 min/week of moderate-intensity aerobic activity, followed 
      by resistance training twice/week. Participants randomized to a stretching 
      control (n = 16) met twice weekly for 12 weeks to perform low-intensity exercises 
      designed to increase whole-body flexibility. MEASUREMENTS AND RESULTS: OSA 
      severity was assessed with one night of laboratory polysomnography (PSG) before 
      and following the 12-week intervention. Measures of sleep quality included PSG, 
      actigraphy (7-10 days), and the Pittsburgh Sleep Quality Index. Compared with 
      stretching, exercise resulted in a significant AHI reduction (exercise: 32.2 ± 
      5.6 to 24.6 ± 4.4, stretching: 24.4 ± 5.6 to 28.9 ± 6.4; P < 0.01) as well as 
      significant changes in oxygen desaturation index (ODI; P = 0.03) and stage N3 
      sleep (P = 0.03). Reductions in AHI and ODI were achieved without a significant 
      decrease in body weight. Improvements in actigraphic sleep and subjective sleep 
      quality were also noted following exercise compared with stretching. CONCLUSIONS: 
      Exercise training had moderate treatment efficacy for the reduction of AHI in 
      sedentary overweight/obese adults, which suggests that exercise may be beneficial 
      for the management of OSA beyond simply facilitating weight loss. TRIAL 
      REGISTRATION: Clinicaltrials.gov identification number NCT00956423.
FAU - Kline, Christopher E
AU  - Kline CE
AD  - Department of Psychiatry, University of Pittsburgh School of Medicine, 
      Pittsburgh, PA 15213, USA. klinec@upmc.edu
FAU - Crowley, E Patrick
AU  - Crowley EP
FAU - Ewing, Gary B
AU  - Ewing GB
FAU - Burch, James B
AU  - Burch JB
FAU - Blair, Steven N
AU  - Blair SN
FAU - Durstine, J Larry
AU  - Durstine JL
FAU - Davis, J Mark
AU  - Davis JM
FAU - Youngstedt, Shawn D
AU  - Youngstedt SD
LA  - eng
SI  - ClinicalTrials.gov/NCT00956423
GR  - R36 CD000695/CD/ODCDC CDC HHS/United States
GR  - T32 HL082610/HL/NHLBI NIH HHS/United States
GR  - 1R36CD000695-1/CD/ODCDC CDC HHS/United States
GR  - T32 HL082610-04/HL/NHLBI NIH HHS/United States
PT  - Journal Article
PT  - Randomized Controlled Trial
PT  - Research Support, N.I.H., Extramural
PT  - Research Support, U.S. Gov't, P.H.S.
DEP - 20111201
PL  - United States
TA  - Sleep
JT  - Sleep
JID - 7809084
SB  - IM
CIN - Sleep. 2011 Dec 01;34(12):1621-2. doi: 10.5665/sleep.1412. PMID: 22131594
MH  - Adolescent
MH  - Adult
MH  - *Exercise Therapy/methods
MH  - Feeding Behavior
MH  - Female
MH  - Humans
MH  - Life Style
MH  - Male
MH  - Middle Aged
MH  - Obesity/complications/therapy
MH  - Patient Compliance
MH  - Polysomnography
MH  - Severity of Illness Index
MH  - *Sleep/physiology
MH  - Sleep Apnea, Obstructive/complications/physiopathology/*therapy
MH  - Young Adult
PMC - PMC3208839
OTO - NOTNLM
OT  - Actigraphy
OT  - exercise training
OT  - obstructive sleep apnea
OT  - polysomnography
OT  - randomized controlled trial
OT  - sleep quality
EDAT- 2011/12/02 06:00
MHDA- 2012/04/14 06:00
PMCR- 2012/06/01
CRDT- 2011/12/02 06:00
PHST- 2011/12/02 06:00 [entrez]
PHST- 2011/12/02 06:00 [pubmed]
PHST- 2012/04/14 06:00 [medline]
PHST- 2012/06/01 00:00 [pmc-release]
AID - 10.5665/sleep.1422 [doi]
PST - epublish
SO  - Sleep. 2011 Dec 1;34(12):1631-40. doi: 10.5665/sleep.1422.

PMID- 35684089
OWN - NLM
STAT- MEDLINE
DCOM- 20220613
LR  - 20220716
IS  - 2072-6643 (Electronic)
IS  - 2072-6643 (Linking)
VI  - 14
IP  - 11
DP  - 2022 May 30
TI  - Muscle-Related Effect of Whey Protein and Vitamin D(3) Supplementation Provided 
      before or after Bedtime in Males Undergoing Resistance Training.
LID - 10.3390/nu14112289 [doi]
LID - 2289
AB  - There is increasing evidence that dietary protein intake with leucine and vitamin 
      D is an important factor in muscle protein synthesis. This study investigated the 
      combined effects of consuming whey protein and vitamin D(3) in the evening before 
      bedtime or in the morning after sleeping on muscle mass and strength. Healthy, 
      untrained males (N = 42; Age = 18-24 year) were randomly assigned into three 
      groups: before bedtime, after sleeping, and control. Subjects underwent a 6-week 
      resistance training program in combination with supplements that provided 25 g 
      whey protein and 4000 IU vitamin D(3) for the before bedtime and after sleeping 
      groups and a 5 g maltodextrin placebo for the control group. A significant 
      increase in serum vitamin D was observed in both before bedtime and after 
      sleeping groups. All groups experienced a significant gain in leg press. However, 
      the control group did not experience significant improvements in muscle mass and 
      associated blood hormones that were experienced by the before bedtime and after 
      sleeping groups. No significant differences in assessed values were observed 
      between the before bedtime and after sleeping groups. These findings suggest that 
      the combination of whey protein and vitamin D supplements provided either before 
      or after sleep resulted in beneficial increases in muscle mass in young males 
      undergoing resistance training that exceeded the changes observed without these 
      supplements.
FAU - Chen, Yan
AU  - Chen Y
AD  - Department of Exercise Biochemistry, Exercise Science School, Beijing Sport 
      University, Beijing 100084, China.
FAU - Liang, Yiheng
AU  - Liang Y
AD  - Department of Exercise Biochemistry, Exercise Science School, Beijing Sport 
      University, Beijing 100084, China.
FAU - Guo, Hang
AU  - Guo H
AD  - Department of Exercise Biochemistry, Exercise Science School, Beijing Sport 
      University, Beijing 100084, China.
FAU - Meng, Kun
AU  - Meng K
AD  - Department of Exercise Biochemistry, Exercise Science School, Beijing Sport 
      University, Beijing 100084, China.
FAU - Qiu, Junqiang
AU  - Qiu J
AD  - Department of Exercise Biochemistry, Exercise Science School, Beijing Sport 
      University, Beijing 100084, China.
FAU - Benardot, Dan
AU  - Benardot D
AD  - Department of Nutrition, Georgia State University, Atlanta, GA 30303, USA.
AD  - Center for the Study of Human Health, Emory University, Atlanta, GA 30322, USA.
LA  - eng
GR  - No. 2018YFC2000600/National Key R&amp;D Program of China/
GR  - No. KBL2021003/Herbalife Winter Sports Development Fund/
PT  - Journal Article
PT  - Randomized Controlled Trial
DEP - 20220530
PL  - Switzerland
TA  - Nutrients
JT  - Nutrients
JID - 101521595
RN  - 0 (Dietary Proteins)
RN  - 0 (Whey Proteins)
RN  - 1406-16-2 (Vitamin D)
RN  - 1C6V77QF41 (Cholecalciferol)
SB  - IM
MH  - Adolescent
MH  - Adult
MH  - Body Composition
MH  - Cholecalciferol/pharmacology
MH  - Dietary Proteins
MH  - Dietary Supplements
MH  - Double-Blind Method
MH  - Humans
MH  - Male
MH  - Muscle Strength
MH  - Muscle, Skeletal
MH  - Muscles
MH  - *Resistance Training
MH  - Vitamin D/pharmacology
MH  - Whey Proteins/pharmacology
MH  - Young Adult
PMC - PMC9183069
OTO - NOTNLM
OT  - muscle mass
OT  - muscle strength
OT  - protein distribution
OT  - vitamin D
OT  - whey protein
COIS- The authors declare no conflict of interest.
EDAT- 2022/06/11 06:00
MHDA- 2022/06/14 06:00
PMCR- 2022/05/30
CRDT- 2022/06/10 01:22
PHST- 2022/04/07 00:00 [received]
PHST- 2022/05/26 00:00 [revised]
PHST- 2022/05/27 00:00 [accepted]
PHST- 2022/06/10 01:22 [entrez]
PHST- 2022/06/11 06:00 [pubmed]
PHST- 2022/06/14 06:00 [medline]
PHST- 2022/05/30 00:00 [pmc-release]
AID - nu14112289 [pii]
AID - nutrients-14-02289 [pii]
AID - 10.3390/nu14112289 [doi]
PST - epublish
SO  - Nutrients. 2022 May 30;14(11):2289. doi: 10.3390/nu14112289.

PMID- 32415471
OWN - NLM
STAT- MEDLINE
DCOM- 20201026
LR  - 20201026
IS  - 1432-0711 (Electronic)
IS  - 0932-0067 (Linking)
VI  - 302
IP  - 1
DP  - 2020 Jul
TI  - Effectiveness of functional exercises on pain and sleep quality in patients with 
      primary dysmenorrhea: a randomized clinical trial.
PG  - 153-163
LID - 10.1007/s00404-020-05579-2 [doi]
AB  - PURPOSE: Primary dysmenorrhea is the most common gynecological problem in young 
      women and adolescents. Exercise therapy provides positive effects on women with 
      primary dysmenorrhea. The aim of the study was to investigate the effects of a 
      combined exercise program on pain, sleep and menstrual symptoms in patients with 
      primary dysmenorrhea. METHODS: The study is a randomized controlled study. The 
      study included 28 sedentary individuals. The participants were assigned to two 
      groups as the exercise (mean age 22.9 ± 2.0 years) and the control (mean age 
      23.1 ± 1.8 years) groups. The exercise protocol was carried out with the exercise 
      group three times a week for eight weeks. The Visual Analog Scale (VAS) was used 
      for assessing the intensity of pain. The Menstrual Symptom Questionnaire (MSQ) 
      and Pittsburgh Sleep Quality Index (PSQI) were used for evaluating menstrual 
      symptoms and sleep quality, respectively. The study was registered on the 
      Clinical Trials website by the number NCT03625375. RESULTS: The comparisons 
      between the groups revealed statistically significant differences in abdominal 
      pain severity, MSQ total score and the subscale scores of negative outcomes and 
      management methods (p < 0.05). The intragroup comparisons of the exercise group 
      demonstrated that the scores of the low back pain and abdominal pain and the MSQ 
      and PSQI scores were found to be significantly different after the 8-week program 
      (p < 0.05). CONCLUSION: The combined exercise therapy is an effective way to 
      manage symptoms associated with primary dysmenorrhea.
FAU - Kirmizigil, Berkiye
AU  - Kirmizigil B
AUID- ORCID: 0000-0002-2389-7880
AD  - Faculty of Health Sciences, Department of Physiotherapy and Rehabilitation, 
      Eastern Mediterranean University, Famagusta, North Cyprus, via Mersin-10, Turkey. 
      berkiye.kirmizigil@emu.edu.tr.
FAU - Demiralp, Cisel
AU  - Demiralp C
AD  - Faculty of Health Sciences, Department of Physiotherapy and Rehabilitation, 
      Eastern Mediterranean University, Famagusta, North Cyprus, via Mersin-10, Turkey.
LA  - eng
SI  - ClinicalTrials.gov/NCT03625375
PT  - Journal Article
PT  - Randomized Controlled Trial
DEP - 20200515
PL  - Germany
TA  - Arch Gynecol Obstet
JT  - Archives of gynecology and obstetrics
JID - 8710213
SB  - IM
MH  - Adult
MH  - Dysmenorrhea/*therapy
MH  - Exercise Therapy/*methods
MH  - Female
MH  - Humans
MH  - Young Adult
OTO - NOTNLM
OT  - Dysmenorrhea
OT  - Exercise
OT  - Menstrual cycle pain
OT  - Sleep
EDAT- 2020/05/18 06:00
MHDA- 2020/10/27 06:00
CRDT- 2020/05/17 06:00
PHST- 2019/12/23 00:00 [received]
PHST- 2020/04/30 00:00 [accepted]
PHST- 2020/05/18 06:00 [pubmed]
PHST- 2020/10/27 06:00 [medline]
PHST- 2020/05/17 06:00 [entrez]
AID - 10.1007/s00404-020-05579-2 [pii]
AID - 10.1007/s00404-020-05579-2 [doi]
PST - ppublish
SO  - Arch Gynecol Obstet. 2020 Jul;302(1):153-163. doi: 10.1007/s00404-020-05579-2. 
      Epub 2020 May 15.

PMID- 30836957
OWN - NLM
STAT- MEDLINE
DCOM- 20190506
LR  - 20240315
IS  - 1471-2458 (Electronic)
IS  - 1471-2458 (Linking)
VI  - 19
IP  - 1
DP  - 2019 Mar 5
TI  - Improving office workers' mental health and cognition: a 3-arm cluster randomized 
      controlled trial targeting physical activity and sedentary behavior in 
      multi-component interventions.
PG  - 266
LID - 10.1186/s12889-019-6589-4 [doi]
LID - 266
AB  - BACKGROUND: Physically inactive and sedentary lifestyles are negatively related 
      to both mental health and cognition. For office-workers, who spend two-thirds of 
      their workday sitting, it is important to improve these lifestyles. The aim of 
      this study is to assess the effectiveness of multi-component interventions, 
      incorporating individual, environmental and organizational changes, to increase 
      physical activity or reduce sedentary behavior among office-workers in order to 
      improve mental health and cognition. METHODS: a 3-arm, clustered randomized 
      controlled trial (RCT) with waiting list control group amongst adult 
      office-workers of two large Swedish companies. Cluster teams will be randomized 
      into 6-month interventions or to a passive waiting list control group which will 
      receive the allocated intervention with a 6-month delay. Two multicomponent 
      interventions will be studied of which one focuses on improving physical activity 
      and the other on reducing sedentary behavior. Both interventions include 5 
      sessions of motivational counselling. In the physical activity intervention 
      persons also get access to a gym and team leaders will organize lunch walks and 
      encourage to exercise. In the sedentary behavior intervention standing- and 
      walking meetings will be implemented and team leaders will encourage to reduce 
      sitting. The recruitment target is 110 office-workers per arm (330 in total). 
      Measurements will be repeated every 6 months for a total intended duration of 
      24 months. Proximal main outcomes are physical activity measured with 
      accelerometers and sedentary behavior with inclinometers. Distal outcomes are 
      self-reported mental health and a cognition test battery. Additional outcomes 
      will include cardiovascular fitness, body composition, sleep, self-reported 
      physical activity and sedentary behavior, other health habits, physical health, 
      and working mechanisms from blood samples and questionnaires. DISCUSSION: This 
      cluster RCT will contribute to the currently available evidence by comparing the 
      effectiveness of multi-component interventions targeting physical activity or 
      sedentary behavior with the end goal of improving mental health and cognition. 
      This study is strong in its cluster randomized design, numerous objective outcome 
      measures and long-term follow-up. The exact content of the interventions has been 
      defined by combining theory with results from a larger research project as well 
      as having a continuous dialogue with the involved companies. TRIAL REGISTRATION: 
      ISRCTN92968402 .
FAU - Nooijen, Carla F J
AU  - Nooijen CFJ
AUID- ORCID: 0000-0003-0146-9292
AD  - The Swedish School of Sport and Health Sciences (GIH), Stockholm, Sweden. 
      carla.nooijen@gih.se.
AD  - The Department of Public Health Sciences, Karolinska Institutet, Stockholm, 
      Sweden. carla.nooijen@gih.se.
FAU - Blom, Victoria
AU  - Blom V
AD  - The Swedish School of Sport and Health Sciences (GIH), Stockholm, Sweden.
AD  - The Department of Neuroscience, Karolinska Institutet, Stockholm, Sweden.
FAU - Ekblom, Örjan
AU  - Ekblom Ö
AD  - The Swedish School of Sport and Health Sciences (GIH), Stockholm, Sweden.
FAU - Ekblom, Maria M
AU  - Ekblom MM
AD  - The Swedish School of Sport and Health Sciences (GIH), Stockholm, Sweden.
AD  - The Department of Neuroscience, Karolinska Institutet, Stockholm, Sweden.
FAU - Kallings, Lena V
AU  - Kallings LV
AD  - The Swedish School of Sport and Health Sciences (GIH), Stockholm, Sweden.
AD  - Department of Public Health and Caring Sciences, Family Medicine and Preventive 
      Medicine, Uppsala University, Uppsala, Sweden.
LA  - eng
GR  - 20160040/KK-Stiftelsen/
GR  - 20160040/ICA-gruppen/
GR  - 20160040/Intrum/
GR  - 20160040/SATS elixia/
GR  - 20160040/Monark Exercise/
GR  - 20160040/Itrim Sweden/
GR  - 2017-01385/FORTE/
PT  - Clinical Trial Protocol
PT  - Journal Article
DEP - 20190305
PL  - England
TA  - BMC Public Health
JT  - BMC public health
JID - 100968562
SB  - IM
MH  - Adolescent
MH  - Adult
MH  - Aged
MH  - Female
MH  - Humans
MH  - Male
MH  - Middle Aged
MH  - Young Adult
MH  - *Cognition
MH  - *Exercise/physiology/psychology
MH  - *Health Promotion/organization & administration
MH  - *Mental Health
MH  - Occupational Health
MH  - Occupations
MH  - Research Design
MH  - *Sedentary Behavior
MH  - Sitting Position
MH  - Sweden
MH  - Time Factors
MH  - Workplace
PMC - PMC6402109
OTO - NOTNLM
OT  - Accelerometer
OT  - Cognition
OT  - Mental health
OT  - Office workers
OT  - Physical activity
OT  - Randomized intervention
OT  - Sedentary behavior
OT  - Work place
COIS- ETHICS APPROVAL AND CONSENT TO PARTICIPATE: Ethical approval was granted by The 
      Stockholm regional ethical review board (2017/2409–31/1). Permission has been 
      obtained from the companies involved in this study to recruit their employees for 
      this study. Before start of first data collection all participants will be 
      requested by the research assistants to sign written informed consent. CONSENT 
      FOR PUBLICATION: Not applicable. COMPETING INTERESTS: The authors declare that 
      they have no competing interests. PUBLISHER’S NOTE: Springer Nature remains 
      neutral with regard to jurisdictional claims in published maps and institutional 
      affiliations.
EDAT- 2019/03/07 06:00
MHDA- 2019/05/07 06:00
PMCR- 2019/03/05
CRDT- 2019/03/07 06:00
PHST- 2018/10/19 00:00 [received]
PHST- 2019/02/25 00:00 [accepted]
PHST- 2019/03/07 06:00 [entrez]
PHST- 2019/03/07 06:00 [pubmed]
PHST- 2019/05/07 06:00 [medline]
PHST- 2019/03/05 00:00 [pmc-release]
AID - 10.1186/s12889-019-6589-4 [pii]
AID - 6589 [pii]
AID - 10.1186/s12889-019-6589-4 [doi]
PST - epublish
SO  - BMC Public Health. 2019 Mar 5;19(1):266. doi: 10.1186/s12889-019-6589-4.

PMID- 31727085
OWN - NLM
STAT- MEDLINE
DCOM- 20200407
LR  - 20200408
IS  - 1471-2474 (Electronic)
IS  - 1471-2474 (Linking)
VI  - 20
IP  - 1
DP  - 2019 Nov 14
TI  - The effects of deep neck muscle-specific training versus general exercises on 
      deep neck muscle thickness, pain and disability in patients with chronic 
      non-specific neck pain: protocol for a randomized clinical trial (RCT).
PG  - 540
LID - 10.1186/s12891-019-2880-x [doi]
LID - 540
AB  - BACKGROUND: Altered thickness, cross-sectional area and activity of deep neck 
      muscles have frequently been reported in patients with chronic non-specific neck 
      pain (CNNP). It is claimed that these muscles do not recover spontaneously. These 
      muscles provide a considerable amount of cervical stability. Therefore, various 
      therapeutic exercises have been recommended to recover from resulting 
      complications. However, most exercise protocols do not target deep neck muscles 
      directly. Thus, this might be a reason for long-lasting complications. 
      Accordingly, the purpose of the present study is to discuss a randomized 
      controlled trial (RCT) protocol in which we aim to investigate and compare the 
      effects of neck-specific exercise programmes versus general exercise programmes 
      in patients with CNNP. METHODS: A 2*2 factorial RCT with before-after design. 
      Sixty-four participants with CNNP will be recruited into the study. They will be 
      randomly divided into two groups, including specific neck exercise and general 
      exercise. Each exercise programme will be carried out three times a week and will 
      last for 8 weeks. Primarily, dorsal and ventral neck muscle thickness, pain and 
      disability and secondarily, muscle strength, quality of life, sleep quality, fear 
      avoidance and neck range of motion will be assessed at the baseline and 
      immediately at the end of the exercise protocol. DISCUSSION: The results of this 
      study will inform clinicians on which type of exercise is more beneficial for 
      patients with CNNP. TRIAL REGISTRATION: IRCT2017091620787N2, Sep 16 2017.
FAU - Kashfi, Pegah
AU  - Kashfi P
AD  - Department of Physiotherapy, University of Social Welfare and Rehabilitation 
      Sciences, Tehran, Iran.
FAU - Karimi, Noureddin
AU  - Karimi N
AD  - Department of Physiotherapy, University of Social Welfare and Rehabilitation 
      Sciences, Tehran, Iran.
FAU - Peolsson, Anneli
AU  - Peolsson A
AD  - Department of Medical and Health Sciences, Division of Physiotherapy, Faculty of 
      Health Sciences, Linköping University, Linköping, Sweden, Linköping University, 
      Linköping, Sweden.
FAU - Rahnama, Leila
AU  - Rahnama L
AUID- ORCID: 0000-0002-9078-6048
AD  - Department of Physiotherapy, University of Social Welfare and Rehabilitation 
      Sciences, Tehran, Iran. leila.rahnama@ung.edu.
AD  - Department of Physical Therapy, University of North Georgia, Dahlonega, USA. 
      leila.rahnama@ung.edu.
LA  - eng
GR  - IR.USWR.REC.1396.194/University of Social Welfare and Rehabilitation Sciences/
PT  - Clinical Trial Protocol
PT  - Journal Article
DEP - 20191114
PL  - England
TA  - BMC Musculoskelet Disord
JT  - BMC musculoskeletal disorders
JID - 100968565
SB  - IM
MH  - Adolescent
MH  - Adult
MH  - Chronic Pain/diagnostic imaging/physiopathology/*therapy
MH  - Disability Evaluation
MH  - Exercise Therapy/*methods
MH  - Female
MH  - Humans
MH  - Iran
MH  - Male
MH  - Middle Aged
MH  - *Muscle Strength
MH  - Neck Muscles/diagnostic imaging/*physiopathology
MH  - Neck Pain/diagnostic imaging/physiopathology/*therapy
MH  - Pain Perception
MH  - Randomized Controlled Trials as Topic
MH  - Recovery of Function
MH  - Single-Blind Method
MH  - Time Factors
MH  - Treatment Outcome
MH  - Young Adult
PMC - PMC6857347
OTO - NOTNLM
OT  - Deep neck muscles
OT  - Exercise
OT  - Muscle thickness
OT  - Neck pain
COIS- The authors declare that they have no competing interests.
EDAT- 2019/11/16 06:00
MHDA- 2020/04/09 06:00
PMCR- 2019/11/14
CRDT- 2019/11/16 06:00
PHST- 2018/12/23 00:00 [received]
PHST- 2019/10/03 00:00 [accepted]
PHST- 2019/11/16 06:00 [entrez]
PHST- 2019/11/16 06:00 [pubmed]
PHST- 2020/04/09 06:00 [medline]
PHST- 2019/11/14 00:00 [pmc-release]
AID - 10.1186/s12891-019-2880-x [pii]
AID - 2880 [pii]
AID - 10.1186/s12891-019-2880-x [doi]
PST - epublish
SO  - BMC Musculoskelet Disord. 2019 Nov 14;20(1):540. doi: 10.1186/s12891-019-2880-x.

PMID- 25875125
OWN - NLM
STAT- MEDLINE
DCOM- 20160404
LR  - 20241118
IS  - 2046-4053 (Electronic)
IS  - 2046-4053 (Linking)
VI  - 4
DP  - 2015 Feb 27
TI  - The pharmacological and non-pharmacological treatment of attention deficit 
      hyperactivity disorder in children and adolescents: protocol for a systematic 
      review and network meta-analysis of randomized controlled trials.
PG  - 19
LID - 10.1186/s13643-015-0005-7 [doi]
LID - 19
AB  - BACKGROUND: Attention deficit hyperactivity disorder (ADHD) is one of the most 
      common neurodevelopmental disorders of children and adolescents, with a 
      significant impact on health services and the community in terms of economic and 
      social burdens. The objective of this systematic review will be to evaluate the 
      comparative efficacy and safety of pharmacological and non-pharmacological 
      treatments in children and adolescents with ADHD. METHODS: Searches involving 
      PubMed/MEDLINE and the Cochrane Database of Systematic Reviews will be used to 
      identify related systematic reviews and relevant randomized trials. Search 
      results will be supplemented by reports from the regulatory and health technology 
      agencies, clinical trials registers and by data requested from trialists and/or 
      pharmaceutical companies. We will consider studies evaluating pharmacological 
      interventions (e.g. stimulants, non-stimulants, antidepressants), psychological 
      interventions (e.g. behavioural interventions, cognitive training and 
      neurofeedback) and complementary and alternative medicine interventions (e.g. 
      dietary interventions, supplement with fatty acids, vitamins, minerals, 
      aminoacids, herbal treatment, homeopathy, and mind-body interventions including 
      massage, chiropractic, acupuncture, yoga, meditation, Tai chi). Eligible control 
      conditions will be placebo, waitlist, no treatment and usual care. Randomized 
      controlled trials of a minimum of 3 weeks duration will be included. The primary 
      outcomes of interest will be the proportion of patients who responded to 
      treatment and who dropped out of the allocated treatment, respectively. Secondary 
      outcomes will include treatment discontinuation due to adverse events, as well as 
      the occurrences of serious adverse events and specific adverse events (decreased 
      weight, anorexia, insomnia and sleep disturbances, anxiety, syncope and 
      cardiovascular events). Two reviewers will independently screen references 
      identified by the literature search, as well as potentially relevant full-text 
      articles in duplicate. Data will be abstracted and risk of bias will be appraised 
      by two team members independently. Conflicts at all levels of screening and 
      abstraction will be resolved through discussion. Random-effects pairwise 
      meta-analyses and Bayesian network meta-analyses will be conducted where 
      appropriate. DISCUSSION: This systematic review and network meta-analysis will 
      compare the efficacy and safety of treatments used for ADHD in children and 
      adolescents. The findings will assist patients, clinicians and healthcare 
      providers to make evidence-based decisions regarding treatment selection. 
      SYSTEMATIC REVIEW REGISTRATION: PROSPERO CRD42014015008 .
FAU - Catalá-López, Ferrán
AU  - Catalá-López F
AD  - Fundación Instituto de Investigación en Servicios de Salud, Valencia, Spain. 
      ferran_catala@hotmail.com.
FAU - Hutton, Brian
AU  - Hutton B
AD  - Clinical Epidemiology Program, Ottawa Hospital Research Institute (OHRI), Ottawa, 
      ON, Canada. bhutton@ohri.ca.
AD  - Department of Epidemiology and Community Medicine, Faculty of Medicine, 
      University of Ottawa, Ottawa, ON, Canada. bhutton@ohri.ca.
FAU - Núñez-Beltrán, Amparo
AU  - Núñez-Beltrán A
AD  - Centro de Atención Integral a Drogodependientes (CAID) Norte, Regional Health 
      Council, Madrid, Spain. anunezbeltran@hotmail.com.
FAU - Mayhew, Alain D
AU  - Mayhew AD
AD  - Clinical Epidemiology Program, Ottawa Hospital Research Institute (OHRI), Ottawa, 
      ON, Canada. almayhew@ohri.ca.
FAU - Page, Matthew J
AU  - Page MJ
AD  - Australasian Cochrane Centre, School of Public Health and Preventive Medicine, 
      Monash University, Melbourne, Australia. matthew.page@monash.edu.
FAU - Ridao, Manuel
AU  - Ridao M
AD  - Instituto Aragonés de Ciencias de la Salud (IACS), Red de Investigación en 
      Servicios de Salud en Enfermedades Crónicas (REDISSEC), Zaragoza, Spain. 
      ridao_man@gva.es.
AD  - FISABIO-Salud Pública, Valencia, Spain. ridao_man@gva.es.
FAU - Tobías, Aurelio
AU  - Tobías A
AD  - Spanish Council for Scientific Research (CSIC), Barcelona, Spain. 
      aurelio.tobias@idaea.csic.es.
FAU - Catalá, Miguel A
AU  - Catalá MA
AD  - University of Valencia, Valencia, Spain. miguel.a.catala@uv.es.
FAU - Tabarés-Seisdedos, Rafael
AU  - Tabarés-Seisdedos R
AD  - University of Valencia/CIBERSAM, and Instituto de Investigación Sanitaria de 
      Valencia (INCLIVA), Valencia, Spain. rafael.tabares@uv.es.
FAU - Moher, David
AU  - Moher D
AD  - Clinical Epidemiology Program, Ottawa Hospital Research Institute (OHRI), Ottawa, 
      ON, Canada. dmoher@ohri.ca.
AD  - Department of Epidemiology and Community Medicine, Faculty of Medicine, 
      University of Ottawa, Ottawa, ON, Canada. dmoher@ohri.ca.
LA  - eng
GR  - MR/K025643/1/MRC_/Medical Research Council/United Kingdom
GR  - R24 AT001293/AT/NCCIH NIH HHS/United States
GR  - CAPMC/CIHR/Canada
PT  - Comparative Study
PT  - Journal Article
PT  - Research Support, N.I.H., Extramural
PT  - Research Support, Non-U.S. Gov't
DEP - 20150227
PL  - England
TA  - Syst Rev
JT  - Systematic reviews
JID - 101580575
RN  - 0 (Central Nervous System Agents)
SB  - IM
MH  - Adolescent
MH  - Attention Deficit Disorder with Hyperactivity/drug therapy/*therapy
MH  - *Behavior Therapy
MH  - Central Nervous System Agents/*therapeutic use
MH  - Child
MH  - Clinical Protocols
MH  - *Complementary Therapies
MH  - Humans
MH  - *Outcome Assessment, Health Care
MH  - Research Design
MH  - Systematic Reviews as Topic
MH  - Meta-Analysis as Topic
PMC - PMC4357151
EDAT- 2015/04/16 06:00
MHDA- 2016/04/05 06:00
PMCR- 2015/02/27
CRDT- 2015/04/16 06:00
PHST- 2014/12/12 00:00 [received]
PHST- 2015/01/21 00:00 [accepted]
PHST- 2015/04/16 06:00 [entrez]
PHST- 2015/04/16 06:00 [pubmed]
PHST- 2016/04/05 06:00 [medline]
PHST- 2015/02/27 00:00 [pmc-release]
AID - 10.1186/s13643-015-0005-7 [pii]
AID - 5 [pii]
AID - 10.1186/s13643-015-0005-7 [doi]
PST - epublish
SO  - Syst Rev. 2015 Feb 27;4:19. doi: 10.1186/s13643-015-0005-7.

PMID- 30074552
OWN - NLM
STAT- MEDLINE
DCOM- 20190725
LR  - 20190725
IS  - 1538-6899 (Electronic)
IS  - 1080-2371 (Linking)
VI  - 24
IP  - 4, Headache
DP  - 2018 Aug
TI  - Pediatric and Adolescent Headache.
PG  - 1108-1136
LID - 10.1212/CON.0000000000000638 [doi]
AB  - PURPOSE OF REVIEW: This article provides the practicing neurologist with a 
      comprehensive, evidence-based approach to the diagnosis and management of 
      headache in children and adolescents, with a focus on migraine. RECENT FINDINGS: 
      Four triptans are now labeled by the US Food and Drug Administration (FDA) for 
      acute migraine treatment in adolescents, and rizatriptan is labeled for use in 
      children age 6 and older. For preventive migraine treatment, the Childhood and 
      Adolescent Migraine Prevention trial demonstrated that approximately 60% of 
      children and adolescents with migraine will improve with a three-pronged 
      treatment approach that includes: (1) lifestyle management counseling (on sleep, 
      exercise, hydration, caffeine, and avoidance of meal skipping); (2) optimally 
      dosed acute therapy, specifically nonsteroidal anti-inflammatory drugs and 
      triptans; and (3) a preventive treatment that has some evidence for efficacy. For 
      the remaining 40% of children and adolescents, and for those who would not have 
      qualified for the Childhood and Adolescent Migraine Prevention trial because of 
      having continuous headache or medication-overuse headache, the clinician's 
      judgment remains the best guide to preventive therapy selection. SUMMARY: 
      Randomized placebo-controlled trials have been conducted to guide first-line 
      acute and preventive migraine treatments in children and adolescents. Future 
      research is needed to guide treatment for those with more refractory migraine, as 
      well as for children and adolescents who have other primary headache disorders.
FAU - Gelfand, Amy A
AU  - Gelfand AA
LA  - eng
PT  - Journal Article
PT  - Research Support, N.I.H., Extramural
PT  - Research Support, Non-U.S. Gov't
PT  - Review
PL  - United States
TA  - Continuum (Minneap Minn)
JT  - Continuum (Minneapolis, Minn.)
JID - 9509333
RN  - 0 (Serotonin Receptor Agonists)
RN  - 0 (Triazoles)
RN  - 0 (Tryptamines)
RN  - 51086HBW8G (rizatriptan)
MH  - Adolescent
MH  - Child
MH  - *Disease Management
MH  - Headache/*diagnosis/*therapy
MH  - Humans
MH  - *Pediatrics
MH  - Serotonin Receptor Agonists/therapeutic use
MH  - Triazoles/therapeutic use
MH  - Tryptamines/therapeutic use
EDAT- 2018/08/04 06:00
MHDA- 2019/07/26 06:00
CRDT- 2018/08/04 06:00
PHST- 2018/08/04 06:00 [entrez]
PHST- 2018/08/04 06:00 [pubmed]
PHST- 2019/07/26 06:00 [medline]
AID - 00132979-201808000-00011 [pii]
AID - 10.1212/CON.0000000000000638 [doi]
PST - ppublish
SO  - Continuum (Minneap Minn). 2018 Aug;24(4, Headache):1108-1136. doi: 
      10.1212/CON.0000000000000638.

PMID- 35481337
OWN - NLM
STAT- MEDLINE
DCOM- 20220429
LR  - 20220716
IS  - 2368-738X (Electronic)
IS  - 2368-738X (Linking)
VI  - 42
IP  - 4
DP  - 2022 Apr
TI  - Sleep timing and health indicators in children and adolescents: a systematic 
      review.
PG  - 150-169
LID - 10.24095/hpcdp.42.4.04 [doi]
AB  - INTRODUCTION: To continue to inform sleep health guidelines and the development 
      of evidence-based healthy sleep interventions for children and adolescents, it is 
      important to better understand the associations between sleep timing (bedtime, 
      wake-up time, midpoint of sleep) and various health indicators. The objective of 
      this systematic review was to examine the associations between sleep timing and 9 
      health indicators in apparently healthy children and adolescents 5 to 18 years 
      old. METHODS: Studies published in the 10 years preceding January 2021 were 
      identified from searches in four electronic databases. This systematic review 
      followed the guidelines prescribed in PRISMA 2020, the methodological quality and 
      risk of bias were scored, and the summary of results used a best-evidence 
      approach for accurate and reliable reporting. RESULTS: Forty-six observational 
      studies from 21 countries with 208 992 unique participants were included. Sleep 
      timing was assessed objectively using actigraphy in 24 studies and subjectively 
      in 22 studies. The lack of studies in some of the health outcomes and 
      heterogeneity in others necessitated using a narrative synthesis rather than a 
      metaanalysis. Findings suggest that later sleep timing is associated with poorer 
      emotional regulation, lower cognitive function/academic achievement, shorter 
      sleep duration/ poorer sleep quality, poorer eating behaviours, lower physical 
      activity levels and more sedentary behaviours, but few studies demonstrated 
      associations between sleep timing and adiposity, quality of life/well-being, 
      accidents/injuries, and biomarkers of cardiometabolic risk. The quality of 
      evidence was rated as "very low" across health outcomes using GRADE. CONCLUSION: 
      The available evidence, which relies on cross-sectional findings, suggests that 
      earlier sleep timing is beneficial for the health of school-aged children and 
      adolescents. Longitudinal studies and randomized controlled trials are needed to 
      better advance this field of research. (PROSPERO registration no.: 
      CRD42020173585).
FAU - Dutil, Caroline
AU  - Dutil C
AD  - Healthy Active Living and Obesity Research Group, Children's Hospital of Eastern 
      Ontario Research Institute, Ottawa, Ontario, Canada.
AD  - School of Human Kinetics, Faculty of Health Sciences, University of Ottawa, 
      Ottawa, Ontario, Canada.
FAU - Podinic, Irina
AU  - Podinic I
AD  - Healthy Active Living and Obesity Research Group, Children's Hospital of Eastern 
      Ontario Research Institute, Ottawa, Ontario, Canada.
AD  - School of Epidemiology and Public Health, Faculty of Medicine, University of 
      Ottawa, Ottawa, Ontario, Canada.
FAU - Sadler, Christin M
AU  - Sadler CM
AD  - School of Human Kinetics, Faculty of Health Sciences, University of Ottawa, 
      Ottawa, Ontario, Canada.
FAU - da Costa, Bruno G
AU  - da Costa BG
AD  - Healthy Active Living and Obesity Research Group, Children's Hospital of Eastern 
      Ontario Research Institute, Ottawa, Ontario, Canada.
FAU - Janssen, Ian
AU  - Janssen I
AD  - School of Kinesiology and Health Studies, Queen's University, Kingston, Ontario, 
      Canada.
AD  - Department of Public Health Sciences, Queen's University, Kingston, Ontario, 
      Canada.
FAU - Ross-White, Amanda
AU  - Ross-White A
AD  - Queen's University Library, Queen's University, Kingston, Ontario, Canada.
FAU - Saunders, Travis J
AU  - Saunders TJ
AD  - Department of Applied Human Sciences, University of Prince Edward Island, 
      Charlottetown, Prince Edward Island, Canada.
FAU - Tomasone, Jennifer R
AU  - Tomasone JR
AD  - School of Kinesiology and Health Studies, Queen's University, Kingston, Ontario, 
      Canada.
FAU - Chaput, Jean-Philippe
AU  - Chaput JP
AD  - Healthy Active Living and Obesity Research Group, Children's Hospital of Eastern 
      Ontario Research Institute, Ottawa, Ontario, Canada.
AD  - School of Human Kinetics, Faculty of Health Sciences, University of Ottawa, 
      Ottawa, Ontario, Canada.
AD  - School of Epidemiology and Public Health, Faculty of Medicine, University of 
      Ottawa, Ottawa, Ontario, Canada.
LA  - eng
LA  - fre
PT  - Journal Article
PT  - Systematic Review
TT  - Horaire de sommeil et indicateurs de santé chez les enfants et les adolescents : 
      revue systématique.
PL  - Canada
TA  - Health Promot Chronic Dis Prev Can
JT  - Health promotion and chronic disease prevention in Canada : research, policy and 
      practice
JID - 101648506
SB  - IM
MH  - Adiposity/physiology
MH  - Adolescent
MH  - Child
MH  - Child, Preschool
MH  - Cross-Sectional Studies
MH  - Humans
MH  - *Quality of Life
MH  - *Sleep/physiology
MH  - Time Factors
PMC - PMC9116724
OAB - Later sleep timing is generally associated with poorer health outcomes in 
      children and adolescents. Findings in this research area are based on 
      observational studies. Longitudinal studies and randomized trials are needed to 
      investigate the health effects of sleep timing and determine whether these 
      effects are independent of sleep duration.
OABL- eng
OTO - NOTNLM
OT  - bedtime
OT  - guideline
OT  - midpoint of sleep
OT  - public health
OT  - wake-up time
OT  - youth
COIS- No competing interests are declared by the authors.
EDAT- 2022/04/29 06:00
MHDA- 2022/04/30 06:00
PMCR- 2022/04/01
CRDT- 2022/04/28 08:20
PHST- 2022/04/28 08:20 [entrez]
PHST- 2022/04/29 06:00 [pubmed]
PHST- 2022/04/30 06:00 [medline]
PHST- 2022/04/01 00:00 [pmc-release]
AID - 150421_Willis_v7-mthighlights_clean_SD [pii]
AID - 10.24095/hpcdp.42.4.04 [doi]
PST - ppublish
SO  - Health Promot Chronic Dis Prev Can. 2022 Apr;42(4):150-169. doi: 
      10.24095/hpcdp.42.4.04.

PMID- 36354389
OWN - NLM
STAT- PubMed-not-MEDLINE
LR  - 20250130
IS  - 2076-328X (Print)
IS  - 2076-328X (Electronic)
IS  - 2076-328X (Linking)
VI  - 12
IP  - 11
DP  - 2022 Oct 26
TI  - Nutrition, Sleep, and Exercise as Healthy Behaviors in Schizotypy: A Scoping 
      Review.
LID - 10.3390/bs12110412 [doi]
LID - 412
AB  - This scoping review identifies the role of nutrition, sleep, and exercise as 
      healthy behaviors in non-clinical individuals with schizotypy throughout the 
      lifespan. METHODS: We systematically reviewed the existing literature on these 
      topics through databases including: PsycINFO, Scopus, APA PsycNet, ScienceDirect, 
      Wiley Online Library, and SpringerLink. RESULTS: Of the 59 studies found, a total 
      of 29 studies met the inclusion criteria on the review topic. Included studies 
      reflect varying study designs (cross-sectional, multiple time-point, 
      intervention, randomized-placebo controlled trials), assessment of schizotypy and 
      associated healthy behaviors, focus on various samples and lifespan (e.g., 
      undergraduates, adolescents, at-risk individuals), and stem from different 
      countries. CONCLUSION: While a moderate number of studies address the role of 
      nutrition, sleep, and physical exercise in relation to schizotypy, studies 
      intersecting these topics are limited. Of the limited studies that do exist, the 
      majority are correlational with the beginnings of causal support from 
      intervention studies. As such, more research is needed on the topics of 
      nutrition, sleep, and exercise in relation to schizotypy. Specifically, future 
      research should focus on providing a more holistic understanding of schizotypal 
      traits and its subtypes, and which specific or combination of behaviors may 
      reduce levels of schizotypy.
FAU - Wong, Keri Ka-Yee
AU  - Wong KK
AUID- ORCID: 0000-0002-2962-8438
AD  - Department of Psychology and Human Development, University College London, London 
      WCH1 0AA, UK.
FAU - Raine, Adrian
AU  - Raine A
AD  - Departments of Criminology, Psychiatry, and Psychology, University of 
      Pennsylvania, Philadelphia, PA 19104, USA.
LA  - eng
PT  - Journal Article
PT  - Scoping Review
DEP - 20221026
PL  - Switzerland
TA  - Behav Sci (Basel)
JT  - Behavioral sciences (Basel, Switzerland)
JID - 101576826
PMC - PMC9687390
OTO - NOTNLM
OT  - behaviors
OT  - exercise
OT  - lifespan
OT  - nutrition
OT  - schizotypy
OT  - scoping review
OT  - sleep
COIS- The authors declare no conflict of interest.
EDAT- 2022/11/11 06:00
MHDA- 2022/11/11 06:01
PMCR- 2022/10/26
CRDT- 2022/11/10 09:33
PHST- 2022/06/02 00:00 [received]
PHST- 2022/10/20 00:00 [revised]
PHST- 2022/10/22 00:00 [accepted]
PHST- 2022/11/10 09:33 [entrez]
PHST- 2022/11/11 06:00 [pubmed]
PHST- 2022/11/11 06:01 [medline]
PHST- 2022/10/26 00:00 [pmc-release]
AID - bs12110412 [pii]
AID - behavsci-12-00412 [pii]
AID - 10.3390/bs12110412 [doi]
PST - epublish
SO  - Behav Sci (Basel). 2022 Oct 26;12(11):412. doi: 10.3390/bs12110412.

PMID- 37248735
OWN - NLM
STAT- MEDLINE
DCOM- 20230628
LR  - 20230628
IS  - 1557-1246 (Electronic)
IS  - 1087-0547 (Linking)
VI  - 27
IP  - 10
DP  - 2023 Aug
TI  - Examining the Impact of Physical Activity on Sleep Quality in Children With ADHD.
PG  - 1099-1106
LID - 10.1177/10870547231171723 [doi]
AB  - OBJECTIVE: Sleep problems have been commonly observed in children with attention 
      deficit hyperactivity disorder (ADHD). The aim of current study was to 
      investigate the impact of physical activity on sleep quality in young adolescent 
      with attention deficit hyperactivity disorder. METHOD: A total of 33 children 
      diagnosed with attention deficit hyperactivity disorder (mean age = 10.12 years) 
      were randomized into intervention group and control group respectively. Mention 
      the intervention detail here. Four specific sleep parameters, including sleep 
      efficiency, sleep onset latency, sleep duration, and wake after sleep onset, were 
      assessed before and after the intervention period in both groups. RESULTS: 
      Results revealed the significant improvements in sleep efficiency, sleep onset 
      latency and wake after sleep onset in the intervention group but not in the 
      control group. CONCLUSION: Current findings highlight the benefits of PA on 
      enhancing sleep quality among children with ADHD.
FAU - Liu, Hok Ling Venus
AU  - Liu HLV
AUID- ORCID: 0000-0003-1608-7094
AD  - The Education University of Hong Kong, Hong Kong.
FAU - Sun, Fenghua
AU  - Sun F
AD  - The Education University of Hong Kong, Hong Kong.
FAU - Tse, Choi Yeung Andy
AU  - Tse CYA
AD  - The Education University of Hong Kong, Hong Kong.
LA  - eng
PT  - Journal Article
PT  - Randomized Controlled Trial
DEP - 20230529
PL  - United States
TA  - J Atten Disord
JT  - Journal of attention disorders
JID - 9615686
SB  - IM
MH  - Adolescent
MH  - Humans
MH  - Child
MH  - *Attention Deficit Disorder with Hyperactivity/complications/diagnosis
MH  - Sleep Quality
MH  - *Sleep Wake Disorders/diagnosis
MH  - Polysomnography
MH  - Sleep
MH  - Exercise
OTO - NOTNLM
OT  - attention deficit hyperactivity disorder
OT  - children
OT  - physical activity
OT  - sleep
EDAT- 2023/05/30 06:42
MHDA- 2023/06/28 06:43
CRDT- 2023/05/30 03:40
PHST- 2023/06/28 06:43 [medline]
PHST- 2023/05/30 06:42 [pubmed]
PHST- 2023/05/30 03:40 [entrez]
AID - 10.1177/10870547231171723 [doi]
PST - ppublish
SO  - J Atten Disord. 2023 Aug;27(10):1099-1106. doi: 10.1177/10870547231171723. Epub 
      2023 May 29.

PMID- 35464063
OWN - NLM
STAT- MEDLINE
DCOM- 20220426
LR  - 20220716
IS  - 1664-2392 (Print)
IS  - 1664-2392 (Electronic)
IS  - 1664-2392 (Linking)
VI  - 13
DP  - 2022
TI  - Treatment of Acquired Hypothalamic Obesity: Now and the Future.
PG  - 846880
LID - 10.3389/fendo.2022.846880 [doi]
LID - 846880
AB  - The hypothalamus is the centre of neuroendocrine regulation of energy homeostasis 
      and appetite. Maldevelopment of, or damage to, the key hypothalamic nuclei 
      disrupts the coordinated balance between energy intake and expenditure leading, 
      to rapid and excessive weight gain. Hypothalamic obesity is compounded by a 
      disruption of the hypothalamic-pituitary axis, sleep disruption, visual 
      compromise, and neurological and vascular sequalae. Amongst suprasellar tumors, 
      craniopharyngioma is the most common cause of acquired hypothalamic obesity, 
      either directly or following surgical or radiotherapeutic intervention. At 
      present, therapy is limited to strategies to manage obesity but with a modest and 
      variable impact. Current approaches include optimizing pituitary hormone 
      replacement, calorie restriction, increased energy expenditure through physical 
      activity, behavioral interventions, pharmacotherapy and bariatric surgery. 
      Current pharmacotherapeutic approaches include stimulants that increase energy 
      consumption, anti-diabetic agents, hypothalamic-pituitary substitution therapy, 
      octreotide, and methionine aminopeptidase 2 (MetAP2) inhibitors. Some 
      pharmacological studies of hypothalamic obesity report weight loss or 
      stabilization but reported intervention periods are short, and others report no 
      effect. The impact of bariatric surgery on weight loss in hypothalamic obesity 
      again is variable. Novel or combined approaches to manage hypothalamic obesity 
      are thus required to achieve credible and sustained weight loss. Identifying 
      etiological factors contributing hypothalamic obesity may lead to multi-faceted 
      interventions targeting hyperphagia, insulin resistance, decreased energy 
      expenditure, sleep disturbance, hypopituitarism and psychosocial morbidity. 
      Placebo-controlled trials using current single, or combination therapies are 
      required to determine the impact of therapeutic agents. A well-defined approach 
      to defining the location of hypothalamic damage may support the use of future 
      targeted therapies. Intranasal oxytocin is currently being investigated as an 
      anorexogenic agent. Novel agents including those targeting pro-opimelanocortin-C 
      and AgRP/NPY expressing neurons and the MC4 receptor may result in better 
      outcomes. This article discusses the current challenges in the management of 
      hypothalamic obesity in children and young people and future therapeutic 
      approaches to increasing weight loss and quality of life in these patients.
CI  - Copyright © 2022 Dimitri.
FAU - Dimitri, Paul
AU  - Dimitri P
AD  - The Department of Paediatric Endocrinology, Sheffield Children's NHS Foundation 
      Trust, Sheffield, United Kingdom.
AD  - College of Health, Wellbeing and Life Sciences, Sheffield Hallam University, 
      Sheffield, United Kingdom.
LA  - eng
PT  - Journal Article
PT  - Review
DEP - 20220406
PL  - Switzerland
TA  - Front Endocrinol (Lausanne)
JT  - Frontiers in endocrinology
JID - 101555782
SB  - IM
MH  - Adolescent
MH  - Child
MH  - *Craniopharyngioma
MH  - Humans
MH  - *Pediatric Obesity
MH  - *Pituitary Neoplasms
MH  - Quality of Life
MH  - Weight Loss
PMC - PMC9019363
OTO - NOTNLM
OT  - GLP1
OT  - craniopharyngioma
OT  - hypothalamic obesity
OT  - hypothalamus
OT  - insulin
OT  - methionine aminopeptidase inhibitors
OT  - oxytocin
OT  - suprasellar tumors
COIS- The author declares that the research was conducted in the absence of any 
      commercial or financial relationships that could be construed as a potential 
      conflict of interest.
EDAT- 2022/04/26 06:00
MHDA- 2022/04/27 06:00
PMCR- 2022/01/01
CRDT- 2022/04/25 05:27
PHST- 2021/12/31 00:00 [received]
PHST- 2022/03/07 00:00 [accepted]
PHST- 2022/04/25 05:27 [entrez]
PHST- 2022/04/26 06:00 [pubmed]
PHST- 2022/04/27 06:00 [medline]
PHST- 2022/01/01 00:00 [pmc-release]
AID - 10.3389/fendo.2022.846880 [doi]
PST - epublish
SO  - Front Endocrinol (Lausanne). 2022 Apr 6;13:846880. doi: 
      10.3389/fendo.2022.846880. eCollection 2022.

PMID- 39080238
OWN - NLM
STAT- MEDLINE
DCOM- 20241105
LR  - 20241105
IS  - 1866-3370 (Print)
IS  - 1866-3370 (Linking)
VI  - 67
DP  - 2024
TI  - Influence of Regular Physical Activity on Sleep.
PG  - 309-328
LID - 10.1007/7854_2024_503 [doi]
AB  - Good sleep and adequate physical activity are essential to health. Yet, large 
      numbers of people are chronically deficient in sleep and physical activity. About 
      1 in 3 Americans get less than 7 h of sleep per night and only 1 of 4 adults 
      regularly complete weekly physical activity in amounts recommended for good 
      health. This chapter reviews research that has examined relationships between 
      regular physical activity and sleep. The overall weight of evidence supports that 
      regular physical activity is associated with better sleep quality among healthy 
      adults, with epidemiological studies showing moderate-sized effects and more 
      well-controlled randomized controlled trial experiments often showing larger 
      effects. Large epidemiology studies suggest that the relationship between regular 
      physical activity and better sleep quality may partially mediate the 
      well-established associations between physical activity and reduced risk of 
      mortality, cardiovascular diseases, and dementia. There is evidence that the 
      completion of regular physical activity also is associated with better sleep 
      quality among those with certain sleep disorders (i.e., insomnia, obstructive 
      sleep apnea, and restless legs syndrome), mental health disorders (i.e., 
      depression and posttraumatic stress disorder), and medical illnesses (i.e., 
      breast cancer survivors). The evidence is inadequate to support that regular 
      physical activity substantially improves sleep quality either (i) in children, 
      adolescents, and older adults, (ii) in those with cancers except for breast 
      cancer, (iii) in those with fibromyalgia, or (iv) among those with chronic kidney 
      disease. Also, there is inadequate evidence to conclude that sleep quality is 
      disrupted during weeks when competitive athletes engage in periods of 
      overtraining.
CI  - © 2024. The Author(s), under exclusive license to Springer Nature Switzerland AG.
FAU - McGranahan, Melissa J
AU  - McGranahan MJ
AD  - Department of Kinesiology, University of Georgia, Athens, GA, USA.
FAU - O'Connor, Patrick J
AU  - O'Connor PJ
AD  - Department of Kinesiology, University of Georgia, Athens, GA, USA. 
      poconnor@uga.edu.
LA  - eng
PT  - Journal Article
PT  - Review
PL  - Germany
TA  - Curr Top Behav Neurosci
JT  - Current topics in behavioral neurosciences
JID - 101535383
SB  - IM
MH  - Humans
MH  - *Sleep/physiology
MH  - *Sleep Wake Disorders
MH  - Exercise/physiology
MH  - Motor Activity/physiology
MH  - Sleep Quality
OTO - NOTNLM
OT  - Exercise
OT  - Sleep Initiation and Maintenance Disorders
OT  - Sleep Quality
OT  - Strength Training
EDAT- 2024/07/31 00:42
MHDA- 2024/11/05 17:02
CRDT- 2024/07/30 23:27
PHST- 2024/11/05 17:02 [medline]
PHST- 2024/07/31 00:42 [pubmed]
PHST- 2024/07/30 23:27 [entrez]
AID - 10.1007/7854_2024_503 [doi]
PST - ppublish
SO  - Curr Top Behav Neurosci. 2024;67:309-328. doi: 10.1007/7854_2024_503.

PMID- 36136596
OWN - NLM
STAT- MEDLINE
DCOM- 20221121
LR  - 20230822
IS  - 1530-0315 (Electronic)
IS  - 0195-9131 (Linking)
VI  - 54
IP  - 12
DP  - 2022 Dec 1
TI  - Sustained Sleep Restriction Reduces Resistance Exercise Quality and Quantity in 
      Females.
PG  - 2167-2177
LID - 10.1249/MSS.0000000000003000 [doi]
AB  - INTRODUCTION: Female athletes sleep less and report more sleep problems than 
      their male counterparts. Inadequate sleep reduces maximal strength in male 
      athletes; however, little is known about the impact of sleep restriction (SR) on 
      the quantity and quality of resistance exercise performed by female athletes. 
      This study investigated the effect of nine nights of moderate SR on repeated 
      resistance exercise performance, hormonal responses, and perceived fatigue in 
      females. METHODS: Ten healthy, resistance-trained, eumenorrheic females age 18-35 
      yr underwent nine nights of SR (5-h time in bed) and normal sleep (NS; ≥7-h time 
      in bed) in a randomized, crossover fashion with a minimum 6-wk washout. 
      Participants completed four resistance exercise sessions per trial, with blood 
      samples collected before and after exercise. Exercise performance was assessed 
      using volume load, reactive strength index, and mean concentric velocity with 
      rating of perceived exertion recorded after exercise. Participants completed 
      awakening saliva sampling and the Multi-component Training Distress Scale daily. 
      RESULTS: Volume load decreased trivially (<1%, P < 0.05) with SR. Mean concentric 
      velocity per set was slower during SR for the lower-body (up to 15%, P < 0.05), 
      but not the upper-body, compound lifts. Intraset velocity loss was up to 7% 
      greater during SR for back squats ( P < 0.05). SR increased salivary cortisol 
      area under the curve (by 42%), total training distress (by 84%), and session 
      perceived exertion (by 11%). CONCLUSIONS: Sustained SR reduces markers of 
      resistance exercise quality (bar velocity) more than quantity (volume load) and 
      increases perceived effort at the same relative intensity in resistance-trained 
      females. Markers of exercise quality and internal load may be more sensitive than 
      volume load, to advise coaches to the decline in lifting performance for female 
      athletes experiencing SR.
CI  - Copyright © 2022 by the American College of Sports Medicine.
FAU - Knowles, Olivia E
AU  - Knowles OE
AD  - Institute for Physical Activity and Nutrition (IPAN), School of Exercise and 
      Nutrition Sciences, Deakin University, Geelong, AUSTRALIA.
FAU - Drinkwater, Eric J
AU  - Drinkwater EJ
AD  - Centre for Sport Research (CSR), School of Exercise and Nutrition Sciences, 
      Deakin University, Geelong, AUSTRALIA.
FAU - Roberts, Spencer S H
AU  - Roberts SSH
AD  - Centre for Sport Research (CSR), School of Exercise and Nutrition Sciences, 
      Deakin University, Geelong, AUSTRALIA.
FAU - Alexander, Sarah E
AU  - Alexander SE
AD  - Institute for Physical Activity and Nutrition (IPAN), School of Exercise and 
      Nutrition Sciences, Deakin University, Geelong, AUSTRALIA.
FAU - Abbott, Gavin
AU  - Abbott G
AD  - Institute for Physical Activity and Nutrition (IPAN), School of Exercise and 
      Nutrition Sciences, Deakin University, Geelong, AUSTRALIA.
FAU - Garnham, Andrew
AU  - Garnham A
AD  - Institute for Physical Activity and Nutrition (IPAN), School of Exercise and 
      Nutrition Sciences, Deakin University, Geelong, AUSTRALIA.
FAU - Lamon, Séverine
AU  - Lamon S
AD  - Institute for Physical Activity and Nutrition (IPAN), School of Exercise and 
      Nutrition Sciences, Deakin University, Geelong, AUSTRALIA.
FAU - Aisbett, Brad
AU  - Aisbett B
AD  - Institute for Physical Activity and Nutrition (IPAN), School of Exercise and 
      Nutrition Sciences, Deakin University, Geelong, AUSTRALIA.
LA  - eng
PT  - Journal Article
PT  - Randomized Controlled Trial
PT  - Research Support, Non-U.S. Gov't
DEP - 20220922
PL  - United States
TA  - Med Sci Sports Exerc
JT  - Medicine and science in sports and exercise
JID - 8005433
SB  - IM
MH  - Adolescent
MH  - Adult
MH  - Female
MH  - Humans
MH  - Young Adult
MH  - Athletes
MH  - Exercise/physiology
MH  - *Resistance Training
MH  - Sleep/physiology
MH  - Sleep Deprivation
EDAT- 2022/09/23 06:00
MHDA- 2022/11/18 06:00
CRDT- 2022/09/22 12:04
PHST- 2022/09/23 06:00 [pubmed]
PHST- 2022/11/18 06:00 [medline]
PHST- 2022/09/22 12:04 [entrez]
AID - 00005768-202212000-00019 [pii]
AID - 10.1249/MSS.0000000000003000 [doi]
PST - ppublish
SO  - Med Sci Sports Exerc. 2022 Dec 1;54(12):2167-2177. doi: 
      10.1249/MSS.0000000000003000. Epub 2022 Sep 22.

PMID- 39999435
OWN - NLM
STAT- MEDLINE
DCOM- 20250225
LR  - 20250314
IS  - 2291-5222 (Electronic)
IS  - 2291-5222 (Linking)
VI  - 13
DP  - 2025 Feb 25
TI  - Digital Therapeutics-Based Cardio-Oncology Rehabilitation for Lung Cancer 
      Survivors: Randomized Controlled Trial.
PG  - e60115
LID - 10.2196/60115 [doi]
LID - e60115
AB  - BACKGROUND: Lung cancer ranks as the leading cause of cancer-related deaths. For 
      lung cancer survivors, cardiopulmonary fitness is a strong independent predictor 
      of survival, while surgical interventions impact both cardiovascular and 
      pulmonary function. Home-based cardiac telerehabilitation through wearable 
      devices and mobile apps is a substitution for traditional, center-based 
      rehabilitation with equal efficacy and a higher completion rate. However, it has 
      not been widely used in clinical practice. OBJECTIVE: The objective of this study 
      was to broaden the use of digital health care in the cardiopulmonary 
      rehabilitation of lung cancer survivors and to assess its impact on 
      cardiopulmonary fitness and quality of life (QOL). METHODS: Early-stage nonsmall 
      cell lung cancer survivors aged 18-70 years were included. All the participants 
      received surgery 1-2 months before enrollment and did not require further 
      antitumor therapy. Participants were randomly assigned to receive cardiac 
      telerehabilitation or usual care for 5 months. Artificial intelligence-driven 
      exercise prescription with a video guide and real-time heart rate (HR) monitoring 
      was generated based on cardiopulmonary exercise testing. Aerobic exercise 
      combining elastic band-based resistance exercises were recommended with a 
      frequency of 3-5 d/wk and a duration of 90-150 min/wk. The effective exercise 
      duration was recorded when patients' HR reached the target zone (HR(resting) + 
      [HR(max) - HR(resting)] × [≈40%-60%]), representing the duration under the target 
      intensity. The prescription used a gradual progression in duration and action 
      intensity based on the exercise data and feedback. Outcome measurements included 
      cardiopulmonary fitness; lung function; cardiac function; tumor marker; safety; 
      compliance; and scales assessing symptoms, psychology, sleep, fatigue, and QOL. 
      RESULTS: A total of 40 (85%) out of 47 patients finished the trial. The average 
      prescription compliance rate of patients in the telerehabilitation group reached 
      101.2%, with an average exercise duration of 151.4 min/wk and an average 
      effective exercise duration of 92.3 min/wk. The cardiac telerehabilitation was 
      associated with higher improvement of maximal oxygen uptake peak (3.66, SD 3.23 
      mL/Kg/min vs 1.09, SD 3.23 mL/Kg/min; P=.02) and global health status or QOL 
      (16.25, SD 23.02 vs 1.04, SD 13.90; P=.03) compared with usual care. Better 
      alleviation of affective interference (-0.88, SD 1.50 vs 0.21, SD 1.22; P=.048), 
      fatigue (-8.89, SD 15.96 vs 1.39, SD 12.09; P=.02), anxiety (-0.31, SD 0.44 vs 
      -0.05, SD 0.29; P=.048), and daytime dysfunction (-0.55, SD 0.69 vs 0.00, SD 
      0.52; P=.02) was also observed in the telerehabilitation group. No 
      exercise-related adverse events were identified during the intervention period. 
      CONCLUSIONS: The 5-month, digital therapeutics-based telerehabilitation improved 
      cardiorespiratory fitness in lung cancer survivors with good compliance and 
      safety. Patients receiving telerehabilitation also reported improved QOL with 
      reduced levels of fatigue, anxiety, and daytime dysfunction. TRIAL REGISTRATION: 
      Chinese Clinical Trial Registry ChiCTR2200064000; 
      https://www.chictr.org.cn/showproj.html?proj=180594.
CI  - ©Guangqi Li, Xueyan Zhou, Junyue Deng, Jiao Wang, Ping Ai, Jingyuan Zeng, Xuelei 
      Ma, Hu Liao. Originally published in JMIR mHealth and uHealth 
      (https://mhealth.jmir.org), 25.02.2025.
FAU - Li, Guangqi
AU  - Li G
AUID- ORCID: 0000-0003-3002-4778
AD  - Department of Biotherapy, Cancer Center and State Key Laboratory of Biotherapy, 
      West China Hospital, Sichuan University, Chengdu, China.
AD  - West China School of Medicine, Sichuan University, Chengdu, China.
FAU - Zhou, Xueyan
AU  - Zhou X
AUID- ORCID: 0000-0002-2208-8061
AD  - Department of Biotherapy, State Key Laboratory of Biotherapy, Frontiers Science 
      Center for Disease-related Molecular Network, West China Hospital, Sichuan 
      University, Chengdu, China.
AD  - Key Laboratory of Bio-Resource and Eco-Environment of Ministry of Education, 
      College of Life Sciences, Sichuan University, Chengdu, China.
FAU - Deng, Junyue
AU  - Deng J
AUID- ORCID: 0009-0007-2027-8826
AD  - West China School of Medicine, Sichuan University, Chengdu, China.
FAU - Wang, Jiao
AU  - Wang J
AUID- ORCID: 0009-0009-3754-2616
AD  - Department of Rehabilitation Medicine, West China Hospital, Sichuan University, 
      Chengdu, China.
FAU - Ai, Ping
AU  - Ai P
AUID- ORCID: 0009-0004-8972-7405
AD  - Department of Head and Neck Oncology, Cancer Center, West China Hospital, Sichuan 
      University, Chengdu, China.
FAU - Zeng, Jingyuan
AU  - Zeng J
AUID- ORCID: 0009-0003-9653-5033
AD  - West China School of Medicine, Sichuan University, Chengdu, China.
FAU - Ma, Xuelei
AU  - Ma X
AUID- ORCID: 0000-0002-9148-5001
AD  - Department of Biotherapy, Cancer Center and State Key Laboratory of Biotherapy, 
      West China Hospital, Sichuan University, Chengdu, China.
FAU - Liao, Hu
AU  - Liao H
AUID- ORCID: 0009-0009-4715-8415
AD  - Department of Thoracic Surgery, West China Hospital, Sichuan University, Chengdu, 
      China.
LA  - eng
PT  - Journal Article
PT  - Randomized Controlled Trial
DEP - 20250225
PL  - Canada
TA  - JMIR Mhealth Uhealth
JT  - JMIR mHealth and uHealth
JID - 101624439
SB  - IM
MH  - Humans
MH  - Middle Aged
MH  - Male
MH  - Female
MH  - Aged
MH  - Adult
MH  - *Cancer Survivors/statistics & numerical data/psychology
MH  - *Lung Neoplasms/psychology/rehabilitation
MH  - *Quality of Life/psychology
MH  - Adolescent
MH  - Telerehabilitation/instrumentation
MH  - Cardiac Rehabilitation/methods/statistics & numerical data
MH  - Cardio-Oncology
PMC - PMC11897676
OTO - NOTNLM
OT  - app
OT  - cancer
OT  - cardio-oncology rehabilitation
OT  - cardiology
OT  - cardiopulmonary
OT  - cardiorespiratory fitness
OT  - digital health
OT  - digital technology
OT  - digital therapeutics
OT  - exercise prescription
OT  - non-small cell lung cancer
OT  - oncology
OT  - physical activity
OT  - quality of life
OT  - randomized controlled trial
OT  - rehabilitation
OT  - survivor
OT  - telerehabilitation
OT  - wearable
COIS- Conflicts of Interest: None declared.
EDAT- 2025/02/25 18:24
MHDA- 2025/02/25 18:25
PMCR- 2025/02/25
CRDT- 2025/02/25 16:52
PHST- 2024/05/02 00:00 [received]
PHST- 2025/02/04 00:00 [accepted]
PHST- 2025/01/09 00:00 [revised]
PHST- 2025/02/25 18:25 [medline]
PHST- 2025/02/25 18:24 [pubmed]
PHST- 2025/02/25 16:52 [entrez]
PHST- 2025/02/25 00:00 [pmc-release]
AID - v13i1e60115 [pii]
AID - 10.2196/60115 [doi]
PST - epublish
SO  - JMIR Mhealth Uhealth. 2025 Feb 25;13:e60115. doi: 10.2196/60115.

PMID- 28818457
OWN - NLM
STAT- MEDLINE
DCOM- 20170911
LR  - 20220321
IS  - 1590-3729 (Electronic)
IS  - 0939-4753 (Linking)
VI  - 27
IP  - 9
DP  - 2017 Sep
TI  - Relationship between sleep duration and childhood obesity: Systematic review 
      including the potential underlying mechanisms.
PG  - 751-761
LID - S0939-4753(17)30163-1 [pii]
LID - 10.1016/j.numecd.2017.07.008 [doi]
AB  - AIM: The prevalence of obesity is continually increasing worldwide. Determining 
      risk factors for obesity may facilitate effective preventive programs. The 
      present review focuses on sleep duration as a potential risk factor for childhood 
      obesity. The aim is to summarize the evidence on the association of sleep 
      duration and obesity and to discuss the underlying potential physiological and/or 
      pathophysiological mechanisms. DATA SYNTHESIS: The Ovid MEDLINE, Scopus and 
      Cochrane Central Register of Controlled Trials (CENTRAL) databases were searched 
      for papers using text words with appropriate truncation and relevant indexing 
      terms. All studies objectively measuring sleep duration and investigating the 
      association between sleep duration and obesity or factors (lifestyle and 
      hormonal) possibly associated with obesity were included, without making 
      restrictions based on study design or language. Data from eligible studies were 
      extracted in tabular form and summarized narratively. After removing duplicates, 
      3540 articles were obtained. Finally, 33 studies (including 3 randomized 
      controlled trials and 30 observational studies) were included in the review. 
      CONCLUSION: Sleep duration seems to influence weight gain in children, however, 
      the underlying explanatory mechanisms are still uncertain. In our review only the 
      link between short sleep duration and the development of insulin resistance, 
      sedentarism and unhealthy dietary patterns could be verified, while the role of 
      other mediators, such as physical activity, screen time, change in ghrelin and 
      leptin levels, remained uncertain. There are numerous evidence gaps. To answer 
      the remaining questions, there is a need for studies meeting high methodological 
      standards and including a large number of children.
CI  - Copyright © 2017 The Italian Society of Diabetology, the Italian Society for the 
      Study of Atherosclerosis, the Italian Society of Human Nutrition, and the 
      Department of Clinical Medicine and Surgery, Federico II University. Published by 
      Elsevier B.V. All rights reserved.
FAU - Felső, R
AU  - Felső R
AD  - University of Pécs, Department of Paediatrics, Pécs, Hungary.
FAU - Lohner, S
AU  - Lohner S
AD  - University of Pécs, Cochrane, Hungary.
FAU - Hollódy, K
AU  - Hollódy K
AD  - University of Pécs, Department of Paediatrics, Pécs, Hungary.
FAU - Erhardt, É
AU  - Erhardt É
AD  - University of Pécs, Department of Paediatrics, Pécs, Hungary.
FAU - Molnár, D
AU  - Molnár D
AD  - University of Pécs, Department of Paediatrics, Pécs, Hungary. Electronic address: 
      molnar.denes@pte.hu.
LA  - eng
PT  - Journal Article
PT  - Review
PT  - Systematic Review
DEP - 20170725
PL  - Netherlands
TA  - Nutr Metab Cardiovasc Dis
JT  - Nutrition, metabolism, and cardiovascular diseases : NMCD
JID - 9111474
RN  - 0 (Adipokines)
RN  - 0 (Biomarkers)
RN  - 0 (Blood Glucose)
RN  - 0 (Insulin)
SB  - IM
MH  - Adipokines/blood
MH  - Adolescent
MH  - Age Factors
MH  - Biomarkers/blood
MH  - Blood Glucose/metabolism
MH  - Child
MH  - Diet/adverse effects
MH  - Exercise
MH  - Feeding Behavior
MH  - Female
MH  - Humans
MH  - Insulin/blood
MH  - Insulin Resistance
MH  - *Life Style
MH  - Male
MH  - Nutritional Status
MH  - Pediatric Obesity/blood/diagnosis/*epidemiology/physiopathology
MH  - Risk Assessment
MH  - Risk Factors
MH  - Sedentary Behavior
MH  - *Sleep
MH  - Sleep Wake Disorders/diagnosis/*epidemiology/physiopathology
MH  - Time Factors
MH  - *Weight Gain
OTO - NOTNLM
OT  - Childhood obesity
OT  - Diet
OT  - Ghrelin
OT  - Insulin
OT  - Leptin
OT  - Physical activity
OT  - Screen time
OT  - Sleep duration
EDAT- 2017/08/19 06:00
MHDA- 2017/09/12 06:00
CRDT- 2017/08/19 06:00
PHST- 2017/03/09 00:00 [received]
PHST- 2017/07/12 00:00 [revised]
PHST- 2017/07/13 00:00 [accepted]
PHST- 2017/08/19 06:00 [pubmed]
PHST- 2017/09/12 06:00 [medline]
PHST- 2017/08/19 06:00 [entrez]
AID - S0939-4753(17)30163-1 [pii]
AID - 10.1016/j.numecd.2017.07.008 [doi]
PST - ppublish
SO  - Nutr Metab Cardiovasc Dis. 2017 Sep;27(9):751-761. doi: 
      10.1016/j.numecd.2017.07.008. Epub 2017 Jul 25.

PMID- 38268197
OWN - NLM
STAT- MEDLINE
DCOM- 20241130
LR  - 20241202
IS  - 1469-7793 (Electronic)
IS  - 0022-3751 (Print)
IS  - 0022-3751 (Linking)
VI  - 602
IP  - 23
DP  - 2024 Dec
TI  - Sleep extension and cardiometabolic health: what it is, possible mechanisms and 
      real-world applications.
PG  - 6571-6586
LID - 10.1113/JP284911 [doi]
AB  - Short sleep duration is associated with heightened cardiometabolic disease risk 
      and has reached epidemic proportions among children, adolescents and adults. 
      Potential mechanisms underlying this association are complex and multifaceted, 
      including disturbances in circadian timing, food intake and appetitive hormones, 
      brain regions linked to control of hedonic eating, physical activity, an altered 
      microbiome and impaired insulin sensitivity. Sleep extension, or increasing total 
      sleep duration, is an emerging and ecologically relevant intervention with 
      significant potential to advance our understanding of the mechanisms underlying 
      the association between short sleep duration and the risk of cardiometabolic 
      disease. If effective, sleep extension interventions have potential to improve 
      cardiometabolic health across the lifespan. Existing data show that sleep 
      extension is feasible and might have potential cardiometabolic health benefits, 
      although there are limitations that the field must overcome. Notably, most 
      existing studies are short term (2-8 weeks), use different sleep extension 
      strategies, analyse a wide array of cardiometabolic health outcomes in different 
      populations and, frequently, lack adequate statistical power, thus limiting 
      robust scientific conclusions. Overcoming these limitations will require fully 
      powered, randomized studies conducted in people with habitual short sleep 
      duration and existing cardiometabolic risk factors. Additionally, randomized 
      controlled trials comparing different sleep extension strategies are essential to 
      determine the most effective interventions. Ongoing and future research should 
      focus on elucidating the potential cardiometabolic health benefits of sleep 
      extension. Such studies have high potential to generate crucial knowledge with 
      potential to improve health and quality of life for those struggling with short 
      sleep duration.
CI  - © 2024 The Authors. The Journal of Physiology published by John Wiley & Sons Ltd 
      on behalf of The Physiological Society.
FAU - Duraccio, Kara M
AU  - Duraccio KM
AD  - Department of Psychology, Brigham Young University, Provo, UT, USA.
FAU - Kamhout, Sarah
AU  - Kamhout S
AD  - Department of Psychology, Brigham Young University, Provo, UT, USA.
FAU - Baron, Kelly G
AU  - Baron KG
AD  - Division of Public Health, Department of Family and Preventative Medicine, 
      University of Utah, Salt Lake City, UT, USA.
FAU - Reutrakul, Sirimon
AU  - Reutrakul S
AD  - Division of Endocrinology, Diabetes and Metabolism, Department of Medicine, 
      University of Illinois Chicago, Chicago, IL, USA.
AD  - Department of Biobehavioral Nursing Science, College of Nursing, University of 
      Illinois Chicago, Chicago, IL, USA.
FAU - Depner, Christopher M
AU  - Depner CM
AUID- ORCID: 0000-0003-2528-5455
AD  - Department of Health and Kinesiology, University of Utah, Salt Lake City, UT, 
      USA.
LA  - eng
GR  - HL166733/National Institutes of Health/
GR  - HL145099/National Institutes of Health/
GR  - K01 HL145099/HL/NHLBI NIH HHS/United States
GR  - R01 HL166733/HL/NHLBI NIH HHS/United States
GR  - R01 NR018891/NR/NINR NIH HHS/United States
PT  - Journal Article
PT  - Review
DEP - 20240124
PL  - England
TA  - J Physiol
JT  - The Journal of physiology
JID - 0266262
SB  - IM
MH  - Humans
MH  - *Sleep/physiology
MH  - *Cardiovascular Diseases/prevention & control
MH  - Cardiometabolic Risk Factors
PMC - PMC11266528
MID - NIHMS1958816
OTO - NOTNLM
OT  - blood pressure
OT  - circadian rhythm
OT  - insufficient sleep
OT  - obesity
OT  - physical activity
OT  - sleep disorders
OT  - sleep hygiene
OT  - weight loss
COIS- No conflicts of interests to declare.
EDAT- 2024/01/25 06:43
MHDA- 2024/12/01 15:24
PMCR- 2024/01/24
CRDT- 2024/01/25 02:07
PHST- 2023/11/17 00:00 [received]
PHST- 2024/01/08 00:00 [accepted]
PHST- 2024/12/01 15:24 [medline]
PHST- 2024/01/25 06:43 [pubmed]
PHST- 2024/01/25 02:07 [entrez]
PHST- 2024/01/24 00:00 [pmc-release]
AID - TJP15907 [pii]
AID - 10.1113/JP284911 [doi]
PST - ppublish
SO  - J Physiol. 2024 Dec;602(23):6571-6586. doi: 10.1113/JP284911. Epub 2024 Jan 24.

PMID- 39363376
OWN - NLM
STAT- MEDLINE
DCOM- 20241004
LR  - 20250307
IS  - 1745-6215 (Electronic)
IS  - 1745-6215 (Linking)
VI  - 25
IP  - 1
DP  - 2024 Oct 3
TI  - Effects of aerobic training on cardiopulmonary fitness in patients with long 
      COVID-19: a randomized controlled trial.
PG  - 649
LID - 10.1186/s13063-024-08473-3 [doi]
LID - 649
AB  - BACKGROUND: Long COVID-19 is characterized by systemic deterioration of the 
      entire body, leading to significant physical and mental disorders. Exercise 
      training has the potential to improve persistent symptoms and cardiopulmonary 
      functions. METHOD: This was a single-center, randomized, controlled trial. 
      Twenty-four patients aged 18 to 75 years who had a history of SARS-CoV-2 
      infection and long COVID symptoms. Patients were randomly allocated in a 1:1 
      ratio to receive either a 4-week exercise training program or an attention 
      control group. The training group participated in 12 supervised aerobic sessions 
      on a cycling ergometer over 4 weeks. The outcomes were to assess the impact of a 
      4-week aerobic exercise on the persistent symptoms and cardiopulmonary fitness, 
      the surrogate endpoints of COVID-19 recovery and cardiopulmonary health. RESULTS: 
      After the 4-week intervention, significant reductions were observed in the total 
      number of symptoms in the training group. Specifically, 67.8% of patients in the 
      training group exhibited reduced or completely resolved symptoms, in comparison 
      to 16.7% in the control group (P = 0.013). After adjusting for gender, 
      significant improvements in the training group were observed for exercise time 
      (P(group*time) = 0.028), maximum load (P(group*time) = 0.01), and peak VO(2) 
      (P(group*time) = 0.001), as well as O(2) pulse (P(group*time) = 0.042) and 
      maximum heart rate (P(group*time) = 0.007). The score of Short Form-12, 
      depression, anxiety, perceived stress, and insomnia did not show significant 
      changes between groups (P(group*time) > 0.05). CONCLUSION: A supervised aerobic 
      training program has the potential to alleviate persistent symptoms and improve 
      exercise tolerance in patients with long COVID-19. Further research is necessary 
      to confirm these effects in a large population. This intervention could be easily 
      implemented in non-hospital settings, potentially benefiting a broader range of 
      individuals. TRIAL REGISTRATION NUMBER: ClinicalTrials.gov NCT05961462. 
      Registered on July 25, 2023.
CI  - © 2024. The Author(s).
FAU - Bai, Bingqing
AU  - Bai B
AD  - School of Biomedical Sciences and Engineering, South China University of 
      Technology, Guangzhou International Campus, Guangzhou, 511442, People's Republic 
      of China.
AD  - Department of Cardiac Rehabilitation, Guangdong Provincial People's Hospital 
      (Guangdong Academy of Medical Sciences), Southern Medical University, Guangzhou, 
      510080, People's Republic of China.
FAU - Xu, Mingyu
AU  - Xu M
AD  - Department of Cardiac Rehabilitation, Guangdong Provincial People's Hospital 
      (Guangdong Academy of Medical Sciences), Southern Medical University, Guangzhou, 
      510080, People's Republic of China.
AD  - School of Medicine, South China University of Technology, Guangzhou, Guangdong, 
      510006, People's Republic of China.
FAU - Zhou, Haofeng
AU  - Zhou H
AD  - Department of Cardiac Rehabilitation, Guangdong Provincial People's Hospital 
      (Guangdong Academy of Medical Sciences), Southern Medical University, Guangzhou, 
      510080, People's Republic of China.
FAU - Liao, Yingxue
AU  - Liao Y
AD  - Department of Cardiac Rehabilitation, Guangdong Provincial People's Hospital 
      (Guangdong Academy of Medical Sciences), Southern Medical University, Guangzhou, 
      510080, People's Republic of China.
FAU - Liu, Fengyao
AU  - Liu F
AD  - Department of Cardiac Rehabilitation, Guangdong Provincial People's Hospital 
      (Guangdong Academy of Medical Sciences), Southern Medical University, Guangzhou, 
      510080, People's Republic of China.
AD  - School of Medicine, South China University of Technology, Guangzhou, Guangdong, 
      510006, People's Republic of China.
FAU - Liu, Yuting
AU  - Liu Y
AD  - Department of Cardiac Rehabilitation, Guangdong Provincial People's Hospital 
      (Guangdong Academy of Medical Sciences), Southern Medical University, Guangzhou, 
      510080, People's Republic of China.
FAU - Yuan, Youyong
AU  - Yuan Y
AD  - School of Biomedical Sciences and Engineering, South China University of 
      Technology, Guangzhou International Campus, Guangzhou, 511442, People's Republic 
      of China.
FAU - Geng, Qingshan
AU  - Geng Q
AD  - Department of Cardiac Rehabilitation, Guangdong Provincial People's Hospital 
      (Guangdong Academy of Medical Sciences), Southern Medical University, Guangzhou, 
      510080, People's Republic of China.
FAU - Ma, Huan
AU  - Ma H
AUID- ORCID: 0000-0003-4150-9201
AD  - School of Biomedical Sciences and Engineering, South China University of 
      Technology, Guangzhou International Campus, Guangzhou, 511442, People's Republic 
      of China. mahuandoctor@163.com.
AD  - Department of Cardiac Rehabilitation, Guangdong Provincial People's Hospital 
      (Guangdong Academy of Medical Sciences), Southern Medical University, Guangzhou, 
      510080, People's Republic of China. mahuandoctor@163.com.
AD  - School of Medicine, South China University of Technology, Guangzhou, Guangdong, 
      510006, People's Republic of China. mahuandoctor@163.com.
LA  - eng
SI  - ClinicalTrials.gov/NCT05961462
PT  - Journal Article
PT  - Randomized Controlled Trial
DEP - 20241003
PL  - England
TA  - Trials
JT  - Trials
JID - 101263253
SB  - IM
MH  - Humans
MH  - *COVID-19
MH  - Male
MH  - Female
MH  - Middle Aged
MH  - *Cardiorespiratory Fitness
MH  - Adult
MH  - Aged
MH  - *Exercise Therapy/methods
MH  - SARS-CoV-2
MH  - Treatment Outcome
MH  - Young Adult
MH  - Adolescent
MH  - Exercise
MH  - Time Factors
MH  - Post-Acute COVID-19 Syndrome
PMC - PMC11448255
OTO - NOTNLM
OT  - Cardiopulmonary function
OT  - Exercise training
OT  - Long COVID-19
OT  - Persistent symptoms
COIS- The authors have no conflicts of interest relevant to this article.
EDAT- 2024/10/04 08:44
MHDA- 2024/10/04 08:45
PMCR- 2024/10/03
CRDT- 2024/10/04 00:09
PHST- 2024/03/01 00:00 [received]
PHST- 2024/09/16 00:00 [accepted]
PHST- 2024/10/04 08:45 [medline]
PHST- 2024/10/04 08:44 [pubmed]
PHST- 2024/10/04 00:09 [entrez]
PHST- 2024/10/03 00:00 [pmc-release]
AID - 10.1186/s13063-024-08473-3 [pii]
AID - 8473 [pii]
AID - 10.1186/s13063-024-08473-3 [doi]
PST - epublish
SO  - Trials. 2024 Oct 3;25(1):649. doi: 10.1186/s13063-024-08473-3.

PMID- 35998756
OWN - NLM
STAT- MEDLINE
DCOM- 20221216
LR  - 20221222
IS  - 1873-6963 (Electronic)
IS  - 0965-2299 (Linking)
VI  - 71
DP  - 2022 Dec
TI  - Effects of health qigong on sleep quality: A systematic review and meta-analysis 
      of randomized controlled trials.
PG  - 102876
LID - S0965-2299(22)00078-4 [pii]
LID - 10.1016/j.ctim.2022.102876 [doi]
AB  - OBJECTIVE: This study assessed the effects of Health Qigong on sleep quality in 
      adults. DESIGN: Systematic review and meta-analysis. METHOD: We searched 10 
      databases to identify relevant randomized controlled trials (RCTs) published in 
      English or Chinese languages that evaluated the effects of Health Qigong on sleep 
      quality in participants aged ≥18 years old with or without diseases in comparison 
      with any type of controls. Quality of the included studies was assessed by the 
      revised Cochrane risk-of-bias tool for randomized trials. The between-group 
      treatment effect size was estimated by calculating Hedges' g and associated 
      confidence interval (CI) through a random effects model. Cochran's Q test and 
      I(2) were used to determine heterogeneity. RESULTS: The initial search yielded 
      730 articles, of which 13 studies involving 1147 participants were included in 
      the systematic review and meta-analysis. The overall effect size was -0.955 (95 % 
      CI: -1.601 to -0.309, p = 0.004). A homogeneity test revealed high heterogeneity 
      (Q = 278.187, p < 0.001, I(2) = 95.686 %). A sensitivity analysis was conducted 
      through the exclusion of an outlier, which revealed a small but statistically 
      significant effect size (Hedges' g = -0.423, 95 % CI: -0.603 to -0.243, p < 
      0.001; Q = 18.073, p = 0.08, I(2) = 39.137 %). CONCLUSIONS: Our study results 
      suggest that Health Qigong is beneficial for improving sleep quality in adults 
      with and without disease. However, the effects of Health Qigong could be 
      partially due to nonspecific effects as half of the included studies did not 
      employ an active control.
CI  - Copyright © 2022 The Authors. Published by Elsevier Ltd.. All rights reserved.
FAU - Ko, Ling-Hsin
AU  - Ko LH
AD  - School of Nursing, College of Nursing, Taipei Medical University, Taipei, Taiwan; 
      Tungs' Taichung MetroHarbor Hospital, Taichung, Taiwan.
FAU - Hsieh, Yu-Jung
AU  - Hsieh YJ
AD  - National Taiwan University Hospital, Taipei, Taiwan.
FAU - Wang, Mei-Yeh
AU  - Wang MY
AD  - Department of Nursing, Cardinal Tien Junior College of Healthcare and Management, 
      New Taipei City, Taiwan.
FAU - Hou, Wen-Hsuan
AU  - Hou WH
AD  - College of Medicine, National Cheng Kung University, Tainan, Taiwan; School of 
      Gerontology and Long-Term Care, College of Nursing, Taipei Medical University, 
      Taipei, Taiwan; Department of Physical Medicine and Rehabilitation, Taipei 
      Medical University Hospital, Taipei, Taiwan; Department of Geriatrics and 
      Gerontology, National Cheng Kung University Hospital, Tainan, Taiwan.
FAU - Tsai, Pei-Shan
AU  - Tsai PS
AD  - School of Nursing, College of Nursing, Taipei Medical University, Taipei, Taiwan; 
      Department of Nursing, Wan Fang Hospital, Taipei Medical University, Taipei, 
      Taiwan; Center for Nursing and Healthcare Research in Clinical Practice 
      Application, Wan Fang Hospital, Taipei Medical University, Taipei, Taiwan; Sleep 
      Research Center, Taipei Medical University Hospital, Taipei Medical University, 
      Taipei, Taiwan. Electronic address: ptsai@tmu.edu.tw.
LA  - eng
PT  - Journal Article
PT  - Meta-Analysis
PT  - Systematic Review
DEP - 20220823
PL  - Scotland
TA  - Complement Ther Med
JT  - Complementary therapies in medicine
JID - 9308777
SB  - IM
MH  - Adult
MH  - Humans
MH  - Adolescent
MH  - *Sleep Quality
MH  - Randomized Controlled Trials as Topic
MH  - *Qigong/methods
OTO - NOTNLM
OT  - Health Qigong
OT  - Meta-analysis
OT  - Sleep quality
OT  - Systematic review
EDAT- 2022/08/24 06:00
MHDA- 2022/12/15 06:00
CRDT- 2022/08/23 19:24
PHST- 2022/02/17 00:00 [received]
PHST- 2022/08/08 00:00 [revised]
PHST- 2022/08/19 00:00 [accepted]
PHST- 2022/08/24 06:00 [pubmed]
PHST- 2022/12/15 06:00 [medline]
PHST- 2022/08/23 19:24 [entrez]
AID - S0965-2299(22)00078-4 [pii]
AID - 10.1016/j.ctim.2022.102876 [doi]
PST - ppublish
SO  - Complement Ther Med. 2022 Dec;71:102876. doi: 10.1016/j.ctim.2022.102876. Epub 
      2022 Aug 23.

PMID- 31987242
OWN - NLM
STAT- MEDLINE
DCOM- 20200903
LR  - 20200903
IS  - 1873-6963 (Electronic)
IS  - 0965-2299 (Linking)
VI  - 48
DP  - 2020 Jan
TI  - Yoga in school sport - A non-randomized controlled pilot study in Germany.
PG  - 102243
LID - S0965-2299(19)30153-0 [pii]
LID - 10.1016/j.ctim.2019.102243 [doi]
AB  - OBJECTIVES: Distress is an increasing public health problem for adolescents and 
      young adults. We aimed to evaluate potential effects of a 10-week 90-minute 
      once-a-week yoga course. METHODS: A non-randomized controlled study with a school 
      sport control group was implemented in two German secondary schools. Primary 
      outcome was stress on the Perceived Stress Scale from baseline to week 10. 
      Secondary outcomes included depression/anxiety, attention, quality of life, mood, 
      visual analogue scales (for pain, headache, neck tension, exhaustion, sleep), and 
      yoga-efficacy. Parameters were assessed at pre-baseline (before holidays), 
      baseline (after 3-week holidays, before interventions started), week 10, and at a 
      6-months follow-up. An intention-to-treat analysis using ANCOVA was performed. 
      RESULTS: 92 participants (67 % female; 19.6 ± 2.2 years) were included into the 
      study. No significant differences were observed between the groups with regard to 
      PSS, at either 10 weeks (Δ=-1.4; 95 % CI: -3.6;0.8; p = 0.22) or 6 months (Δ = 2; 
      95 % CI: -0.2;4.2, p = 0.08). Only VAS headache in favour of yoga and HADS-D in 
      favour of school sport showed significant group differences at the 6-months 
      follow-up. Significant intra-group mean changes for the primary outcome and 
      several secondary outcomes were found in the yoga group. CONCLUSIONS: Young 
      adults in German secondary school settings might benefit from yoga, as the found 
      effects were more prominent in the yoga group. However, the effects might be 
      attributed to non-specific effects due to the chosen study design. Further 
      studies are needed, which include high-quality study designs including 
      randomization, longer-term follow-ups and larger sample sizes.
CI  - Copyright © 2019 Elsevier Ltd. All rights reserved.
FAU - Jeitler, Michael
AU  - Jeitler M
AD  - Institute for Social Medicine, Epidemiology and Health Economics, Germany; 
      Charité - Universitätsmedizin Berlin, Corporate member of Freie Universität 
      Berlin, Humboldt-Universität zu Berlin, and Berlin Institute of Health, Germany; 
      Department of Internal and Integrative Medicine, Immanuel Hospital Berlin, 
      Germany. Electronic address: michael.jeitler@charite.de.
FAU - Kessler, Christian S
AU  - Kessler CS
AD  - Institute for Social Medicine, Epidemiology and Health Economics, Germany; 
      Charité - Universitätsmedizin Berlin, Corporate member of Freie Universität 
      Berlin, Humboldt-Universität zu Berlin, and Berlin Institute of Health, Germany; 
      Department of Internal and Integrative Medicine, Immanuel Hospital Berlin, 
      Germany.
FAU - Zillgen, Hannah
AU  - Zillgen H
AD  - Institute for Social Medicine, Epidemiology and Health Economics, Germany; 
      Charité - Universitätsmedizin Berlin, Corporate member of Freie Universität 
      Berlin, Humboldt-Universität zu Berlin, and Berlin Institute of Health, Germany.
FAU - Högl, Manuel
AU  - Högl M
AD  - Department of Psychology, University of Potsdam, Germany.
FAU - Stöckigt, Barbara
AU  - Stöckigt B
AD  - Institute for Social Medicine, Epidemiology and Health Economics, Germany; 
      Charité - Universitätsmedizin Berlin, Corporate member of Freie Universität 
      Berlin, Humboldt-Universität zu Berlin, and Berlin Institute of Health, Germany.
FAU - Peters, Alexander
AU  - Peters A
AD  - Department of Internal and Integrative Medicine, Immanuel Hospital Berlin, 
      Germany.
FAU - Schumann, Dania
AU  - Schumann D
AD  - Institute for Social Medicine, Epidemiology and Health Economics, Germany; 
      Charité - Universitätsmedizin Berlin, Corporate member of Freie Universität 
      Berlin, Humboldt-Universität zu Berlin, and Berlin Institute of Health, Germany.
FAU - Stritter, Wiebke
AU  - Stritter W
AD  - Department of Pediatrics, Division of Oncology and Hematology, Berlin, Germany.
FAU - Seifert, Georg
AU  - Seifert G
AD  - Department of Pediatrics, Division of Oncology and Hematology, Berlin, Germany.
FAU - Michalsen, Andreas
AU  - Michalsen A
AD  - Institute for Social Medicine, Epidemiology and Health Economics, Germany; 
      Charité - Universitätsmedizin Berlin, Corporate member of Freie Universität 
      Berlin, Humboldt-Universität zu Berlin, and Berlin Institute of Health, Germany; 
      Department of Internal and Integrative Medicine, Immanuel Hospital Berlin, 
      Germany.
FAU - Steckhan, Nico
AU  - Steckhan N
AD  - Institute for Social Medicine, Epidemiology and Health Economics, Germany.
LA  - eng
PT  - Journal Article
DEP - 20191113
PL  - Scotland
TA  - Complement Ther Med
JT  - Complementary therapies in medicine
JID - 9308777
SB  - IM
MH  - Adolescent
MH  - Female
MH  - Germany
MH  - Humans
MH  - Male
MH  - Physical Education and Training/*methods
MH  - Pilot Projects
MH  - Prospective Studies
MH  - Quality of Life
MH  - Schools
MH  - *Sports
MH  - Stress, Psychological/*therapy
MH  - Surveys and Questionnaires
MH  - *Yoga
MH  - Young Adult
OTO - NOTNLM
OT  - Adolescents
OT  - Distress
OT  - Mixed methods
OT  - Physical education
OT  - Qualitative evaluation
OT  - School
OT  - School sport
OT  - Stress reduction
OT  - Yoga
OT  - Young adults
EDAT- 2020/01/29 06:00
MHDA- 2020/09/04 06:00
CRDT- 2020/01/29 06:00
PHST- 2019/01/30 00:00 [received]
PHST- 2019/10/09 00:00 [revised]
PHST- 2019/11/11 00:00 [accepted]
PHST- 2020/01/29 06:00 [entrez]
PHST- 2020/01/29 06:00 [pubmed]
PHST- 2020/09/04 06:00 [medline]
AID - S0965-2299(19)30153-0 [pii]
AID - 10.1016/j.ctim.2019.102243 [doi]
PST - ppublish
SO  - Complement Ther Med. 2020 Jan;48:102243. doi: 10.1016/j.ctim.2019.102243. Epub 
      2019 Nov 13.

PMID- 32379244
OWN - NLM
STAT- MEDLINE
DCOM- 20220502
LR  - 20220502
IS  - 1533-4287 (Electronic)
IS  - 1064-8011 (Linking)
VI  - 36
IP  - 5
DP  - 2022 May 1
TI  - Effects of Strength Training on Sleep Parameters of Adolescents: A Randomized 
      Controlled Trial.
PG  - 1222-1227
LID - 10.1519/JSC.0000000000003629 [doi]
AB  - Santiago, LCS, Lyra, MJ, Germano-Soares, AH, Lins-Filho, OL, Queiroz, DR, 
      Prazeres, TMP, Mello, MT, Pedrosa, RP, Falcão, APST, and Santos, MAM. Effects of 
      strength training on sleep parameters of adolescents: a randomized controlled 
      trial. J Strength Cond Res 36(5): 1222-1227, 2022-This study aimed to examine the 
      effects of 12 weeks of strength training (ST) on sleep quality and daytime 
      sleepiness in adolescents with sleep complaints. Thirty adolescents were randomly 
      assigned to 2 groups: ST group (ST, n = 18) and control group (CG, n = 12). 
      Anthropometric, body composition, one-repetition maximum test, and sleep 
      parameters (Pittsburgh Sleep Quality Index [PSQI] and Epworth Sleepiness Scale 
      [ESS]) were evaluated. Training consisted of 55 min·d-1 (3 times a week, for 12 
      weeks), 3 sets of 10-12 repetitions with a 1-minute rest interval between sets 
      and exercises. Baseline and postintervention differences were analyzed using 
      Generalized Estimating Equations and the effect size (ES) with Cohen's d 
      coefficient. Significance was set at (p < 0.05). After 12 weeks of ST, a 
      significant decrease in the PSQI score (7.3 ± 0.7 vs. 5.1 ± 0.6; ES = 4.10) was 
      observed in the ST group, but not in the CG (6.3 ± 0.8 vs. 7.4 ± 0.7; ES = 1.53). 
      A significant decrease in ESS score was found in the ST group (10.1 ± 0.7 vs. 8.2 
      ± 0.7; ES = 3.08), without differences in the CG (10.7 ± 0.8 vs. 11.0 ± 0.7; ES = 
      0.56). The ST group presented increased total sleep duration (h·min-1) (6.2 ± 0.2 
      vs. 6.9 ± 0.2; ES = 3.60), but not the CG (7.0 ± 0.2 vs. 6.8 ± 0.1; ES = 1.32). 
      Individual analyses showed ≈67% of adolescents experienced a reduction in PSQI 
      (8.3; confidence interval [CI] 95% 6.8-10.1) and ESS (8.3; CI 95% 6.7-9.9) scores 
      after ST, whereas only ≈17% of control subjects presented reduced scores (PSQI 
      [11.1; CI 95% 9.5-12.9] and ESS [11.0; CI 95% 9.4-12.6]). Strength training 
      improved sleep quality and increased total sleep duration.
CI  - Copyright © 2020 National Strength and Conditioning Association.
FAU - Santiago, Ladyodeyse C S
AU  - Santiago LCS
AD  - Department of Physical Education, Associate Graduate Program in Physical 
      Education, University of Pernambuco, Recife, Brazil.
FAU - Lyra, Maria J
AU  - Lyra MJ
AD  - Department of Physical Education, Associate Graduate Program in Physical 
      Education, University of Pernambuco, Recife, Brazil.
FAU - Germano-Soares, Antônio H
AU  - Germano-Soares AH
AD  - Department of Physical Education, Associate Graduate Program in Physical 
      Education, University of Pernambuco, Recife, Brazil.
FAU - Lins-Filho, Ozeas L
AU  - Lins-Filho OL
AD  - Graduate Program in Health Sciences, University of Pernambuco, Recife, Brazil.
AD  - Sleep and Heart Laboratory, Cardiovascular Emergency Room of Pernambuco, 
      University of Pernambuco, Recife, Brazil.
FAU - Queiroz, Daniel R
AU  - Queiroz DR
AD  - Department of Physical Education, Associate Graduate Program in Physical 
      Education, University of Pernambuco, Recife, Brazil.
FAU - Prazeres, Thaliane M P
AU  - Prazeres TMP
AD  - Department of Physical Education, Associate Graduate Program in Physical 
      Education, University of Pernambuco, Recife, Brazil.
FAU - Mello, Marco T
AU  - Mello MT
AD  - Department of Sports Science, Federal University of Minas Gerais, Belo Horizonte, 
      Brazil; and.
FAU - Pedrosa, Rodrigo P
AU  - Pedrosa RP
AD  - Graduate Program in Health Sciences, University of Pernambuco, Recife, Brazil.
AD  - Sleep and Heart Laboratory, Cardiovascular Emergency Room of Pernambuco, 
      University of Pernambuco, Recife, Brazil.
FAU - Falcão, Ana P S T
AU  - Falcão APST
AD  - Department of Physical Education, Group Research in Education, Health and 
      Environment, Vitoria de Santo Antao (IFPE), Vitória, PE, Brazil.
FAU - Santos, Marcos A M
AU  - Santos MAM
AD  - Department of Physical Education, Associate Graduate Program in Physical 
      Education, University of Pernambuco, Recife, Brazil.
AD  - Sleep and Heart Laboratory, Cardiovascular Emergency Room of Pernambuco, 
      University of Pernambuco, Recife, Brazil.
LA  - eng
SI  - ClinicalTrials.gov/NCT03110731
PT  - Journal Article
PT  - Randomized Controlled Trial
DEP - 20200429
PL  - United States
TA  - J Strength Cond Res
JT  - Journal of strength and conditioning research
JID - 9415084
SB  - IM
MH  - Adolescent
MH  - Body Composition
MH  - Exercise
MH  - Humans
MH  - *Resistance Training
MH  - Sleep
MH  - *Sleep Wake Disorders
EDAT- 2020/05/08 06:00
MHDA- 2022/05/03 06:00
CRDT- 2020/05/08 06:00
PHST- 2020/05/08 06:00 [pubmed]
PHST- 2022/05/03 06:00 [medline]
PHST- 2020/05/08 06:00 [entrez]
AID - 00124278-202205000-00008 [pii]
AID - 10.1519/JSC.0000000000003629 [doi]
PST - ppublish
SO  - J Strength Cond Res. 2022 May 1;36(5):1222-1227. doi: 
      10.1519/JSC.0000000000003629. Epub 2020 Apr 29.

PMID- 29481976
OWN - NLM
STAT- MEDLINE
DCOM- 20191111
LR  - 20191111
IS  - 1528-8447 (Electronic)
IS  - 1526-5900 (Linking)
VI  - 19
IP  - 7
DP  - 2018 Jul
TI  - Randomized Controlled Trial of Online Acceptance and Commitment Therapy for 
      Fibromyalgia.
PG  - 741-753
LID - S1526-5900(18)30084-1 [pii]
LID - 10.1016/j.jpain.2018.02.004 [doi]
AB  - In this study, 67 participants (95% female) with fibromyalgia (FM) were randomly 
      assigned to an online acceptance and commitment therapy (online 
      ACT) and treatment as usual (TAU; ACT + TAU) protocol or a TAU control condition. 
      Online ACT + TAU participants were asked to complete 7 modules over an 8-week 
      period. Assessments were completed at pre-treatment, post-treatment, and 3-month 
      follow-up periods and included measures of FM impact (primary outcome), 
      depression, pain, sleep, 6-minute walk, sit to stand, pain acceptance (primary 
      process variable), mindfulness, cognitive fusion, valued living, kinesiophobia, 
      and pain catastrophizing. The results indicated that online ACT + TAU 
      participants significantly improved in FM impact, relative to TAU (P <.001), with 
      large between condition effect sizes at post-treatment (1.26) and follow-up 
      (1.59). Increases in pain acceptance significantly mediated these improvements 
      (P = .005). Significant improvements in favor of online ACT + TAU were also found 
      on measures of depression (P = .02), pain (P = .01), and kinesiophobia 
      (P = .001). Although preliminary, this study highlights the potential for online 
      ACT to be an efficacious, accessible, and cost-effective treatment for people 
      with FM and other chronic pain conditions. PERSPECTIVE: Online ACT reduced FM 
      impact relative to a TAU control condition in this randomized controlled trial. 
      Reductions in FM impact were mediated by improvements in pain acceptance. Online 
      ACT appears to be a promising intervention for FM.
CI  - Copyright © 2018 The American Pain Society. Published by Elsevier Inc. All rights 
      reserved.
FAU - Simister, Heather D
AU  - Simister HD
AD  - Department of Psychology, University of Manitoba, Winnipeg, Manitoba, Canada.
FAU - Tkachuk, Gregg A
AU  - Tkachuk GA
AD  - Department of Clinical Health Psychology, Max Rady College of Medicine, 
      University of Manitoba, Winnipeg, Manitoba, Canada; Pan Am Pain Clinic, Winnipeg 
      Regional Health Authority, Winnipeg, Manitoba, Canada. Electronic address: 
      gtkachuk@panamclinic.com.
FAU - Shay, Barbara L
AU  - Shay BL
AD  - Department of Physical Therapy, College of Rehabilitation Sciences, University of 
      Manitoba, Winnipeg, Manitoba, Canada.
FAU - Vincent, Norah
AU  - Vincent N
AD  - Department of Clinical Health Psychology, Max Rady College of Medicine, 
      University of Manitoba, Winnipeg, Manitoba, Canada.
FAU - Pear, Joseph J
AU  - Pear JJ
AD  - Department of Psychology, University of Manitoba, Winnipeg, Manitoba, Canada.
FAU - Skrabek, Ryan Q
AU  - Skrabek RQ
AD  - Section of Rehabilitation Medicine, Department of Internal Medicine, Max Rady 
      College of Medicine, University of Manitoba, Winnipeg, Manitoba, Canada.
LA  - eng
PT  - Journal Article
PT  - Randomized Controlled Trial
PT  - Research Support, Non-U.S. Gov't
DEP - 20180302
PL  - United States
TA  - J Pain
JT  - The journal of pain
JID - 100898657
SB  - IM
MH  - Acceptance and Commitment Therapy/*methods
MH  - Adolescent
MH  - Adult
MH  - Female
MH  - Fibromyalgia/*therapy
MH  - Humans
MH  - Male
MH  - Middle Aged
MH  - Online Systems
MH  - Treatment Outcome
MH  - Young Adult
OTO - NOTNLM
OT  - Fibromyalgia
OT  - mediational analysis
OT  - online acceptance and commitment therapy
OT  - psychological flexibility model
OT  - randomized controlled trial
EDAT- 2018/02/27 06:00
MHDA- 2019/11/12 06:00
CRDT- 2018/02/27 06:00
PHST- 2017/07/29 00:00 [received]
PHST- 2017/12/03 00:00 [revised]
PHST- 2018/02/13 00:00 [accepted]
PHST- 2018/02/27 06:00 [pubmed]
PHST- 2019/11/12 06:00 [medline]
PHST- 2018/02/27 06:00 [entrez]
AID - S1526-5900(18)30084-1 [pii]
AID - 10.1016/j.jpain.2018.02.004 [doi]
PST - ppublish
SO  - J Pain. 2018 Jul;19(7):741-753. doi: 10.1016/j.jpain.2018.02.004. Epub 2018 Mar 
      2.

PMID- 26998794
OWN - NLM
STAT- MEDLINE
DCOM- 20170208
LR  - 20181202
IS  - 1573-2517 (Electronic)
IS  - 0165-0327 (Linking)
VI  - 198
DP  - 2016 Jul 1
TI  - Exercise in bipolar patients: A systematic review.
PG  - 32-8
LID - S0165-0327(15)31406-3 [pii]
LID - 10.1016/j.jad.2016.03.004 [doi]
AB  - BACKGROUND: Sedentary lifestyle is frequent in psychiatric disorders, however the 
      directions of this association and benefits of physical activity are unclear. 
      This is a systematic review about exercise in patients with bipolar disorder. 
      METHODS: We performed a systematic literature search of studies published in 
      English (1995 Jan to 2016 Jan) in PubMed, and Cochrane Library combining the 
      medical terms 'physical activity' or 'sedentary' or 'physical exercise' with 
      'bipolar disorder' or 'mania' or 'bipolar depression'. RESULTS: Thirty-one 
      studies were selected and included 15,587 patients with bipolar disorder. 
      Sedentary lifestyle varied from 40% to 64.9%. Physical activity was associated 
      with less depressive symptoms, better quality of life and increased functioning. 
      Some evidence indicates a relationship between vigorous exercises and mania. 
      Three prospective cohorts were reported; and no prospective randomized controlled 
      trial was identified. Three studies focused on biomarkers in bipolar patients; 
      and one reported the relationship between exercise and sleep in this group. Two 
      assessed physical exercise in adolescents. LIMITATIONS: (1) Differences between 
      studies preventing a unified analysis; (2) most studies were cross-sectional; (3) 
      motivation for exercising is a selection bias in most studies; (4) no 
      intervention study assessing only physical exercise; (5) lack of studies 
      comparing exercise across mood states. CONCLUSION: Generally, exercise was 
      associated with improved health measures including depressive symptoms, 
      functioning and quality of life. Evidence was insufficient to establish a 
      cause-effect relationship between mood and physical exercise. Future research 
      including randomized trials is needed to clarify the role of physical activity in 
      bipolar patients.
CI  - Copyright © 2016 Elsevier B.V. All rights reserved.
FAU - Melo, Matias Carvalho Aguiar
AU  - Melo MC
AD  - Department of Medical Sciences, Universidade Federal do Ceará, Brazil. Electronic 
      address: matcarv01@yahoo.com.br.
FAU - Daher, Elizabeth De Francesco
AU  - Daher Ede F
AD  - Department of Medical Sciences, Universidade Federal do Ceará, Brazil.
FAU - Albuquerque, Saulo Giovanni Castor
AU  - Albuquerque SG
AD  - Hospital de Saúde Mental Professor Frota Pinto, Brazil.
FAU - de Bruin, Veralice Meireles Sales
AU  - de Bruin VM
AD  - Department of Medical Sciences, Universidade Federal do Ceará, Brazil.
LA  - eng
PT  - Journal Article
PT  - Review
PT  - Systematic Review
DEP - 20160315
PL  - Netherlands
TA  - J Affect Disord
JT  - Journal of affective disorders
JID - 7906073
SB  - IM
MH  - Bipolar Disorder/*psychology
MH  - Exercise/*psychology
MH  - Humans
MH  - Quality of Life
OTO - NOTNLM
OT  - Bipolar disorder
OT  - Exercise
OT  - Mania
OT  - Physical activity
OT  - Sedentary lifestyle
EDAT- 2016/03/22 06:00
MHDA- 2017/02/09 06:00
CRDT- 2016/03/22 06:00
PHST- 2015/12/12 00:00 [received]
PHST- 2016/02/27 00:00 [revised]
PHST- 2016/03/05 00:00 [accepted]
PHST- 2016/03/22 06:00 [entrez]
PHST- 2016/03/22 06:00 [pubmed]
PHST- 2017/02/09 06:00 [medline]
AID - S0165-0327(15)31406-3 [pii]
AID - 10.1016/j.jad.2016.03.004 [doi]
PST - ppublish
SO  - J Affect Disord. 2016 Jul 1;198:32-8. doi: 10.1016/j.jad.2016.03.004. Epub 2016 
      Mar 15.

PMID- 31821220
OWN - NLM
STAT- MEDLINE
DCOM- 20200629
LR  - 20210914
IS  - 1538-1145 (Electronic)
IS  - 1527-4160 (Linking)
VI  - 25
IP  - 6
DP  - 2019 Nov
TI  - Psychological Function, Iyengar Yoga, and Coherent Breathing: A Randomized 
      Controlled Dosing Study.
PG  - 437-450
LID - 10.1097/PRA.0000000000000435 [doi]
AB  - BACKGROUND: Evidence suggests that yoga may be an effective treatment for major 
      depressive disorder (MDD). Studies evaluating the "dosing" of yoga treatment and 
      efficacy for MDD are needed. The goal of this study was to assess the effects of 
      an intervention combining Iyengar yoga and coherent breathing in participants 
      with MDD and determine the optimal intervention dose. METHODS: Thirty-two 
      participants (18 to 65 y of age) diagnosed with MDD were randomized to a 
      high-dose group (HDG) or a low-dose group (LDG) of yoga and coherent breathing 
      for 12 weeks. The HDG (n=15) involved three 90-minute yoga classes and four 
      30-minute homework sessions per week. The LDG (n=15) involved two 90-minute yoga 
      classes and three 30-minute homework sessions per week. Participants were 
      evaluated at baseline, week 4, week 8, and week 12 with the following 
      instruments: Positivity Self-Test, Spielberger State Anxiety Inventory, Patient 
      Health Questionnaire-9, Pittsburgh Sleep Quality Index, and Exercise-induced 
      Feeling Inventory. Data were analyzed using intent-to-treat methods. RESULTS: 
      Significant improvements in all outcome measures were found for both groups, with 
      acute and cumulative benefits. Although the HDG showed greater improvements on 
      all scales, between-group differences did not reach significance, possibly due to 
      lack of power because of the small sample size. Cumulative yoga minutes were 
      correlated with improvement in outcome measures. LIMITATION: This dosing study 
      did not include a non-yoga control. CONCLUSIONS: Improvement in psychological 
      symptoms correlated with cumulative yoga practice. Both interventions reduced 
      symptoms of depression and anxiety and increased feelings of positivity. The time 
      commitment for yoga practice needs to be weighed against benefits when designing 
      yoga interventions.
FAU - Scott, Tammy M
AU  - Scott TM
FAU - Gerbarg, Patricia L
AU  - Gerbarg PL
FAU - Silveri, Marisa M
AU  - Silveri MM
FAU - Nielsen, Greylin H
AU  - Nielsen GH
FAU - Owen, Liz
AU  - Owen L
FAU - Nyer, Maren
AU  - Nyer M
FAU - Brown, Richard P
AU  - Brown RP
FAU - Streeter, Chris C
AU  - Streeter CC
LA  - eng
GR  - K23 AT008043/AT/NCCIH NIH HHS/United States
GR  - R21 AT003401/AT/NCCIH NIH HHS/United States
GR  - M01 RR000533/RR/NCRR NIH HHS/United States
GR  - R01 AT007483/AT/NCCIH NIH HHS/United States
GR  - UL1 RR025771/RR/NCRR NIH HHS/United States
PT  - Journal Article
PT  - Randomized Controlled Trial
PT  - Research Support, N.I.H., Extramural
PT  - Research Support, Non-U.S. Gov't
PL  - United States
TA  - J Psychiatr Pract
JT  - Journal of psychiatric practice
JID - 100901141
SB  - IM
MH  - Adolescent
MH  - Adult
MH  - Aged
MH  - Depressive Disorder, Major/*psychology
MH  - Female
MH  - Humans
MH  - Male
MH  - Middle Aged
MH  - Quality of Life/*psychology
MH  - *Respiration
MH  - Time Factors
MH  - Treatment Outcome
MH  - Yoga/*psychology
MH  - Young Adult
EDAT- 2019/12/11 06:00
MHDA- 2020/07/01 06:00
CRDT- 2019/12/11 06:00
PHST- 2019/12/11 06:00 [entrez]
PHST- 2019/12/11 06:00 [pubmed]
PHST- 2020/07/01 06:00 [medline]
AID - 00131746-201911000-00004 [pii]
AID - 10.1097/PRA.0000000000000435 [doi]
PST - ppublish
SO  - J Psychiatr Pract. 2019 Nov;25(6):437-450. doi: 10.1097/PRA.0000000000000435.

PMID- 30109955
OWN - NLM
STAT- MEDLINE
DCOM- 20190923
LR  - 20200309
IS  - 2153-2176 (Electronic)
IS  - 2153-2168 (Print)
IS  - 2153-2168 (Linking)
VI  - 14
IP  - 8
DP  - 2018 Nov/Dec
TI  - Inclusion of Sleep Promotion in Family-Based Interventions To Prevent Childhood 
      Obesity.
PG  - 485-500
LID - 10.1089/chi.2017.0235 [doi]
AB  - Sleep promotion in childhood may reduce the risk of obesity, but little is known 
      of its inclusion in family-based interventions. This study examines the 
      proportion and context of family-based interventions to prevent childhood obesity 
      that promote child sleep. We drew on data from a recent systematic review and 
      content analysis of family-based interventions for childhood obesity prevention 
      published between 2008 and 2015, coupled with new data on sleep promotion 
      strategies, designs, and measures. Out of 119 eligible family-based interventions 
      to prevent childhood obesity, 24 (20%) promoted child sleep. In contrast, 106 
      (89%) interventions targeted diet, 97 (82%) targeted physical activity, and 63 
      (53%) targeted media use in children. Most interventions that promoted sleep were 
      implemented in clinics (50%) and home-based settings (38%), conducted in the 
      United States (57%), and included children 2-5 years of age (75%). While most 
      interventions utilized a randomized controlled design (70%), only two examined 
      the promotion of sleep independent of other energy-balance behaviors in a 
      separate study arm. Sleep was predominately promoted by educating parents on 
      sleep hygiene (e.g., age-appropriate sleep duration), followed by instructing 
      parents on responsive feeding practices and limiting media use. One intervention 
      promoted sleep by way of physical activity. A large number promoted sleep by way 
      of bedtime routines. Most interventions measured children's sleep by parent 
      report. Results demonstrate that sleep promotion is underrepresented and variable 
      in family-based childhood obesity interventions. While opportunities exist for 
      increasing its integration, researchers should consider harmonizing and being 
      more explicit about their approach to sleep promotion.
FAU - Agaronov, Alen
AU  - Agaronov A
AD  - 1 Department of Social and Behavioral Sciences, Harvard T.H. Chan School of 
      Public Health , Boston, MA.
FAU - Ash, Tayla
AU  - Ash T
AD  - 1 Department of Social and Behavioral Sciences, Harvard T.H. Chan School of 
      Public Health , Boston, MA.
AD  - 2 Department of Nutrition, Harvard T.H. Chan School of Public Health , Boston, 
      MA.
FAU - Sepulveda, Martina
AU  - Sepulveda M
AD  - 3 Department of Nutritional Sciences, University of Arizona , Tucson, AZ.
FAU - Taveras, Elsie M
AU  - Taveras EM
AD  - 1 Department of Social and Behavioral Sciences, Harvard T.H. Chan School of 
      Public Health , Boston, MA.
AD  - 4 Division of General Pediatrics, Massachusetts General Hospital for Children , 
      Boston, MA.
FAU - Davison, Kirsten K
AU  - Davison KK
AD  - 1 Department of Social and Behavioral Sciences, Harvard T.H. Chan School of 
      Public Health , Boston, MA.
AD  - 2 Department of Nutrition, Harvard T.H. Chan School of Public Health , Boston, 
      MA.
LA  - eng
GR  - T34 GM008718/GM/NIGMS NIH HHS/United States
PT  - Journal Article
PT  - Systematic Review
DEP - 20180815
PL  - United States
TA  - Child Obes
JT  - Childhood obesity (Print)
JID - 101542497
SB  - IM
MH  - Adolescent
MH  - Child
MH  - Child, Preschool
MH  - Family
MH  - Health Promotion/*methods/*statistics & numerical data
MH  - Humans
MH  - Infant
MH  - Infant, Newborn
MH  - Pediatric Obesity/*prevention & control
MH  - Sleep/*physiology
MH  - United States
PMC - PMC6422003
OTO - NOTNLM
OT  - childhood obesity
OT  - family
OT  - intervention
OT  - review
OT  - sleep
COIS- No competing financial interests exist.
EDAT- 2018/08/16 06:00
MHDA- 2019/09/24 06:00
PMCR- 2019/12/01
CRDT- 2018/08/16 06:00
PHST- 2018/08/16 06:00 [pubmed]
PHST- 2019/09/24 06:00 [medline]
PHST- 2018/08/16 06:00 [entrez]
PHST- 2019/12/01 00:00 [pmc-release]
AID - 10.1089/chi.2017.0235 [pii]
AID - 10.1089/chi.2017.0235 [doi]
PST - ppublish
SO  - Child Obes. 2018 Nov/Dec;14(8):485-500. doi: 10.1089/chi.2017.0235. Epub 2018 Aug 
      15.

PMID- 27122147
OWN - NLM
STAT- MEDLINE
DCOM- 20171101
LR  - 20190927
IS  - 1746-1561 (Electronic)
IS  - 0022-4391 (Print)
IS  - 0022-4391 (Linking)
VI  - 86
IP  - 6
DP  - 2016 Jun
TI  - Food Insecurity and Rural Adolescent Personal Health, Home, and Academic 
      Environments.
PG  - 472-80
LID - 10.1111/josh.12397 [doi]
AB  - BACKGROUND: Food-insecure (FIS) adolescents struggle in school and with health 
      and mental health more often than food-secure (FS) adolescents. Rural communities 
      experience important disparities in health, but little is known about rural FIS 
      adolescents. This study aims to describe select characteristics of rural 
      adolescents by food-security status. METHODS: Baseline analysis using data from a 
      randomized trial to increase school breakfast participation (SBP) in rural 
      Minnesota high schools. Students completed a survey regarding food security, 
      characteristics, and home and school environments. Schools provided academic data 
      and staff measured height and weight. Food security was dichotomized as FS vs 
      FIS. Bivariate analysis, multivariate linear/logistic regression, and testing for 
      interaction of food security and sex were performed. RESULTS: Food-insecure 
      adolescents reported poorer health, less exercise, had lower grades, and higher 
      SBP (p < .01). Food-insecure adolescents reported marginally fewer barriers (p = 
      .06) and more benefits of breakfast (p = .05). All associations except reported 
      benefits remained significant after adjustment. Interactions were identified with 
      girls' grade point average and with boys' caloric and added sugar intake. 
      CONCLUSIONS: Negative associations among food insecurity and positive youth 
      development are identified in our sample. Policy and environmental strategies 
      should address the complexities of these associations, including exploration of 
      the role of school meals.
CI  - © 2016, American School Health Association.
FAU - Shanafelt, Amy
AU  - Shanafelt A
AD  - Department of Family Medicine and Community Health, University of Minnesota, 
      Minneapolis, MN 55414. shanafel@umn.edu.
FAU - Hearst, Mary O
AU  - Hearst MO
AD  - St. Catherine University, St Paul, MN 55105. mohearst@stkate.edu.
FAU - Wang, Qi
AU  - Wang Q
AD  - University of Minnesota, Clinical and Translational Science Institute, 
      Minneapolis, MN 55414. wangx890@umn.edu.
FAU - Nanney, Marilyn S
AU  - Nanney MS
AD  - Department of Family Medicine and Community Health, University of Minnesota, 
      Minneapolis, MN 55414. msnanney@umn.edu.
LA  - eng
GR  - R01 HL113235/HL/NHLBI NIH HHS/United States
GR  - UL1 TR002494/TR/NCATS NIH HHS/United States
PT  - Journal Article
PT  - Research Support, N.I.H., Extramural
PL  - United States
TA  - J Sch Health
JT  - The Journal of school health
JID - 0376370
SB  - IM
MH  - Achievement
MH  - Adolescent
MH  - Body Weights and Measures
MH  - Exercise
MH  - Feeding Behavior
MH  - Female
MH  - Food Supply/*statistics & numerical data
MH  - *Health Status
MH  - Humans
MH  - Male
MH  - *Mental Health
MH  - Rural Population/*statistics & numerical data
MH  - Schools/*statistics & numerical data
MH  - Sex Factors
MH  - Sleep
MH  - Socioeconomic Factors
PMC - PMC4852387
MID - NIHMS767114
OTO - NOTNLM
OT  - adolescent health
OT  - food security
OT  - health disparities
OT  - rural health
OT  - school outcomes
EDAT- 2016/04/29 06:00
MHDA- 2017/11/02 06:00
PMCR- 2017/06/01
CRDT- 2016/04/29 06:00
PHST- 2015/07/24 00:00 [received]
PHST- 2015/11/02 00:00 [revised]
PHST- 2016/01/31 00:00 [accepted]
PHST- 2016/04/29 06:00 [entrez]
PHST- 2016/04/29 06:00 [pubmed]
PHST- 2017/11/02 06:00 [medline]
PHST- 2017/06/01 00:00 [pmc-release]
AID - 10.1111/josh.12397 [doi]
PST - ppublish
SO  - J Sch Health. 2016 Jun;86(6):472-80. doi: 10.1111/josh.12397.

PMID- 34923679
OWN - NLM
STAT- MEDLINE
DCOM- 20220216
LR  - 20220216
IS  - 1600-0838 (Electronic)
IS  - 0905-7188 (Linking)
VI  - 32
IP  - 3
DP  - 2022 Mar
TI  - Universal school-based intervention targeting depressive symptoms in adolescents: 
      A cluster randomized trial.
PG  - 622-631
LID - 10.1111/sms.14115 [doi]
AB  - We investigated the effects of three different interventions on depressive 
      symptoms in adolescents. As a secondary aim, we explored the mediating role of 
      social isolation, anxiety, sleep quality, and cognitive function of the 
      intervention effect on depressive symptoms. We conducted a cluster randomized 
      controlled trial, in which schools were randomly assigned to 1. Doubling physical 
      education (PE) classes (3:20 h of PE/week); 2. Workshop with the PE teachers; 3. 
      Workshop with the PE teachers + Doubling PE classes; and 4. Control group (1:40 h 
      of PE/week). In total, 1279 adolescents were included, 56.4% females. Doubling PE 
      classes and the workshop with the PE teachers + Doubling PE classes groups did 
      not affect depressive symptoms (-0.947, 95% CI -3.176 to 1.281; and, 0.726, 95% 
      CI -1.558 to 3.009, respectively). The workshop with the PE teachers decreased 
      adolescents' depressive symptoms (-2.495, 95% CI -4.668 to -0.323), social 
      isolation (-4.759, 95% CI -9.025 to -0.493), and poor sleep quality (-0.560, 95% 
      CI -1.108 to -0.012) compared with the control group. Social isolation mediated 
      32% of the workshop effect on depressive symptoms. The workshop with the PE 
      teachers and the workshop with the PE teachers + Doubling PE classes groups 
      lowered in 93% and in 54% the risk of the adolescents in developing high 
      depressive symptomatology compared with the control group, respectively. A 
      workshop updating PE teachers on pedagogical and health-related topics decreased 
      depressive symptoms in adolescents. Moreover, improvements in the adolescents' 
      social isolation mediated the effect of PE teachers' workshop intervention on the 
      depressive symptoms in adolescents.
CI  - © 2021 John Wiley & Sons A/S. Published by John Wiley & Sons Ltd.
FAU - Lima, Rodrigo Antunes
AU  - Lima RA
AUID- ORCID: 0000-0002-7778-2616
AD  - Research, Innovation and Teaching Unit, Parc Sanitari Sant Joan de Déu, CIBERSAM, 
      Sant Boi de Llobregat, Barcelona, Spain.
AD  - Research Group on Lifestyles and Health, University of Pernambuco, Recife, 
      Brazil.
FAU - de Barros, Mauro Virgílio Gomes
AU  - de Barros MVG
AD  - Research Group on Lifestyles and Health, University of Pernambuco, Recife, 
      Brazil.
FAU - Bezerra, Jorge
AU  - Bezerra J
AD  - Research Group on Lifestyles and Health, University of Pernambuco, Recife, 
      Brazil.
FAU - Dos Santos, Simone José
AU  - Dos Santos SJ
AD  - Research Group on Lifestyles and Health, University of Pernambuco, Recife, 
      Brazil.
FAU - Monducci, Elena
AU  - Monducci E
AD  - Department of Human Neuroscience, Sapienza University of Rome, Rome, Italy.
FAU - Rodriguez-Ayllon, Maria
AU  - Rodriguez-Ayllon M
AD  - Department of Epidemiology, Erasmus MC University Medical Center Rotterdam, 
      Rotterdam, The Netherlands.
FAU - Soares, Fernanda Cunha
AU  - Soares FC
AUID- ORCID: 0000-0001-6465-3164
AD  - Research Group on Lifestyles and Health, University of Pernambuco, Recife, 
      Brazil.
LA  - eng
GR  - 428203/2016-7/Conselho Nacional de Desenvolvimento Científico e Tecnológico/
GR  - 310586/2016-0/Conselho Nacional de Desenvolvimento Científico e Tecnológico/
GR  - 88881.159230/2017-01/Coordenação de Aperfeiçoamento de Pessoal de Nível Superior/
GR  - BCT 0233-4.09/17/Fundação de Amparo à Ciência e Tecnologia do Estado de 
      Pernambuco/
GR  - BFP 0029-4.09/16/Fundação de Amparo à Ciência e Tecnologia do Estado de 
      Pernambuco/
PT  - Journal Article
PT  - Randomized Controlled Trial
DEP - 20211223
PL  - Denmark
TA  - Scand J Med Sci Sports
JT  - Scandinavian journal of medicine & science in sports
JID - 9111504
SB  - IM
MH  - Adolescent
MH  - *Adolescent Behavior
MH  - Anxiety
MH  - *Depression
MH  - Female
MH  - Humans
MH  - Male
MH  - Physical Education and Training
MH  - Schools
OTO - NOTNLM
OT  - adolescent
OT  - affective disorders
OT  - clinical trials
OT  - depression
OT  - epidemiology
OT  - exercise
EDAT- 2021/12/20 06:00
MHDA- 2022/02/17 06:00
CRDT- 2021/12/19 21:13
PHST- 2021/11/16 00:00 [revised]
PHST- 2021/06/17 00:00 [received]
PHST- 2021/12/14 00:00 [accepted]
PHST- 2021/12/20 06:00 [pubmed]
PHST- 2022/02/17 06:00 [medline]
PHST- 2021/12/19 21:13 [entrez]
AID - 10.1111/sms.14115 [doi]
PST - ppublish
SO  - Scand J Med Sci Sports. 2022 Mar;32(3):622-631. doi: 10.1111/sms.14115. Epub 2021 
      Dec 23.

PMID- 28538261
OWN - NLM
STAT- MEDLINE
DCOM- 20180214
LR  - 20231112
IS  - 1530-0315 (Electronic)
IS  - 0195-9131 (Print)
IS  - 0195-9131 (Linking)
VI  - 49
IP  - 10
DP  - 2017 Oct
TI  - Physical Activity and Sleep Quality in Breast Cancer Survivors: A Randomized 
      Trial.
PG  - 2009-2015
LID - 10.1249/MSS.0000000000001327 [doi]
AB  - PURPOSE: Data from large randomized controlled trials confirming sleep quality 
      improvements with aerobic physical activity have heretofore been lacking for 
      post-primary treatment breast cancer survivors. Our primary purpose for this 
      report was to determine the effects of a physical activity behavior change 
      intervention, previously reported to significantly increase physical activity 
      behavior, on sleep quality in post-primary treatment breast cancer survivors. 
      METHODS: Post-primary treatment breast cancer survivors (n = 222) were randomized 
      to a 3-month physical activity behavior change intervention (Better Exercise 
      Adherence after Treatment for Cancer [BEAT Cancer]) or usual care. Self-report 
      (Pittsburgh Sleep Quality Index [PSQI]) and actigraphy (latency and efficiency) 
      sleep outcomes were measured at baseline, 3 months (M3), and 6 months (M6). 
      RESULTS: After adjusting for covariates, BEAT Cancer significantly improved PSQI 
      global sleep quality when compared with usual care at M3 (mean between-group 
      difference [M] = -1.4, 95% confidence interval [CI] = -2.1 to -0.7, P < 0.001) 
      and M6 (M = -1.0, 95% CI = -1.7 to -0.2, P = 0.01). BEAT Cancer improved several 
      PSQI subscales at M3 (sleep quality M = -0.3, 95% CI = -0.4 to -0.1, P = 0.002; 
      sleep disturbances M = -0.2, 95% CI = -0.3 to -0.03, P = 0.016; daytime 
      dysfunction M = -0.2, 95% CI = -0.4 to -0.02, P = 0.027) but not M6. A 
      nonsignificant increase in percent of participants classified as good sleepers 
      occurred. No significant between-group difference was noted for accelerometer 
      latency or efficiency. CONCLUSION: A physical activity intervention significantly 
      reduced perceived global sleep dysfunction at 3 and 6 months, primarily because 
      of improvements in sleep quality aspects not detected with accelerometer.
FAU - Rogers, Laura Q
AU  - Rogers LQ
AD  - 1Department of Nutrition Sciences, University of Alabama at Birmingham, 
      Birmingham, AL; 2Faculty of Physical Education and Recreation, University of 
      Alberta, Edmonton, Alberta, CANADA; 3Department of Medicine, University of 
      Alabama at Birmingham, Birmingham, AL; 4Department of Kinesiology, Southern 
      Illinois University Carbondale, Carbondale, IL; 5Statistics and Research 
      Informatics Core, Center for Clinical Research, Southern Illinois University 
      School of Medicine, Springfield, IL; and 6Department of Kinesiology and Community 
      Health, University of Illinois at Urbana-Champaign, Urbana, IL.
FAU - Courneya, Kerry S
AU  - Courneya KS
FAU - Oster, Robert A
AU  - Oster RA
FAU - Anton, Philip M
AU  - Anton PM
FAU - Robbs, Randall S
AU  - Robbs RS
FAU - Forero, Andres
AU  - Forero A
FAU - McAuley, Edward
AU  - McAuley E
LA  - eng
GR  - P30 CA013148/CA/NCI NIH HHS/United States
GR  - P30 DK056336/DK/NIDDK NIH HHS/United States
GR  - R01 CA136859/CA/NCI NIH HHS/United States
GR  - U01 CA136859/CA/NCI NIH HHS/United States
PT  - Journal Article
PT  - Multicenter Study
PT  - Randomized Controlled Trial
PL  - United States
TA  - Med Sci Sports Exerc
JT  - Medicine and science in sports and exercise
JID - 8005433
SB  - IM
MH  - Actigraphy
MH  - Adolescent
MH  - Adult
MH  - Aged
MH  - Breast Neoplasms/*psychology
MH  - *Cancer Survivors
MH  - *Exercise
MH  - Female
MH  - *Health Behavior
MH  - Humans
MH  - Middle Aged
MH  - Quality of Life
MH  - *Sleep
MH  - Young Adult
PMC - PMC5600650
MID - NIHMS877419
COIS- Conflict of Interest and Adherence to Ethical Standards Laura Rogers and all 
      contributing authors declare they have no personal or professional relationships 
      that may represent a potential conflict of interest. All procedures, including 
      the informed consent process, were conducted in accordance with the ethical 
      standards of the responsible committee on human experimentation (institutional 
      and national) and with the Helsinki Declaration of 1975, as revised in 2000. The 
      results of the present study do not constitute endorsement by the American 
      College of Sports Medicine (ACSM). Study results are presented clearly, honestly, 
      and without fabrication, falsification, or inappropriate data manipulation.
EDAT- 2017/05/26 06:00
MHDA- 2018/02/15 06:00
PMCR- 2018/10/01
CRDT- 2017/05/25 06:00
PHST- 2017/05/26 06:00 [pubmed]
PHST- 2018/02/15 06:00 [medline]
PHST- 2017/05/25 06:00 [entrez]
PHST- 2018/10/01 00:00 [pmc-release]
AID - 10.1249/MSS.0000000000001327 [doi]
PST - ppublish
SO  - Med Sci Sports Exerc. 2017 Oct;49(10):2009-2015. doi: 
      10.1249/MSS.0000000000001327.

PMID- 32947581
OWN - NLM
STAT- MEDLINE
DCOM- 20211025
LR  - 20211025
IS  - 1534-7796 (Electronic)
IS  - 0033-3174 (Print)
IS  - 0033-3174 (Linking)
VI  - 83
IP  - 6
DP  - 2021 Jul-Aug 01
TI  - Mindfulness-Based College: A Stage 1 Randomized Controlled Trial for University 
      Student Well-Being.
PG  - 602-614
LID - 10.1097/PSY.0000000000000860 [doi]
AB  - OBJECTIVE: To evaluate effects of a mindfulness-based program, adapted to the 
      young adult life course stage (age, 18-29 years), named Mindfulness-Based College 
      (MB-College). The primary outcome was a young adult health summary score, 
      composed of key health risk factors: body mass index, physical activity, fruit 
      and vegetable intake, alcohol consumption, stress, loneliness, and sleep 
      duration. Secondary outcomes were hypothesized self-regulation mechanisms, 
      including attention control, interoceptive awareness, and emotion regulation. 
      METHODS: This was a stage 1 randomized controlled trial of the 9-week MB-College 
      program (n = 47) versus enhanced usual care control (n = 49) including students 
      from three universities. Assessments were at baseline, during the beginning of 
      the college term when stress is typically lower, and at MB-College completion 
      (3-month follow-up), when term-related stress is typically higher. 
      Intention-to-treat, linear regression analyses estimated the marginal effects of 
      MB-College versus control on the outcomes. RESULTS: MB-College participants (mean 
      age = 20 years, 68% female, 37% racial minorities) demonstrated improved health 
      summary scores at follow-up compared with control participants whose health 
      summary scores worsened (marginal effect for MB-College versus control = 0.23; p 
      = .004). Effects on loneliness were pronounced (marginal effect = -3.11 for the 
      Revised University of Los Angeles Loneliness Scale score; p = .03). Secondary 
      analyses showed significant impacts of MB-College on hypothesized self-regulation 
      mechanisms (e.g., Sustained Attention to Response Task correct no-go percent, p = 
      .0008; Multidimensional Assessment of Interoceptive Awareness, p < .0001; Center 
      for Epidemiologic Studies-Depression scale, p = .03). CONCLUSIONS: Findings of 
      this early stage clinical trial suggest that MB-College may foster well-being in 
      young adults.Trial Registration: NCT03124446.
CI  - Copyright © 2020 The Author(s). Published by Wolters Kluwer Health, Inc. on 
      behalf of the American Psychosomatic Society.
FAU - Loucks, Eric B
AU  - Loucks EB
AD  - From the Departments of Epidemiology (Loucks, Nardi, Saadeh, Li, Fiske), 
      Behavioral and Social Sciences (Loucks, Nardi, Harrison), and Biostatistics 
      (Gutman), Brown University School of Public Health; Department of Medicine, The 
      Warren Alpert Medical School (Loucks), and Mindfulness Center (Loucks, Nardi, 
      Saadeh, Fiske), Brown University, Providence, Rhode Island; Department of 
      Psychiatry and Behavioral Sciences (Vago), Vanderbilt University School of 
      Medicine, Nashville, Tennessee; and Department of Psychology (Spas), Rhode Island 
      College, Providence, Rhode Island.
FAU - Nardi, William R
AU  - Nardi WR
FAU - Gutman, Roee
AU  - Gutman R
FAU - Saadeh, Frances B
AU  - Saadeh FB
FAU - Li, Yu
AU  - Li Y
FAU - Vago, David R
AU  - Vago DR
FAU - Fiske, Lauren B
AU  - Fiske LB
FAU - Spas, Jayson J
AU  - Spas JJ
FAU - Harrison, Abigail
AU  - Harrison A
LA  - eng
SI  - ClinicalTrials.gov/NCT03124446
GR  - UH2 AT009145/AT/NCCIH NIH HHS/United States
GR  - UH3 AT009145/AT/NCCIH NIH HHS/United States
PT  - Journal Article
PT  - Randomized Controlled Trial
PT  - Research Support, N.I.H., Extramural
PL  - United States
TA  - Psychosom Med
JT  - Psychosomatic medicine
JID - 0376505
SB  - IM
CIN - Psychosom Med. 2021 Jul-Aug 01;83(6):497-502. doi: 10.1097/PSY.0000000000000961. 
      PMID: 34117158
MH  - Adolescent
MH  - Adult
MH  - Exercise
MH  - Female
MH  - Humans
MH  - Loneliness
MH  - Male
MH  - *Mindfulness
MH  - Students
MH  - *Universities
MH  - Young Adult
PMC - PMC8257475
EDAT- 2020/09/19 06:00
MHDA- 2021/10/26 06:00
PMCR- 2021/07/06
CRDT- 2020/09/18 20:25
PHST- 2020/09/19 06:00 [pubmed]
PHST- 2021/10/26 06:00 [medline]
PHST- 2020/09/18 20:25 [entrez]
PHST- 2021/07/06 00:00 [pmc-release]
AID - 00006842-202107000-00012 [pii]
AID - PSM50676 [pii]
AID - 10.1097/PSY.0000000000000860 [doi]
PST - ppublish
SO  - Psychosom Med. 2021 Jul-Aug 01;83(6):602-614. doi: 10.1097/PSY.0000000000000860.

PMID- 30477846
OWN - NLM
STAT- MEDLINE
DCOM- 20190308
LR  - 20190308
IS  - 1873-6963 (Electronic)
IS  - 0965-2299 (Linking)
VI  - 41
DP  - 2018 Dec
TI  - Hypnotherapy for insomnia: A randomized controlled trial comparing generic and 
      disease-specific suggestions.
PG  - 231-239
LID - S0965-2299(18)30618-6 [pii]
LID - 10.1016/j.ctim.2018.10.008 [doi]
AB  - STUDY OBJECTIVES: Hypnotherapy is commonly used for treating insomnia, but a 
      definite conclusion regarding its safety and effectiveness is unavailable due to 
      a lack of adverse event monitoring and comparison between generic and 
      disease-specific hypnotic suggestions in previous studies. DESIGN: Randomized 
      controlled, participant-blind, parallel-group with subject recruitment after 
      trial registry. INTERVENTIONS: Sixty participants were randomized to receive 
      4-week once-weekly 1-hour hypnotherapy with disease-specific suggestions (using 
      counter-hyperarousal hypnotic exercise and screen visualization technique 
      targeted at insomnia-related anxieties) or generic suggestions (using thought 
      distraction technique and suggestions for self-confidence and self-care 
      enhancement). MAIN OUTCOME MEASURES: Primary outcome was sleep efficiency (SE) 
      derived from 1-week sleep diary at weeks 4, 6 and 9. Secondary outcomes included 
      other sleep-diary parameters, Insomnia Severity Index, Hospital Anxiety and 
      Depression Scale, and Sheehan Disability Index. Treatment expectancy, adverse 
      events (AEs), and subjective experiences were obtained after hypnotherapy 
      sessions 2 and 4. RESULTS: Mixed linear modeling showed that time effect was 
      significant for most variables. Within-group effect size of sleep-diary-derived 
      SE from baseline to follow-up ranged from 0.70 to 0.90 for disease-specific 
      suggestions (mean difference: 8.5-10.4%); for generic suggestions, it was 
      0.65-0.69 (mean difference: 6.8-8.3%); however, no significant between-group 
      difference was found. Discontinuation rate was 10%, report of unpleasantness 
      varied from 5.5 to 7.4%, while the incidence of AEs ranged from 37.0 to 51.8%, 
      depending on session content. CONCLUSION: Hypnotherapy using disease-specific and 
      generic suggestions produced similar improvements in sleep and daytime 
      functioning. AEs were common but mostly mild. The finding raises doubts about the 
      value of disease-specific suggestions in hypnotherapy for insomnia. TRIAL 
      REGISTRATION: This clinical trial was registered on 23 May 2014 at the University 
      of Hong Kong Clinical Trials Registry as "Hypnotherapy for insomnia: a randomized 
      placebo-controlled trial" (HKUCTR-1874).
CI  - Copyright © 2018 Elsevier Ltd. All rights reserved.
FAU - Lam, Tak-Ho
AU  - Lam TH
AD  - Department of Psychiatry, University of Hong Kong, Hong Kong Special 
      Administrative Region.
FAU - Chung, Ka-Fai
AU  - Chung KF
AD  - Department of Psychiatry, University of Hong Kong, Hong Kong Special 
      Administrative Region. Electronic address: kfchung@hku.hk.
FAU - Lee, Chit-Tat
AU  - Lee CT
AD  - Department of Psychiatry, Queen Mary Hospital, Hong Kong Special Administrative 
      Region.
FAU - Yeung, Wing-Fai
AU  - Yeung WF
AD  - School of Nursing, Hong Kong Polytechnic University, Hong Kong Special 
      Administrative Region.
FAU - Yu, Branda Yee-Man
AU  - Yu BY
AD  - School of Nursing, Hong Kong Polytechnic University, Hong Kong Special 
      Administrative Region.
LA  - eng
PT  - Journal Article
PT  - Randomized Controlled Trial
DEP - 20181009
PL  - Scotland
TA  - Complement Ther Med
JT  - Complementary therapies in medicine
JID - 9308777
SB  - IM
MH  - Adolescent
MH  - Adult
MH  - Aged
MH  - China
MH  - Female
MH  - Humans
MH  - *Hypnosis
MH  - Male
MH  - Middle Aged
MH  - Patient Satisfaction
MH  - Sleep Initiation and Maintenance Disorders/*therapy
MH  - Young Adult
OTO - NOTNLM
OT  - Disease-specific suggestions
OT  - Generic suggestions
OT  - Hypnosis
OT  - Hypnotherapy
OT  - Insomnia
OT  - Randomized controlled trial
OT  - Sleep
EDAT- 2018/11/28 06:00
MHDA- 2019/03/09 06:00
CRDT- 2018/11/28 06:00
PHST- 2018/06/28 00:00 [received]
PHST- 2018/09/07 00:00 [revised]
PHST- 2018/10/08 00:00 [accepted]
PHST- 2018/11/28 06:00 [entrez]
PHST- 2018/11/28 06:00 [pubmed]
PHST- 2019/03/09 06:00 [medline]
AID - S0965-2299(18)30618-6 [pii]
AID - 10.1016/j.ctim.2018.10.008 [doi]
PST - ppublish
SO  - Complement Ther Med. 2018 Dec;41:231-239. doi: 10.1016/j.ctim.2018.10.008. Epub 
      2018 Oct 9.

PMID- 26788520
OWN - NLM
STAT- MEDLINE
DCOM- 20161024
LR  - 20240922
IS  - 2314-6753 (Electronic)
IS  - 2314-6745 (Print)
VI  - 2016
DP  - 2016
TI  - Yoga for Adults with Type 2 Diabetes: A Systematic Review of Controlled Trials.
PG  - 6979370
LID - 10.1155/2016/6979370 [doi]
LID - 6979370
AB  - A growing body of evidence suggests yogic practices may benefit adults with type 
      2 diabetes (DM2). In this systematic review, we evaluate available evidence from 
      prospective controlled trials regarding the effects of yoga-based programs on 
      specific health outcomes pertinent to DM2 management. To identify qualifying 
      studies, we searched nine databases and scanned bibliographies of relevant review 
      papers and all identified articles. Controlled trials that did not target adults 
      with diabetes, included only adults with type 1 diabetes, were under two-week 
      duration, or did not include quantitative outcome data were excluded. Study 
      quality was evaluated using the PEDro scale. Thirty-three papers reporting 
      findings from 25 controlled trials (13 nonrandomized, 12 randomized) met our 
      inclusion criteria (N = 2170 participants). Collectively, findings suggest that 
      yogic practices may promote significant improvements in several indices of 
      importance in DM2 management, including glycemic control, lipid levels, and body 
      composition. More limited data suggest that yoga may also lower oxidative stress 
      and blood pressure; enhance pulmonary and autonomic function, mood, sleep, and 
      quality of life; and reduce medication use in adults with DM2. However, given the 
      methodological limitations of existing studies, additional high-quality 
      investigations are required to confirm and further elucidate the potential 
      benefits of yoga programs in populations with DM2.
FAU - Innes, Kim E
AU  - Innes KE
AD  - Department of Epidemiology, West Virginia University School of Public Health, 
      Morgantown, WV 26506, USA; Center for the Study of Complementary and Alternative 
      Therapies, University of Virginia Health System, Charlottesville, VA 22903, USA.
FAU - Selfe, Terry Kit
AU  - Selfe TK
AD  - Department of Epidemiology, West Virginia University School of Public Health, 
      Morgantown, WV 26506, USA; Center for the Study of Complementary and Alternative 
      Therapies, University of Virginia Health System, Charlottesville, VA 22903, USA.
LA  - eng
GR  - K01 AT004108/AT/NCCIH NIH HHS/United States
GR  - 1-K01-AT004108/AT/NCCIH NIH HHS/United States
PT  - Journal Article
PT  - Research Support, N.I.H., Extramural
PT  - Research Support, Non-U.S. Gov't
PT  - Review
PT  - Systematic Review
DEP - 20151214
PL  - United States
TA  - J Diabetes Res
JT  - Journal of diabetes research
JID - 101605237
RN  - 0 (Biomarkers)
RN  - 0 (Blood Glucose)
RN  - 0 (Lipids)
SB  - IM
MH  - Adolescent
MH  - Adult
MH  - Aged
MH  - Biomarkers/blood
MH  - Blood Glucose/metabolism
MH  - Body Composition
MH  - Diabetes Mellitus, Type 2/blood/diagnosis/physiopathology/*therapy
MH  - Female
MH  - Health Status
MH  - Humans
MH  - Lipids/blood
MH  - Male
MH  - Middle Aged
MH  - Randomized Controlled Trials as Topic
MH  - Treatment Outcome
MH  - *Yoga
MH  - Young Adult
PMC - PMC4691612
EDAT- 2016/01/21 06:00
MHDA- 2016/10/25 06:00
PMCR- 2015/12/14
CRDT- 2016/01/21 06:00
PHST- 2015/06/02 00:00 [received]
PHST- 2015/08/19 00:00 [revised]
PHST- 2015/08/26 00:00 [accepted]
PHST- 2016/01/21 06:00 [entrez]
PHST- 2016/01/21 06:00 [pubmed]
PHST- 2016/10/25 06:00 [medline]
PHST- 2015/12/14 00:00 [pmc-release]
AID - 10.1155/2016/6979370 [doi]
PST - ppublish
SO  - J Diabetes Res. 2016;2016:6979370. doi: 10.1155/2016/6979370. Epub 2015 Dec 14.

PMID- 38214783
OWN - NLM
STAT- MEDLINE
DCOM- 20240115
LR  - 20240212
IS  - 1433-7339 (Electronic)
IS  - 0941-4355 (Linking)
VI  - 32
IP  - 2
DP  - 2024 Jan 12
TI  - Effects of qigong exercise on physical fitness and patient-reported health 
      outcomes in lung cancer survivors.
PG  - 99
LID - 10.1007/s00520-023-08296-z [doi]
AB  - PURPOSE: The aim of this study was to investigate the effects of a three-month 
      Guolin Qigong (GQ) intervention on physical fitness and patient-reported health 
      outcomes among patients with lung cancer. METHODS: This pilot study was a 
      non-randomized controlled trial. Eligible participants who were over 18 years of 
      age and diagnosed with stage I-IV lung cancer were enrolled in the study and 
      received either the GQ intervention or usual care (UC). Participants in the GQ 
      group performed GQ at least twice a week (one hour per session) for three months. 
      Physical fitness (chair stand, arm curl, sit and reach, back scratch, 8-foot up 
      and go, 6-min walk test) was assessed at baseline, post-intervention, six months, 
      and 12 months. Self-reported quality of life and sleep (European Organization for 
      Research and Treatment of Cancer Quality of Life questionnaire and Pittsburgh 
      Sleep Quality Index) were assessed at baseline, post-intervention, and 
      six months. RESULTS: Forty-nine participants (65% females, 59.1 ± 7.0 years old, 
      ranging from 39 to 71 years old) were enrolled in the study, and 25 participants 
      completed all tests at 12-month follow-up (13 in GQ vs. 12 in UC; 68% females, 
      59.3 ± 5.5 years old). Compared to the UC group, results for the chair stand and 
      arm curl tests improved significantly in the GQ group from baseline to 
      post-intervention (P = 0.024 and P = 0.041, respectively). Similarly, the 8-foot 
      up and go test improved in the GQ group from baseline to post-intervention and 
      12 months (P = 0.004 and P = 0.008, respectively) when compared to the UC group. 
      Between-group analyses also revealed a statistically significant improvement in 
      global health status/quality of life from baseline to six months (P = 0.018) and 
      quality of sleep from baseline to post-intervention (P = 0.034) in favor of the 
      GQ group. CONCLUSION: GQ had a beneficial effect on lower and upper body 
      strength, locomotor performance (speed, agility, and balance while moving), 
      quality of sleep, and quality of life among lung cancer survivors, but further 
      randomized controlled trials are warranted to confirm these findings. TRIAL 
      REGISTRATION: The trial has been registered in the Chinese Clinical Trial 
      Registry (ChiCTR2200059145).
CI  - © 2024. The Author(s), under exclusive licence to Springer-Verlag GmbH Germany, 
      part of Springer Nature.
FAU - Xing, Ruirui
AU  - Xing R
AD  - Institute for Health and Sport, Victoria University, Melbourne, Australia.
FAU - Wang, Renwei
AU  - Wang R
AD  - School of Exercise and Health, Shanghai University of Sport, Shanghai, China. 
      renwwang@163.com.
FAU - Zopf, Eva M
AU  - Zopf EM
AD  - Mary MacKillop Institute for Health Research, Australian Catholic University, 
      Melbourne, Australia.
AD  - Department of Medical Oncology, Cabrini Cancer Institute, Cabrini Health, 
      Melbourne, Victoria, Australia.
FAU - Rachele, Jerome N
AU  - Rachele JN
AD  - Institute for Health and Sport, Victoria University, Melbourne, Australia.
AD  - College of Sport, Health and Engineering, Victoria University, Melbourne, 
      Australia.
FAU - Wang, Zhen
AU  - Wang Z
AD  - School of Martial Arts, Shanghai University of Sport, Shanghai, China. 
      wangzhen@sus.edu.cn.
FAU - Li, Yuchao
AU  - Li Y
AD  - School of Physical Education, Taiyuan Normal University, Jinzhong, China.
FAU - Zhu, Weimo
AU  - Zhu W
AD  - Department of Kinesiology and Community Health, University of Illinois, Urbana, 
      IL, 61801, USA.
LA  - eng
GR  - 11DZ2261100/Shanghai Key Lab of Human Performance/
PT  - Controlled Clinical Trial
PT  - Journal Article
DEP - 20240112
PL  - Germany
TA  - Support Care Cancer
JT  - Supportive care in cancer : official journal of the Multinational Association of 
      Supportive Care in Cancer
JID - 9302957
SB  - IM
MH  - Female
MH  - Humans
MH  - Adolescent
MH  - Adult
MH  - Middle Aged
MH  - Aged
MH  - Male
MH  - Quality of Life
MH  - *Cancer Survivors
MH  - *Lung Neoplasms/therapy
MH  - *Qigong
MH  - Pilot Projects
MH  - Physical Fitness
MH  - Lung
MH  - Outcome Assessment, Health Care
OTO - NOTNLM
OT  - Lung cancer
OT  - Physical fitness
OT  - Qigong
OT  - Quality of life
OT  - Sleep
EDAT- 2024/01/12 12:43
MHDA- 2024/01/15 12:42
CRDT- 2024/01/12 11:08
PHST- 2023/08/28 00:00 [received]
PHST- 2023/12/27 00:00 [accepted]
PHST- 2024/01/15 12:42 [medline]
PHST- 2024/01/12 12:43 [pubmed]
PHST- 2024/01/12 11:08 [entrez]
AID - 10.1007/s00520-023-08296-z [pii]
AID - 10.1007/s00520-023-08296-z [doi]
PST - epublish
SO  - Support Care Cancer. 2024 Jan 12;32(2):99. doi: 10.1007/s00520-023-08296-z.

PMID- 34450120
OWN - NLM
STAT- MEDLINE
DCOM- 20220103
LR  - 20220103
IS  - 1097-6833 (Electronic)
IS  - 0022-3476 (Linking)
VI  - 239
DP  - 2021 Dec
TI  - A Randomized Controlled Trial of Precision Vestibular Rehabilitation in 
      Adolescents following Concussion: Preliminary Findings.
PG  - 193-199
LID - S0022-3476(21)00793-9 [pii]
LID - 10.1016/j.jpeds.2021.08.032 [doi]
AB  - OBJECTIVE: To compare the effectiveness of a 4-week precision vestibular 
      rehabilitation intervention compared with a behavioral management control 
      intervention for adolescents with vestibular symptoms/impairment within 21 days 
      of a concussion. STUDY DESIGN: This study used double-blind, randomized 
      controlled trial design involving adolescent (12-18 years) patients with a 
      diagnosed sport/recreation-related concussion with vestibular symptoms/impairment 
      from a concussion-specialty clinic between October 2018 and February 2020. 
      Eligible participants were randomized in a 1:1 to either a 4-week vestibular 
      intervention group (VESTIB) or a behavioral management control group (CONTROL). 
      CONTROLS (n = 25) were prescribed behavioral management strategies (eg, physical 
      activity, sleep, hydration, nutrition, stress management) and instructed to 
      perform stretching/physical activity (eg, walking, stationary cycle) 
      30 minutes/day. VESTIB (n = 25) were prescribed precision vestibular 
      rehabilitation exercises and instructed to perform at-home exercises for 
      30 minutes/day. Primary outcomes were improvement in Vestibular/Ocular Motor 
      Screening vestibular items (ie, horizontal/vertical vestibular-ocular reflex, 
      visual motion sensitivity) at 4 weeks postenrollment. RESULTS: We screened 310 
      and enrolled a total of 55 (18%) adolescent patients who were randomized to one 
      of the interventions. Fifty of fifty-five (91%) participants completed all 
      aspects of the study protocol. Participants in VESTIB improved significantly 
      across the intervention period in horizontal (mean difference-1.628; 95% CI 
      [-3.20, -0.06]; P = .04) and vertical (mean difference-2.24; 95% CI [-4.01, 
      -0.48]; P = .01) vestibular-ocular reflex, but not visual motion sensitivity 
      (mean difference-2.03; 95% CI [-4.26, 0.19]) of the Vestibular/Ocular Motor 
      Screening score compared with CONTROLS. CONCLUSIONS: Overall, the vestibular 
      intervention group experienced greater clinical improvements in vestibular 
      symptoms/impairment than controls across the 4-week intervention. TRIAL 
      REGISTRATION: ClinicalTrials.gov: NCT03555370.
CI  - Copyright © 2021 Elsevier Inc. All rights reserved.
FAU - Kontos, Anthony P
AU  - Kontos AP
AD  - Department of Orthopedic Surgery, UPMC Sports Medicine Concussion Program, 
      University of Pittsburgh, Pittsburgh, PA; UPMC Sports Medicine Concussion 
      Program, University of Pittsburgh, Pittsburgh, PA. Electronic address: 
      akontos@pitt.edu.
FAU - Eagle, Shawn R
AU  - Eagle SR
AD  - Department of Orthopedic Surgery, UPMC Sports Medicine Concussion Program, 
      University of Pittsburgh, Pittsburgh, PA.
FAU - Mucha, Anne
AU  - Mucha A
AD  - Department of Orthopedic Surgery, UPMC Sports Medicine Concussion Program, 
      University of Pittsburgh, Pittsburgh, PA; UPMC Sports Medicine Concussion 
      Program, University of Pittsburgh, Pittsburgh, PA.
FAU - Kochick, Victoria
AU  - Kochick V
AD  - Department of Orthopedic Surgery, UPMC Sports Medicine Concussion Program, 
      University of Pittsburgh, Pittsburgh, PA; UPMC Sports Medicine Concussion 
      Program, University of Pittsburgh, Pittsburgh, PA.
FAU - Reichard, Jessica
AU  - Reichard J
AD  - UPMC Sports Medicine Concussion Program, University of Pittsburgh, Pittsburgh, 
      PA; UPMC Center for Rehabilitation Services, Pittsburgh, PA.
FAU - Moldolvan, Claire
AU  - Moldolvan C
AD  - UPMC Sports Medicine Concussion Program, University of Pittsburgh, Pittsburgh, 
      PA; UPMC Center for Rehabilitation Services, Pittsburgh, PA.
FAU - Holland, Cyndi L
AU  - Holland CL
AD  - Department of Orthopedic Surgery, UPMC Sports Medicine Concussion Program, 
      University of Pittsburgh, Pittsburgh, PA.
FAU - Blaney, Nicholas A
AU  - Blaney NA
AD  - Department of Orthopedic Surgery, UPMC Sports Medicine Concussion Program, 
      University of Pittsburgh, Pittsburgh, PA.
FAU - Collins, Michael W
AU  - Collins MW
AD  - Department of Orthopedic Surgery, UPMC Sports Medicine Concussion Program, 
      University of Pittsburgh, Pittsburgh, PA; UPMC Sports Medicine Concussion 
      Program, University of Pittsburgh, Pittsburgh, PA.
LA  - eng
SI  - ClinicalTrials.gov/NCT03555370
PT  - Journal Article
PT  - Randomized Controlled Trial
PT  - Research Support, Non-U.S. Gov't
DEP - 20210825
PL  - United States
TA  - J Pediatr
JT  - The Journal of pediatrics
JID - 0375410
SB  - IM
MH  - Adolescent
MH  - Athletic Injuries/*complications
MH  - Behavior Therapy/*methods
MH  - Brain Concussion/*complications
MH  - Child
MH  - Combined Modality Therapy
MH  - Double-Blind Method
MH  - Exercise Therapy/*methods
MH  - Female
MH  - Health Behavior
MH  - Humans
MH  - Male
MH  - Treatment Outcome
MH  - Vestibular Diseases/diagnosis/etiology/*rehabilitation
EDAT- 2021/08/28 06:00
MHDA- 2022/01/04 06:00
CRDT- 2021/08/27 20:12
PHST- 2021/04/01 00:00 [received]
PHST- 2021/07/30 00:00 [revised]
PHST- 2021/08/18 00:00 [accepted]
PHST- 2021/08/28 06:00 [pubmed]
PHST- 2022/01/04 06:00 [medline]
PHST- 2021/08/27 20:12 [entrez]
AID - S0022-3476(21)00793-9 [pii]
AID - 10.1016/j.jpeds.2021.08.032 [doi]
PST - ppublish
SO  - J Pediatr. 2021 Dec;239:193-199. doi: 10.1016/j.jpeds.2021.08.032. Epub 2021 Aug 
      25.

PMID- 29277462
OWN - NLM
STAT- MEDLINE
DCOM- 20190617
LR  - 20211204
IS  - 1876-2867 (Electronic)
IS  - 1876-2859 (Print)
IS  - 1876-2859 (Linking)
VI  - 18
IP  - 3
DP  - 2018 Apr
TI  - Randomized Controlled Trial to Prevent Infant Overweight in a High-Risk 
      Population.
PG  - 324-333
LID - S1876-2859(17)30607-1 [pii]
LID - 10.1016/j.acap.2017.12.007 [doi]
AB  - OBJECTIVES: Infants are at risk of overweight. Infant overweight predisposes 
      child, adolescent, and adult to obesity. We hypothesized that parent education, 
      initiated prenatally and provided in the home, would reduce the incidence of 
      infant overweight at age 12 months. METHODS: Pregnant obese Latina women were 
      recruited at Special Supplemental Nutrition Program for Women, Infants, and 
      Children (WIC) and randomized to intervention versus control. Intervention 
      subjects received home visits by trained Spanish-fluent community health workers 
      who provided counseling on infant growth, breastfeeding, nutrition, child 
      development, sleep, physical activity, and safety. Promotoras did not visit the 
      control subjects. A research assistant collected outcome data on all subjects. 
      RESULTS: Compared to controls, parent education did not reduce infant overweight. 
      Infant overweight developed rapidly and was present in 46% of infants by age 6 
      months. Infants overweight at 6 months were likely to be overweight at age 12 
      months (r = 0.60, P < .0001). Overweight was more common in formula-fed infants 
      at ages 6 months (P < .06) and 12 months (P = .005). Breastfeeding was less 
      common in families with employed mothers (P = .02) and unemployed fathers 
      (P < .01), but the father living with the mother at the time of the prenatal 
      visit predicted successful breastfeeding at infant age 2 months (P < .003). 
      Compared to formula feeding, overweight at age 12 months was 2.7 times less 
      likely for infants breastfed for ≥2 months (P = .01). CONCLUSIONS: The lack of 
      success of the intervention may be explained in part by a high cesarean section 
      rate in the intervention group, food and employment insecurity, and confounding 
      by WIC breastfeeding promotion, which was available to all mothers. Breastfeeding 
      was the most important mediator of infant overweight. The study supports efforts 
      by WIC to vigorously promote breastfeeding.
CI  - Copyright © 2018 Academic Pediatric Association. Published by Elsevier Inc. All 
      rights reserved.
FAU - Reifsnider, Elizabeth
AU  - Reifsnider E
AD  - College of Nursing and Health Innovation, Arizona State University, Phoenix, 
      Ariz.
FAU - McCormick, David P
AU  - McCormick DP
AD  - Division of General Academic Pediatrics, Department of Pediatrics, Primary Care 
      Pavilion, University of Texas Medical Branch at Galveston, Galveston, Tex. 
      Electronic address: david.mccormick@utmb.edu.
FAU - Cullen, Karen W
AU  - Cullen KW
AD  - USDA/ARS Children's Nutrition Research Center, Baylor College of Medicine, 
      Houston, Tex.
FAU - Todd, Michael
AU  - Todd M
AD  - College of Nursing and Health Innovation, Arizona State University, Phoenix, 
      Ariz.
FAU - Moramarco, Michael W
AU  - Moramarco MW
AD  - College of Nursing and Health Innovation, Arizona State University, Phoenix, 
      Ariz.
FAU - Gallagher, Martina R
AU  - Gallagher MR
AD  - Department of Nursing Systems, University of Texas School of Nursing, Houston, 
      Tex.
FAU - Reyna, Lucia
AU  - Reyna L
AD  - College of Nursing and Health Innovation, Arizona State University, Phoenix, 
      Ariz.
LA  - eng
GR  - R01 DK096488/DK/NIDDK NIH HHS/United States
PT  - Journal Article
PT  - Randomized Controlled Trial
PT  - Research Support, N.I.H., Extramural
DEP - 20171223
PL  - United States
TA  - Acad Pediatr
JT  - Academic pediatrics
JID - 101499145
SB  - IM
MH  - Bottle Feeding/statistics & numerical data
MH  - Breast Feeding/statistics & numerical data
MH  - *Community Health Workers
MH  - Counseling
MH  - Employment/statistics & numerical data
MH  - Family Characteristics
MH  - Female
MH  - Food Assistance
MH  - Food Supply
MH  - Hispanic or Latino
MH  - *House Calls
MH  - Humans
MH  - Infant
MH  - Infant Formula
MH  - Infant, Newborn
MH  - Male
MH  - Parents/*education
MH  - Pediatric Obesity/*prevention & control
MH  - Prenatal Care
MH  - Risk
MH  - Risk Factors
PMC - PMC5889724
MID - NIHMS943404
OTO - NOTNLM
OT  - child
OT  - infant
OT  - intervention
OT  - obesity
OT  - prevention
COIS- Conflicts of Interest: The authors have no conflicts of interest to disclose 
      relevant to this article.
EDAT- 2017/12/27 06:00
MHDA- 2019/06/18 06:00
PMCR- 2019/04/01
CRDT- 2017/12/27 06:00
PHST- 2015/04/17 00:00 [received]
PHST- 2017/11/15 00:00 [revised]
PHST- 2017/12/15 00:00 [accepted]
PHST- 2017/12/27 06:00 [pubmed]
PHST- 2019/06/18 06:00 [medline]
PHST- 2017/12/27 06:00 [entrez]
PHST- 2019/04/01 00:00 [pmc-release]
AID - S1876-2859(17)30607-1 [pii]
AID - 10.1016/j.acap.2017.12.007 [doi]
PST - ppublish
SO  - Acad Pediatr. 2018 Apr;18(3):324-333. doi: 10.1016/j.acap.2017.12.007. Epub 2017 
      Dec 23.

PMID- 26961765
OWN - NLM
STAT- MEDLINE
DCOM- 20161213
LR  - 20220408
IS  - 1471-2458 (Electronic)
IS  - 1471-2458 (Linking)
VI  - 16
DP  - 2016 Mar 9
TI  - Sleep duration and risk of obesity among a sample of Victorian school children.
PG  - 245
LID - 10.1186/s12889-016-2913-4 [doi]
LID - 245
AB  - BACKGROUND: Insufficient sleep is potentially an important modifiable risk factor 
      for obesity and poor physical activity and sedentary behaviours among children. 
      However, inconsistencies across studies highlight the need for more objective 
      measures. This paper examines the relationship between sleep duration and 
      objectively measured physical activity, sedentary time and weight status, among a 
      sample of Victorian Primary School children. METHODS: A sub-sample of 298 grades 
      four (n = 157) and six (n = 132) Victorian primary school children (aged 
      9.2-13.2 years) with complete accelerometry and anthropometry data, from 39 
      schools, were taken from a pilot study of a larger state based cluster randomized 
      control trial in 2013. Data comprised: researcher measured height and weight; 
      accelerometry derived physical activity and sedentary time; and self-reported 
      sleep duration and hypothesised confounding factors (e.g. age, gender and 
      environmental factors). RESULTS: Compared with sufficient sleepers (67 %), those 
      with insufficient sleep (<10 hrs/day) were significantly more likely to be 
      overweight (OR 1.97, 95 % CI:1.11-3.48) or obese (OR 2.43, 95 % CI:1.26-4.71). No 
      association between sleep and objectively measured physical activity levels or 
      sedentary time was found. CONCLUSION: The strong positive relationship between 
      weight status and sleep deprivation merits further research though PA and 
      sedentary time do not seem to be involved in the relationship. Strategies to 
      improve sleep duration may help obesity prevention initiatives in the future.
FAU - Morrissey, Bridget
AU  - Morrissey B
AD  - School of Health and Social Development, Deakin University, 221 Burwood Hwy, 
      Burwood, Victoria, 3125, Australia. bridget.morrissey@deakin.edu.au.
FAU - Malakellis, Mary
AU  - Malakellis M
AD  - World Health Organization's Collaborating Centre for Obesity Prevention, Deakin 
      Population Health, Deakin University, Geelong, Australia. 
      mary.malakellis@deakin.edu.au.
FAU - Whelan, Jill
AU  - Whelan J
AD  - The CO-OPS Collaboration, WHO-CC, Deakin Population Health, Deakin University, 
      Geelong, Australia. jill.whelan@deakin.edu.au.
FAU - Millar, Lynne
AU  - Millar L
AD  - School of Health and Social Development, Deakin University, 221 Burwood Hwy, 
      Burwood, Victoria, 3125, Australia. lynne.millar@deakin.edu.au.
AD  - World Health Organization's Collaborating Centre for Obesity Prevention, Deakin 
      Population Health, Deakin University, Geelong, Australia. 
      lynne.millar@deakin.edu.au.
FAU - Swinburn, Boyd
AU  - Swinburn B
AD  - World Health Organization's Collaborating Centre for Obesity Prevention, Deakin 
      Population Health, Deakin University, Geelong, Australia. 
      boyd.swinburn@auckland.ac.nz.
AD  - School of Population Health, The University of Auckland, Auckland, New Zealand. 
      boyd.swinburn@auckland.ac.nz.
FAU - Allender, Steven
AU  - Allender S
AD  - School of Health and Social Development, Deakin University, 221 Burwood Hwy, 
      Burwood, Victoria, 3125, Australia. steven.allender@deakin.edu.au.
AD  - World Health Organization's Collaborating Centre for Obesity Prevention, Deakin 
      Population Health, Deakin University, Geelong, Australia. 
      steven.allender@deakin.edu.au.
FAU - Strugnell, Claudia
AU  - Strugnell C
AD  - World Health Organization's Collaborating Centre for Obesity Prevention, Deakin 
      Population Health, Deakin University, Geelong, Australia. 
      claudia.strugnell@deakin.edu.au.
LA  - eng
GR  - R01 HL115485/HL/NHLBI NIH HHS/United States
GR  - 1R01HL115485-01A1/HL/NHLBI NIH HHS/United States
PT  - Journal Article
PT  - Randomized Controlled Trial
PT  - Research Support, N.I.H., Extramural
PT  - Research Support, Non-U.S. Gov't
DEP - 20160309
PL  - England
TA  - BMC Public Health
JT  - BMC public health
JID - 100968562
SB  - IM
MH  - Accelerometry
MH  - Adolescent
MH  - Anthropometry
MH  - Child
MH  - Exercise
MH  - Female
MH  - Humans
MH  - Male
MH  - Overweight/epidemiology
MH  - Pediatric Obesity/*epidemiology
MH  - Pilot Projects
MH  - Risk
MH  - Risk Factors
MH  - Schools
MH  - Sedentary Behavior
MH  - Self Report
MH  - *Sleep
MH  - Sleep Deprivation/*epidemiology
MH  - Students/*statistics & numerical data
MH  - Time Factors
MH  - Victoria/epidemiology
PMC - PMC4784277
EDAT- 2016/03/11 06:00
MHDA- 2016/12/15 06:00
PMCR- 2016/03/09
CRDT- 2016/03/11 06:00
PHST- 2015/07/23 00:00 [received]
PHST- 2016/03/01 00:00 [accepted]
PHST- 2016/03/11 06:00 [entrez]
PHST- 2016/03/11 06:00 [pubmed]
PHST- 2016/12/15 06:00 [medline]
PHST- 2016/03/09 00:00 [pmc-release]
AID - 10.1186/s12889-016-2913-4 [pii]
AID - 2913 [pii]
AID - 10.1186/s12889-016-2913-4 [doi]
PST - epublish
SO  - BMC Public Health. 2016 Mar 9;16:245. doi: 10.1186/s12889-016-2913-4.

PMID- 38287352
OWN - NLM
STAT- MEDLINE
DCOM- 20240131
LR  - 20241023
IS  - 1471-2458 (Electronic)
IS  - 1471-2458 (Linking)
VI  - 24
IP  - 1
DP  - 2024 Jan 29
TI  - The efficacy of sleep lifestyle interventions for the management of overweight or 
      obesity in children: a systematic review and meta-analysis.
PG  - 321
LID - 10.1186/s12889-024-17708-6 [doi]
LID - 321
AB  - BACKGROUND: Childhood obesity remains a significant public health concern. Sleep 
      duration and quality among children and youth are suboptimal worldwide. 
      Accumulating evidence suggests an association between inadequate sleep and 
      obesity risk, yet it is unclear whether this relationship is causal. This 
      systematic review examines the efficacy of sleep interventions alone or as a part 
      of lifestyle interventions for the management of overweight or obesity among 
      children and adolescents. METHODS: A keyword/reference search was performed 
      twice, in January 2021 and May 2022 in MEDLINE/PubMed, EMBASE/Ovid, 
      PsycINFO/EBSCO, The Cochrane Library, Web of Science Core Collection/Web of 
      Science, SciELO/Web of Science, and CINAHL/EBSCO. Study eligibility criteria 
      included youth with overweight or obesity between 5 and 17, were RCTs or 
      quasi-randomized, and focused on the treatment of overweight and obesity with a 
      sleep behavior intervention component. Risk of bias was assessed using the 
      Cochrane Risk of Bias assessment tool (RoB2). A Meta-analysis was conducted to 
      estimate the effect of interventions with a sleep component on BMI. The study 
      protocol was registered in PROSPERO (CRD42021233329). RESULTS: A total of 8 
      studies (2 quasi-experiments, 6 RCTs) met inclusion criteria and accounted for 
      2,231 participants across 7 countries. Only one study design isolated the effect 
      of sleep in the intervention and reported statistically significant decreases in 
      weight and waist circumference compared to control, though we rated it at high 
      risk of bias. Our meta-analysis showed no significant overall effect on 
      children's BMI as a result of participation in an intervention with a sleep 
      component (Cohen's d = 0.18, 95% CI= -0.04, 0.40, Z = 1.56, P = .11), though 
      caution is warranted due to substantial heterogeneity observed across studies 
      (Tau(2) = 0.08; X(2) = 23.05, df = 7; I(2) = 83.73%). CONCLUSIONS: There were 
      mixed results on the effect of sleep interventions across included studies on 
      BMI, other weight-related outcomes, diet, physical activity, and sleep. Except 
      for one study at low risk of bias, three were rated as 'some concerns' and four 
      'high risk of bias'. Findings from this study highlight the need for additional 
      RCTs isolating sleep as a component, focusing on children and adolescents living 
      with overweight and obesity.
CI  - © 2024. This is a U.S. Government work and not under copyright protection in the 
      US; foreign copyright protection may apply.
FAU - Liu, Ruyu
AU  - Liu R
AD  - Division of Nutritional Sciences, College of Human Ecology, Cornell University, 
      Ithaca, NY, USA.
FAU - Figueroa, Roger
AU  - Figueroa R
AD  - Division of Nutritional Sciences, College of Human Ecology, Cornell University, 
      Ithaca, NY, USA. rf453@cornell.edu.
FAU - Brink, Heidi Vanden
AU  - Brink HV
AD  - Department of Nutrition, Texas A&M University, College Station, TX, USA.
FAU - Vorland, Colby J
AU  - Vorland CJ
AD  - Department of Epidemiology and Biostatistics, Indiana University, Bloomington, 
      IN, USA.
FAU - Auckburally, Sameera
AU  - Auckburally S
AD  - Department of Pediatric Endocrinology, Royal Manchester Children's Hospital, 
      Manchester, UK.
FAU - Johnson, Lynn
AU  - Johnson L
AD  - Cornell Statistical Consulting Unit, Cornell University, Ithaca, NY, USA.
FAU - Garay, Jessica
AU  - Garay J
AD  - Falk College of Sport & Human Dynamics, Syracuse University, Syracuse, NY, USA.
FAU - Brown, Tamara
AU  - Brown T
AD  - Obesity Institute, School of Health, Leeds Beckett University, Leeds, UK.
FAU - Simon, Stacey
AU  - Simon S
AD  - Pediatrics - Pulmonary Medicine, Children's Hospital Colorado Anschutz Campus, 
      Aurora, CO, USA.
FAU - Ells, Louisa
AU  - Ells L
AD  - School of Clinical and Applied Sciences, Leeds Beckett University, Leeds, UK.
LA  - eng
GR  - P30 DK048520/DK/NIDDK NIH HHS/United States
PT  - Journal Article
PT  - Meta-Analysis
PT  - Systematic Review
DEP - 20240129
PL  - England
TA  - BMC Public Health
JT  - BMC public health
JID - 100968562
SB  - IM
MH  - Adolescent
MH  - Child
MH  - Humans
MH  - *Overweight/therapy
MH  - *Pediatric Obesity/therapy
MH  - Life Style
MH  - Diet
MH  - Sleep
PMC - PMC10825984
OTO - NOTNLM
OT  - Body composition
OT  - Body mass index
OT  - Childhood obesity
OT  - Diet
OT  - Nutrition
COIS- In the 36 months prior to the initial submission, CJV has received honoraria from 
      The Obesity Society and The Alliance for Potato Research and Education. The 
      institution of CJV, Indiana University, has received funds to support his 
      research from: National Cattlemen’s Beef Association; Alliance for Potato 
      Research and Education; the Gordon and Betty Moore Foundation; and NIH. TB has 
      received funding from the Office of Health Improvement and Disparities in the UK 
      and receives funding from the National Institute for Health Research in the UK. 
      HV has received funding from the Canadian Institutes of Health Research 
      (Postdoctoral Fellowship) and internal grant funding from Cornell University. RL, 
      RF, HVB, LJ, JG, and LE declare that they have no competing interests.
EDAT- 2024/01/30 00:42
MHDA- 2024/01/31 06:42
PMCR- 2024/01/29
CRDT- 2024/01/29 23:58
PHST- 2023/07/14 00:00 [received]
PHST- 2024/01/09 00:00 [accepted]
PHST- 2024/01/31 06:42 [medline]
PHST- 2024/01/30 00:42 [pubmed]
PHST- 2024/01/29 23:58 [entrez]
PHST- 2024/01/29 00:00 [pmc-release]
AID - 10.1186/s12889-024-17708-6 [pii]
AID - 17708 [pii]
AID - 10.1186/s12889-024-17708-6 [doi]
PST - epublish
SO  - BMC Public Health. 2024 Jan 29;24(1):321. doi: 10.1186/s12889-024-17708-6.

PMID- 35461788
OWN - NLM
STAT- MEDLINE
DCOM- 20220621
LR  - 20220630
IS  - 2352-7226 (Electronic)
IS  - 2352-7218 (Linking)
VI  - 8
IP  - 3
DP  - 2022 Jun
TI  - Earlier bedtimes and more sleep displace sedentary behavior but not 
      moderate-to-vigorous physical activity in adolescents.
PG  - 270-276
LID - S2352-7218(22)00010-9 [pii]
LID - 10.1016/j.sleh.2022.01.003 [doi]
AB  - OBJECTIVES: Correlational models suggest increased cardiometabolic risk when 
      sleep replaces moderate-to-vigorous (but not sedentary or light) physical 
      activity. This study tested which activity ranges are impacted by experimentally 
      altering adolescents' bedtime. METHOD: Adolescents completed a 3-week 
      within-subjects crossover experiment with 5 nights of late bedtimes and 5 nights 
      early bedtimes (6.5- and 9.5-hours sleep opportunity, respectively). Experimental 
      condition order was randomized. Waketimes were held constant throughout to mimic 
      school start times. Sleep and physical activity occurred in the natural 
      environments, with lab appointments following each 5-day condition. Waist-worn 
      accelerometers measured physical activity and sedentary behavior. Wrist-worn 
      actigraphs confirmed sleep condition adherence. Wilcoxon tests and linear mixed 
      effects models compared waking activity levels between conditions and across 
      time. RESULTS: Ninety healthy adolescents (14-17 years) completed the study. When 
      in the early (vs. late) bedtime condition, adolescents fell asleep 1.96 hours 
      earlier (SD = 1.08, d = 1.82, p < .0001) and slept 1.49 hours more (SD = 1.01, 
      d = 1.74, p < .0001). They spent 1.68 and 0.32 fewer hours in sedentary behavior 
      (SD = 1.67, d = 1.0, p < .0001) and light physical activity (SD = 0.87, d = 0.37, 
      p = .0005), respectively. This pattern was reflected in increased proportion of 
      waking hours spent in sedentary and light activity. Absolute and proportion of 
      moderate-to-vigorous physical activity did not differ between conditions 
      (d = 0.02, p = .89; d = 0.14, p = .05, respectively). CONCLUSIONS: Inducing 
      earlier bedtimes (allowing for healthy sleep opportunity) did not affect 
      moderate-to-vigorous physical activity. Alternatively, later bedtimes (allowing 
      for ≤ 6.5 hours of sleep opportunity, mimicking common adolescent school night 
      sleep) increased sedentary behavior. Results are reassuring for the benefits of 
      earlier bedtimes.
CI  - Copyright © 2022 National Sleep Foundation. Published by Elsevier Inc. All rights 
      reserved.
FAU - Krietsch, Kendra N
AU  - Krietsch KN
AD  - Division of Behavioral Medicine and Clinical Psychology, Cincinnati Children's 
      Hospital Medical Center, Cincinnati, Ohio, USA; Department of Psychology, St. 
      Louis Children's Hospital, St. Louis, Missouri, USA; Department of Clinical 
      Pediatrics, Washington University, St. Louis, Missouri, USA. Electronic address: 
      kendra.krietsch@bjc.org.
FAU - Duraccio, Kara M
AU  - Duraccio KM
AD  - Division of Behavioral Medicine and Clinical Psychology, Cincinnati Children's 
      Hospital Medical Center, Cincinnati, Ohio, USA; Department of Psychology, Brigham 
      Young University, Provo, Utah, USA.
FAU - Zhang, Nanhua
AU  - Zhang N
AD  - Division of Biostatistics and Epidemiology, Cincinnati Children's Hospital 
      Medical Center, Cincinnati, Ohio, USA.
FAU - Saelens, Brian E
AU  - Saelens BE
AD  - Seattle Children's Research Institute and Departments of Pediatrics and 
      Psychiatry and Behavioral Sciences, University of Washington, Seattle, 
      Washington, USA.
FAU - Howarth, Taylor
AU  - Howarth T
AD  - Division of Behavioral Medicine and Clinical Psychology, Cincinnati Children's 
      Hospital Medical Center, Cincinnati, Ohio, USA.
FAU - Combs, Angela
AU  - Combs A
AD  - Department of Psychology, University of Cincinnati College of Arts and Sciences, 
      Cincinnati, Ohio, USA.
FAU - Beebe, Dean W
AU  - Beebe DW
AD  - Division of Behavioral Medicine and Clinical Psychology, Cincinnati Children's 
      Hospital Medical Center, Cincinnati, Ohio, USA; Department of Pediatrics, 
      University of Cincinnati College of Medicine, Cincinnati, Ohio, USA.
LA  - eng
GR  - T32 DK063929/DK/NIDDK NIH HHS/United States
GR  - R01 HL120879/HL/NHLBI NIH HHS/United States
PT  - Journal Article
PT  - Randomized Controlled Trial
PT  - Research Support, N.I.H., Extramural
DEP - 20220421
PL  - United States
TA  - Sleep Health
JT  - Sleep health
JID - 101656808
SB  - IM
MH  - Adolescent
MH  - Exercise
MH  - Humans
MH  - Schools
MH  - *Sedentary Behavior
MH  - *Sleep
MH  - Time Factors
OTO - NOTNLM
OT  - Health promotion
OT  - Moderate to vigorous physical activity
OT  - Obesity
OT  - Pediatric
OT  - Sedentary activity
OT  - Sleep duration
EDAT- 2022/04/25 06:00
MHDA- 2022/06/22 06:00
CRDT- 2022/04/24 20:21
PHST- 2021/07/29 00:00 [received]
PHST- 2022/01/07 00:00 [revised]
PHST- 2022/01/27 00:00 [accepted]
PHST- 2022/04/25 06:00 [pubmed]
PHST- 2022/06/22 06:00 [medline]
PHST- 2022/04/24 20:21 [entrez]
AID - S2352-7218(22)00010-9 [pii]
AID - 10.1016/j.sleh.2022.01.003 [doi]
PST - ppublish
SO  - Sleep Health. 2022 Jun;8(3):270-276. doi: 10.1016/j.sleh.2022.01.003. Epub 2022 
      Apr 21.

PMID- 38468511
OWN - NLM
STAT- MEDLINE
DCOM- 20240618
LR  - 20241025
IS  - 1557-9042 (Electronic)
IS  - 0897-7151 (Print)
IS  - 0897-7151 (Linking)
VI  - 41
IP  - 11-12
DP  - 2024 Jun
TI  - Head Injury Treatment With Healthy and Advanced Dietary Supplements: A Pilot 
      Randomized Controlled Trial of the Tolerability, Safety, and Efficacy of Branched 
      Chain Amino Acids in the Treatment of Concussion in Adolescents and Young Adults.
PG  - 1299-1309
LID - 10.1089/neu.2023.0433 [doi]
AB  - Concussion is a common injury in the adolescent and young adult populations. 
      Although branched chain amino acid (BCAA) supplementation has shown improvements 
      in neurocognitive and sleep function in pre-clinical animal models of 
      mild-to-moderate traumatic brain injury (TBI), to date, no studies have been 
      performed evaluating the efficacy of BCAAs in concussed adolescents and young 
      adults. The goal of this pilot trial was to determine the efficacy, tolerability, 
      and safety of varied doses of oral BCAA supplementation in a group of concussed 
      adolescents and young adults. The study was conducted as a pilot, double-blind, 
      randomized controlled trial of participants ages 11-34 presenting with concussion 
      to outpatient clinics (sports medicine and primary care), urgent care, and 
      emergency departments of a tertiary care pediatric children's hospital and an 
      urban tertiary care adult hospital, between June 24, 2014 and December 5, 2020. 
      Participants were randomized to one of five study arms (placebo and 15 g, 30 g, 
      45 g, and 54 g BCAA treatment daily) and followed for 21 days after enrollment. 
      Outcome measures included daily computerized neurocognitive tests (processing 
      speed, the a priori primary outcome; and attention, visual learning, and working 
      memory), symptom score, physical and cognitive activity, sleep/wake alterations, 
      treatment compliance, and adverse events. In total, 42 participants were 
      randomized, 38 of whom provided analyzable data. We found no difference in our 
      primary outcome of processing speed between the arms; however, there was a 
      significant reduction in total symptom score (decrease of 4.4 points on a 0-54 
      scale for every 500 g of study drug consumed, p value for trend = 0.0036, 
      [uncorrected]) and return to physical activity (increase of 0.503 points on a 0-5 
      scale for every 500 g of study drug consumed, p value for trend = 0.005 
      [uncorrected]). There were no serious adverse events. Eight of 38 participants 
      reported a mild (not interfering with daily activity) or moderate (limitation of 
      daily activity) adverse event; there were no differences in adverse events by 
      arm, with only two reported mild adverse events (both gastrointestinal) in the 
      highest (45 g and 54 g) BCAA arms. Although limited by slow enrollment, small 
      sample size, and missing data, this study provides the first demonstration of 
      efficacy, as well as safety and tolerability, of BCAAs in concussed adolescents 
      and young adults; specifically, a dose-response effect in reducing concussion 
      symptoms and a return to baseline physical activity in those treated with higher 
      total doses of BCAAs. These findings provide important preliminary data to inform 
      a larger trial of BCAA therapy to expedite concussion recovery.
FAU - Corwin, Daniel J
AU  - Corwin DJ
AD  - Division of Emergency Medicine, Children's Hospital of Philadelphia, 
      Philadelphia, Pennsylvania, USA.
AD  - Center for Injury Research and Prevention, Children's Hospital of Philadelphia, 
      Philadelphia, Pennsylvania, USA.
AD  - Department of Pediatrics, Perelman School of Medicine, University of 
      Pennsylvania, Philadelphia, PA.
FAU - Myers, Sage R
AU  - Myers SR
AD  - Division of Emergency Medicine, Children's Hospital of Philadelphia, 
      Philadelphia, Pennsylvania, USA.
AD  - Center for Injury Research and Prevention, Children's Hospital of Philadelphia, 
      Philadelphia, Pennsylvania, USA.
AD  - Department of Pediatrics, Perelman School of Medicine, University of 
      Pennsylvania, Philadelphia, PA.
FAU - Arbogast, Kristy B
AU  - Arbogast KB
AD  - Division of Emergency Medicine, Children's Hospital of Philadelphia, 
      Philadelphia, Pennsylvania, USA.
AD  - Center for Injury Research and Prevention, Children's Hospital of Philadelphia, 
      Philadelphia, Pennsylvania, USA.
AD  - Department of Pediatrics, Perelman School of Medicine, University of 
      Pennsylvania, Philadelphia, PA.
FAU - Lim, Miranda M
AU  - Lim MM
AD  - Oregon Alzheimer's Disease Research Center & Department of Neurology, Oregon 
      Health & Science University, Portland, Oregon, USA.
AD  - Research Service and VA RR&D VISN20 Northwest Mental Illness Research Education 
      and Clinical Center (MIRECC), VA Portland Health Care System, Portland, Oregon, 
      USA.
FAU - Elliott, Jonathan E
AU  - Elliott JE
AD  - Oregon Alzheimer's Disease Research Center & Department of Neurology, Oregon 
      Health & Science University, Portland, Oregon, USA.
FAU - Metzger, Kristina B
AU  - Metzger KB
AD  - Center for Injury Research and Prevention, Children's Hospital of Philadelphia, 
      Philadelphia, Pennsylvania, USA.
FAU - LeRoux, Peter
AU  - LeRoux P
AD  - Department of Neurosurgery, University of Rochester Medical Center and Bassett 
      Medical Center, Cooperstown, New York, USA.
FAU - Elkind, Jaclynn
AU  - Elkind J
AD  - Department of Anesthesiology and Critical Care Medicine, Children's Hospital of 
      Philadelphia, Philadelphia, Pennsylvania, USA.
FAU - Metheny, Hannah
AU  - Metheny H
AD  - Department of Anesthesiology and Critical Care Medicine, Children's Hospital of 
      Philadelphia, Philadelphia, Pennsylvania, USA.
FAU - Berg, Jeffrey
AU  - Berg J
AD  - Department of Family Medicine, Suburban Community Hospital, East Norriton, 
      Pennsylvania, USA.
FAU - Pettijohn, Kevin
AU  - Pettijohn K
AD  - Division of Emergency Medicine, Children's Hospital of Philadelphia, 
      Philadelphia, Pennsylvania, USA.
FAU - Master, Christina L
AU  - Master CL
AD  - Division of Emergency Medicine, Children's Hospital of Philadelphia, 
      Philadelphia, Pennsylvania, USA.
AD  - Sports Medicine and Performance Center, Children's Hospital of Philadelphia, 
      Philadelphia, Pennsylvania, USA.
AD  - Department of Pediatrics, Perelman School of Medicine, University of 
      Pennsylvania, Philadelphia, PA.
FAU - Kirschen, Matthew P
AU  - Kirschen MP
AD  - Department of Anesthesiology and Critical Care Medicine, Children's Hospital of 
      Philadelphia, Philadelphia, Pennsylvania, USA.
FAU - Cohen, Akiva S
AU  - Cohen AS
AD  - Center for Injury Research and Prevention, Children's Hospital of Philadelphia, 
      Philadelphia, Pennsylvania, USA.
AD  - Department of Anesthesiology and Critical Care Medicine, Children's Hospital of 
      Philadelphia, Philadelphia, Pennsylvania, USA.
AD  - Department of Anesthesiology and Critical Care Medicine, Perelman School of 
      Medicine, University of Pennsylvania, Philadelphia, Pennsylvania.
LA  - eng
GR  - IK2 RX002947/RX/RRD VA/United States
GR  - K23 NS128275/NS/NINDS NIH HHS/United States
GR  - P30 AG066518/AG/NIA NIH HHS/United States
GR  - R37 HD059288/HD/NICHD NIH HHS/United States
PT  - Journal Article
PT  - Randomized Controlled Trial
PT  - Research Support, N.I.H., Extramural
PT  - Research Support, Non-U.S. Gov't
DEP - 20240411
PL  - United States
TA  - J Neurotrauma
JT  - Journal of neurotrauma
JID - 8811626
RN  - 0 (Amino Acids, Branched-Chain)
SB  - IM
MH  - Humans
MH  - Pilot Projects
MH  - Male
MH  - Female
MH  - Adolescent
MH  - Double-Blind Method
MH  - *Dietary Supplements
MH  - Young Adult
MH  - *Amino Acids, Branched-Chain/administration & dosage/therapeutic use
MH  - *Brain Concussion/drug therapy/therapy
MH  - Adult
MH  - Child
MH  - Treatment Outcome
PMC - PMC11339555
OTO - NOTNLM
OT  - branched chain amino acids
OT  - pediatric traumatic brain injury
OT  - randomized controlled trial
EDAT- 2024/03/12 06:42
MHDA- 2024/06/18 18:42
PMCR- 2025/06/18
CRDT- 2024/03/12 03:10
PHST- 2025/06/18 00:00 [pmc-release]
PHST- 2024/06/18 18:42 [medline]
PHST- 2024/03/12 06:42 [pubmed]
PHST- 2024/03/12 03:10 [entrez]
AID - 10.1089/neu.2023.0433 [pii]
AID - 10.1089/neu.2023.0433 [doi]
PST - ppublish
SO  - J Neurotrauma. 2024 Jun;41(11-12):1299-1309. doi: 10.1089/neu.2023.0433. Epub 
      2024 Apr 11.

PMID- 35473570
OWN - NLM
STAT- MEDLINE
DCOM- 20220428
LR  - 20230722
IS  - 1745-6215 (Electronic)
IS  - 1745-6215 (Linking)
VI  - 23
IP  - 1
DP  - 2022 Apr 26
TI  - Mobile Subthreshold Exercise Program (MSTEP) for concussion: study protocol for a 
      randomized controlled trial.
PG  - 355
LID - 10.1186/s13063-022-06239-3 [doi]
LID - 355
AB  - BACKGROUND: Subthreshold exercise, defined as aerobic exercise below the level 
      that causes symptoms, has been utilized as a treatment for youth with persistent 
      postconcussive symptoms (PPCS), but there is currently little evidence to guide 
      use. In addition, prior studies of exercise for PPCS have all required multiple 
      in-person visits. We developed a virtual approach for delivering subthreshold 
      exercise to youth with PPCS called the Mobile Subthreshold Exercise Program 
      (MSTEP), and we have now been funded to conduct a large national randomized 
      controlled trial (RCT) to test its efficacy for reducing concussive symptoms and 
      improving health-related quality of life. METHODS: This investigation is an RCT 
      comparing MSTEP to an active control. We will recruit 200 adolescents 11-18 years 
      old with postconcussive symptoms persisting for at least 1 week but less than 
      1 year. Youth will be randomized to receive either 6 weeks of subthreshold 
      exercise (MSTEP) or a stretching condition (control). Youth and parents will 
      complete surveys of concussive symptoms at baseline, weekly during the 
      intervention, and at 3 and 6 months. The primary outcomes will be trajectory of 
      concussive symptoms and health-related quality of life over the 6 months of the 
      study. Secondary outcomes will include depression, anxiety, and sleep quality. We 
      will also assess potential mediators of treatment effects including 
      moderate-vigorous physical activity and fear avoidance of concussive symptoms. 
      DISCUSSION: This multisite RCT of MSTEP will provide vital information regarding 
      the efficacy of a virtually delivered subthreshold exercise program for youth 
      with PPCS, and insight regarding potential mediators of treatment effects, 
      including objectively measured physical activity and fear avoidance of concussive 
      symptoms. TRIAL REGISTRATION: ClinicalTrials.gov NCT04688255. Registered on 
      December 29, 2020.
CI  - © 2022. The Author(s).
FAU - Chrisman, Sara P D
AU  - Chrisman SPD
AUID- ORCID: 0000-0001-5373-7223
AD  - Center for Child Health, Behavior and Development, Seattle Children's Research 
      Institute, PO Box 5371, CURE-03, Seattle, WA, 98145, USA. 
      sara.chrisman@seattlechildrens.org.
AD  - Department of Pediatrics, University of Washington, Seattle, USA. 
      sara.chrisman@seattlechildrens.org.
FAU - Bollinger, Beth J
AU  - Bollinger BJ
AD  - Center for Child Health, Behavior and Development, Seattle Children's Research 
      Institute, PO Box 5371, CURE-03, Seattle, WA, 98145, USA.
FAU - Mendoza, Jason A
AU  - Mendoza JA
AD  - Center for Child Health, Behavior and Development, Seattle Children's Research 
      Institute, PO Box 5371, CURE-03, Seattle, WA, 98145, USA.
AD  - Department of Pediatrics, University of Washington, Seattle, USA.
AD  - Fred Hutchinson Cancer Research Center, Seattle, USA.
FAU - Palermo, Tonya M
AU  - Palermo TM
AD  - Center for Child Health, Behavior and Development, Seattle Children's Research 
      Institute, PO Box 5371, CURE-03, Seattle, WA, 98145, USA.
AD  - Department of Anesthesiology and Pain Medicine, University of Washington, 
      Seattle, USA.
FAU - Zhou, Chuan
AU  - Zhou C
AD  - Center for Child Health, Behavior and Development, Seattle Children's Research 
      Institute, PO Box 5371, CURE-03, Seattle, WA, 98145, USA.
FAU - Brooks, M Alison
AU  - Brooks MA
AD  - University of Wisconsin, Madison, USA.
FAU - Rivara, Frederick P
AU  - Rivara FP
AD  - Center for Child Health, Behavior and Development, Seattle Children's Research 
      Institute, PO Box 5371, CURE-03, Seattle, WA, 98145, USA.
AD  - Department of Pediatrics, University of Washington, Seattle, USA.
LA  - eng
SI  - ClinicalTrials.gov/NCT04688255
GR  - R01 HD094722/HD/NICHD NIH HHS/United States
PT  - Clinical Trial Protocol
PT  - Journal Article
DEP - 20220426
PL  - England
TA  - Trials
JT  - Trials
JID - 101263253
SB  - IM
MH  - Adolescent
MH  - *Brain Concussion/diagnosis/therapy
MH  - Child
MH  - Exercise
MH  - Exercise Therapy/methods
MH  - Humans
MH  - *Post-Concussion Syndrome
MH  - Quality of Life
MH  - Randomized Controlled Trials as Topic
PMC - PMC9040347
OTO - NOTNLM
OT  - Brain concussion
OT  - Child
OT  - Clinical trial
OT  - Exercise
OT  - Physical activity
OT  - Randomized controlled trial
COIS- The authors declare they have no competing interests.
EDAT- 2022/04/28 06:00
MHDA- 2022/04/29 06:00
PMCR- 2022/04/26
CRDT- 2022/04/27 05:14
PHST- 2022/02/11 00:00 [received]
PHST- 2022/03/27 00:00 [accepted]
PHST- 2022/04/27 05:14 [entrez]
PHST- 2022/04/28 06:00 [pubmed]
PHST- 2022/04/29 06:00 [medline]
PHST- 2022/04/26 00:00 [pmc-release]
AID - 10.1186/s13063-022-06239-3 [pii]
AID - 6239 [pii]
AID - 10.1186/s13063-022-06239-3 [doi]
PST - epublish
SO  - Trials. 2022 Apr 26;23(1):355. doi: 10.1186/s13063-022-06239-3.

PMID- 33212968
OWN - NLM
STAT- MEDLINE
DCOM- 20210215
LR  - 20250130
IS  - 1660-4601 (Electronic)
IS  - 1661-7827 (Print)
IS  - 1660-4601 (Linking)
VI  - 17
IP  - 22
DP  - 2020 Nov 17
TI  - An Update on Physical Activity Research among Children in Hong Kong: A Scoping 
      Review.
LID - 10.3390/ijerph17228521 [doi]
LID - 8521
AB  - Similar to their Western counterparts, children in Hong Kong generally fail to 
      reach the recommended levels of physical activity (PA). As an ultra-dense 
      metropolis, Hong Kong is different from most Western cities. It is therefore 
      important to update and appraise previous PA research in order to inform future 
      PA promotion for Hong Kong children. Using a scoping review, the current study 
      aimed to evaluate PA research among preschool and school-aged children in Hong 
      Kong aged 3-12 years old who are at a critical development stage. Literature was 
      searched from four English databases: Medline via EBSCOhost, SPORTDiscus, ERIC 
      and PsycINFO via ProQuest; and three Chinese databases: CNKI, CQVIP and WAN-FANG. 
      PA research among Hong Kong children published from 1 January 1997 to the 
      searching date, 31 March 2020 was included. A total of 63 studies were 
      identified, with the majority of studies focused on school-aged children as 
      compared to preschoolers, adopted a cross-sectional design, using self-reported 
      PA measures, and with small to medium sample sizes. We classified eligible 
      studies into five main categories: (a) Health benefits of PA (k = 12). Consistent 
      evidence on the health benefits of skeletal and cardiovascular capacity, quality 
      of life, cognitive function, and sleep quality was revealed. However, 
      inconsistent evidence was found on the benefits of weight-related indicators and 
      academic performance. (b) Patterns of PA (k = 12). There is a general pattern of 
      low levels of PA among Hong Kong children, in particular girls and children with 
      special educational needs. (c) Measures of PA and related constructs (k = 11). 
      The Chinese versions of self-reported measures of PA, PA-related social 
      environment, and PA-related psychological constructs showed acceptable 
      reliabilities and validities. (d) Correlates of PA (k = 18). The correlates of PA 
      include physical environment, social environment, physical factors, psychological 
      factors, and multiple correlates, which is in line with the social-ecological 
      model. (e) Interventions for promoting PA (k = 10). PA interventions among Hong 
      Kong children were conducted for healthy children, children with special 
      educational needs, and children with cancer. Overall, there is a growing volume 
      of PA research among children in Hong Kong in the recent decade. Yet, there is a 
      lack of high-quality research for measuring, understanding, and promoting PA 
      among Hong Kong children. It is highly recommended that future PA research among 
      children should pay more attention on the preschoolers, adopting robust research 
      design (e.g., randomized controlled trials), recruiting large and representative 
      sample, and collecting device-assessed data.
FAU - Zhang, Chun-Qing
AU  - Zhang CQ
AUID- ORCID: 0000-0002-0683-4570
AD  - Department of Sport, Physical Education and Health, Hong Kong Baptist University, 
      Hong Kong 999077, China.
AD  - Department of Psychology, Sun Yat-Sen University, Guangzhou 510006, China.
FAU - Chung, Pak-Kwong
AU  - Chung PK
AUID- ORCID: 0000-0003-1357-0689
AD  - Department of Sport, Physical Education and Health, Hong Kong Baptist University, 
      Hong Kong 999077, China.
FAU - Cheng, Shi-Shi
AU  - Cheng SS
AD  - Department of Sport, Physical Education and Health, Hong Kong Baptist University, 
      Hong Kong 999077, China.
FAU - Yeung, Vincent Wing-Chun
AU  - Yeung VW
AD  - Department of Sport, Physical Education and Health, Hong Kong Baptist University, 
      Hong Kong 999077, China.
FAU - Zhang, Ru
AU  - Zhang R
AUID- ORCID: 0000-0001-8744-4525
AD  - School of Physical Education & Sports Science, South China Normal University, 
      Guangzhou 510006, China.
FAU - Liu, Sam
AU  - Liu S
AD  - School of Exercise Science, Physical and Health Education, University of 
      Victoria, Victoria, BC V8P 5C2, Canada.
FAU - Rhodes, Ryan E
AU  - Rhodes RE
AUID- ORCID: 0000-0003-0940-9040
AD  - School of Exercise Science, Physical and Health Education, University of 
      Victoria, Victoria, BC V8P 5C2, Canada.
LA  - eng
PT  - Journal Article
PT  - Research Support, Non-U.S. Gov't
PT  - Scoping Review
DEP - 20201117
PL  - Switzerland
TA  - Int J Environ Res Public Health
JT  - International journal of environmental research and public health
JID - 101238455
SB  - IM
MH  - Adolescent
MH  - Child
MH  - Child, Preschool
MH  - *Exercise
MH  - Female
MH  - Hong Kong
MH  - Humans
MH  - Male
MH  - Motor Activity
MH  - *Quality of Life
PMC - PMC7698465
OTO - NOTNLM
OT  - child
OT  - exercise
OT  - physical activity
OT  - research synthesis
OT  - review
OT  - youth
COIS- The authors declare no conflict of interest.
EDAT- 2020/11/21 06:00
MHDA- 2021/02/16 06:00
PMCR- 2020/11/01
CRDT- 2020/11/20 01:01
PHST- 2020/10/19 00:00 [received]
PHST- 2020/11/15 00:00 [revised]
PHST- 2020/11/16 00:00 [accepted]
PHST- 2020/11/20 01:01 [entrez]
PHST- 2020/11/21 06:00 [pubmed]
PHST- 2021/02/16 06:00 [medline]
PHST- 2020/11/01 00:00 [pmc-release]
AID - ijerph17228521 [pii]
AID - ijerph-17-08521 [pii]
AID - 10.3390/ijerph17228521 [doi]
PST - epublish
SO  - Int J Environ Res Public Health. 2020 Nov 17;17(22):8521. doi: 
      10.3390/ijerph17228521.

PMID- 34620371
OWN - NLM
STAT- MEDLINE
DCOM- 20211020
LR  - 20211020
IS  - 2405-4577 (Electronic)
IS  - 2405-4577 (Linking)
VI  - 45
DP  - 2021 Oct
TI  - Effect of sleep duration on dietary intake, desire to eat, measures of food 
      intake and metabolic hormones: A systematic review of clinical trials.
PG  - 55-65
LID - S2405-4577(21)00286-2 [pii]
LID - 10.1016/j.clnesp.2021.07.029 [doi]
AB  - BACKGROUND AND AIMS: Sleep, as well as diet and physical activity, plays a 
      significant role in growth, maturation, health, and regulation of energy 
      homeostasis. Recently, there is increasing evidence indicating a possible causal 
      association between sleep duration and energy balance. We aimed to examine the 
      relationship between sleep duration and food consumption, energy intake, 
      anthropometric characteristics, and appetite-regulating hormones by randomized 
      controlled trials (RCTs). METHODS: Electronic literature searches were conducted 
      on Medline, Web of Science, and Google Scholar until July 2020. The search was 
      conducted with the following words: "Sleep Duration", "Circadian Rhythm", "Sleep 
      Disorders" in combination with "Obesity", "Overweight", "Abdominal Obesity", 
      "Physical Activity", "Energy Intake", "Body Mass Index", "Lipid Metabolism", 
      "Caloric Restriction", Leptin, "Weight Gain", and "Appetite Regulation" using 
      human studies.methods RESULTS: After screening 708 abstracts, 50 RCTs (7 on 
      children or adolescents and 43 on adults) were identified and met the inclusion 
      criteria. In general, the findings suggested that sleep restriction may leads to 
      a significant increment in energy intake, fat intake, body weight, appetite, 
      hunger, eating occasions, and portion size, while protein and carbohydrate 
      consumption, total energy expenditure, and respiratory quotient remained 
      unaffected as a result of sleep restriction. Serum leptin, ghrelin, and cortisol 
      concentrations were not influenced by sleep duration as well. CONCLUSION: 
      Insufficient sleep can be considered as a contributing factor for energy 
      imbalance, weight gain, and metabolic disorders and it is suggested that to 
      tackle disordered eating it may be necessary to pay more attention to sleep 
      duration.
CI  - Copyright © 2021 European Society for Clinical Nutrition and Metabolism. 
      Published by Elsevier Ltd. All rights reserved.
FAU - Soltanieh, Samira
AU  - Soltanieh S
AD  - Department of Clinical Nutrition and Dietetics, Faculty of Nutrition and Food 
      Technology, Shahid Beheshti University of Medical Sciences, Tehran, Iran.
FAU - Solgi, Shakiba
AU  - Solgi S
AD  - Department of Nutrition, Electronic Health and Statistics Surveillance Research 
      Center, Science and Research Branch, Islamic Azad University, Tehran, Iran.
FAU - Ansari, Maedeh
AU  - Ansari M
AD  - Department of Nutrition, Electronic Health and Statistics Surveillance Research 
      Center, Science and Research Branch, Islamic Azad University, Tehran, Iran.
FAU - Santos, Heitor O
AU  - Santos HO
AD  - School of Medicine, Federal University of Uberlandia (UFU), Uberlandia, Minas 
      Gerais, Brazil.
FAU - Abbasi, Behnood
AU  - Abbasi B
AD  - Department of Nutrition, Electronic Health and Statistics Surveillance Research 
      Center, Science and Research Branch, Islamic Azad University, Tehran, Iran. 
      Electronic address: abbasi.b@srbiau.ac.ir.
LA  - eng
PT  - Journal Article
PT  - Systematic Review
DEP - 20210821
PL  - England
TA  - Clin Nutr ESPEN
JT  - Clinical nutrition ESPEN
JID - 101654592
RN  - 0 (Ghrelin)
SB  - IM
MH  - Adolescent
MH  - Adult
MH  - *Appetite
MH  - Child
MH  - *Eating
MH  - Energy Intake
MH  - Ghrelin
MH  - Humans
MH  - Sleep
OTO - NOTNLM
OT  - Appetite
OT  - Dietary intake
OT  - Obesity
OT  - Sleep duration
COIS- Declaration of competing interest All authors declared no conflicts of interest.
EDAT- 2021/10/09 06:00
MHDA- 2021/10/21 06:00
CRDT- 2021/10/08 05:47
PHST- 2021/02/27 00:00 [received]
PHST- 2021/07/10 00:00 [revised]
PHST- 2021/07/31 00:00 [accepted]
PHST- 2021/10/08 05:47 [entrez]
PHST- 2021/10/09 06:00 [pubmed]
PHST- 2021/10/21 06:00 [medline]
AID - S2405-4577(21)00286-2 [pii]
AID - 10.1016/j.clnesp.2021.07.029 [doi]
PST - ppublish
SO  - Clin Nutr ESPEN. 2021 Oct;45:55-65. doi: 10.1016/j.clnesp.2021.07.029. Epub 2021 
      Aug 21.

PMID- 30252507
OWN - NLM
STAT- MEDLINE
DCOM- 20200113
LR  - 20211204
IS  - 1540-2010 (Electronic)
IS  - 1540-2002 (Linking)
VI  - 17
IP  - 6
DP  - 2019 Nov-Dec
TI  - Physical Activity and Sleep Quality and Duration During Pregnancy Among Hispanic 
      Women: Estudio PARTO.
PG  - 804-817
LID - 10.1080/15402002.2018.1518225 [doi]
AB  - Objective/Background: Poor sleep during pregnancy is common and is associated 
      with pregnancy complications. Physical activity (PA) is associated with better 
      sleep in nonpregnant populations. However, studies among pregnant women are 
      sparse, conflicting, and none have been conducted among Hispanic women, who face 
      a disproportionate burden of poor sleep and pregnancy complications. Therefore, 
      our objective was to examine the relationship between intensity- and 
      domain-specific PA, respectively, on sleep quality and duration among Hispanic 
      pregnant women. Participants: We evaluated these associations among participants 
      (n = 251) in Estudio PARTO, an ongoing randomized controlled trial aimed at 
      reducing type 2 diabetes among women at high risk. Methods: We assessed the 
      cross-sectional relationship between PA (via Pregnancy PA Questionnaire) and 
      sleep quality and duration (via Pittsburgh Sleep Quality Index) using baseline 
      data (26.5 ± 6.9 weeks gestation). Results: In multivariable logistic models, 
      household and caregiving activities were associated with higher odds of very poor 
      sleep quality (OR = 2.69; 95% CI = 1.04 to 7.04) and with short (vs. medium) 
      sleep duration (OR = 2.85; 95% CI = 1.07 to 7.56). In contrast, occupational PA 
      was associated with lower odds of very poor sleep quality (OR = 0.39; 95% 
      CI = 0.17 to 0.89). Light-intensity PA was associated with lower odds of long 
      (vs. medium) sleep duration (OR = 0.13; 95% CI = 0.03 to 0.52). There were no 
      statistically significant relationships between PA in any other domain and sleep. 
      Conclusions: Prospective studies will be critical in evaluating the potential 
      adverse impact of household and caregiving activities on poor sleep quality.
FAU - Hawkins, Marquis
AU  - Hawkins M
AD  - Department of Biostatistics and Epidemiology, University of Massachusetts , 
      Amherst , Massachusetts, USA.
FAU - Marcus, Bess
AU  - Marcus B
AD  - Department of Behavioral and Social Sciences, Brown University School of Public 
      Health , Providence , Rhode Island, USA.
FAU - Pekow, Penelope
AU  - Pekow P
AD  - Department of Biostatistics and Epidemiology, University of Massachusetts , 
      Amherst , Massachusetts, USA.
FAU - Rosal, Milagros C
AU  - Rosal MC
AD  - Division of Preventive and Behavioral Medicine, Department of Medicine, 
      University of Massachusetts Medical School , Worcester , Massachusetts, USA.
FAU - Tucker, Katherine L
AU  - Tucker KL
AD  - Department of Biomedical and Nutritional Sciences, University of Massachusetts 
      Lowell , Lowell , Massachusetts, USA.
FAU - Spencer, Rebecca M C
AU  - Spencer RMC
AD  - Department of Psychological and Brain Sciences, University of Massachusetts , 
      Amherst , Massachusetts, USA.
FAU - Chasan-Taber, Lisa
AU  - Chasan-Taber L
AD  - Department of Biostatistics and Epidemiology, University of Massachusetts , 
      Amherst , Massachusetts, USA.
LA  - eng
PT  - Journal Article
PT  - Research Support, N.I.H., Extramural
PT  - Research Support, Non-U.S. Gov't
DEP - 20180925
PL  - England
TA  - Behav Sleep Med
JT  - Behavioral sleep medicine
JID - 101149327
SB  - IM
MH  - Adolescent
MH  - Adult
MH  - Cross-Sectional Studies
MH  - Exercise/*psychology
MH  - Female
MH  - Hispanic or Latino
MH  - Humans
MH  - Longitudinal Studies
MH  - Middle Aged
MH  - Polysomnography/*methods
MH  - Pregnancy
MH  - Pregnancy Complications/*psychology
MH  - Prospective Studies
MH  - Sleep Initiation and Maintenance Disorders/*psychology
MH  - Young Adult
EDAT- 2018/09/27 06:00
MHDA- 2020/01/14 06:00
CRDT- 2018/09/26 06:00
PHST- 2018/09/27 06:00 [pubmed]
PHST- 2020/01/14 06:00 [medline]
PHST- 2018/09/26 06:00 [entrez]
AID - 10.1080/15402002.2018.1518225 [doi]
PST - ppublish
SO  - Behav Sleep Med. 2019 Nov-Dec;17(6):804-817. doi: 10.1080/15402002.2018.1518225. 
      Epub 2018 Sep 25.

PMID- 37018755
OWN - NLM
STAT- MEDLINE
DCOM- 20230712
LR  - 20230718
IS  - 1550-9109 (Electronic)
IS  - 0161-8105 (Linking)
VI  - 46
IP  - 7
DP  - 2023 Jul 11
TI  - Is it wiser to train in the afternoon or the early evening to sleep better? The 
      role of chronotype in young adolescent athletes.
LID - zsad099 [pii]
LID - 10.1093/sleep/zsad099 [doi]
AB  - STUDY OBJECTIVES: To examine the effect of the timing of high-intensity exercise 
      (afternoon vs. evening) on adolescent athletes' bedtime psychological state, 
      sleep quality, sleep staging, and next-day wellness/sleepiness according to 
      chronotype. METHODS: Forty-two young athletes (morning type: n = 12, intermediate 
      type: n = 14; evening type: n = 16) completed a randomized crossover study under 
      free-living conditions. The counterbalanced sessions include: (AEX) afternoon 
      (1:00-3:00 p.m.) and (EEX) evening (5:30-7:30 p.m.) high-intensity exercise. 
      Sessions were conducted over three days each and were separated by a 1-week 
      washout period. The time in bed was fixed (10:30 p.m.-7:30 a.m.). Sleep was 
      assessed through ambulatory polysomnography. RESULTS: The effect of 
      high-intensity exercise on sleep differs significantly depending on the time of 
      exercise with lower sleep efficiency: SE (-1.50%, p < .01), and higher SOL (+4.60 
      min, p ≤=< .01), during EEX vs. AEX. Contrary to the previous view, we discovered 
      differences in the mediated response based on the chronotype of young athletes. 
      These differences were observable in the psychological state at bedtime, 
      objective sleep, and the next day's self-reported wellness. Whereas the sleep of 
      participants with a late chronotype remains stable regardless of the time of 
      exercise, those with an early chronotype experience higher mood disturbances and 
      clinically significant sleep disruptions following evening high-intensity 
      exercise. CONCLUSIONS: Exercise timing and chronotype affect the psychological 
      state at bedtime and objective sleep in adolescent athletes. This also alters 
      next morning signs of pre-fatigue and wellness which suggest that the 
      consideration of both features is important to adolescent athletes' recovery.
CI  - © The Author(s) 2023. Published by Oxford University Press on behalf of Sleep 
      Research Society. All rights reserved. For permissions, please e-mail: 
      journals.permissions@oup.com.
FAU - Saidi, Oussama
AU  - Saidi O
AUID- ORCID: 0000-0003-3005-8716
AD  - Laboratory Impact of Physical Activity on Health (IAPS), Toulon University, 
      Toulon, France.
FAU - Peyrel, Paul
AU  - Peyrel P
AD  - Department of Kinesiology, Laval University, Quebec, Canada.
AD  - Quebec Heart and Lung Institute, Laval University, Quebec, Canada.
FAU - Del Sordo, Giovanna
AU  - Del Sordo G
AD  - Laboratory Impact of Physical Activity on Health (IAPS), Toulon University, 
      Toulon, France.
FAU - Gabriel, Brendan
AU  - Gabriel B
AD  - Aberdeen Cardiovascular and Diabetes Centre, The Rowett Institute, University of 
      Aberdeen, Aberdeen, UK.
AD  - Department of Physiology and Pharmacology, Integrative Physiology, Karolinska 
      Institutet, Stockholm, Sweden.
FAU - Maso, Freddy
AU  - Maso F
AD  - Rugby Training Center of the Sportive Association Montferrandaise, 
      Clermont-Ferrand, France.
FAU - Doré, Éric
AU  - Doré É
AD  - Laboratory of Adaptations to Exercise Under Physiological and Pathological 
      Conditions (AME2P), Clermont Auvergne University, Clermont-Ferrand, France.
AD  - Center for Research in Human Nutrition Auvergne, Clermont-Ferrand, France.
FAU - Duché, Pascale
AU  - Duché P
AD  - Laboratory Impact of Physical Activity on Health (IAPS), Toulon University, 
      Toulon, France.
LA  - eng
PT  - Journal Article
PT  - Randomized Controlled Trial
PT  - Research Support, Non-U.S. Gov't
PL  - United States
TA  - Sleep
JT  - Sleep
JID - 7809084
SB  - IM
MH  - Humans
MH  - Adolescent
MH  - *Chronotype
MH  - Circadian Rhythm/physiology
MH  - Cross-Over Studies
MH  - Sleep/physiology
MH  - Athletes
MH  - *Sleep Wake Disorders
MH  - Surveys and Questionnaires
OTO - NOTNLM
OT  - circadian phenotype
OT  - exercise timing
OT  - sleepiness
OT  - sport
OT  - wellness
EDAT- 2023/04/06 06:00
MHDA- 2023/07/12 06:42
CRDT- 2023/04/05 17:02
PHST- 2022/09/21 00:00 [received]
PHST- 2023/03/02 00:00 [revised]
PHST- 2023/07/12 06:42 [medline]
PHST- 2023/04/06 06:00 [pubmed]
PHST- 2023/04/05 17:02 [entrez]
AID - 7109207 [pii]
AID - 10.1093/sleep/zsad099 [doi]
PST - ppublish
SO  - Sleep. 2023 Jul 11;46(7):zsad099. doi: 10.1093/sleep/zsad099.

PMID- 38320845
OWN - NLM
STAT- MEDLINE
DCOM- 20240214
LR  - 20241223
IS  - 2044-6055 (Electronic)
IS  - 2044-6055 (Linking)
VI  - 14
IP  - 2
DP  - 2024 Feb 6
TI  - Protocol for the Gut Bugs in Autism Trial: a double-blind randomised 
      placebo-controlled trial of faecal microbiome transfer for the treatment of 
      gastrointestinal symptoms in autistic adolescents and adults.
PG  - e074625
LID - 10.1136/bmjopen-2023-074625 [doi]
LID - e074625
AB  - INTRODUCTION: Autism (formally autism spectrum disorder) encompasses a group of 
      complex neurodevelopmental conditions, characterised by differences in 
      communication and social interactions. Co-occurring chronic gastrointestinal 
      symptoms are common among autistic individuals and can adversely affect their 
      quality of life. This study aims to evaluate the efficacy of oral encapsulated 
      faecal microbiome transfer (FMT) in improving gastrointestinal symptoms and 
      well-being among autistic adolescents and adults. METHODS AND ANALYSIS: This 
      double-blind, randomised, placebo-controlled trial will recruit 100 autistic 
      adolescents and adults aged 16-45 years, who have mild to severe gastrointestinal 
      symptoms (Gastrointestinal Symptoms Rating Scale (GSRS) score ≥2.0). We will also 
      recruit eight healthy donors aged 18-32 years, who will undergo extensive 
      clinical screening. Recipients will be randomised 1:1 to receive FMT or placebo, 
      stratified by biological sex. Capsules will be administered over two consecutive 
      days following an overnight bowel cleanse with follow-up assessments at 6, 12 and 
      26 weeks post-treatment. The primary outcome is GSRS score at 6 weeks. Other 
      assessments include anthropometry, body composition, hair cortisol concentration, 
      gut microbiome profile, urine/plasma gut-derived metabolites, plasma markers of 
      gut inflammation/permeability and questionnaires on general well-being, sleep 
      quality, physical activity, food diversity and treatment tolerability. Adverse 
      events will be recorded and reviewed by an independent data monitoring committee. 
      ETHICS AND DISSEMINATION: Ethics approval for the study was granted by the 
      Central Health and Disability Ethics Committee on 24 August 2021 (reference 
      number: 21/CEN/211). Results will be published in peer-reviewed journals and 
      presented to both scientific and consumer group audiences. TRIAL REGISTRATION 
      NUMBER: ACTRN12622000015741.
CI  - © Author(s) (or their employer(s)) 2024. Re-use permitted under CC BY-NC. No 
      commercial re-use. See rights and permissions. Published by BMJ.
FAU - Tweedie-Cullen, Ry Y
AU  - Tweedie-Cullen RY
AUID- ORCID: 0000-0003-0128-7181
AD  - Liggins Institute, The University of Auckland, Auckland, New Zealand.
FAU - Leong, Karen
AU  - Leong K
AD  - Liggins Institute, The University of Auckland, Auckland, New Zealand.
FAU - Wilson, Brooke C
AU  - Wilson BC
AUID- ORCID: 0000-0002-2213-542X
AD  - Liggins Institute, The University of Auckland, Auckland, New Zealand.
FAU - Derraik, José G B
AU  - Derraik JGB
AUID- ORCID: 0000-0003-1226-1956
AD  - Liggins Institute, The University of Auckland, Auckland, New Zealand.
FAU - Albert, Benjamin B
AU  - Albert BB
AUID- ORCID: 0000-0003-0498-3473
AD  - Liggins Institute, The University of Auckland, Auckland, New Zealand.
FAU - Monk, Ruth
AU  - Monk R
AD  - Department of Psychological Medicine, University of Auckland, Auckland, New 
      Zealand.
AD  - Autism New Zealand Inc, Wellington, New Zealand.
FAU - Vatanen, Tommi
AU  - Vatanen T
AD  - Liggins Institute, The University of Auckland, Auckland, New Zealand.
AD  - Research Program for Clinical and Molecular Metabolism, University of Helsinki, 
      Helsinki, Finland.
FAU - Creagh, Christine
AU  - Creagh C
AD  - Liggins Institute, The University of Auckland, Auckland, New Zealand.
FAU - Depczynski, Marysia
AU  - Depczynski M
AD  - Liggins Institute, The University of Auckland, Auckland, New Zealand.
FAU - Edwards, Taygen
AU  - Edwards T
AD  - Liggins Institute, The University of Auckland, Auckland, New Zealand.
FAU - Beck, Kathryn
AU  - Beck K
AD  - School of Sport Exercise and Nutrition, Massey University, Auckland, New Zealand.
FAU - Thabrew, Hiran
AU  - Thabrew H
AUID- ORCID: 0000-0002-8755-6217
AD  - Psychological Medicine, University of Auckland, Auckland, New Zealand.
FAU - O'Sullivan, Justin M
AU  - O'Sullivan JM
AUID- ORCID: 0000-0003-2927-450X
AD  - Liggins Institute, The University of Auckland, Auckland, New Zealand 
      w.cutfield@auckland.ac.nz justin.osullivan@auckland.ac.nz.
FAU - Cutfield, Wayne S
AU  - Cutfield WS
AD  - Liggins Institute, The University of Auckland, Auckland, New Zealand 
      w.cutfield@auckland.ac.nz justin.osullivan@auckland.ac.nz.
LA  - eng
PT  - Clinical Trial Protocol
PT  - Journal Article
PT  - Research Support, Non-U.S. Gov't
DEP - 20240206
PL  - England
TA  - BMJ Open
JT  - BMJ open
JID - 101552874
SB  - IM
MH  - Adult
MH  - Humans
MH  - Adolescent
MH  - *Autistic Disorder/therapy
MH  - *Autism Spectrum Disorder/therapy
MH  - Fecal Microbiota Transplantation/methods
MH  - Quality of Life
MH  - *Gastrointestinal Diseases/therapy
MH  - Double-Blind Method
MH  - *Gastrointestinal Microbiome
MH  - Treatment Outcome
MH  - Randomized Controlled Trials as Topic
PMC - PMC10860090
OTO - NOTNLM
OT  - GASTROENTEROLOGY
OT  - GENERAL MEDICINE (see Internal Medicine)
OT  - PSYCHIATRY
COIS- Competing interests: None declared.
EDAT- 2024/02/07 00:42
MHDA- 2024/02/14 12:48
PMCR- 2024/02/06
CRDT- 2024/02/06 21:03
PHST- 2024/02/14 12:48 [medline]
PHST- 2024/02/07 00:42 [pubmed]
PHST- 2024/02/06 21:03 [entrez]
PHST- 2024/02/06 00:00 [pmc-release]
AID - bmjopen-2023-074625 [pii]
AID - 10.1136/bmjopen-2023-074625 [doi]
PST - epublish
SO  - BMJ Open. 2024 Feb 6;14(2):e074625. doi: 10.1136/bmjopen-2023-074625.

PMID- 37736957
OWN - NLM
STAT- PubMed-not-MEDLINE
LR  - 20240925
IS  - 2409-9279 (Electronic)
IS  - 2409-9279 (Linking)
VI  - 6
IP  - 5
DP  - 2023 Aug 25
TI  - Protocol Study: Resistance Training Program, Nutritional, Sleep, and Screen Use 
      Recommendations in Schoolchildren from Educational Centers in the Extreme South 
      of Chile.
LID - 10.3390/mps6050074 [doi]
LID - 74
AB  - BACKGROUND: Childhood obesity has tripled, reaching critical levels of 
      malnutrition. This factor is directly associated with a poorer health-related 
      quality of life of the child and adolescent population. This article presents the 
      study protocol of the project "Strong schoolchildren with a healthy lifestyle" 
      (EF-Salud), which seeks to analyze the effects of a multicomponent program based 
      on muscle strength exercises, sleep nutritional recommendations, and the use of 
      screens in Chilean educational centers with extremely cold weather. METHODS: The 
      study protocol of a randomized controlled trial with a pre- and post-test 
      conducted according to the CONSORT statement is reported. The total sample (n = 
      144) will be schoolchildren from six different school years, four of which will 
      perform an intervention and two control. Intervention group 1 (from two different 
      school years) will receive a muscular strength exercise program in the classroom 
      once a day from Monday to Friday for six months and nutritional, sleep, and use 
      of screens recommendations once a week. Intervention group 2 (from two different 
      school years) will receive a program of nutritional, sleep, and use of screens 
      recommendations once per week for six months. The control group (from two 
      different school years) will carry out their usual school day in relation to 
      physical education classes. Before and after the intervention, the investigators 
      will evaluate the cardiovascular risk, physical condition, and lifestyle related 
      to sleep and use of screens. EXPECTED RESULTS: The schoolchildren in intervention 
      group 1 will obtain significant results in increased strength, decreased 
      cardiovascular risk, improved sleep habits, and fewer hours of screen use 
      compared to the other two groups.
FAU - Albornoz-Guerrero, Javier
AU  - Albornoz-Guerrero J
AUID- ORCID: 0000-0001-7637-9684
AD  - Departamento de Educación y Humanidades, Universidad de Magallanes, Punta Arenas 
      62000000, Chile.
FAU - Barceló, Olga
AU  - Barceló O
AD  - Department of Sports Sciences, Faculty of Sports Sciences, Universidad Europea de 
      Madrid, 28670 Madrid, Spain.
FAU - García-Merino, Sonia
AU  - García-Merino S
AD  - Facultad de Ciencias de la Salud, Universidad Francisco de Vitoria, 28223 Madrid, 
      Spain.
FAU - García-Pérez-de-Sevilla, Guillermo
AU  - García-Pérez-de-Sevilla G
AUID- ORCID: 0000-0002-2689-1767
AD  - Department of Physiotherapy, Faculty of Sports Sciences, Universidad Europea de 
      Madrid, 28670 Madrid, Spain.
FAU - Cigarroa, Igor
AU  - Cigarroa I
AUID- ORCID: 0000-0003-0418-8787
AD  - Escuela de Kinesiología, Facultad de Salud, Universidad Santo Tomás, Los Ángeles 
      4440000, Chile.
FAU - Zapata-Lamana, Rafael
AU  - Zapata-Lamana R
AD  - Escuela de Educación, Universidad de Concepción, Los Ángeles 4440000, Chile.
LA  - eng
PT  - Journal Article
DEP - 20230825
PL  - Switzerland
TA  - Methods Protoc
JT  - Methods and protocols
JID - 101720073
PMC - PMC10514887
OTO - NOTNLM
OT  - active rest
OT  - children
OT  - educational centers
OT  - exercise
OT  - healthy lifestyle
OT  - nutrition
OT  - resistance training
COIS- The authors declare no potential conflict of interest concerning the research, 
      authorship, and/or publication of this article.
EDAT- 2023/09/22 12:43
MHDA- 2023/09/22 12:44
PMCR- 2023/08/25
CRDT- 2023/09/22 07:08
PHST- 2023/06/18 00:00 [received]
PHST- 2023/07/30 00:00 [revised]
PHST- 2023/08/12 00:00 [accepted]
PHST- 2023/09/22 12:44 [medline]
PHST- 2023/09/22 12:43 [pubmed]
PHST- 2023/09/22 07:08 [entrez]
PHST- 2023/08/25 00:00 [pmc-release]
AID - mps6050074 [pii]
AID - mps-06-00074 [pii]
AID - 10.3390/mps6050074 [doi]
PST - epublish
SO  - Methods Protoc. 2023 Aug 25;6(5):74. doi: 10.3390/mps6050074.

PMID- 34748096
OWN - NLM
STAT- MEDLINE
DCOM- 20220314
LR  - 20220531
IS  - 1434-9949 (Electronic)
IS  - 0770-3198 (Linking)
VI  - 41
IP  - 4
DP  - 2022 Apr
TI  - The effects of resistance training in patients with primary Sjogren's syndrome.
PG  - 1145-1152
LID - 10.1007/s10067-021-05977-0 [doi]
AB  - INTRODUCTION: Resistance training (RT) is well tolerated and has shown promise 
      for decreasing fatigue. However, the effects of RT have never been examined in 
      primary Sjogren's syndrome (pSS). OBJECTIVE: To assess the feasibility, 
      effectiveness, and safety of a resistance exercise program on fatigue in patients 
      with pSS. METHODS: This is a parallel, single-blind randomized trial. Women aged 
      18 years or older, diagnosed with pSS according to the American-European 
      criteria, were included. We randomized 59 participants to a resistance training 
      group (RT) or a control group (CG). Participants in the RT group performed a 
      16-week resistance exercise program. The sessions consisted of three sets of 
      resistance exercises (10 repetitions each) at 60 to 80% of 1 repetition maximum, 
      designed to improve whole-body strength. The participants in the CG received 
      their usual pharmacological treatment and instructions regarding disease control, 
      pain management, sleep hygiene, and activities of daily living. To compare 
      intergroup and intragroup variability, a one-factor repeated-measures analysis of 
      variance (ANOVA) was used. RESULTS: RT effectively improved fatigue, pain, 
      functional capacity, emotional aspects, vitality, and subjective perception of 
      disease activity by the patient. No between-group differences were found in the 
      ESSPRI mental score, ESSDAI, SF-36-Physical Aspects, SF-36-General Health, 
      SF-36-Social aspects, and SF-36-Mental Health after the training period. 
      CONCLUSION: An RT program was safe and effective in improving fatigue, pain, 
      functional capacity, emotional aspects, vitality, and subjective perception of 
      disease activity by the patient in women with pSS. Key Points • This is the first 
      study to evaluate the effects of a resistance training program on fatigue in 
      patients with primary Sjogren's syndrome. • A resistance training program was 
      shown to be effective in improving fatigue in patients with primary Sjogren's 
      syndrome. • A resistance training program is well-tolerated, has good compliance, 
      and is not associated with serious adverse effects in patients with primary 
      Sjogren's syndrome.
CI  - © 2021. International League of Associations for Rheumatology (ILAR).
FAU - Dardin, Luciana Paula
AU  - Dardin LP
AD  - Evidence-Based Health Program, Escola Paulista de Medicina (EPM), Universidade 
      Federal de São Paulo (UNIFESP), R. Botucatu, 740 - 3o andar, Vila Clementino, São 
      Paulo, SP, CEP 04023-900, Brazil.
FAU - Garcia, Ana Beatriz Andreo
AU  - Garcia ABA
AD  - Evidence-Based Health Program, Escola Paulista de Medicina (EPM), Universidade 
      Federal de São Paulo (UNIFESP), R. Botucatu, 740 - 3o andar, Vila Clementino, São 
      Paulo, SP, CEP 04023-900, Brazil.
FAU - Minali, Paulo Alexandre
AU  - Minali PA
AD  - Evidence-Based Health Program, Escola Paulista de Medicina (EPM), Universidade 
      Federal de São Paulo (UNIFESP), R. Botucatu, 740 - 3o andar, Vila Clementino, São 
      Paulo, SP, CEP 04023-900, Brazil.
FAU - Pinto, Ana Carolina Pereira Nunes
AU  - Pinto ACPN
AUID- ORCID: 0000-0002-1505-877X
AD  - Evidence-Based Health Program, Escola Paulista de Medicina (EPM), Universidade 
      Federal de São Paulo (UNIFESP), R. Botucatu, 740 - 3o andar, Vila Clementino, São 
      Paulo, SP, CEP 04023-900, Brazil. anacarolinapnp@hotmail.com.
AD  - Biological and Health Sciences Department, Universidade Federal de Amapa 
      (UNIFAP), Macapá, AP, Brazil. anacarolinapnp@hotmail.com.
FAU - Trevisani, Virginia Fertnandes Moça
AU  - Trevisani VFM
AD  - Evidence-Based Health Program, Escola Paulista de Medicina (EPM), Universidade 
      Federal de São Paulo (UNIFESP), R. Botucatu, 740 - 3o andar, Vila Clementino, São 
      Paulo, SP, CEP 04023-900, Brazil.
AD  - Santo Amaro University, Sao Paulo, SP, Brazil.
LA  - eng
PT  - Journal Article
PT  - Randomized Controlled Trial
DEP - 20211108
PL  - Germany
TA  - Clin Rheumatol
JT  - Clinical rheumatology
JID - 8211469
SB  - IM
MH  - Activities of Daily Living
MH  - Adolescent
MH  - Adult
MH  - Fatigue/complications/therapy
MH  - Female
MH  - Humans
MH  - *Resistance Training
MH  - Severity of Illness Index
MH  - Single-Blind Method
MH  - *Sjogren's Syndrome/drug therapy/therapy
OTO - NOTNLM
OT  - Fatigue
OT  - Resistance training
OT  - Sjogren’s syndrome
EDAT- 2021/11/09 06:00
MHDA- 2022/03/15 06:00
CRDT- 2021/11/08 12:27
PHST- 2021/08/08 00:00 [received]
PHST- 2021/10/27 00:00 [accepted]
PHST- 2021/10/18 00:00 [revised]
PHST- 2021/11/09 06:00 [pubmed]
PHST- 2022/03/15 06:00 [medline]
PHST- 2021/11/08 12:27 [entrez]
AID - 10.1007/s10067-021-05977-0 [pii]
AID - 10.1007/s10067-021-05977-0 [doi]
PST - ppublish
SO  - Clin Rheumatol. 2022 Apr;41(4):1145-1152. doi: 10.1007/s10067-021-05977-0. Epub 
      2021 Nov 8.

PMID- 38844148
OWN - NLM
STAT- MEDLINE
DCOM- 20240920
LR  - 20241012
IS  - 1873-2607 (Electronic)
IS  - 0749-3797 (Linking)
VI  - 67
IP  - 4
DP  - 2024 Oct
TI  - Mechanisms Linking Physical Activity With Mental Health in Children and 
      Adolescents With Neurodevelopmental Disorders: A Systematic Review.
PG  - 592-605
LID - S0749-3797(24)00179-X [pii]
LID - 10.1016/j.amepre.2024.05.022 [doi]
AB  - INTRODUCTION: Physical activity (PA) is a promising way to improve mental health 
      in children and adolescents with neurodevelopmental disorders (NDDs). However, 
      the underlying mechanisms remain unclear. The current review aimed to explore the 
      potential neurobiological, psychosocial, and behavioral mechanisms between PA 
      interventions and mental health in children and adolescents with NDDs. METHODS: 
      Web of Science, PsycINFO, SPORTDiscus, MEDLINE, CINAHL, and ERIC were searched 
      from inception to June 2023. Randomized controlled trials/quasi-experimental 
      designs applying PA interventions and reporting at least one mental health 
      outcome and at least one potential mechanism in children and adolescents with 
      NDDs were included. The best evidence synthesis rating system was adopted to 
      determine the strength and consistency of potential mechanisms and was performed 
      in 2024. RESULTS: In total, 45 studies were included, 29 of which were randomized 
      controlled trials and 16 were quasi-experimental, with a total of 1,751 
      participants. According to the best evidence synthesis rating system, 
      neurobiological (theta activity and P3 amplitude), psychosocial (social skills 
      and social participation), and behavioral (motor skills and sleep) mechanisms 
      were the frequently examined and consistent mechanisms through which PA affected 
      mental health in children and adolescents with NDDs. However, evidence regarding 
      P3 latency, beta activity, and physical self-concept was insufficient. 
      DISCUSSION: Future PA interventions could consider neurobiological (theta 
      activity and P3 amplitude), psychosocial (social skills and social 
      participation), and behavioral (motor skills and sleep) mechanisms. 
      Alternatively, PA can be developed as an adjunctive approach with interventions 
      that specifically focus on these mechanisms to enhance mental health in children 
      and adolescents with NDDs.
CI  - Copyright © 2024 Elsevier Inc. All rights reserved.
FAU - Liu, Chang
AU  - Liu C
AD  - Department of Sports Science and Physical Education, The Chinese University of 
      Hong Kong, Shatin, Hong Kong, China.
FAU - Liang, Xiao
AU  - Liang X
AD  - Department of Rehabilitation Sciences, The Hong Kong Polytechnic University, Hong 
      Kong, China.
FAU - Yang, Yijian
AU  - Yang Y
AD  - Department of Sports Science and Physical Education, The Chinese University of 
      Hong Kong, Shatin, Hong Kong, China.
FAU - Liu, Ran
AU  - Liu R
AD  - The First Hospital of Tsinghua University (Beijing Huaxin Hospital), Beijing, 
      China.
FAU - Arbour-Nicitopoulos, Kelly
AU  - Arbour-Nicitopoulos K
AD  - Faculty of Kinesiology and Physical Education, University of Toronto, Toronto, 
      Canada.
FAU - Sit, Cindy Hui-Ping
AU  - Sit CH
AD  - Department of Sports Science and Physical Education, The Chinese University of 
      Hong Kong, Shatin, Hong Kong, China. Electronic address: sithp@cuhk.edu.hk.
LA  - eng
PT  - Journal Article
PT  - Systematic Review
DEP - 20240604
PL  - Netherlands
TA  - Am J Prev Med
JT  - American journal of preventive medicine
JID - 8704773
SB  - IM
MH  - Adolescent
MH  - Child
MH  - Humans
MH  - *Exercise/psychology/physiology
MH  - *Mental Health
MH  - *Neurodevelopmental Disorders
MH  - Randomized Controlled Trials as Topic
EDAT- 2024/06/07 00:43
MHDA- 2024/09/21 11:45
CRDT- 2024/06/06 20:57
PHST- 2024/01/18 00:00 [received]
PHST- 2024/05/30 00:00 [revised]
PHST- 2024/05/30 00:00 [accepted]
PHST- 2024/09/21 11:45 [medline]
PHST- 2024/06/07 00:43 [pubmed]
PHST- 2024/06/06 20:57 [entrez]
AID - S0749-3797(24)00179-X [pii]
AID - 10.1016/j.amepre.2024.05.022 [doi]
PST - ppublish
SO  - Am J Prev Med. 2024 Oct;67(4):592-605. doi: 10.1016/j.amepre.2024.05.022. Epub 
      2024 Jun 4.

PMID- 39311266
OWN - NLM
STAT- PubMed-not-MEDLINE
LR  - 20240925
IS  - 2411-5142 (Electronic)
IS  - 2411-5142 (Linking)
VI  - 9
IP  - 3
DP  - 2024 Sep 4
TI  - Effects of Swimming Exercise on Early Adolescents' Physical Conditioning and 
      Physical Health: A Systematic Review.
LID - 10.3390/jfmk9030158 [doi]
LID - 158
AB  - BACKGROUND/OBJECTIVES: Swimming is a popular and cost-effective way to prevent 
      sedentary behavior and improve physical conditioning and health during early 
      adolescence. However, information on its impact and benefits on daily life 
      activities is lacking. This systematic review aims to summarize the chronic 
      effects of swimming on physical conditioning and physical health outcomes in 
      early adolescents. METHODS: The PRISMA 2020 guidelines were followed and PubMed, 
      Scopus, Web of Science, and International Symposium of Biomechanics and Medicine 
      in Swimming proceedings databases were searched. Eligibility criteria were 
      defined on the PICOS framework (healthy adolescents in early puberty, swimming 
      programmes or training, passive or active control groups, general effects on 
      physical conditioning or health, longitudinal) and risk of bias was assessed 
      using RoBANS 2. RESULTS: From 2365 records, 20 non-randomized studies met the 
      defined criteria. High heterogeneity in sample size and intervention was 
      observed. While studies related to physical conditioning (n = 5) focused on 
      physiological variables and muscular function, the evidence regarding physical 
      health outcomes (n = 15) explored bone accrual, haemodynamics, body composition, 
      musculoskeletal system, and lung growth. High overall risk of bias (70%) was 
      observed due to strict criteria. CONCLUSIONS: Swimming exercise seems to improve 
      cardiorespiratory fitness, cardiac output, haemodynamics, heart growth, motor 
      performance, and body composition of early adolescents. Despite clear evidence 
      that exists on these chronic effects, research on bone health, postural deficit, 
      motor skills, and sleep quality is still missing.
FAU - Ferreira, Francisco A
AU  - Ferreira FA
AUID- ORCID: 0000-0002-2070-2064
AD  - Centre of Research, Education, Innovation and Intervention in Sport (CIFI2D), 
      Faculty of Sport, University of Porto, 4050-450 Porto, Portugal.
AD  - Porto Biomechanics Laboratory (LABIOMEP), Faculty of Sport, University of Porto, 
      4050-450 Porto, Portugal.
FAU - Santos, Catarina C
AU  - Santos CC
AUID- ORCID: 0000-0003-4592-8091
AD  - Centre of Research, Education, Innovation and Intervention in Sport (CIFI2D), 
      Faculty of Sport, University of Porto, 4050-450 Porto, Portugal.
AD  - Polytechnic Institute of Coimbra, Coimbra Education School, 3030-329 Coimbra, 
      Portugal.
AD  - Department of Sport Sciences, Higher Institute of Educational Sciences of the 
      Douro (ISCE-Douro), 4560-547 Penafiel, Portugal.
FAU - Palmeira, António L
AU  - Palmeira AL
AUID- ORCID: 0000-0001-6508-0599
AD  - Centre of Research, Education, Innovation and Intervention in Sport (CIFI2D), 
      Faculty of Sport, University of Porto, 4050-450 Porto, Portugal.
AD  - Centro de Investigação em Desporto, Educação Física, Exercício e Saúde (CIDEFES), 
      Universidade Lusófona, 1749-024 Lisboa, Portugal.
FAU - Fernandes, Ricardo J
AU  - Fernandes RJ
AUID- ORCID: 0000-0002-5811-0443
AD  - Centre of Research, Education, Innovation and Intervention in Sport (CIFI2D), 
      Faculty of Sport, University of Porto, 4050-450 Porto, Portugal.
AD  - Porto Biomechanics Laboratory (LABIOMEP), Faculty of Sport, University of Porto, 
      4050-450 Porto, Portugal.
FAU - Costa, Mário J
AU  - Costa MJ
AUID- ORCID: 0000-0001-5502-1202
AD  - Centre of Research, Education, Innovation and Intervention in Sport (CIFI2D), 
      Faculty of Sport, University of Porto, 4050-450 Porto, Portugal.
AD  - Porto Biomechanics Laboratory (LABIOMEP), Faculty of Sport, University of Porto, 
      4050-450 Porto, Portugal.
LA  - eng
GR  - UIDP/05913/2020/Portuguese Foundation for Science and Technology/
PT  - Journal Article
PT  - Review
DEP - 20240904
PL  - Switzerland
TA  - J Funct Morphol Kinesiol
JT  - Journal of functional morphology and kinesiology
JID - 101712257
PMC - PMC11417868
OTO - NOTNLM
OT  - longitudinal
OT  - physical fitness
OT  - sports medicine
OT  - swimming
OT  - youth
COIS- The authors declare no conflicts of interest.
EDAT- 2024/09/23 12:47
MHDA- 2024/09/23 12:48
PMCR- 2024/09/04
CRDT- 2024/09/23 07:24
PHST- 2024/07/22 00:00 [received]
PHST- 2024/08/26 00:00 [revised]
PHST- 2024/08/29 00:00 [accepted]
PHST- 2024/09/23 12:48 [medline]
PHST- 2024/09/23 12:47 [pubmed]
PHST- 2024/09/23 07:24 [entrez]
PHST- 2024/09/04 00:00 [pmc-release]
AID - jfmk9030158 [pii]
AID - jfmk-09-00158 [pii]
AID - 10.3390/jfmk9030158 [doi]
PST - epublish
SO  - J Funct Morphol Kinesiol. 2024 Sep 4;9(3):158. doi: 10.3390/jfmk9030158.

PMID- 34861408
OWN - NLM
STAT- MEDLINE
DCOM- 20220331
LR  - 20220401
IS  - 1559-2030 (Electronic)
IS  - 1551-7144 (Linking)
VI  - 112
DP  - 2022 Jan
TI  - HomeStyles-2: Randomized controlled trial protocol for a web-based obesity 
      prevention program for families with children in middle childhood.
PG  - 106644
LID - S1551-7144(21)00380-3 [pii]
LID - 10.1016/j.cct.2021.106644 [doi]
AB  - BACKGROUND: Parents are children's primary role models, are food and physical 
      activity gatekeepers, and create the home structure/lifestyle environment. Thus, 
      parents strongly influence children's weight-related behaviors and have the 
      opportunity to cultivate a "culture of health" within the home. Yet, there is a 
      dearth of evidence-based obesity prevention intervention programs, especially for 
      families with children aged 6-11 years, commonly called middle childhood. 
      METHODS: The aim of the HomeStyles-2 online learning mode RCT is to determine 
      whether this novel, age-appropriate, family intervention enables and motivates 
      parents to shape home environments and weight-related lifestyle practices 
      (i.e.,diet, exercise, sleep) to be more supportive of optimal health and reduced 
      obesity risk in middle childhood youth more than those in the control condition. 
      The RCT will include the experimental group and an attention control group. The 
      participants will be parents with school-age children who are systematically 
      randomly assigned by computer to study condition. The HomeStyles intervention is 
      predicated on the social cognitive theory and a social ecological framework. The 
      RCT will collect sociodemographic characteristics of the participant, child, and 
      partner/spouse; child and parent health status; parent weight-related cognitions; 
      weight-related behaviors of the parent and child; and weight-related 
      characteristics of the home environment. Deliverables Enrollment for this study 
      will begin in 2022. DISCUSSION: This paper describes these aspects of the 
      HomeStyles-2 intervention: rationale; sample eligibility criteria and 
      recruitment; study design; experimental group intervention theoretical and 
      philosophical underpinnings, structure, content, and development process; 
      attention control intervention; survey instrument development and components; 
      outcome measures; and planned analyses. TRIAL REGISTRATION: ClinicalTrials.gov, 
      Protocol #NCT04802291, Registered March 14, 2021.
CI  - Copyright © 2021 The Authors. Published by Elsevier Inc. All rights reserved.
FAU - Byrd-Bredbenner, Carol
AU  - Byrd-Bredbenner C
AD  - Nutritional Sciences Department, Rutgers University, New Brunswick, NJ, United 
      States of America. Electronic address: bredbenner@sebs.rutgers.edu.
FAU - Santiago, Elena
AU  - Santiago E
AD  - Nutritional Sciences Department, Rutgers University, New Brunswick, NJ, United 
      States of America.
FAU - Eck, Kaitlyn M
AU  - Eck KM
AD  - Nutritional Sciences Department, Rutgers University, New Brunswick, NJ, United 
      States of America.
FAU - Delaney, Colleen L
AU  - Delaney CL
AD  - Nutritional Sciences Department, Rutgers University, New Brunswick, NJ, United 
      States of America.
FAU - Quick, Virginia M
AU  - Quick VM
AD  - Nutritional Sciences Department, Rutgers University, New Brunswick, NJ, United 
      States of America.
FAU - Pozzoli, Angelica
AU  - Pozzoli A
AD  - Nutritional Sciences Department, Rutgers University, New Brunswick, NJ, United 
      States of America.
FAU - Worobey, John
AU  - Worobey J
AD  - Nutritional Sciences Department, Rutgers University, New Brunswick, NJ, United 
      States of America.
FAU - Shelnutt, Karla Pagan
AU  - Shelnutt KP
AD  - Department of Family, Youth, and Community Sciences, University of Florida, 
      Gainesville, FL, United States of America.
FAU - Olfert, Melissa D
AU  - Olfert MD
AD  - Department of Animal and Nutritional Sciences, West Virginia University, 
      Morgantown, WV, United States of America.
LA  - eng
SI  - ClinicalTrials.gov/NCT04802291
PT  - Clinical Trial Protocol
PT  - Journal Article
PT  - Research Support, U.S. Gov't, Non-P.H.S.
DEP - 20211201
PL  - United States
TA  - Contemp Clin Trials
JT  - Contemporary clinical trials
JID - 101242342
SB  - IM
MH  - Adolescent
MH  - Child
MH  - Exercise/psychology
MH  - Health Promotion
MH  - Humans
MH  - Internet
MH  - Life Style
MH  - Parents/psychology
MH  - *Pediatric Obesity/prevention & control/psychology
MH  - Randomized Controlled Trials as Topic
OTO - NOTNLM
OT  - Cognitions
OT  - Home environment
OT  - Intervention
OT  - Lifestyles
OT  - Middle childhood
OT  - Parents
OT  - Social cognitive theory
OT  - obesity
EDAT- 2021/12/04 06:00
MHDA- 2022/04/01 06:00
CRDT- 2021/12/03 20:15
PHST- 2021/06/28 00:00 [received]
PHST- 2021/11/22 00:00 [revised]
PHST- 2021/11/27 00:00 [accepted]
PHST- 2021/12/04 06:00 [pubmed]
PHST- 2022/04/01 06:00 [medline]
PHST- 2021/12/03 20:15 [entrez]
AID - S1551-7144(21)00380-3 [pii]
AID - 10.1016/j.cct.2021.106644 [doi]
PST - ppublish
SO  - Contemp Clin Trials. 2022 Jan;112:106644. doi: 10.1016/j.cct.2021.106644. Epub 
      2021 Dec 1.

PMID- 29023998
OWN - NLM
STAT- MEDLINE
DCOM- 20180911
LR  - 20250103
IS  - 1365-2648 (Electronic)
IS  - 0309-2402 (Linking)
VI  - 74
IP  - 3
DP  - 2018 Mar
TI  - Randomized controlled trial on the effectiveness of a multicomponent intervention 
      on migraine: A study protocol.
PG  - 734-742
LID - 10.1111/jan.13478 [doi]
AB  - AIM: To describe a randomized controlled trial protocol that evaluates the 
      effectiveness of a multicomponent intervention in improving the outcomes (quality 
      of life, disability, intensity, frequency and duration) of patients with 
      migraine. BACKGROUND: Migraine affects various facets of Quality of Life and 
      results in moderate to high levels of disability among migraineurs. Migraine pain 
      can be intense and unremitting that can interfere with the daily routine and 
      reduce the ability to think and function normally. Many people can lower their 
      risk of a migraine by simply avoiding stress, getting enough sleep, eating 
      regularly and by avoiding triggers. Hence, the present study aims at evaluating 
      the effectiveness of a multicomponent intervention in managing migraine 
      headaches. The multicomponent intervention includes behavioural lifestyle 
      modification program and sessions of pranayama (a form of yogic breathing 
      exercise). DESIGN: The study is a prospective, randomized, controlled, 
      single-blinded trial with parallel arms. METHODS: The study participants are 
      randomized to intervention and control arms. The participants randomized to the 
      intervention arm would receive the specific multicomponent intervention based on 
      the protocol. The participants in the control arm would receive routine care. 
      They are followed up for 24 weeks and the outcomes are assessed. DISCUSSION: 
      Various studies report that non-pharmacological therapies and integrative 
      therapies play a major role in the management of migraine headaches. The findings 
      of the study are expected to open up new horizons in health care arena 
      emphasizing the use of non-pharmacological therapy for less focused areas of 
      primary care health problems such as migraine. TRIAL REGISTRATION: The trial is 
      registered with the Clinical Trials Registry India (CTRI). The CTRI India is one 
      of the primary registries in the WHO registry network (Ctri.nic.in, ). CTRI 
      reference ID: CTRI/2015/10/006282.
CI  - © 2017 John Wiley & Sons Ltd.
FAU - Renjith, Vishnu
AU  - Renjith V
AUID- ORCID: 0000-0002-3718-8399
AD  - Department of Medical Surgical Nursing, Manipal College of Nursing, Manipal 
      University, Manipal, India.
FAU - Pai, Aparna
AU  - Pai A
AD  - Zulekha Hospital, Sharjah, UAE.
FAU - Radhakrishnan, Kurupath
AU  - Radhakrishnan K
AD  - Department of Neurology, Amrita Institute of Medical Sciences and Research 
      Centre, Kerala, India.
FAU - Nayak, Baby S
AU  - Nayak BS
AD  - Department of Child Health Nursing, Manipal College of Nursing, Manipal 
      University, Manipal, India.
FAU - Devi, Elsa Sanatombi
AU  - Devi ES
AD  - Department of Medical Surgical Nursing, Manipal College of Nursing, Manipal 
      University, Manipal, India.
FAU - Ladd, Elissa
AU  - Ladd E
AD  - School of Nursing, MGH Institute of Health Professions, Boston, MA, USA.
FAU - George, Anice
AU  - George A
AD  - Department of Child Health Nursing, Manipal College of Nursing, Manipal 
      University, Manipal, India.
LA  - eng
PT  - Journal Article
PT  - Randomized Controlled Trial
DEP - 20171109
PL  - England
TA  - J Adv Nurs
JT  - Journal of advanced nursing
JID - 7609811
SB  - IM
MH  - Adolescent
MH  - Adult
MH  - Behavior Therapy
MH  - Combined Modality Therapy
MH  - Persons with Disabilities
MH  - Female
MH  - Humans
MH  - Life Style
MH  - Male
MH  - Migraine Disorders/diagnosis/physiopathology/*therapy
MH  - Quality of Life
MH  - Single-Blind Method
MH  - Yoga
MH  - Young Adult
OTO - NOTNLM
OT  - disability
OT  - education
OT  - headache
OT  - migraine
OT  - multicomponent intervention
OT  - nursing
OT  - pranayama
OT  - quality of life
OT  - randomized trial
OT  - study protocol
EDAT- 2017/10/13 06:00
MHDA- 2018/09/12 06:00
CRDT- 2017/10/13 06:00
PHST- 2017/10/02 00:00 [accepted]
PHST- 2017/10/13 06:00 [pubmed]
PHST- 2018/09/12 06:00 [medline]
PHST- 2017/10/13 06:00 [entrez]
AID - 10.1111/jan.13478 [doi]
PST - ppublish
SO  - J Adv Nurs. 2018 Mar;74(3):734-742. doi: 10.1111/jan.13478. Epub 2017 Nov 9.

PMID- 24725785
OWN - NLM
STAT- MEDLINE
DCOM- 20150105
LR  - 20151119
IS  - 1532-9283 (Electronic)
IS  - 1360-8592 (Linking)
VI  - 18
IP  - 2
DP  - 2014 Apr
TI  - The effects of Pilates exercise on sleep quality in postpartum women.
PG  - 190-9
LID - S1360-8592(13)00133-2 [pii]
LID - 10.1016/j.jbmt.2013.09.007 [doi]
AB  - Prolonged poor sleeping quality can decrease women's ability to perform their 
      maternal and family duties after delivery. The aim of this study was to 
      investigate the effects of a Pilates training program on sleep quality in 
      primigravida postpartum women in a randomized clinical trial. Eighty postpartum 
      women were randomly divided into intervention and control groups (n = 40). 
      Home-based 30-min Pilates exercises were started 72 h after the delivery and 
      performed five times per week for consecutive 8 weeks. Sleep quality was assessed 
      by the Pittsburgh Sleep Quality Index (PSQI) prior to the intervention and 4th 
      and 8th weeks afterwards. The intervention group showed a significant improvement 
      in subjective sleep quality, sleep latency, daytime dysfunction and global PSQI 
      score (P < 0.001); however, there was no difference in sleep duration, habitual 
      sleep efficiency and sleep disturbance between the groups. In conclusion, Pilates 
      exercises appeared to improve sleep quality in primigravida postpartum women.
CI  - Copyright © 2013 Elsevier Ltd. All rights reserved.
FAU - Ashrafinia, Farzaneh
AU  - Ashrafinia F
AD  - Department of Midwifery, School of Nursing and Midwifery, Kerman University of 
      Medical Science, Kerman, Iran. Electronic address: ashrafifarzaneh60@yahoo.com.
FAU - Mirmohammadali, Mandana
AU  - Mirmohammadali M
AD  - Department of Reproductive Health, School of Nursing and Midwifery, Tehran 
      University of Medical Sciences, Tehran, Iran.
FAU - Rajabi, Hamid
AU  - Rajabi H
AD  - Department of Sport Physiology, Tarbiat Moallem University, Tehran, Iran.
FAU - Kazemnejad, Anooshirvan
AU  - Kazemnejad A
AD  - Department of Biostatistics, Tarbiat Modares University, Tehran, Iran.
FAU - Sadeghniiathaghighi, Khosro
AU  - Sadeghniiathaghighi K
AD  - Department of Occupational Medicine, Tehran University of Medical Sciences, 
      Tehran, Iran.
FAU - Amelvalizadeh, Mehrnoosh
AU  - Amelvalizadeh M
AD  - Department of Reproductive Health, School of Nursing and Midwifery, Tehran 
      University of Medical Sciences, Tehran, Iran.
FAU - Chen, Hui
AU  - Chen H
AD  - School of Medical and Molecular Biosciences, Faculty of Science, Centre for 
      Health Technology, University of Technology, Sydney, NSW, Australia.
LA  - eng
PT  - Journal Article
PT  - Multicenter Study
PT  - Randomized Controlled Trial
PT  - Research Support, Non-U.S. Gov't
DEP - 20130925
PL  - United States
TA  - J Bodyw Mov Ther
JT  - Journal of bodywork and movement therapies
JID - 9700068
SB  - IM
MH  - Adolescent
MH  - Adult
MH  - Exercise Movement Techniques/*methods
MH  - Female
MH  - Health Behavior
MH  - Humans
MH  - *Postpartum Period
MH  - Quality of Life
MH  - *Sleep
MH  - Sleep Wake Disorders/*rehabilitation
MH  - Socioeconomic Factors
MH  - Young Adult
OTO - NOTNLM
OT  - Pilates
OT  - Postpartum period
OT  - Primigravid
OT  - Sleep quality
EDAT- 2014/04/15 06:00
MHDA- 2015/01/06 06:00
CRDT- 2014/04/15 06:00
PHST- 2013/06/01 00:00 [received]
PHST- 2013/09/04 00:00 [revised]
PHST- 2013/09/11 00:00 [accepted]
PHST- 2014/04/15 06:00 [entrez]
PHST- 2014/04/15 06:00 [pubmed]
PHST- 2015/01/06 06:00 [medline]
AID - S1360-8592(13)00133-2 [pii]
AID - 10.1016/j.jbmt.2013.09.007 [doi]
PST - ppublish
SO  - J Bodyw Mov Ther. 2014 Apr;18(2):190-9. doi: 10.1016/j.jbmt.2013.09.007. Epub 
      2013 Sep 25.

PMID- 36619475
OWN - NLM
STAT- PubMed-not-MEDLINE
LR  - 20250130
IS  - 2363-8346 (Print)
IS  - 2363-8354 (Electronic)
VI  - 7
IP  - 4
DP  - 2022 Dec
TI  - Mind-Body Integrative Health (MBIH) Interventions for Sleep among Adolescents: A 
      Scoping Review of Implementation, Participation and Outcomes.
PG  - 565-589
LID - 10.1007/s40894-021-00176-z [doi]
AB  - Adolescents get insufficient sleep, adversely affecting health. Mind-body 
      integrative health interventions for adolescents have been shown to reduce 
      stress, a barrier to good sleep. This scoping review aimed to synthesize 
      mind-body integrative health interventions for adolescents, how interventions 
      were implemented, who was reached. A systematic search of four online databases 
      was conducted. Randomized, quasi-experimental, and single-group designs with 
      participants ages 10-24 years were included. Twelve studies covering 10 
      interventions using mindfulness, qigong, aromatherapy, or yoga were identified. 
      Participants were predominantly female; only one study reported participants' 
      race or ethnicity (81% non-Hispanic white). Most (n=6) interventions were 
      delivered in groups, and half reported significant improvements in subjective 
      sleep quality. Mindfulness-based stress reduction and mindfulness-based cognitive 
      therapy were the most commonly used modalities, with reported impact on sleep 
      outcomes measured objectively. The two interventions that found statistically 
      significant, moderate improvements in objectively-measured sleep onset latency 
      and sleep efficiency were of higher intensity and used mindfulness. Four 
      interventions were self-directed; participants in these struggled with adherence; 
      significant impacts on sleep were not found. While findings were mixed, stemming 
      in part from the quality of the underlying studies, this review identified 
      several promising features of interventions, including using mindfulness, 
      ensuring sufficient intervention dose, and targeting interventions towards 
      adolescents with poor sleep at baseline (rather than a general population of 
      adolescents). The findings suggests that sleep interventions for adolescents may 
      improve psychological well-being as an intermediate effect, as sleep improvements 
      were observed mostly among participants with poor sleep quality or anxiety 
      symptoms at baseline. This review identified several gaps in the literature. 
      Despite documented racial and ethnic disparities in sleep quality among 
      adolescents, published evidence of mind-body integrative health-based sleep 
      interventions among Black and Latinx adolescents is lacking. None of the studies 
      in this review assessed developmental stage or age differences, despite 
      documented differences in sleep across age groups of adolescents. These two gaps 
      in the evidence should be addressed in future intervention research.
FAU - Garbers, Samantha
AU  - Garbers S
AUID- ORCID: 0000-0002-5936-6811
AD  - Columbia University Mailman School of Public Health, Heilbrunn Department of 
      Population & Family Health, New York, NY.
FAU - Umar, Nawal Q
AU  - Umar NQ
AD  - Columbia University Mailman School of Public Health, New York, NY.
FAU - Hand, Rachel E
AU  - Hand RE
AD  - Columbia University Mailman School of Public Health, New York, NY.
FAU - Usseglio, John
AU  - Usseglio J
AD  - Augustus C. Long Health Sciences Library, Columbia University Irving Medical 
      Center, New York, NY.
FAU - Gold, Melanie A
AU  - Gold MA
AD  - Columbia University Mailman School of Public Health, Heilbrunn Department of 
      Population & Family Health, New York, NY.
AD  - Columbia University Irving Medical Center, Department of Pediatrics, Division of 
      Child and Adolescent Health, New York, NY.
AD  - New York-Presbyterian, School-Based Health Centers, New York, NY.
FAU - Bruzzese, Jean-Marie
AU  - Bruzzese JM
AD  - Columbia University School of Nursing, New York, NY.
LA  - eng
GR  - R21 MD013991/MD/NIMHD NIH HHS/United States
PT  - Journal Article
PT  - Scoping Review
DEP - 20211113
PL  - Switzerland
TA  - Adolesc Res Rev
JT  - Adolescent research review
JID - 101689626
PMC - PMC9815202
MID - NIHMS1759667
OTO - NOTNLM
OT  - Sleep
OT  - adolescence
OT  - interventions
OT  - mind-body integrative health
OT  - mindfulness
COIS- Conflict of Interest Statement The authors report no conflicts of interest.
EDAT- 2023/01/10 06:00
MHDA- 2023/01/10 06:01
PMCR- 2023/12/01
CRDT- 2023/01/09 03:52
PHST- 2023/01/09 03:52 [entrez]
PHST- 2023/01/10 06:00 [pubmed]
PHST- 2023/01/10 06:01 [medline]
PHST- 2023/12/01 00:00 [pmc-release]
AID - 10.1007/s40894-021-00176-z [doi]
PST - ppublish
SO  - Adolesc Res Rev. 2022 Dec;7(4):565-589. doi: 10.1007/s40894-021-00176-z. Epub 
      2021 Nov 13.

PMID- 23171815
OWN - NLM
STAT- MEDLINE
DCOM- 20130918
LR  - 20221207
IS  - 1469-8978 (Electronic)
IS  - 0033-2917 (Linking)
VI  - 43
IP  - 4
DP  - 2013 Apr
TI  - Does exercise improve self-reported sleep quality in non-remitted major 
      depressive disorder?
PG  - 699-709
LID - 10.1017/S0033291712001675 [doi]
AB  - BACKGROUND: Sleep disturbances are persistent residual symptoms following 
      remission of major depressive disorder (MDD) and are associated with an increased 
      risk of MDD recurrence. The purpose of the current study was to examine the 
      effect of exercise augmentation on self-reported sleep quality in participants 
      with non-remitted MDD. Method Participants were randomized to receive selective 
      serotonin reuptake inhibitor (SSRI) augmentation with one of two doses of 
      exercise: 16 kilocalories per kilogram of body weight per week (KKW) or 4 KKW for 
      12 weeks. Depressive symptoms were assessed using the clinician-rated Inventory 
      of Depressive Symptomatology (IDS-C). The four sleep-related items on the IDS-C 
      (Sleep Onset Insomnia, Mid-Nocturnal Insomnia, Early Morning Insomnia, and 
      Hypersomnia) were used to assess self-reported sleep quality. RESULTS: 
      Significant decreases in total insomnia (p < 0.0001) were observed, along with 
      decreases in sleep onset, mid-nocturnal and early-morning insomnia (p's <0.002). 
      Hypersomnia did not change significantly (p = 0.38). Changes in total, 
      mid-nocturnal and early-morning insomnia were independent of changes in 
      depressive symptoms. Higher baseline hypersomnia predicted a greater decrease in 
      depression severity following exercise treatment (p = 0.0057). No significant 
      moderating effect of any baseline sleep on change in depression severity was 
      observed. There were no significant differences between exercise treatment groups 
      on total insomnia or any individual sleep item. CONCLUSIONS: Exercise 
      augmentation resulted in improvements in self-reported sleep quality in patients 
      with non-remitted MDD. Given the prevalence of insomnia as a residual symptom 
      following MDD treatment and the associated risk of MDD recurrence, exercise 
      augmentation may have an important role in the treatment of MDD.
FAU - Rethorst, C D
AU  - Rethorst CD
AD  - University of Texas Southwestern Medical Center, Dallas, TX 75390-9119, USA. 
      chad.rethorst@utsouthwestern.edu
FAU - Sunderajan, P
AU  - Sunderajan P
FAU - Greer, T L
AU  - Greer TL
FAU - Grannemann, B D
AU  - Grannemann BD
FAU - Nakonezny, P A
AU  - Nakonezny PA
FAU - Carmody, T J
AU  - Carmody TJ
FAU - Trivedi, M H
AU  - Trivedi MH
LA  - eng
SI  - ClinicalTrials.gov/NCT00076258
GR  - 1-R01-MH067692-01/MH/NIMH NIH HHS/United States
PT  - Journal Article
PT  - Randomized Controlled Trial
PT  - Research Support, N.I.H., Extramural
PT  - Research Support, Non-U.S. Gov't
DEP - 20120829
PL  - England
TA  - Psychol Med
JT  - Psychological medicine
JID - 1254142
RN  - 0 (Serotonin Uptake Inhibitors)
SB  - IM
MH  - Adolescent
MH  - Adult
MH  - Aged
MH  - Combined Modality Therapy/methods
MH  - Depressive Disorder, Major/complications/psychology/*therapy
MH  - *Exercise Therapy
MH  - Female
MH  - Humans
MH  - Linear Models
MH  - Male
MH  - Middle Aged
MH  - Outcome Assessment, Health Care/*statistics & numerical data
MH  - Psychiatric Status Rating Scales
MH  - Secondary Prevention
MH  - Self Report
MH  - Selective Serotonin Reuptake Inhibitors/therapeutic use
MH  - Severity of Illness Index
MH  - Sleep Initiation and Maintenance Disorders/complications/*prevention & control
MH  - Time Factors
MH  - Young Adult
EDAT- 2012/11/23 06:00
MHDA- 2013/09/21 06:00
CRDT- 2012/11/23 06:00
PHST- 2012/11/23 06:00 [entrez]
PHST- 2012/11/23 06:00 [pubmed]
PHST- 2013/09/21 06:00 [medline]
AID - S0033291712001675 [pii]
AID - 10.1017/S0033291712001675 [doi]
PST - ppublish
SO  - Psychol Med. 2013 Apr;43(4):699-709. doi: 10.1017/S0033291712001675. Epub 2012 
      Aug 29.

PMID- 36380398
OWN - NLM
STAT- MEDLINE
DCOM- 20230428
LR  - 20230613
IS  - 1744-6171 (Electronic)
IS  - 1073-6077 (Linking)
VI  - 36
IP  - 2
DP  - 2023 May
TI  - The association between nonpharmacological interventions and quality of life in 
      children with attention deficit hyperactivity disorder: A systematic review.
PG  - 114-123
LID - 10.1111/jcap.12402 [doi]
AB  - BACKGROUND: Attention deficit hyperactivity disorder is a common psychiatric 
      disorder with a worldwide prevalence of about five percent among children and 
      adolescents. This disorder affects most aspects of their lives e.g., academic 
      performance and social relations, and their overall quality of life is reduced 
      compared to healthy peers. The majority of children with ADHD are treated with 
      medication that potentially has an insufficient effect and/or frequently 
      occurring side effects. OBJECTIVES: To enable nurses and other health care 
      professionals to guide children with ADHD and their families in their choices of 
      treatment, based on the best available literature on the association between 
      nonpharmacological interventions and quality of life. DATA SOURCES: A literature 
      search was performed in the databases CENTRAL, Embase, PubMed, CINAHL, and 
      PsycINFO. Seven randomized controlled trials were included in this systematic 
      review. They examined the use of polyunsaturated fatty acids, physical activity, 
      psychoeducation, cognitive therapy, cognitive training, hippotherapy, and 
      behavioral therapy. CONCLUSIONS: The study of behavioral therapy in the form of a 
      sleep intervention detected an improvement in quality of life which was 
      statistically significant compared to the control group. IMPLICATIONS FOR 
      PRACTICE: Children with ADHD and a sleep disorder may gain improvement in their 
      quality of life from a sleep intervention.
CI  - © 2022 The Authors. Journal of Child and Adolescent Psychiatric Nursing published 
      by Wiley Periodicals LLC.
FAU - Jensen, Marie-Louise
AU  - Jensen ML
AD  - Institute of Public Health, Nursing Science, Aarhus University, Emdrup, Denmark.
FAU - Vamosi, Marianne
AU  - Vamosi M
AD  - Institute of Public Health, Nursing Science, Aarhus University, Emdrup, Denmark.
LA  - eng
PT  - Journal Article
PT  - Systematic Review
DEP - 20221115
PL  - England
TA  - J Child Adolesc Psychiatr Nurs
JT  - Journal of child and adolescent psychiatric nursing : official publication of the 
      Association of Child and Adolescent Psychiatric Nurses, Inc
JID - 9431738
MH  - Adolescent
MH  - Child
MH  - Humans
MH  - *Attention Deficit Disorder with Hyperactivity/drug therapy
MH  - Quality of Life
MH  - *Cognitive Behavioral Therapy
OTO - NOTNLM
OT  - attention deficit hyperactivity disorder
OT  - nonpharmacological interventions
OT  - quality of life
EDAT- 2022/11/17 06:00
MHDA- 2023/04/28 06:41
CRDT- 2022/11/16 00:04
PHST- 2022/10/03 00:00 [revised]
PHST- 2022/05/04 00:00 [received]
PHST- 2022/10/30 00:00 [accepted]
PHST- 2023/04/28 06:41 [medline]
PHST- 2022/11/17 06:00 [pubmed]
PHST- 2022/11/16 00:04 [entrez]
AID - 10.1111/jcap.12402 [doi]
PST - ppublish
SO  - J Child Adolesc Psychiatr Nurs. 2023 May;36(2):114-123. doi: 10.1111/jcap.12402. 
      Epub 2022 Nov 15.

PMID- 38166797
OWN - NLM
STAT- MEDLINE
DCOM- 20240105
LR  - 20240117
IS  - 1471-2458 (Electronic)
IS  - 1471-2458 (Linking)
VI  - 24
IP  - 1
DP  - 2024 Jan 2
TI  - A mobile healthy lifestyle intervention to promote mental health in adolescence: 
      a mixed-methods evaluation.
PG  - 44
LID - 10.1186/s12889-023-17260-9 [doi]
LID - 44
AB  - BACKGROUND: A healthy lifestyle may improve mental health. It is yet not known 
      whether and how a mobile intervention can be of help in achieving this in 
      adolescents. This study investigated the effectiveness and perceived underlying 
      mechanisms of the mobile health (mHealth) intervention #LIFEGOALS to promote 
      healthy lifestyles and mental health. #LIFEGOALS is an evidence-based app with 
      activity tracker, including self-regulation techniques, gamification elements, a 
      support chatbot, and health narrative videos. METHODS: A quasi-randomized 
      controlled trial (N = 279) with 12-week intervention period and process 
      evaluation interviews (n = 13) took place during the COVID-19 pandemic. 
      Adolescents (12-15y) from the general population were allocated at school-level 
      to the intervention (n = 184) or to a no-intervention group (n = 95). 
      Health-related quality of life (HRQoL), psychological well-being, mood, 
      self-perception, peer support, resilience, depressed feelings, sleep quality and 
      breakfast frequency were assessed via a web-based survey; physical activity, 
      sedentary time, and sleep routine via Axivity accelerometers. Multilevel 
      generalized linear models were fitted to investigate intervention effects and 
      moderation by pandemic-related measures. Interviews were coded using thematic 
      analysis. RESULTS: Non-usage attrition was high: 18% of the participants in the 
      intervention group never used the app. An additional 30% stopped usage by the 
      second week. Beneficial intervention effects were found for physical activity 
      (χ(2)(1) = 4.36, P = .04), sedentary behavior (χ(2)(1) = 6.44, P = .01), sleep 
      quality (χ(2)(1) = 6.11, P = .01), and mood (χ(2)(1) = 2.30, P = .02). However, 
      effects on activity-related behavior were only present for adolescents having 
      normal sports access, and effects on mood only for adolescents with full 
      in-school education. HRQoL (χ(2)(2) = 14.72, P < .001), mood (χ(2)(1) = 6.03, 
      P = .01), and peer support (χ(2)(1) = 13.69, P < .001) worsened in adolescents 
      with pandemic-induced remote-education. Interviewees reported that the reward 
      system, self-regulation guidance, and increased health awareness had contributed 
      to their behavior change. They also pointed to the importance of social factors, 
      quality of technology and autonomy for mHealth effectiveness. CONCLUSIONS: 
      #LIFEGOALS showed mixed results on health behaviors and mental health. The 
      findings highlight the role of contextual factors for mHealth promotion in 
      adolescence, and provide suggestions to optimize support by a chatbot and 
      narrative episodes. TRIAL REGISTRATION: ClinicalTrials.gov [NCT04719858], 
      registered on 22/01/2021.
CI  - © 2023. The Author(s).
FAU - Peuters, Carmen
AU  - Peuters C
AD  - Department of Experimental-Clinical and Health Psychology, Ghent University, 
      Henri Dunantlaan 2, 9000, Ghent, Belgium.
AD  - Department of Movement and Sports Sciences, Ghent University, Ghent, Belgium.
FAU - Maenhout, Laura
AU  - Maenhout L
AD  - Department of Experimental-Clinical and Health Psychology, Ghent University, 
      Henri Dunantlaan 2, 9000, Ghent, Belgium.
AD  - Department of Movement and Sports Sciences, Ghent University, Ghent, Belgium.
FAU - Cardon, Greet
AU  - Cardon G
AD  - Department of Movement and Sports Sciences, Ghent University, Ghent, Belgium.
FAU - De Paepe, Annick
AU  - De Paepe A
AD  - Department of Experimental-Clinical and Health Psychology, Ghent University, 
      Henri Dunantlaan 2, 9000, Ghent, Belgium.
FAU - DeSmet, Ann
AU  - DeSmet A
AD  - Faculty of Psychology, Educational Sciences and Speech Therapy, Université Libre 
      de Bruxelles, Bruxelles, Belgium.
AD  - Department of Communication Studies, University of Antwerp, Antwerp, Belgium.
FAU - Lauwerier, Emelien
AU  - Lauwerier E
AD  - Department of Experimental-Clinical and Health Psychology, Ghent University, 
      Henri Dunantlaan 2, 9000, Ghent, Belgium.
AD  - Department of Public Health and Primary Care, Ghent University, Ghent, Belgium.
FAU - Leta, Kenji
AU  - Leta K
AD  - Department of Public Health and Primary Care, Ghent University, Ghent, Belgium.
FAU - Crombez, Geert
AU  - Crombez G
AD  - Department of Experimental-Clinical and Health Psychology, Ghent University, 
      Henri Dunantlaan 2, 9000, Ghent, Belgium. Geert.Crombez@UGent.be.
LA  - eng
SI  - ClinicalTrials.gov/NCT04719858
GR  - G043319N/Fonds Wetenschappelijk Onderzoek/
GR  - G043319N/Fonds Wetenschappelijk Onderzoek/
GR  - G043319N/Fonds Wetenschappelijk Onderzoek/
GR  - G043319N/Fonds Wetenschappelijk Onderzoek/
GR  - G043319N/Fonds Wetenschappelijk Onderzoek/
GR  - G043319N/Fonds Wetenschappelijk Onderzoek/
GR  - Grant for the development and evaluation of the method MOV-E-STAR/Vlaamse 
      Overheid/
GR  - Grant for the development and evaluation of the method MOV-E-STAR/Vlaamse 
      Overheid/
GR  - Grant for the development and evaluation of the method MOV-E-STAR/Vlaamse 
      Overheid/
GR  - Grant for the development and evaluation of the method MOV-E-STAR/Vlaamse 
      Overheid/
PT  - Journal Article
PT  - Randomized Controlled Trial
PT  - Research Support, Non-U.S. Gov't
DEP - 20240102
PL  - England
TA  - BMC Public Health
JT  - BMC public health
JID - 100968562
SB  - IM
MH  - Humans
MH  - Adolescent
MH  - *Quality of Life
MH  - Mental Health
MH  - Pandemics/prevention & control
MH  - Healthy Lifestyle
MH  - *Mobile Applications
PMC - PMC10763383
OTO - NOTNLM
OT  - Adolescents
OT  - Conversational agents
OT  - Digital behavior change interventions
OT  - Healthy lifestyles
OT  - Mental health promotion
OT  - Mobile health applications
OT  - Narrative persuasion
OT  - Participatory development
OT  - Self-regulation techniques
OT  - Universal prevention
COIS- The authors declare no competing interests.
EDAT- 2024/01/04 01:18
MHDA- 2024/01/05 06:43
PMCR- 2024/01/02
CRDT- 2024/01/03 09:15
PHST- 2023/03/31 00:00 [received]
PHST- 2023/11/18 00:00 [accepted]
PHST- 2024/01/05 06:43 [medline]
PHST- 2024/01/04 01:18 [pubmed]
PHST- 2024/01/03 09:15 [entrez]
PHST- 2024/01/02 00:00 [pmc-release]
AID - 10.1186/s12889-023-17260-9 [pii]
AID - 17260 [pii]
AID - 10.1186/s12889-023-17260-9 [doi]
PST - epublish
SO  - BMC Public Health. 2024 Jan 2;24(1):44. doi: 10.1186/s12889-023-17260-9.

PMID- 31911659
OWN - NLM
STAT- MEDLINE
DCOM- 20210802
LR  - 20210802
IS  - 1476-5497 (Electronic)
IS  - 0307-0565 (Linking)
VI  - 44
IP  - 4
DP  - 2020 Apr
TI  - Are obstructive sleep apnea and sleep improved in response to multidisciplinary 
      weight loss interventions in youth with obesity? A systematic review and 
      meta-analysis.
PG  - 753-770
LID - 10.1038/s41366-019-0497-7 [doi]
AB  - BACKGROUND: Pediatric obesity is closely associated with obstructive sleep apnea 
      (OSA) and short sleep duration. While multidisciplinary weight loss interventions 
      are recommended for pediatric obesity management, the evidence for their effects 
      on OSA severity and overall sleep in youth have not been systematically examined. 
      OBJECTIVES: To conduct a systematic review and meta-analysis investigating the 
      effects of multidisciplinary weight loss interventions on OSA severity and 
      prevalence, and on overall sleep health in youth with obesity. METHODS: A 
      systematic search of interventional studies (participants age range: 10-19 yrs) 
      was performed using PubMed, CENTRAL and Embase, from inception to May 2019. The 
      quality of the evidence was assessed using the Cochrane risk of bias tool. 
      RESULTS: Ten studies were included by the end of the screening process. Ninety 
      percent of the included studies reported a decrease in OSA prevalence 
      post-intervention, and OSA was normalized for 46.2-79.7% of the youth. The 
      meta-analysis comprising seven longitudinal studies revealed significant 
      reductions in apnea-hypopnea index (effect size: -0.51, 95%CI -0.94 to -0.08, 
      p = 0.019), and oxygen desaturation index (effect size: -0.28, 95%CI = -0.50 to 
      -0.05, p = 0.016). Seventy-five percent of the studies reported improved sleep 
      duration in youth with OSA. CONCLUSIONS: Evidence suggests that multidisciplinary 
      weight loss interventions result in improvements in OSA severity and sleep 
      duration in youth with obesity. Future randomized controlled trials are warranted 
      to better assess and understand the independent implications of weight loss, fat 
      mass decrease and chronic exercise on OSA and sleep health in this population.
FAU - Roche, Johanna
AU  - Roche J
AUID- ORCID: 0000-0001-8254-501X
AD  - Laboratory of the Metabolic Adaptations to Exercise under Physiological and 
      Pathological Conditions (AME2P), Clermont Auvergne University, Clermont-Ferrand, 
      EA, 3533, France. johanna.roche@wits.ac.za.
AD  - Exercise Performance Health Innovation platform, University of Franche-Comte, 
      Besançon, EA, 3920, France. johanna.roche@wits.ac.za.
AD  - Wits Sleep Laboratory, Brain Function Research Group, School of Physiology, 
      Faculty of Health Sciences, University of the Witwatersrand, Johannesburg, South 
      Africa. johanna.roche@wits.ac.za.
FAU - Isacco, Laurie
AU  - Isacco L
AD  - Exercise Performance Health Innovation platform, University of Franche-Comte, 
      Besançon, EA, 3920, France.
FAU - Masurier, Julie
AU  - Masurier J
AD  - UGECAM Nutrition Obesity Ambulatory Hospital, Clermont-Ferrand, France.
FAU - Pereira, Bruno
AU  - Pereira B
AUID- ORCID: 0000-0003-3778-7161
AD  - Biostatistics Unit (DRCI), Clermont-Ferrand University Hospital, 
      Clermont-Ferrand, France.
FAU - Mougin, Fabienne
AU  - Mougin F
AD  - Exercise Performance Health Innovation platform, University of Franche-Comte, 
      Besançon, EA, 3920, France.
FAU - Chaput, Jean-Philippe
AU  - Chaput JP
AUID- ORCID: 0000-0002-5607-5736
AD  - Healthy Active Living and Obesity Research Group, Children's Hospital of Eastern 
      Ontario Research Institute, Ottawa, ON, Canada.
AD  - Department of Pediatrics, Faculty of Medicine, University of Ottawa, Ottawa, ON, 
      Canada.
FAU - Thivel, David
AU  - Thivel D
AD  - Laboratory of the Metabolic Adaptations to Exercise under Physiological and 
      Pathological Conditions (AME2P), Clermont Auvergne University, Clermont-Ferrand, 
      EA, 3533, France.
AD  - Auvergne Research Center for Human Nutrition (CRNH), Clermont-Ferrand, France.
LA  - eng
PT  - Journal Article
PT  - Meta-Analysis
PT  - Systematic Review
DEP - 20200107
PL  - England
TA  - Int J Obes (Lond)
JT  - International journal of obesity (2005)
JID - 101256108
SB  - IM
CIN - Int J Obes (Lond). 2020 Jul;44(7):1536-1538. doi: 10.1038/s41366-020-0556-0. 
      PMID: 32107461
CIN - Int J Obes (Lond). 2020 Jul;44(7):1539-1540. doi: 10.1038/s41366-020-0594-7. 
      PMID: 32398751
MH  - Adolescent
MH  - Adult
MH  - Child
MH  - Female
MH  - Humans
MH  - Male
MH  - *Pediatric Obesity/complications/physiopathology/therapy
MH  - Randomized Controlled Trials as Topic
MH  - Sleep/physiology
MH  - *Sleep Apnea, Obstructive/complications/physiopathology/therapy
MH  - Weight Loss/*physiology
MH  - *Weight Reduction Programs
MH  - Young Adult
EDAT- 2020/01/09 06:00
MHDA- 2021/08/03 06:00
CRDT- 2020/01/09 06:00
PHST- 2019/06/21 00:00 [received]
PHST- 2019/11/06 00:00 [accepted]
PHST- 2019/10/23 00:00 [revised]
PHST- 2020/01/09 06:00 [pubmed]
PHST- 2021/08/03 06:00 [medline]
PHST- 2020/01/09 06:00 [entrez]
AID - 10.1038/s41366-019-0497-7 [pii]
AID - 10.1038/s41366-019-0497-7 [doi]
PST - ppublish
SO  - Int J Obes (Lond). 2020 Apr;44(4):753-770. doi: 10.1038/s41366-019-0497-7. Epub 
      2020 Jan 7.

PMID- 34580029
OWN - NLM
STAT- MEDLINE
DCOM- 20220301
LR  - 20220323
IS  - 1879-1972 (Electronic)
IS  - 1054-139X (Linking)
VI  - 70
IP  - 2
DP  - 2022 Feb
TI  - The Effect of Interventions That Target Multiple Modifiable Health Behaviors on 
      Symptoms of Anxiety and Depression in Young People: A Meta-Analysis of Randomized 
      Controlled Trials.
PG  - 208-219
LID - S1054-139X(21)00401-8 [pii]
LID - 10.1016/j.jadohealth.2021.08.005 [doi]
AB  - PURPOSE: This meta-analysis aimed to determine the effect of interventions 
      targeting multiple modifiable health behaviors (i.e., physical activity/sedentary 
      behaviors, nutrition/diet, sleep, substance use) on depression and anxiety in 
      young people. METHODS: A search of electronic databases from inception until May 
      2020 was conducted. Randomized controlled trials (RCTs) that explicitly targeted 
      at least two modifiable health behaviors, measured anxiety or depression at 
      baseline and after intervention using a validated instrument, and included 
      participants with an average age between 12 and 25 years were included. The 
      effect of interventions was synthesized using random effects meta-analysis. 
      RESULTS: A total of 14 RCTs reporting on depression and six RCTs reporting on 
      anxiety were included in the quantitative synthesis. Results showed that although 
      interventions targeting multiple modifiable health behaviors did not produce 
      significant reductions in symptoms of depression (g¯ = -.16, 95% confidence 
      interval [CI] = [-.34, .02], 95% prediction interval [PI] = [-.80, .48], very low 
      certainty evidence) or anxiety (g¯ = -.55, 95% CI = [-1.36, .26], 95% PI = 
      [-3.48, 2.83], very low certainty evidence) across all young people, there was a 
      significant difference in the effect of interventions on depression based on 
      intervention type (Q = 8.37, df = 2, p = .012). Specifically, interventions 
      targeting multiple modifiable health behaviors delivered to groups of young 
      people with an elevated risk of depression had a favorable effect (g¯ = -.28, 95% 
      CI = [-.52, -.05], 95% PI = [-1.04, .47]) on symptoms of depression compared with 
      controls. CONCLUSIONS: Although not universally effective, this meta-analysis 
      establishes the potential efficacy of targeted interventions aiming to improve 
      multiple modifiable health behaviors to address depression in young people at 
      elevated risk of depression. More research is needed to understand the effect of 
      such interventions on symptoms of anxiety in young people.
CI  - Copyright © 2021 Society for Adolescent Health and Medicine. Published by 
      Elsevier Inc. All rights reserved.
FAU - Bourke, Matthew
AU  - Bourke M
AD  - Institute for Health and Sport, Victoria University, Footscray, Victoria, 
      Australia. Electronic address: matthew.bourke6@live.vu.edu.au.
FAU - Patten, Rhiannon K
AU  - Patten RK
AD  - Institute for Health and Sport, Victoria University, Footscray, Victoria, 
      Australia.
FAU - Dash, Sarah
AU  - Dash S
AD  - Institute for Health and Sport, Victoria University, Footscray, Victoria, 
      Australia; Deakin University, IMPACT - The Institute for Mental and Physical 
      Health and Clinical Translation, Food & Mood Centre, School of Medicine, Barwon 
      Health, Geelong, Victoria, Australia.
FAU - Pascoe, Michaela
AU  - Pascoe M
AD  - Institute for Health and Sport, Victoria University, Footscray, Victoria, 
      Australia.
FAU - Craike, Melinda
AU  - Craike M
AD  - Institute for Health and Sport, Victoria University, Footscray, Victoria, 
      Australia; Mitchell Institute for Education and Health Policy, Victoria 
      University, Melbourne, Victoria, Australia.
FAU - Firth, Joseph
AU  - Firth J
AD  - Division of Psychology and Mental Health, University of Manchester, Manchester, 
      United Kingdom; NICM Health Research Institute, Western Sydney University, 
      Westmead, New South Wales, Australia.
FAU - Bailey, Alan
AU  - Bailey A
AD  - Centre for Youth Mental Health and Orygen, University of Melbourne, Melbourne, 
      Victoria, Australia.
FAU - Jacka, Felice
AU  - Jacka F
AD  - Deakin University, IMPACT - The Institute for Mental and Physical Health and 
      Clinical Translation, Food & Mood Centre, School of Medicine, Barwon Health, 
      Geelong, Victoria, Australia; Centre for Adolescent Health, Murdoch Children's 
      Research Institute, Parkville, Victoria, Australia; Black Dog Institute, Sydney, 
      New South Wales, Australia; College of Public Health, Medical & Veterinary 
      Sciences, James Cook University, Townsville, Queensland, Australia.
FAU - Parker, Alexandra G
AU  - Parker AG
AD  - Institute for Health and Sport, Victoria University, Footscray, Victoria, 
      Australia; Centre for Youth Mental Health and Orygen, University of Melbourne, 
      Melbourne, Victoria, Australia.
LA  - eng
GR  - MR/T021780/1/MRC_/Medical Research Council/United Kingdom
PT  - Journal Article
PT  - Meta-Analysis
PT  - Research Support, Non-U.S. Gov't
PT  - Review
DEP - 20210924
PL  - United States
TA  - J Adolesc Health
JT  - The Journal of adolescent health : official publication of the Society for 
      Adolescent Medicine
JID - 9102136
SB  - IM
MH  - Adolescent
MH  - Adult
MH  - *Anxiety
MH  - Anxiety Disorders
MH  - Child
MH  - *Depression
MH  - Health Behavior
MH  - Humans
MH  - Randomized Controlled Trials as Topic
MH  - Young Adult
OTO - NOTNLM
OT  - Anxiety
OT  - Common mental disorders
OT  - Depression
OT  - Diet
OT  - Health behaviors
OT  - Meta-analysis
OT  - Nutrition
OT  - Physical activity
OT  - Sleep
OT  - Substance use
EDAT- 2021/09/29 06:00
MHDA- 2022/03/03 06:00
CRDT- 2021/09/28 05:47
PHST- 2021/05/16 00:00 [received]
PHST- 2021/07/20 00:00 [revised]
PHST- 2021/08/04 00:00 [accepted]
PHST- 2021/09/29 06:00 [pubmed]
PHST- 2022/03/03 06:00 [medline]
PHST- 2021/09/28 05:47 [entrez]
AID - S1054-139X(21)00401-8 [pii]
AID - 10.1016/j.jadohealth.2021.08.005 [doi]
PST - ppublish
SO  - J Adolesc Health. 2022 Feb;70(2):208-219. doi: 10.1016/j.jadohealth.2021.08.005. 
      Epub 2021 Sep 24.

PMID- 33845710
OWN - NLM
STAT- MEDLINE
DCOM- 20210803
LR  - 20220531
IS  - 1525-6073 (Electronic)
IS  - 0742-0528 (Linking)
VI  - 38
IP  - 5
DP  - 2021 May
TI  - Melatonin supplementation improves psychomotor and physical performance in 
      collegiate student-athletes following a sleep deprivation night.
PG  - 753-761
LID - 10.1080/07420528.2021.1889578 [doi]
AB  - Several studies report sleep deprivation negatively impacts post-cognitive and 
      physical performance, and other functions. Recent findings indicate ingestion of 
      melatonin prior to exercise enhances tolerance to training and improves 
      competition. We investigated the effects of melatonin supplementation on 
      psychomotor performance and selected physical fitness measures of collegiate 
      student-athletes following 4 h and 24 h of sleep deprivation. The study employed 
      a repeated-measures, double-blind, randomized controlled protocol with posttest 
      control group design with six conditions [3 sleep conditions (without sleep 
      deprivation, 4 h sleep deprivation (4SD) and 24 h sleep deprivation (24SD)) × 2 
      supplementation conditions (melatonin and placebo)]. Ten trained male collegiate 
      student-athletes (mean ± SD; age: 20 ± 2 y) attended the laboratory on six 
      occasions with 72 h between successive visits. Placebo or 6 mg of melatonin were 
      administered orally in capsules 30 min before the tests of: static and dynamic 
      balance, reaction time, and anaerobic power. Also, blood lactate was measured 
      before and 3 min after the anaerobic power exercise. During the placebo session, 
      the results indicated that 4SD and 24SD had negative effect on the measured 
      parameters, with higher impacts of the 24SD condition. Compared to placebo and 
      during both 4SD and 24SD conditions, melatonin had a positive effect on static 
      and dynamic balance, anaerobic power, blood lactic acid, and reaction time (p 
      < .05). However, 6 mg melatonin ingestion had no significant effect on all 
      dependent variables in collegiate student-athletes after the night without a 
      sleep deprivation (p > .05). In conclusion, 6 mg of melatonin may be used by 
      student-athletes to improve balance and psychomotor and physical performances 
      after 4 h or 24 h of sleep deprivation.
FAU - Paryab, Nesa
AU  - Paryab N
AD  - Department of Sport Sciences, Faculty of Social Sciences, Imam Khomeini 
      International University, Qazvin, Iran.
FAU - Taheri, Morteza
AU  - Taheri M
AD  - Department of Sport Sciences, Faculty of Social Sciences, Imam Khomeini 
      International University, Qazvin, Iran.
FAU - H'Mida, Cyrine
AU  - H'Mida C
AD  - High Institute of Sport and Physical Education, University of Sfax, Sfax 3000, 
      Tunisia.
AD  - Research Laboratory: Education, Motricity, Sport Health, EM2S, LR19JS01, High 
      Institute of Sport and Physical Education of Sfax, University of Sfax, Sfax 3000, 
      Tunisia.
FAU - Irandoust, Khadijah
AU  - Irandoust K
AD  - Department of Sport Sciences, Faculty of Social Sciences, Imam Khomeini 
      International University, Qazvin, Iran.
FAU - Mirmoezzi, Masoud
AU  - Mirmoezzi M
AD  - Faculty of Physical Education and Sport Science, Islamic Azad University, Tehran, 
      Iran.
FAU - Trabelsi, Khaled
AU  - Trabelsi K
AD  - High Institute of Sport and Physical Education, University of Sfax, Sfax 3000, 
      Tunisia.
AD  - Research Laboratory: Education, Motricity, Sport Health, EM2S, LR19JS01, High 
      Institute of Sport and Physical Education of Sfax, University of Sfax, Sfax 3000, 
      Tunisia.
FAU - Ammar, Achraf
AU  - Ammar A
AD  - Institute of Sport Sciences, Otto-von-Guericke University, Magdeburg, Germany.
FAU - Chtourou, Hamdi
AU  - Chtourou H
AD  - High Institute of Sport and Physical Education, University of Sfax, Sfax 3000, 
      Tunisia.
AD  - Activité Physique, Sport et Santé, UR18JS01, Observatoire National du Sport, 
      Tunis 1003, Tunisia.
LA  - eng
PT  - Journal Article
PT  - Randomized Controlled Trial
DEP - 20210412
PL  - England
TA  - Chronobiol Int
JT  - Chronobiology international
JID - 8501362
RN  - JL5DK93RCL (Melatonin)
SB  - IM
MH  - Adolescent
MH  - Adult
MH  - Athletes
MH  - Circadian Rhythm
MH  - Dietary Supplements
MH  - Double-Blind Method
MH  - Humans
MH  - Male
MH  - *Melatonin
MH  - Physical Functional Performance
MH  - Psychomotor Performance
MH  - Sleep
MH  - Sleep Deprivation
MH  - Students
MH  - Young Adult
OTO - NOTNLM
OT  - Melatonin
OT  - cognitive
OT  - sleep
OT  - sport
OT  - sport performance
OT  - sport training
EDAT- 2021/04/14 06:00
MHDA- 2021/08/04 06:00
CRDT- 2021/04/13 05:28
PHST- 2021/04/14 06:00 [pubmed]
PHST- 2021/08/04 06:00 [medline]
PHST- 2021/04/13 05:28 [entrez]
AID - 10.1080/07420528.2021.1889578 [doi]
PST - ppublish
SO  - Chronobiol Int. 2021 May;38(5):753-761. doi: 10.1080/07420528.2021.1889578. Epub 
      2021 Apr 12.

PMID- 39968574
OWN - NLM
STAT- Publisher
LR  - 20250219
IS  - 1461-7005 (Electronic)
IS  - 1362-3613 (Linking)
DP  - 2025 Feb 19
TI  - Sleep disturbances in autistic children and adolescents: A systematic review and 
      meta-analysis of randomized controlled trials.
PG  - 13623613251319391
LID - 10.1177/13623613251319391 [doi]
AB  - Sleep disorders are common in people on the autistic spectrum and can affect 
      their development, daily function, and overall well-being. This study examined 
      the effectiveness of non-pharmacological intervention to improve sleep in 
      autistic children and adolescents without intellectual disability. We considered 
      11 studies of non-pharmacological treatments for autistic children and 
      adolescents. The results indicate that these interventions help to improve 
      several sleep parameters, either by increasing, for example, the total time and 
      quality of sleep, or by reducing the time needed for falling asleep. These 
      approaches offer important treatment options especially for those cases where 
      medication is not feasible, allowing physicians and specialists to propose more 
      targeted and safer solutions for managing sleep difficulties in this population.
FAU - Vargas, Cristina
AU  - Vargas C
AD  - University of Valencia, Spain.
FAU - Paoletti, Daniela
AU  - Paoletti D
AD  - LUMSA University, Italy.
FAU - De Stasio, Simona
AU  - De Stasio S
AD  - LUMSA University, Italy.
FAU - Berenguer, Carmen
AU  - Berenguer C
AUID- ORCID: 0000-0001-5731-3962
AD  - University of Valencia, Spain.
LA  - eng
PT  - Journal Article
PT  - Review
DEP - 20250219
PL  - England
TA  - Autism
JT  - Autism : the international journal of research and practice
JID - 9713494
SB  - IM
OTO - NOTNLM
OT  - autism
OT  - behavioral/psychological interventions
OT  - meta-analysis
OT  - physical activity interventions
OT  - sleep problems
OT  - somatosensory interventions
OT  - systematic review
COIS- Declaration of conflicting interestsThe author(s) declared no potential conflicts 
      of interest with respect to the research, authorship, and/or publication of this 
      article.
EDAT- 2025/02/19 06:22
MHDA- 2025/02/19 06:22
CRDT- 2025/02/19 04:42
PHST- 2025/02/19 06:22 [medline]
PHST- 2025/02/19 06:22 [pubmed]
PHST- 2025/02/19 04:42 [entrez]
AID - 10.1177/13623613251319391 [doi]
PST - aheadofprint
SO  - Autism. 2025 Feb 19:13623613251319391. doi: 10.1177/13623613251319391.

PMID- 37480007
OWN - NLM
STAT- MEDLINE
DCOM- 20231023
LR  - 20231024
IS  - 1471-244X (Electronic)
IS  - 1471-244X (Linking)
VI  - 23
IP  - 1
DP  - 2023 Jul 21
TI  - The short and long-term effects of a lifestyle intervention in children with 
      mental illnesses: a randomized controlled trial (Movementss study).
PG  - 529
LID - 10.1186/s12888-023-04884-9 [doi]
LID - 529
AB  - BACKGROUND: A lifestyle including poor diet, physical inactivity, excessive 
      gaming and inadequate sleep hygiene is frequently seen among Dutch children. 
      These lifestyle behaviors can cause long-term health problems later in life. 
      Unhealthy lifestyle and poor physical health are even more prevalent among 
      children with mental illness (MI) such as autism, attention-deficit/hyperactivity 
      disorder, depression, and anxiety. However, research on lifestyle interventions 
      among children with MI is lacking. As a result, there are currently no 
      guidelines, or treatment programs where children with MI and poor lifestyle can 
      receive effective support. To address these issues and to provide insight into 
      the effectiveness of lifestyle interventions in children with MI and their 
      families, the Movementss study was designed. This paper describes the rationale, 
      study design, and methods of an ongoing randomized controlled trial (RCT) 
      comparing the short-term (12 weeks) and long-term (1 year) effects of a lifestyle 
      intervention with care as usual (CAU) in children with MI and an unhealthy 
      lifestyle. METHODS: A total of 80 children (6-12 years) with MI according to 
      DSM-V and an unhealthy lifestyle are randomized to the lifestyle intervention 
      group or CAU at a specialized child and adolescent mental hospital. The primary 
      outcome measure is quality of life measured with the KIDSCREEN. Secondary 
      outcomes include emotional and behavior symptoms, lifestyle parameters regarding 
      diet, physical activity, sleep, and screen time, cognitive assessment 
      (intelligence and executive functions), physical measurements (e.g., BMI), 
      parenting styles, and family functioning, prior beliefs, adherence, satisfaction, 
      and cost-effectiveness. Assessments will take place at the start of the study 
      (T0), after 12 weeks (T1), six months (T2), and 12 months of baseline (T3) to 
      measure long-term effects. DISCUSSION: This RCT will likely contribute to the 
      currently lacking knowledge on lifestyle interventions in children with MI. TRIAL 
      REGISTRATION: trialsearch.who.int/ NL9822. Registered at November 2(nd), 2021.
CI  - © 2023. The Author(s).
FAU - van Tetering, Emilie M A
AU  - van Tetering EMA
AD  - Karakter Child and Adolescent Psychiatry, Nijmegen, The Netherlands. 
      e.vantetering@karakter.com.
AD  - Department of Cognitive Neuroscience, Donders Institute for Brain, Cognition and 
      Behaviour, Radboudumc, Nijmegen, The Netherlands. e.vantetering@karakter.com.
AD  - Department of Psychiatry, Radboud University Medical Centre, Nijmegen, The 
      Netherlands. e.vantetering@karakter.com.
FAU - Muskens, Jet B
AU  - Muskens JB
AD  - Karakter Child and Adolescent Psychiatry, Nijmegen, The Netherlands.
AD  - Department of Cognitive Neuroscience, Donders Institute for Brain, Cognition and 
      Behaviour, Radboudumc, Nijmegen, The Netherlands.
AD  - Department of Psychiatry, Radboud University Medical Centre, Nijmegen, The 
      Netherlands.
FAU - Deenik, Jeroen
AU  - Deenik J
AD  - GGz Centraal, Department of Science, Amersfoort, The Netherlands.
AD  - School for Mental Health and Neuroscience, Maastricht University, Maastricht, The 
      Netherlands.
FAU - Pillen, Sigrid
AU  - Pillen S
AD  - Kinderslaapexpert BV (Pediatric Sleep Expert Ltd), Mook, The Netherlands.
FAU - Cahn, Wiepke
AU  - Cahn W
AD  - Department of Psychiatry, University Medical Centre Utrecht, Utrecht, The 
      Netherlands.
FAU - von Rosenstiel, Inès
AU  - von Rosenstiel I
AD  - Department of Pediatrics, Rijnstate Hospital, Arnhem, The Netherlands.
FAU - Oomen, Mieke
AU  - Oomen M
AD  - GGz Eindhoven, Eindhoven, The Netherlands.
FAU - Rommelse, Nanda N
AU  - Rommelse NN
AD  - Karakter Child and Adolescent Psychiatry, Nijmegen, The Netherlands.
AD  - Department of Cognitive Neuroscience, Donders Institute for Brain, Cognition and 
      Behaviour, Radboudumc, Nijmegen, The Netherlands.
AD  - Department of Psychiatry, Radboud University Medical Centre, Nijmegen, The 
      Netherlands.
FAU - Staal, Wouter G
AU  - Staal WG
AD  - Karakter Child and Adolescent Psychiatry, Nijmegen, The Netherlands.
AD  - Department of Cognitive Neuroscience, Donders Institute for Brain, Cognition and 
      Behaviour, Radboudumc, Nijmegen, The Netherlands.
AD  - Department of Psychiatry, Radboud University Medical Centre, Nijmegen, The 
      Netherlands.
AD  - Leiden Institution for Brain and Cognition, Leiden, The Netherlands.
FAU - Klip, Helen
AU  - Klip H
AD  - Karakter Child and Adolescent Psychiatry, Nijmegen, The Netherlands.
LA  - eng
SI  - NTR/NL9822
PT  - Journal Article
PT  - Randomized Controlled Trial
PT  - Research Support, Non-U.S. Gov't
DEP - 20230721
PL  - England
TA  - BMC Psychiatry
JT  - BMC psychiatry
JID - 100968559
SB  - IM
MH  - Adolescent
MH  - Humans
MH  - Child
MH  - *Life Style
MH  - Diet
MH  - Parenting
MH  - Quality of Life
MH  - *Attention Deficit Disorder with Hyperactivity/psychology
PMC - PMC10362712
OTO - NOTNLM
OT  - Children
OT  - Lifestyle intervention
OT  - Mental illness
OT  - Short and long-term effects
OT  - Treatment
COIS- The authors declare no competing interests.
EDAT- 2023/07/22 10:42
MHDA- 2023/10/23 00:44
PMCR- 2023/07/21
CRDT- 2023/07/21 23:35
PHST- 2023/04/07 00:00 [received]
PHST- 2023/05/17 00:00 [accepted]
PHST- 2023/10/23 00:44 [medline]
PHST- 2023/07/22 10:42 [pubmed]
PHST- 2023/07/21 23:35 [entrez]
PHST- 2023/07/21 00:00 [pmc-release]
AID - 10.1186/s12888-023-04884-9 [pii]
AID - 4884 [pii]
AID - 10.1186/s12888-023-04884-9 [doi]
PST - epublish
SO  - BMC Psychiatry. 2023 Jul 21;23(1):529. doi: 10.1186/s12888-023-04884-9.

PMID- 36252936
OWN - NLM
STAT- MEDLINE
DCOM- 20221206
LR  - 20240617
IS  - 1559-2030 (Electronic)
IS  - 1551-7144 (Print)
IS  - 1551-7144 (Linking)
VI  - 123
DP  - 2022 Dec
TI  - Implementation of active injury management (AIM) in youth with acute concussion: 
      A randomized controlled trial.
PG  - 106965
LID - S1551-7144(22)00291-9 [pii]
LID - 10.1016/j.cct.2022.106965 [doi]
AB  - BACKGROUND: Nearly 2 million youth seek acute medical care following concussion 
      in the U.S. each year. Current standard of care recommends rest for the first 
      48 h after a concussion. However, research suggests that prolonged rest may 
      lengthen recovery time especially for patients with certain risk profiles. 
      Research indicates that physical activity and behavioral management interventions 
      (sleep, stress management) may enhance recovery. To date, there is limited 
      empirical evidence to inform acute (<72 h) concussion recommendations for 
      physical activity and behavioral management in adolescents. OBJECTIVE: To 
      determine the effectiveness of physical activity and behavioral management for 
      acute concussion in adolescents and young adults, and to evaluate the role of 
      patient characteristics on treatment response. METHODS: This multicenter 
      prospective randomized controlled trial will determine which combination of 
      physical activity and behavioral management is most effective for patients 
      11-24 years old who present to the emergency department or concussion clinic 
      within 72 h of injury. Participants are randomized into: 1) rest, 2) physical 
      activity, 3) mobile health application (mHealth) behavioral management, or 4) 
      physical activity and mHealth app conditions. Assessments at enrollment, 
      3-5 days, 14 days, 1 month, and 2 months include: concussion symptoms, balance, 
      vestibular-ocular and cognitive assessments, quality of life, and recovery time. 
      Somatic symptoms and other risk factors are evaluated at enrollment. Compliance 
      with treatment and symptoms are assessed daily using actigraph and daily 
      self-report. The primary study outcome is symptoms at 14 days. CONCLUSION: 
      Prescribed physical activity and behavioral management may improve outcomes in 
      youth following acute concussion.
CI  - Copyright © 2022 Elsevier Inc. All rights reserved.
FAU - Thomas, D G
AU  - Thomas DG
AD  - Medical College of Wisconsin, Department of Pediatrics, United States of America. 
      Electronic address: dthomas@mcw.edu.
FAU - Erpenbach, H
AU  - Erpenbach H
AD  - Medical College of Wisconsin, Department of Pediatrics, United States of America.
FAU - Hickey, R W
AU  - Hickey RW
AD  - University of Pittsburgh, Department of Pediatrics, United States of America.
FAU - Waltzman, D
AU  - Waltzman D
AD  - Centers for Disease Control and Prevention, United States of America.
FAU - Haarbauer-Krupa, J
AU  - Haarbauer-Krupa J
AD  - Centers for Disease Control and Prevention, United States of America.
FAU - Nelson, L D
AU  - Nelson LD
AD  - Medical College of Wisconsin, Department of Neurosurgery, United States of 
      America.
FAU - Patterson, C G
AU  - Patterson CG
AD  - University of Pittsburgh, Department of Physical Therapy, United States of 
      America.
FAU - McCrea, M A
AU  - McCrea MA
AD  - Medical College of Wisconsin, Department of Neurosurgery, United States of 
      America.
FAU - Collins, M W
AU  - Collins MW
AD  - University of Pittsburgh, Department of Orthopedic Surgery, United States of 
      America.
FAU - Kontos, A P
AU  - Kontos AP
AD  - University of Pittsburgh, Department of Orthopedic Surgery, United States of 
      America.
LA  - eng
GR  - U01 CE002944/CE/NCIPC CDC HHS/United States
GR  - U01CE002939/ACL/ACL HHS/United States
PT  - Journal Article
PT  - Multicenter Study
PT  - Randomized Controlled Trial
PT  - Research Support, U.S. Gov't, P.H.S.
DEP - 20221014
PL  - United States
TA  - Contemp Clin Trials
JT  - Contemporary clinical trials
JID - 101242342
SB  - IM
MH  - Young Adult
MH  - Humans
MH  - Adolescent
MH  - Child
MH  - Adult
MH  - *Post-Concussion Syndrome/therapy/diagnosis/etiology
MH  - Prospective Studies
MH  - Quality of Life
MH  - *Brain Concussion/therapy
MH  - Exercise
PMC - PMC10924688
MID - NIHMS1920722
OTO - NOTNLM
OT  - Clinical trial
OT  - Concussion
OT  - Pediatrics
COIS- Declaration of Competing Interest The authors declare that they have no known 
      competing financial interests or personal relationships that could have appeared 
      to influence the work reported in this paper.
EDAT- 2022/10/18 06:00
MHDA- 2022/12/07 06:00
PMCR- 2024/03/10
CRDT- 2022/10/17 19:35
PHST- 2022/06/08 00:00 [received]
PHST- 2022/09/10 00:00 [revised]
PHST- 2022/10/11 00:00 [accepted]
PHST- 2022/10/18 06:00 [pubmed]
PHST- 2022/12/07 06:00 [medline]
PHST- 2022/10/17 19:35 [entrez]
PHST- 2024/03/10 00:00 [pmc-release]
AID - S1551-7144(22)00291-9 [pii]
AID - 10.1016/j.cct.2022.106965 [doi]
PST - ppublish
SO  - Contemp Clin Trials. 2022 Dec;123:106965. doi: 10.1016/j.cct.2022.106965. Epub 
      2022 Oct 14.

PMID- 27173502
OWN - NLM
STAT- MEDLINE
DCOM- 20180821
LR  - 20180821
IS  - 1757-9767 (Electronic)
IS  - 1757-9759 (Linking)
VI  - 24
IP  - 4
DP  - 2017 Dec
TI  - Impact of a physical activity intervention on adolescents' subjective sleep 
      quality: a pilot study.
PG  - 14-22
LID - 10.1177/1757975915626112 [doi]
AB  - BACKGROUND: The aim of this pilot study was to examine the impact of a brief 
      physical activity intervention on adolescents' subjective sleep quality. 
      Cross-sectional studies indicate that physically active adolescents have better 
      subjective sleep quality than those with more sedentary habits. However, less is 
      known about the effectiveness of physical activity interventions in improving 
      adolescents' subjective sleep quality. METHODS: In a three-week physical activity 
      intervention, four Icelandic upper secondary schools were randomized to either an 
      intervention group with pedometers and step diaries or a control group without 
      pedometers and diaries. Out of 84, a total of 53 students, aged 15-16 years, 
      provided complete data or a minimum of two days step data (out of three possible) 
      as well as sleep quality measures at baseline and follow-up. Subjective sleep 
      quality, the primary outcome in this study, was assessed with four individual 
      items: sleep onset latency, nightly awakenings, general sleep quality, and sleep 
      sufficiency. Daily steps were assessed with Yamax CW-701 pedometers. RESULTS: The 
      intervention group ( n = 26) had significantly higher average step-count ( p = 
      0.03, partial η(2) = 0.093) compared to the control group ( n = 27) at follow-up. 
      Subjective sleep quality improved ( p = 0.02, partial η(2) = 0.203) over time in 
      the intervention group but not in the control group. CONCLUSIONS: Brief physical 
      activity interventions based on pedometers and step diaries may be effective in 
      improving adolescents' subjective sleep quality. This has important public health 
      relevance as the intervention can easily be disseminated and incorporated into 
      school curricula.
FAU - Baldursdottir, Birna
AU  - Baldursdottir B
AD  - 1. Department of Psychology, School of Business, Reykjavik University, Iceland.
AD  - 2. Department of Internal Medicine and Clinical Nutrition, Institute of Medicine, 
      Sahlgrenska Academy at University of Gothenburg, Sweden.
FAU - Taehtinen, Richard E
AU  - Taehtinen RE
AD  - 1. Department of Psychology, School of Business, Reykjavik University, Iceland.
AD  - 3. ICSRA (Icelandic Centre for Social Research and Analysis), Reykjavik 
      University, Iceland.
FAU - Sigfusdottir, Inga Dora
AU  - Sigfusdottir ID
AD  - 1. Department of Psychology, School of Business, Reykjavik University, Iceland.
AD  - 3. ICSRA (Icelandic Centre for Social Research and Analysis), Reykjavik 
      University, Iceland.
AD  - 7. Department of Health & Behavior Studies, Teachers College, Columbia 
      University, New York, NY, USA.
FAU - Krettek, Alexandra
AU  - Krettek A
AD  - 2. Department of Internal Medicine and Clinical Nutrition, Institute of Medicine, 
      Sahlgrenska Academy at University of Gothenburg, Sweden.
AD  - 5. Department of Biomedicine and Public Health, School of Health and Education, 
      University of Skövde, Sweden.
AD  - 6. Department of Community Medicine, UiT The Arctic University of Norway, Tromsø, 
      Norway.
FAU - Valdimarsdottir, Heiddis B
AU  - Valdimarsdottir HB
AD  - 1. Department of Psychology, School of Business, Reykjavik University, Iceland.
AD  - 4. Department of Oncological Sciences, Mount Sinai School of Medicine, New York, 
      NY, USA.
LA  - eng
PT  - Journal Article
DEP - 20160512
PL  - England
TA  - Glob Health Promot
JT  - Global health promotion
JID - 101497462
SB  - IM
MH  - Adolescent
MH  - Cross-Sectional Studies
MH  - Exercise/*physiology
MH  - Female
MH  - Health Promotion/*methods
MH  - Humans
MH  - Iceland
MH  - Male
MH  - Monitoring, Physiologic/*instrumentation
MH  - Pilot Projects
MH  - Public Health
MH  - Random Allocation
MH  - Schools
MH  - Sleep/*physiology
MH  - Surveys and Questionnaires
MH  - Walking/*physiology
OTO - NOTNLM
OT  - adolescents & youth
OT  - health promotion
OT  - physical activity
OT  - public health
OT  - school setting
OT  - sleep quality
EDAT- 2016/05/14 06:00
MHDA- 2018/08/22 06:00
CRDT- 2016/05/14 06:00
PHST- 2016/05/14 06:00 [pubmed]
PHST- 2018/08/22 06:00 [medline]
PHST- 2016/05/14 06:00 [entrez]
AID - 1757975915626112 [pii]
AID - 10.1177/1757975915626112 [doi]
PST - ppublish
SO  - Glob Health Promot. 2017 Dec;24(4):14-22. doi: 10.1177/1757975915626112. Epub 
      2016 May 12.

PMID- 20798653
OWN - NLM
STAT- MEDLINE
DCOM- 20110729
LR  - 20110317
IS  - 1530-0315 (Electronic)
IS  - 0195-9131 (Linking)
VI  - 43
IP  - 4
DP  - 2011 Apr
TI  - Respiratory muscles, exercise performance, and health in overweight and obese 
      subjects.
PG  - 714-27
LID - 10.1249/MSS.0b013e3181f81ca2 [doi]
AB  - PURPOSE: Overweight and obese subjects often perceive increased breathlessness 
      during minor exertion and therefore avoid exercise. Respiratory muscle endurance 
      training (RMET) can reduce the perception of breathlessness. We hypothesized that 
      RMET 1 month before and during a 6-month (3 months supervised + 3 months 
      unsupervised) exercise and nutrition counseling program (EN) would improve the 
      benefits of EN. METHODS: Twenty-six overweight and obese subjects with 
      significant perception of breathlessness during exercise (age = 33 ± 9 yr, body 
      mass index (BMI) = 31.3 ± 4.9 kg·m(-2)) were randomized to RMET+EN (R+EN) or EN 
      alone. R+EN performed 30 min of normocapnic hyperpnea 5 wk(-1) before and 2 
      wk(-1) during EN. EN consisted of two strength and three endurance training 
      sessions per week, as well as prescribed nutritional composition and a 2.1-kJ 
      (500-kcal) energy deficit per day. Both groups had an equal number of laboratory 
      visits during the 7 months. Before and after 4 and 7 months, subjects performed a 
      12-min time trial (TT; 6 + 6 min, 2-min pause) and an incremental cycling test 
      (ICT) to exhaustion, and blood lipids were assessed. RESULTS: Weight loss was 
      significant and similar in both groups (-4.2 vs -3.7 kg; both P < 0.05). During 
      the first 4 months, distance covered in 12 min improved more (P < 0.05) with R+EN 
      (1678 vs 1824 m; P < 0.001) than with EN alone (1638 vs 1698 m; P < 0.05), 
      whereas after R+EN, breathlessness during the ICT was reduced. Blood lipids of 
      the pooled group improved in those subjects with pathologic values before the 
      study. Despite reduced training compliance during the unsupervised period, 
      subjects of both groups maintained the benefits attained during the supervised 
      period. CONCLUSIONS: R+EN improved TT performance more than EN alone, despite 
      similar weight loss, possibly owing to the reduced perception of breathlessness.
FAU - Frank, Irene
AU  - Frank I
AD  - Exercise Physiology, Institute of Human Movement Sciences, ETH Zurich, and 
      Institute of Physiology and Zurich Center for Integrative Human Physiology, 
      University of Zurich, Zurich, Switzerland.
FAU - Briggs, Ruth
AU  - Briggs R
FAU - Spengler, Christina M
AU  - Spengler CM
LA  - eng
PT  - Journal Article
PT  - Randomized Controlled Trial
PT  - Research Support, Non-U.S. Gov't
PL  - United States
TA  - Med Sci Sports Exerc
JT  - Medicine and science in sports and exercise
JID - 8005433
SB  - IM
MH  - Adolescent
MH  - Adult
MH  - Athletic Performance/*physiology
MH  - Dyspnea
MH  - Exercise Test/methods
MH  - Female
MH  - *Health Status
MH  - Humans
MH  - Male
MH  - Middle Aged
MH  - *Obesity
MH  - *Overweight
MH  - Quality of Life
MH  - Respiratory Muscles/*physiology
MH  - Sleep
MH  - Young Adult
EDAT- 2010/08/28 06:00
MHDA- 2011/07/30 06:00
CRDT- 2010/08/28 06:00
PHST- 2010/08/28 06:00 [entrez]
PHST- 2010/08/28 06:00 [pubmed]
PHST- 2011/07/30 06:00 [medline]
AID - 10.1249/MSS.0b013e3181f81ca2 [doi]
PST - ppublish
SO  - Med Sci Sports Exerc. 2011 Apr;43(4):714-27. doi: 10.1249/MSS.0b013e3181f81ca2.

PMID- 37508750
OWN - NLM
STAT- PubMed-not-MEDLINE
LR  - 20230731
IS  - 2227-9067 (Print)
IS  - 2227-9067 (Electronic)
IS  - 2227-9067 (Linking)
VI  - 10
IP  - 7
DP  - 2023 Jul 21
TI  - Effects of Adverse Events and 12-Week Group Step Aerobics on Sleep Quality in 
      Chinese Adolescents.
LID - 10.3390/children10071253 [doi]
LID - 1253
AB  - BACKGROUND: In China, sleep disorders have become a public health concern. This 
      study aimed to model the relationship between adverse events and sleep quality, 
      as well as the effect of group step aerobics on sleep quality. METHODS: The 
      modeling was built on surveying 2760 16-19-year-old adolescents. The Pittsburgh 
      Sleep Quality Index (PSQI) was used to evaluate sleep quality, and the Adolescent 
      Self-rating Life Events Checklist (ASLEC) was used to evaluate adverse events. 
      Adolescents with sleep disorders (PSQI ≥ 8) were randomized into the control (n = 
      26) and exercise (n = 26) groups. The exercise group participated in 12-week step 
      aerobics, and the 300 min weekly volume is compliant with the WHO physical 
      activity guidelines. RESULTS: The double Poisson distribution was chosen to fit 
      the data. ASLEC had a nonlinear relationship with the PSQI. Participants in the 
      exercise group slept better (p < 0.05) from the eighth week until the end of the 
      study. A random adolescent, therefore, has a 92.5% probability of experiencing 
      improved sleep quality after 12 weeks of step aerobics. CONCLUSIONS: Intervention 
      should be implemented before adverse events accumulate. An active lifestyle 
      should be a preparedness strategy for increasing the resilience of adolescent 
      mental health in the face of adversity.
FAU - Hu, Yuwei
AU  - Hu Y
AD  - College of Physical Education, Hunan Normal University, Changsha 410081, China.
FAU - Duan, Xiyan
AU  - Duan X
AUID- ORCID: 0000-0002-4872-7554
AD  - College of Physical Education, Hunan Normal University, Changsha 410081, China.
FAU - Zhang, Zhuoran
AU  - Zhang Z
AD  - Hunan Sports Vocational College, Changsha 410081, China.
FAU - Lu, Chunxia
AU  - Lu C
AD  - College of Physical Education, Hunan Normal University, Changsha 410081, China.
FAU - Zhang, Yang
AU  - Zhang Y
AUID- ORCID: 0000-0001-9290-5891
AD  - Independent Person, Windermere, FL 34786, USA.
LA  - eng
PT  - Journal Article
DEP - 20230721
PL  - Switzerland
TA  - Children (Basel)
JT  - Children (Basel, Switzerland)
JID - 101648936
PMC - PMC10377765
OTO - NOTNLM
OT  - GAMLSS
OT  - Pittsburgh Sleep Quality Index
OT  - anxiety
OT  - exercise
OT  - sleep disorders
COIS- The authors declare no conflict of interest.
EDAT- 2023/07/29 11:49
MHDA- 2023/07/29 11:50
PMCR- 2023/07/21
CRDT- 2023/07/29 01:08
PHST- 2023/07/02 00:00 [received]
PHST- 2023/07/17 00:00 [revised]
PHST- 2023/07/19 00:00 [accepted]
PHST- 2023/07/29 11:50 [medline]
PHST- 2023/07/29 11:49 [pubmed]
PHST- 2023/07/29 01:08 [entrez]
PHST- 2023/07/21 00:00 [pmc-release]
AID - children10071253 [pii]
AID - children-10-01253 [pii]
AID - 10.3390/children10071253 [doi]
PST - epublish
SO  - Children (Basel). 2023 Jul 21;10(7):1253. doi: 10.3390/children10071253.

PMID- 37501063
OWN - NLM
STAT- MEDLINE
DCOM- 20230731
LR  - 20230731
IS  - 1471-2458 (Electronic)
IS  - 1471-2458 (Linking)
VI  - 23
IP  - 1
DP  - 2023 Jul 27
TI  - A cluster randomized trial of a comprehensive intervention nesting family and 
      clinic into school centered implementation to reduce myopia and obesity among 
      children and adolescents in Beijing, China: study protocol.
PG  - 1435
LID - 10.1186/s12889-023-16270-x [doi]
LID - 1435
AB  - BACKGROUND: Myopia and obesity in children and adolescents have become serious 
      public health problems that endanger public health, especially in China. 
      Unhealthy lifestyle behaviors are environmental drivers of both myopia and 
      obesity. This protocol describes a study to evaluate the effectiveness of 
      "22510SS", that is 2 h of daytime outdoor activities ('2'); Limit screen time to 
      no more than 2 h per day ('2'); Consume at least 5 servings of fruits and 
      vegetables daily ('5'); Attain 1 h of physical activity daily ('1'); Consume 0 
      sugar-sweetened beverages ('0'); Reasonable sleep duration ('S'); Regular 
      supervision ('S'). A school-based, multifaceted intervention strategy for myopia 
      and obesity prevention, and to assess and explore the implementation of "22510SS" 
      with regards to acceptability, feasibility, adoption, usage and maintenance. 
      METHODS AND ANALYSIS: This study aims to develop a comprehensive intervention 
      strategy "22510SS" based on the socio-ecological model, and A two-arm cluster 
      randomized trial with a parallel-group of a 1:1 allocation ratio in 36 primary 
      and secondary schools to test its evidence-based intervention programs on the 
      effects and implementation of myopia and obesity epidemics in children and 
      adolescents in grades 4 and 7. The primary outcomes will include differences in 
      visual acuity, body mass index, outdoor activity indicators, screen time, fruit 
      and vegetable intake, high-quality protein intake, sugar-sweetened beverage 
      intake, sleep duration, and level of monitoring among children and adolescents. 
      Secondary outcomes will assess the acceptability, feasibility, uptake, use, and 
      maintenance of the intervention. Effects on the primary and secondary outcomes 
      will be analyzed using linear and logistic regression analyses, as well as 
      difference-in-difference analysis, taking into account cluster effects and 
      possible confounding factors. Process assessments will also be conducted through 
      quantitative and qualitative analyses, including acceptability, feasibility, 
      gender, adoption, implementation, and sustainability. DISCUSSION: This study will 
      evaluate the effectiveness of "22510SS" and examine its implementation in the 
      school-based network nesting family and clinic. Following this intervention 
      study, the integrated intervention program focused on myopia and obesity among 
      children and adolescents have great potential to be implemented in China to 
      promote and support healthy lifestyle behavior change and reduce the risk of 
      myopia and obesity in children and adolescents. TRIAL REGISTRATION: NCT05275959. 
      Registered 23 Mach 2022.
CI  - © 2023. The Author(s).
FAU - Wang, Xinxin
AU  - Wang X
AD  - School of Public Health, Key Laboratory of Environmental Factors and Chronic 
      Disease Control, Ningxia Medical University, No.1160, Shengli Street, Yinchuan, 
      750004, Xingqing District, China.
FAU - Dang, Jiajia
AU  - Dang J
AD  - School of Public Health, National Health Commission Key Laboratory of 
      Reproductive Health, Institute of Child and Adolescent Health, Peking University, 
      Beijing, 100191, China.
FAU - Liu, Jieyu
AU  - Liu J
AD  - School of Public Health, National Health Commission Key Laboratory of 
      Reproductive Health, Institute of Child and Adolescent Health, Peking University, 
      Beijing, 100191, China.
FAU - Liu, Yunfei
AU  - Liu Y
AD  - School of Public Health, National Health Commission Key Laboratory of 
      Reproductive Health, Institute of Child and Adolescent Health, Peking University, 
      Beijing, 100191, China.
FAU - Wang, Yaqi
AU  - Wang Y
AD  - School of Public Health, National Health Commission Key Laboratory of 
      Reproductive Health, Institute of Child and Adolescent Health, Peking University, 
      Beijing, 100191, China.
FAU - Shi, Di
AU  - Shi D
AD  - School of Public Health, National Health Commission Key Laboratory of 
      Reproductive Health, Institute of Child and Adolescent Health, Peking University, 
      Beijing, 100191, China.
FAU - Chen, Ziyue
AU  - Chen Z
AD  - School of Public Health, National Health Commission Key Laboratory of 
      Reproductive Health, Institute of Child and Adolescent Health, Peking University, 
      Beijing, 100191, China.
FAU - Yuan, Wen
AU  - Yuan W
AD  - School of Public Health, National Health Commission Key Laboratory of 
      Reproductive Health, Institute of Child and Adolescent Health, Peking University, 
      Beijing, 100191, China.
FAU - Cai, Shan
AU  - Cai S
AD  - School of Public Health, National Health Commission Key Laboratory of 
      Reproductive Health, Institute of Child and Adolescent Health, Peking University, 
      Beijing, 100191, China.
FAU - Mi, Jie
AU  - Mi J
AD  - Center for Non-Communicable Disease Management, National Center for Children's 
      Health, Beijing Children's Hospital, Capital Medical University, Beijing, 100045, 
      China.
FAU - Xiao, Pei
AU  - Xiao P
AD  - Center for Non-Communicable Disease Management, National Center for Children's 
      Health, Beijing Children's Hospital, Capital Medical University, Beijing, 100045, 
      China.
FAU - Li, Li
AU  - Li L
AD  - Department of Ophthalmology, National Center for Children's Health, Beijing 
      Children's Hospital, Capital Medical University, Beijing, 100045, China.
FAU - Fan, Yunwei
AU  - Fan Y
AD  - Department of Ophthalmology, National Center for Children's Health, Beijing 
      Children's Hospital, Capital Medical University, Beijing, 100045, China.
FAU - Gao, Aiyu
AU  - Gao A
AD  - Dongcheng Primary and Secondary School Health Care Center, Beijing, China.
FAU - Chen, Haihua
AU  - Chen H
AD  - Dongcheng Primary and Secondary School Health Care Center, Beijing, China.
FAU - Zhuang, Lili
AU  - Zhuang L
AD  - Dongcheng Primary and Secondary School Health Care Center, Beijing, China.
FAU - Yu, Zhaocang
AU  - Yu Z
AD  - Beijing Tongzhou District Primar Yand Secondary School Health Carelnstitute, 
      Beijing, China.
FAU - Li, Jianhui
AU  - Li J
AD  - Beijing Tongzhou District Primar Yand Secondary School Health Carelnstitute, 
      Beijing, China.
FAU - Yang, Dongmei
AU  - Yang D
AD  - Tongzhou District Center for Disease Control and Prevention, Beijing, China.
FAU - Yang, Gang
AU  - Yang G
AD  - Tongzhou District Center for Disease Control and Prevention, Beijing, China.
FAU - Guo, Lipo
AU  - Guo L
AD  - Health Education Center forPrimary and Secondary Schools Changping Beijing, 
      Beijing, China.
FAU - Li, Yuanyuan
AU  - Li Y
AD  - Health Education Center forPrimary and Secondary Schools Changping Beijing, 
      Beijing, China.
FAU - Song, Jieyun
AU  - Song J
AD  - School of Public Health, National Health Commission Key Laboratory of 
      Reproductive Health, Institute of Child and Adolescent Health, Peking University, 
      Beijing, 100191, China.
FAU - Li, Jing
AU  - Li J
AD  - School of Public Health, National Health Commission Key Laboratory of 
      Reproductive Health, Institute of Child and Adolescent Health, Peking University, 
      Beijing, 100191, China.
FAU - Ma, Jun
AU  - Ma J
AD  - School of Public Health, National Health Commission Key Laboratory of 
      Reproductive Health, Institute of Child and Adolescent Health, Peking University, 
      Beijing, 100191, China.
FAU - Dong, Yanhui
AU  - Dong Y
AD  - School of Public Health, National Health Commission Key Laboratory of 
      Reproductive Health, Institute of Child and Adolescent Health, Peking University, 
      Beijing, 100191, China. dongyanhui@bjmu.edu.cn.
FAU - Song, Yi
AU  - Song Y
AD  - School of Public Health, National Health Commission Key Laboratory of 
      Reproductive Health, Institute of Child and Adolescent Health, Peking University, 
      Beijing, 100191, China. songyi@bjmu.edu.cn.
LA  - eng
SI  - ClinicalTrials.gov/NCT05275959
PT  - Clinical Trial Protocol
PT  - Journal Article
PT  - Research Support, Non-U.S. Gov't
DEP - 20230727
PL  - England
TA  - BMC Public Health
JT  - BMC public health
JID - 100968562
SB  - IM
MH  - Humans
MH  - Child
MH  - Adolescent
MH  - *Pediatric Obesity/prevention & control
MH  - Beijing
MH  - Schools
MH  - China/epidemiology
MH  - *Myopia/epidemiology/prevention & control
MH  - Randomized Controlled Trials as Topic
PMC - PMC10373331
OTO - NOTNLM
OT  - Adolescents
OT  - Children
OT  - Custer randomized trial
OT  - Myopia
OT  - Obesity
COIS- The authors declare no competing interests.
EDAT- 2023/07/28 01:08
MHDA- 2023/07/31 06:42
PMCR- 2023/07/27
CRDT- 2023/07/27 23:37
PHST- 2023/04/18 00:00 [received]
PHST- 2023/07/09 00:00 [accepted]
PHST- 2023/07/31 06:42 [medline]
PHST- 2023/07/28 01:08 [pubmed]
PHST- 2023/07/27 23:37 [entrez]
PHST- 2023/07/27 00:00 [pmc-release]
AID - 10.1186/s12889-023-16270-x [pii]
AID - 16270 [pii]
AID - 10.1186/s12889-023-16270-x [doi]
PST - epublish
SO  - BMC Public Health. 2023 Jul 27;23(1):1435. doi: 10.1186/s12889-023-16270-x.

PMID- 38729603
OWN - NLM
STAT- MEDLINE
DCOM- 20250228
LR  - 20250228
IS  - 1527-5418 (Electronic)
IS  - 0890-8567 (Linking)
VI  - 64
IP  - 3
DP  - 2025 Mar
TI  - Transdiagnostic Sleep and Circadian Intervention in Youth: Long-Term Follow-Up of 
      a Randomized Controlled Trial.
PG  - 362-374
LID - S0890-8567(24)00240-5 [pii]
LID - 10.1016/j.jaac.2024.05.001 [doi]
AB  - OBJECTIVE: This preregistered study compared the effects of the Transdiagnostic 
      Sleep and Circadian Intervention (TranS-C) with psychoeducation (PE) about sleep, 
      health, yoga, meditation, and outdoor appreciation activities on sleep and 
      circadian functioning, health risk, and sleep health behaviors at long-term 
      follow-up (LTFU), an average of 8 years following treatment. We also examined if 
      more sleep health behaviors at LTFU were associated with better sleep and 
      circadian functioning at LTFU and if better sleep and circadian functioning were 
      associated with lower health risk at LTFU. METHOD: At baseline, we randomly 
      assigned adolescents with an eveningness chronotype to TranS-C (n = 89) or PE 
      (n = 87). Of this sample, we assessed 106 young adults (mean age at follow-up = 
      22.5 years; n = 55 from TranS-C; n = 51 from PE) an average of 8 years following 
      treatment. RESULTS: Despite TranS-C (vs PE) sustaining improvement in circadian 
      functioning through 12-month follow-up, at LTFU, there were no significant 
      differences between the conditions on any outcome, including sleep and circadian 
      functioning, risks in 5 health domains indexed by self-report and ecological 
      momentary assessment, sleep health behaviors, and physical measurements. Across 
      both conditions, measures indicating poorer sleep and circadian functioning were 
      associated with higher health risk across multiple domains, and more sleep health 
      behaviors were associated with lower levels of eveningness at LTFU. CONCLUSION: 
      These results provide an important window into the influence of development on 
      long-term outcomes for youth and raise the possibility that interventions for 
      youth could be enhanced with a focus on habit formation. PLAIN LANGUAGE SUMMARY: 
      This study evaluated the effects of a psychological treatment (the 
      Transdiagnostic Sleep and Circadian Intervention [TranS-C]), relative to a 
      psychoeducation active control (PE) at 8 years following treatment, on sleep 
      problems, the preference and tendency for later bedtimes and health risk (ie, 
      risk for worse health). Across both groups combined, the study also examined 
      whether more sleep health behaviors are related to better sleep and whether 
      better sleep is related to lower health risk. At long-term follow-up, there were 
      no differences between TranS-C and PE on any outcome. However, overall poorer 
      sleep was related to greater health risk, and those who engaged in better sleep 
      habits tended to have an earlier "feeling best" sleep rhythm at long-term 
      follow-up. Given evidence that youth tend to outgrow their preference and 
      tendency for later bedtimes with age, our findings shed light on the potential 
      impact of development on long-term outcomes for youth and raise the question of 
      whether treatments for youth could be improved with evidence-based tools for 
      promoting habit formation of positive sleep behaviors. CLINICAL TRIAL 
      REGISTRATION INFORMATION: Maintaining Behavior Change: A 6-Year Follow-up of 
      Adolescent 'Night-owls'; https://www. CLINICALTRIALS: gov/; NCT05098782. STUDY 
      PREREGISTRATION INFORMATION: Long-term Follow-up of Young Adults Who Received 
      TranS-C to Modify Eveningness Chronotype in Adolescence; https://osf.io/; d5a4g. 
      DIVERSITY & INCLUSION STATEMENT: We worked to ensure race, ethnic, and/or other 
      types of diversity in the recruitment of human participants. We worked to ensure 
      that the study questionnaires were prepared in an inclusive way. We worked to 
      ensure sex and gender balance in the recruitment of human participants. One or 
      more of the authors of this paper self-identifies as a member of one or more 
      historically underrepresented racial and/or ethnic groups in science. One or more 
      of the authors of this paper self-identifies as a member of one or more 
      historically underrepresented sexual and/or gender groups in science. One or more 
      of the authors of this paper self-identifies as living with a disability. One or 
      more of the authors of this paper received support from a program designed to 
      increase minority representation in science.
CI  - Copyright © 2024 American Academy of Child and Adolescent Psychiatry. Published 
      by Elsevier Inc. All rights reserved.
FAU - Susman, Eli S
AU  - Susman ES
AD  - University of California, Berkeley, California.
FAU - Patino, Estephania Ovalle
AU  - Patino EO
AD  - University of California, Berkeley, California.
FAU - Tiab, Sondra S
AU  - Tiab SS
AD  - University of California, Berkeley, California.
FAU - Dong, Lu
AU  - Dong L
AD  - RAND, Santa Monica, California.
FAU - Gumport, Nicole B
AU  - Gumport NB
AD  - Stanford University, Stanford, California.
FAU - Sarfan, Laurel D
AU  - Sarfan LD
AD  - University of California, Berkeley, California.
FAU - Hinshaw, Stephen P
AU  - Hinshaw SP
AD  - University of California, Berkeley, California; University of California San 
      Francisco, San Francisco, California.
FAU - Harvey, Allison G
AU  - Harvey AG
AD  - University of California, Berkeley, California. Electronic address: 
      aharvey@berkeley.edu.
LA  - eng
SI  - ClinicalTrials.gov/NCT05098782
PT  - Journal Article
PT  - Randomized Controlled Trial
DEP - 20240508
PL  - United States
TA  - J Am Acad Child Adolesc Psychiatry
JT  - Journal of the American Academy of Child and Adolescent Psychiatry
JID - 8704565
SB  - IM
MH  - Humans
MH  - Female
MH  - Male
MH  - Adolescent
MH  - Follow-Up Studies
MH  - *Circadian Rhythm/physiology
MH  - Young Adult
MH  - Sleep/physiology
MH  - Health Behavior
MH  - Adult
MH  - Yoga
MH  - Meditation
OTO - NOTNLM
OT  - eveningness
OT  - habit formation
OT  - psychopathology
OT  - sleep
OT  - young adults
EDAT- 2024/05/11 08:43
MHDA- 2025/03/01 14:41
CRDT- 2024/05/10 19:32
PHST- 2023/09/14 00:00 [received]
PHST- 2024/03/25 00:00 [revised]
PHST- 2024/05/01 00:00 [accepted]
PHST- 2025/03/01 14:41 [medline]
PHST- 2024/05/11 08:43 [pubmed]
PHST- 2024/05/10 19:32 [entrez]
AID - S0890-8567(24)00240-5 [pii]
AID - 10.1016/j.jaac.2024.05.001 [doi]
PST - ppublish
SO  - J Am Acad Child Adolesc Psychiatry. 2025 Mar;64(3):362-374. doi: 
      10.1016/j.jaac.2024.05.001. Epub 2024 May 8.

PMID- 36730797
OWN - NLM
STAT- MEDLINE
DCOM- 20230703
LR  - 20230818
IS  - 1535-1815 (Electronic)
IS  - 0749-5161 (Linking)
VI  - 39
IP  - 7
DP  - 2023 Jul 1
TI  - A Randomized Trial of Incentivization to Maximize Retention for Real-Time Symptom 
      and Activity Monitoring Using Ecological Momentary Assessment in Pediatric 
      Concussion.
PG  - 488-494
LID - 10.1097/PEC.0000000000002870 [doi]
AB  - OBJECTIVE: The aims of this study were to determine the incentivization strategy 
      that maximizes patient adherence to report symptoms and activity via ecological 
      momentary assessment (EMA) after pediatric concussion, and assess the feasibility 
      of tracking concussed youth using EMA from the emergency department (ED) setting. 
      METHODS: This study was a randomized controlled trial of participants ages 13 to 
      18 years with concussion presenting to an urban, academic pediatric ED within 5 
      days of injury. Participants were randomized to 1 of 4 incentive arms: 2 dynamic 
      (loss-based and streak) and 2 control flat-rate (monetary and electronic device). 
      Participants reported symptoms 3 times per day and cognitive activity once each 
      evening for 3 weeks. Physical activity (step count) and sleep were monitored 
      using a Fitbit (kept by participants in the device flat-rate arm). The primary 
      outcome was proportion of prompts to which participants responded. Secondary 
      outcomes included differential response rates by demographics, and comparison of 
      outcome determination between EMA and subsequent clinical visits. RESULTS: Thirty 
      participants were enrolled, with a median age of 15.5 years and 60% female. 
      Median cumulative proportion of prompts responded to was 68.3% (interquartile 
      range, 47.6%-82.5%) in the dynamic arms versus 54.0% (interquartile range. 
      20.6%-68.3%) in the flat-rate arms, P = 0.065. There were nonsignificant 
      differences in median response by sex (65.9% for female vs 40.0% for male, P = 
      0.072), race/ethnicity (61.9% for non-Hispanic White vs 43.7% for non-Hispanic 
      Black participants, P = 0.097), and insurance (61.9% for private insurance vs 
      47.6% for public insurance, P = 0.305). Recovery at 3 weeks was discernible for 
      all but 2 participants (93.3%) using EMA data, compared with only 9 participants 
      (30.0%) ( P < 0.001) from clinical visits. CONCLUSIONS: Dynamic incentivization 
      showed higher rates of response to tridaily symptom prompts compared with 
      flat-rate incentivization. These data show tracking concussed youth using EMA 
      from the ED is feasible using a dynamic incentivization strategy, with improved 
      ability to discern outcomes compared with prospective monitoring using follow-up 
      clinical visits.
CI  - Copyright © 2022 Wolters Kluwer Health, Inc. All rights reserved.
FAU - Corwin, Daniel J
AU  - Corwin DJ
FAU - Orchinik, Julia
AU  - Orchinik J
AD  - Department of Biostatistics.
FAU - D'Alonzo, Bernadette
AU  - D'Alonzo B
AD  - Department of Biostatistics.
FAU - Agarwal, Anish K
AU  - Agarwal AK
FAU - Pettijohn, Kevin W
AU  - Pettijohn KW
AD  - From the Division of Emergency Medicine, Children's Hospital of Philadelphia, 
      Philadelphia, PA.
FAU - Master, Christina L
AU  - Master CL
FAU - Wiebe, Douglas J
AU  - Wiebe DJ
LA  - eng
SI  - ClinicalTrials.gov/NCT04499937
PT  - Journal Article
PT  - Randomized Controlled Trial
DEP - 20221103
PL  - United States
TA  - Pediatr Emerg Care
JT  - Pediatric emergency care
JID - 8507560
SB  - IM
MH  - Adolescent
MH  - Humans
MH  - Child
MH  - Male
MH  - Female
MH  - Prospective Studies
MH  - *Ecological Momentary Assessment
MH  - *Brain Concussion/diagnosis
MH  - Exercise
MH  - Emergency Service, Hospital
COIS- Disclosure: The authors declare no conflict of interest.
EDAT- 2023/02/03 06:00
MHDA- 2023/07/03 06:41
CRDT- 2023/02/02 15:43
PHST- 2023/07/03 06:41 [medline]
PHST- 2023/02/03 06:00 [pubmed]
PHST- 2023/02/02 15:43 [entrez]
AID - 00006565-202307000-00005 [pii]
AID - 10.1097/PEC.0000000000002870 [doi]
PST - ppublish
SO  - Pediatr Emerg Care. 2023 Jul 1;39(7):488-494. doi: 10.1097/PEC.0000000000002870. 
      Epub 2022 Nov 3.

PMID- 35002804
OWN - NLM
STAT- PubMed-not-MEDLINE
LR  - 20220111
IS  - 1664-0640 (Print)
IS  - 1664-0640 (Electronic)
IS  - 1664-0640 (Linking)
VI  - 12
DP  - 2021
TI  - Online Interventions to Improve Mental Health of Pediatric, Adolescent, and Young 
      Adult Cancer Survivors: A Systematic Review and Meta-Analysis.
PG  - 784615
LID - 10.3389/fpsyt.2021.784615 [doi]
LID - 784615
AB  - Objective: Over the last 10 years, online interventions to improve mental health 
      have increased significantly. This study's primary objective was to determine the 
      effectiveness of online interventions in improving the mental health of 
      pediatric, adolescent, and young adult (PAYA) cancer survivors. The secondary 
      objective was to identify the independent variables associated with online 
      intervention efficacy for mental health improvement. Methods: On June 25-30, 
      2021, we searched the Medline, PsycINFO, EMBASE, and Cochrane databases for 
      eligible English language publications that reported randomized controlled trials 
      of online interventions aimed at improving mental health among PAYA cancer 
      survivors. The results were analyzed using a systematic review and a three-level 
      meta-analysis. Results: Thirteen studies met the inclusion criteria. In six (42%) 
      studies, the intervention focused on physical activity enhancement, while ten 
      (77%) studies used self-directed interventions. Online interventions were more 
      efficacious, compared to control conditions, in improving sleep g = 0.35 (95% CI 
      0.04-0.66) and psychological well-being g = 0.32 (95% CI 0.09-0.56), but not for 
      reducing the symptoms of depression g = 0.17 (95% CI -0.13 to 0.47), anxiety g = 
      0.05 (95% CI -0.15 to 0.25), and pain g = 0.13 (95% CI -0.13 to 0.39). 
      Conclusion: Online interventions were generally effective in improving mental 
      health in PAYA cancer survivors, although negative results were found in some 
      critical outcomes. More high-quality evidence is needed for definite conclusions 
      to be drawn. The study protocol was registered in PROSPERO (CRD42021266276).
CI  - Copyright © 2021 Chandeying and Thongseiratch.
FAU - Chandeying, Nutthaporn
AU  - Chandeying N
AD  - Department of Obstetrics and Gynecology, Faculty of Medicine Vajira Hospital, 
      Navamindradhiraj University, Bangkok, Thailand.
FAU - Thongseiratch, Therdpong
AU  - Thongseiratch T
AD  - Department of Pediatrics, Faculty of Medicine, Prince of Songkla University, Hat 
      Yai, Thailand.
LA  - eng
PT  - Journal Article
PT  - Systematic Review
DEP - 20211223
PL  - Switzerland
TA  - Front Psychiatry
JT  - Frontiers in psychiatry
JID - 101545006
PMC - PMC8733740
OTO - NOTNLM
OT  - AYA
OT  - cancer survivors
OT  - children
OT  - internet
OT  - mental health
OT  - online
OT  - pediatric
COIS- The authors declare that the research was conducted in the absence of any 
      commercial or financial relationships that could be construed as a potential 
      conflict of interest.
EDAT- 2022/01/11 06:00
MHDA- 2022/01/11 06:01
PMCR- 2021/12/23
CRDT- 2022/01/10 09:09
PHST- 2021/09/28 00:00 [received]
PHST- 2021/12/03 00:00 [accepted]
PHST- 2022/01/10 09:09 [entrez]
PHST- 2022/01/11 06:00 [pubmed]
PHST- 2022/01/11 06:01 [medline]
PHST- 2021/12/23 00:00 [pmc-release]
AID - 10.3389/fpsyt.2021.784615 [doi]
PST - epublish
SO  - Front Psychiatry. 2021 Dec 23;12:784615. doi: 10.3389/fpsyt.2021.784615. 
      eCollection 2021.

PMID- 35334915
OWN - NLM
STAT- MEDLINE
DCOM- 20220330
LR  - 20220401
IS  - 2072-6643 (Electronic)
IS  - 2072-6643 (Linking)
VI  - 14
IP  - 6
DP  - 2022 Mar 16
TI  - The Effectiveness of Web-Based Interventions to Promote Health Behaviour Change 
      in Adolescents: A Systematic Review.
LID - 10.3390/nu14061258 [doi]
LID - 1258
AB  - Although web-based interventions are attractive to researchers and users, the 
      evidence about their effectiveness in the promotion of health behaviour change is 
      still limited. Our aim was to review the effectiveness of web-based interventions 
      used in health behavioural change in adolescents regarding physical activity, 
      eating habits, tobacco and alcohol use, sexual behaviour, and quality of sleep. 
      Studies published from 2016 till the search was run (May-to-June 2021) were 
      included if they were experimental or quasi-experimental studies, pre-post-test 
      studies, clinical trials, or randomized controlled trials evaluating the 
      effectiveness of web-based intervention in promoting behaviour change in 
      adolescents regarding those health behaviours. The risk of bias assessment was 
      performed by using the Effective Public Health Practice Project (EPHPP)-Quality 
      Assessment Tool for Quantitative Studies. Fourteen studies were included. Most 
      were in a school setting, non-probabilistic and relatively small samples. All had 
      a short length of follow-up and were theory driven. Thirteen showed significant 
      positive findings to support web-based interventions' effectiveness in promoting 
      health behaviour change among adolescents but were classified as low evidence 
      quality. Although this review shows that web-based interventions may contribute 
      to health behaviour change among adolescents, these findings rely on low-quality 
      evidence, so it is urgent to test these interventions in larger controlled trials 
      with long-term maintenance.
FAU - de Sousa, Daniela
AU  - de Sousa D
AD  - EPIUnit-Instituto de Saúde Pública, Universidade do Porto, 4050-600 Porto, 
      Portugal.
AD  - Laboratório para a Investigação Integrativa e Translacional em Saúde Populacional 
      (ITR), 4050-600 Porto, Portugal.
FAU - Fogel, Adriana
AU  - Fogel A
AUID- ORCID: 0000-0002-0913-7498
AD  - EPIUnit-Instituto de Saúde Pública, Universidade do Porto, 4050-600 Porto, 
      Portugal.
AD  - Laboratório para a Investigação Integrativa e Translacional em Saúde Populacional 
      (ITR), 4050-600 Porto, Portugal.
FAU - Azevedo, José
AU  - Azevedo J
AUID- ORCID: 0000-0002-6738-1827
AD  - EPIUnit-Instituto de Saúde Pública, Universidade do Porto, 4050-600 Porto, 
      Portugal.
AD  - Laboratório para a Investigação Integrativa e Translacional em Saúde Populacional 
      (ITR), 4050-600 Porto, Portugal.
AD  - Faculdade de Letras, Universidade do Porto, 4150-564 Porto, Portugal.
FAU - Padrão, Patrícia
AU  - Padrão P
AUID- ORCID: 0000-0001-6310-4956
AD  - EPIUnit-Instituto de Saúde Pública, Universidade do Porto, 4050-600 Porto, 
      Portugal.
AD  - Laboratório para a Investigação Integrativa e Translacional em Saúde Populacional 
      (ITR), 4050-600 Porto, Portugal.
AD  - Faculdade de Ciências da Nutrição e Alimentação, Universidade do Porto, 4150-180 
      Porto, Portugal.
LA  - eng
GR  - UIDB/04750/2020/FCT - Foundation for Science and Technology, I.P./
PT  - Journal Article
PT  - Review
PT  - Systematic Review
DEP - 20220316
PL  - Switzerland
TA  - Nutrients
JT  - Nutrients
JID - 101521595
SB  - IM
MH  - Adolescent
MH  - Exercise
MH  - Health Behavior
MH  - Health Promotion
MH  - Humans
MH  - *Internet-Based Intervention
MH  - Sleep
PMC - PMC8954163
OTO - NOTNLM
OT  - adolescents
OT  - behaviour change
OT  - health behaviour
OT  - systematic review
OT  - web-based intervention
COIS- The authors declare no conflict of interest. The funders had no role in the 
      design, analysis or writing of this paper.
EDAT- 2022/03/27 06:00
MHDA- 2022/03/31 06:00
PMCR- 2022/03/16
CRDT- 2022/03/26 01:01
PHST- 2022/01/30 00:00 [received]
PHST- 2022/03/08 00:00 [revised]
PHST- 2022/03/10 00:00 [accepted]
PHST- 2022/03/26 01:01 [entrez]
PHST- 2022/03/27 06:00 [pubmed]
PHST- 2022/03/31 06:00 [medline]
PHST- 2022/03/16 00:00 [pmc-release]
AID - nu14061258 [pii]
AID - nutrients-14-01258 [pii]
AID - 10.3390/nu14061258 [doi]
PST - epublish
SO  - Nutrients. 2022 Mar 16;14(6):1258. doi: 10.3390/nu14061258.

PMID- 35732065
OWN - NLM
STAT- MEDLINE
DCOM- 20220624
LR  - 20220624
IS  - 1470-3556 (Print)
IS  - 1470-3556 (Linking)
VI  - 36
IP  - 2
DP  - 2022 Spring
TI  - Development, Content Validation, and Feasibility of Yoga Module for Smartphone 
      Addiction.
PG  - 14-22
AB  - CONTEXT: Mental health practitioners have postulated that smartphone addiction is 
      a disorder characterized by maladaptive and problematic behavior, and treatment 
      modalities are scarce. Yoga has been found to be a viable tool for addiction 
      treatment and other psychiatric conditions, but no specific validated module is
[truncated: 1,130,407 more chars]
