# Supplementary material for: Effects of exercise interventions on sleep quality in adolescents: a systematic review and meta-analysis
Source: Front Public Health. 2025 Sep 3;13:1623506. doi: 10.3389/fpubh.2025.1623506 (PMC12452866; doi:10.3389/fpubh.2025.1623506)
Supplement: Supplementary file 1 [file Data_Sheet_1.ZIP › Literature Search Record/Screenshot of search records/cochrane_search_manager_search.txt]

Search Name:	
Date Run:	16/04/2025 14:56:55
Comment:	

ID	Search	Hits
#1	MeSH descriptor: [Exercise] explode all trees	39577
#2	(Exercise):ti,ab,kw or (physical activity):ti,ab,kw or (physical training):ti,ab,kw or (aerobic exercise):ti,ab,kw or (physical exercise):ti,ab,kw or (baduanjin):ti,ab,kw or (qigong):ti,ab,kw or (yoga):ti,ab,kw or (tai chi):ti,ab,kw or (pilate*):ti,ab,kw or (resistance training):ti,ab,kw or (physical training):ti,ab,kw or (strength training):ti,ab,kw or (walk):ti,ab,kw or (swim):ti,ab,kw or (fitness):ti,ab,kw	206473
#3	#1 OR #2	208745
#4	MeSH descriptor: [Sleep] explode all trees	8961
#5	(Sleep):ti,ab,kw or (sleep quality):ti,ab,kw or (sleep disturbance*):ti,ab,kw or (sleep maintenance):ti,ab,kw or (sleep disorder*):ti,ab,kw or (sleep problem*):ti,ab,kw or (insomnia):ti,ab,kw or (sleep duration*):ti,ab,kw or (sleeplessness):ti,ab,kw or (sleep health):ti,ab,kw	64626
#6	#4 OR #5	64783
#7	MeSH descriptor: [Adolescent] explode all trees	136093
#8	(adolescent*):ti,ab,kw or (youth*):ti,ab,kw or (teen*):ti,ab,kw or (school student*):ti,ab,kw	181759
#9	#7 OR #8	181759
#10	(randomized controlled trial):ti,ab,kw or (randomized):ti,ab,kw or (placebo):ti,ab,kw	1333152
#11	#3 AND #6 AND #7 AND #8	401
