# Supplementary material for: Effects of exercise interventions on sleep quality in adolescents: a systematic review and meta-analysis
Source: Front Public Health. 2025 Sep 3;13:1623506. doi: 10.3389/fpubh.2025.1623506 (PMC12452866; doi:10.3389/fpubh.2025.1623506)
Supplement: Supplementary file 1 [file Data_Sheet_1.ZIP › Literature Search Record/Screenshot of search records/PubMedSearchHistory.csv]

Search number	Query	Sort By	Filters	Search Details	Results	Time
11	(((("Exercise"[Mesh]) OR ((((((((((((((((exercise[Title/Abstract]) OR (physical activity[Title/Abstract])) OR (physical training[Title/Abstract])) OR (aerobic exercise[Title/Abstract])) OR (physical exercise[Title/Abstract])) OR (baduanjin[Title/Abstract])) OR (qigong[Title/Abstract])) OR (tai chi[Title/Abstract])) OR (yoga[Title/Abstract])) OR (pilate*[Title/Abstract])) OR (resistance training[T…			("Exercise"[MeSH Terms] OR ("Exercise"[Title/Abstract] OR "physical activity"[Title/Abstract] OR "physical training"[Title/Abstract] OR "aerobic exercise"[Title/Abstract] OR "physical exercise"[Title/Abstract] OR "baduanjin"[Title/Abstract] OR "qigong"[Title/Abstract] OR "tai chi"[Title/Abstract] OR "yoga"[Title/Abstract] OR "pilate*"[Title/Abstract] OR "resistance training"[Title/Abstract] OR "p…	304	08:09:53
10	((randomized controlled trial[Title/Abstract]) OR (randomized[Title/Abstract])) OR (placebo[Title/Abstract])			"randomized controlled trial"[Title/Abstract] OR "randomized"[Title/Abstract] OR "placebo"[Title/Abstract]	885,935	08:07:26
9	("Adolescent"[Mesh]) OR ((((adolescent*[Title/Abstract]) OR (youth*[Title/Abstract])) OR (teen*[Title/Abstract])) OR (school student*[Title/Abstract]))			"Adolescent"[MeSH Terms] OR "adolescent*"[Title/Abstract] OR "youth*"[Title/Abstract] OR "teen*"[Title/Abstract] OR "school student*"[Title/Abstract]	2,453,351	08:04:57
8	(((adolescent*[Title/Abstract]) OR (youth*[Title/Abstract])) OR (teen*[Title/Abstract])) OR (school student*[Title/Abstract])			"adolescent*"[Title/Abstract] OR "youth*"[Title/Abstract] OR "teen*"[Title/Abstract] OR "school student*"[Title/Abstract]	474,377	08:04:42
7	"Adolescent"[Mesh]	Most Recent		"Adolescent"[MeSH Terms]	2,320,394	07:55:37
6	("Sleep"[Mesh]) OR ((((((((((sleep[Title/Abstract]) OR (sleep quality[Title/Abstract])) OR (sleep disturbance*[Title/Abstract])) OR (sleep maintenance[Title/Abstract])) OR (sleep disorder*[Title/Abstract])) OR (sleep problem*[Title/Abstract])) OR (insomnia[Title/Abstract])) OR (sleeplessness[Title/Abstract])) OR (sleep duration*[Title/Abstract])) OR (sleep health[Title/Abstract]))			"Sleep"[MeSH Terms] OR "Sleep"[Title/Abstract] OR "sleep quality"[Title/Abstract] OR "sleep disturbance*"[Title/Abstract] OR "sleep maintenance"[Title/Abstract] OR "sleep disorder*"[Title/Abstract] OR "sleep problem*"[Title/Abstract] OR "insomnia"[Title/Abstract] OR "sleeplessness"[Title/Abstract] OR "sleep duration*"[Title/Abstract] OR "sleep health"[Title/Abstract]	280,979	07:54:17
5	(((((((((sleep[Title/Abstract]) OR (sleep quality[Title/Abstract])) OR (sleep disturbance*[Title/Abstract])) OR (sleep maintenance[Title/Abstract])) OR (sleep disorder*[Title/Abstract])) OR (sleep problem*[Title/Abstract])) OR (insomnia[Title/Abstract])) OR (sleeplessness[Title/Abstract])) OR (sleep duration*[Title/Abstract])) OR (sleep health[Title/Abstract])			"sleep"[Title/Abstract] OR "sleep quality"[Title/Abstract] OR "sleep disturbance*"[Title/Abstract] OR "sleep maintenance"[Title/Abstract] OR "sleep disorder*"[Title/Abstract] OR "sleep problem*"[Title/Abstract] OR "insomnia"[Title/Abstract] OR "sleeplessness"[Title/Abstract] OR "sleep duration*"[Title/Abstract] OR "sleep health"[Title/Abstract]	260,619	07:53:42
4	"Sleep"[Mesh]	Most Recent		"Sleep"[MeSH Terms]	106,936	07:52:23
3	("Exercise"[Mesh]) OR ((((((((((((((((exercise[Title/Abstract]) OR (physical activity[Title/Abstract])) OR (physical training[Title/Abstract])) OR (aerobic exercise[Title/Abstract])) OR (physical exercise[Title/Abstract])) OR (baduanjin[Title/Abstract])) OR (qigong[Title/Abstract])) OR (tai chi[Title/Abstract])) OR (yoga[Title/Abstract])) OR (pilate*[Title/Abstract])) OR (resistance training[Titl…			"Exercise"[MeSH Terms] OR "Exercise"[Title/Abstract] OR "physical activity"[Title/Abstract] OR "physical training"[Title/Abstract] OR "aerobic exercise"[Title/Abstract] OR "physical exercise"[Title/Abstract] OR "baduanjin"[Title/Abstract] OR "qigong"[Title/Abstract] OR "tai chi"[Title/Abstract] OR "yoga"[Title/Abstract] OR "pilate*"[Title/Abstract] OR "resistance training"[Title/Abstract] OR "phy…	719,282	07:51:48
2	(((((((((((((((exercise[Title/Abstract]) OR (physical activity[Title/Abstract])) OR (physical training[Title/Abstract])) OR (aerobic exercise[Title/Abstract])) OR (physical exercise[Title/Abstract])) OR (baduanjin[Title/Abstract])) OR (qigong[Title/Abstract])) OR (tai chi[Title/Abstract])) OR (yoga[Title/Abstract])) OR (pilate*[Title/Abstract])) OR (resistance training[Title/Abstract])) OR (physi…			"exercise"[Title/Abstract] OR "physical activity"[Title/Abstract] OR "physical training"[Title/Abstract] OR "aerobic exercise"[Title/Abstract] OR "physical exercise"[Title/Abstract] OR "baduanjin"[Title/Abstract] OR "qigong"[Title/Abstract] OR "tai chi"[Title/Abstract] OR "yoga"[Title/Abstract] OR "pilate*"[Title/Abstract] OR "resistance training"[Title/Abstract] OR "physical training"[Title/Abst…	639,564	07:51:31
1	"Exercise"[Mesh]	Most Recent		"Exercise"[MeSH Terms]	270,167	07:49:47
