# Supplementary material for: Effects of exercise interventions on sleep quality in adolescents: a systematic review and meta-analysis
Source: Front Public Health. 2025 Sep 3;13:1623506. doi: 10.3389/fpubh.2025.1623506 (PMC12452866; doi:10.3389/fpubh.2025.1623506)
Supplement: Supplementary file 1 [file Data_Sheet_1.ZIP › Literature Search Record/web 1-1000.ciw]

FN Clarivate Analytics Web of Science
VR 1.0
PT J
AU Loppenthin, Katrine
   Esbensen, Bente Appel
   Jennum, Poul
   Ostergaard, Mikkel
   Christensen, Jesper Frank
   Thomsen, Tanja
   Bech, Julie Schjerbech
   Midtgaard, Julie
TI Effect of intermittent aerobic exercise on sleep quality and sleep
   disturbances in patients with rheumatoid arthritis - design of a
   randomized controlled trial
SO BMC MUSCULOSKELETAL DISORDERS
VL 15
AR 49
DI 10.1186/1471-2474-15-49
DT Article
PD FEB 21 2014
PY 2014
AB Background: Poor sleep is prevalent in patients with systemic
   inflammatory disorders, including rheumatoid arthritis, and, in addition
   to fatigue, pain, depression and inflammation, is associated with an
   increased risk of co-morbidity and all-cause mortality. Whereas
   non-pharmacological interventions in patients with rheumatoid arthritis
   have been shown to reduce pain and fatigue, no randomized controlled
   trials have examined the effect of non-pharmacological interventions on
   improvement of sleep in patients with rheumatoid arthritis. The aim of
   this trial was to evaluate the efficacy of an intermittent aerobic
   exercise intervention on sleep, assessed both objectively and
   subjectively in patients with rheumatoid arthritis.
   Methods/design: A randomized controlled trial including 44 patients with
   rheumatoid arthritis randomly assigned to an exercise training
   intervention or to a control group. The intervention consists of 18
   session intermittent aerobic exercise training on a bicycle ergometer
   three times a week. Patients are evaluated according to objective
   changes in sleep as measured by polysomnography (primary outcome).
   Secondary outcomes include changes in subjective sleep quality and sleep
   disturbances, fatigue, pain, depressive symptoms, physical function,
   health-related quality of life and cardiorespiratory fitness.
   Discussion: This trial will provide evidence of the effect of
   intermittent aerobic exercise on the improvement of sleep in patients
   with rheumatoid arthritis, which is considered important in promotion of
   health and well-being. As such, the trial meets a currently unmet need
   for the provision of non-pharmacological treatment initiatives of poor
   sleep in patients with rheumatoid arthritis.
RI Midtgaard, Julie/P-9211-2019; Thomsen, Tanja/KIC-7084-2024; Jennum, Poul/GPX-0709-2022; Esbensen, Bente/A-1155-2013; Midtgaard, Julie/
OI Midtgaard, Julie/0000-0003-2381-2127
ZA 0
Z8 3
ZB 5
ZS 0
ZR 0
TC 26
Z9 30
C1 Univ Copenhagen, Glostrup Hosp, Res Unit Nursing & Hlth Sci, Copenhagen,
   Denmark
C1 Univ Copenhagen, Glostrup Hosp, Ctr Rheumatol & Spine, Copenhagen,
   Denmark
C1 Univ Copenhagen, Dept Publ Hlth, Fac Hlth & Med Sci, Copenhagen, Denmark
C1 Univ Copenhagen, Dept Clin Neurophysiol, Glostrup Hosp, Danish Ctr Sleep
   Med, Copenhagen, Denmark
C1 Univ Copenhagen, Dept Clin Med, Fac Hlth & Med Sci, Copenhagen, Denmark
C1 Copenhagen Univ Hosp, Ctr Hlth Care Res, Univ Hosp, Copenhagen, Denmark
C1 Univ Copenhagen, Frederiksberg Hosp, Dept Rheumatol, Copenhagen, Denmark
C3 Univ Copenhagen
C3 Univ Copenhagen
EI 1471-2474
DA 2014-05-21
UT WOS:000334808400003
PM 24559487
ER

PT J
AU Cordier, Dominik
   Gerber, Markus
   Brand, Serge
TI Effects of two types of exercise training on psychological well-being,
   sleep, quality of life and physical fitness in patients with high-grade
   glioma (WHO III and IV): study protocol for a randomized controlled
   trial
SO CANCER COMMUNICATIONS
VL 39
IS 1
AR 46
DI 10.1186/s40880-019-0390-8
DT Article
PD AUG 9 2019
PY 2019
AB Background There is existing evidence on whether and to what degree
   regular exercise training improves the quality of life (QoL) among
   cancer survivors. However, in regards to patients with high-grade glioma
   (HGG; WHO grade III and IV), no conclusive study has been performed so
   far. The present trial aims to fill this gap by examining whether
   psychological well-being, sleep, QoL and physical fitness might be
   improved with two different types of exercise, as compared to an active
   control condition. Active control condition represent individuals
   participating at regular meetings to talk about their current life
   situation, though, the meetings were not intended as that of the
   psychotherapy group. Regular meetings are of the same frequency,
   duration, and intensity as the exercise interventions. Methods A total
   of 45 patients with HGG after undergoing neurosurgery and adjuvant
   radiotherapy, chemotherapy, or chemoradiotherapy will be consecutively
   and randomly assigned to (a) an endurance training, (b) a resistance
   training or (c) to an active control condition. The intervention will
   last for 6 consecutive weeks, consisting of 2 weekly sessions (30-45 min
   per session). Measurements would take place at three time points, namely
   at the beginning of the study (baseline), 3 weeks after the beginning of
   the study, and 6 weeks after the beginning of the study. The last
   measurement also represents the end of the study. Aerobic exercise
   performance will be assessed objectively with a 6-min walking test, and
   a handgrip test will be used to assess the upper body strength. Further,
   participants will complete a battery of questionnaires covering
   sociodemographic information, QoL, sleep quality and sleep patterns,
   coping with stress, state- and trait-anxiety, depression, and fatigue.
   In parallel, experts will use the Hamilton Depression Rating Scale to
   determine and rate participants' symptoms of depression.
RI Gerber, Markus/H-8654-2014; Brand, Serge/H-7159-2019; Gerber, Markus/; Brand, Serge/
OI Gerber, Markus/0000-0001-6140-8948; Brand, Serge/0000-0003-2175-2765
ZA 0
TC 24
ZB 8
ZR 0
ZS 1
Z8 1
Z9 25
C1 Univ Hosp Basel, Dept Neurosurg, CH-4031 Basel, Switzerland
C1 Univ Basel, Dept Sport Exercise & Hlth, Div Sport & Psychosocial Hlth,
   CH-4052 Basel, Switzerland
C1 Univ Basel, Psychiat Clin UPK, Ctr Affect Stress & Sleep Disorders ZASS,
   CH-4002 Basel, Switzerland
C1 KUMS, Hlth Inst, Subst Abuse Prevent Res Ctr, Dept Psychiat, Kermanshah
   6719851115, Iran
C1 KUMS, Sleep Disorders Res Ctr, Dept Psychiat, Kermanshah 6719851115,
   Iran
C3 KUMS
C3 KUMS
EI 2523-3548
DA 2019-08-26
UT WOS:000480471900001
PM 31399142
ER

PT J
AU McGranahan, Melissa J
   O'Connor, Patrick J
TI Influence of Regular Physical Activity on Sleep.
SO Current topics in behavioral neurosciences
VL 67
BP 309
EP 328
DI 10.1007/7854_2024_503
DT Journal Article; Review
PD 2024
PY 2024
AB Good sleep and adequate physical activity are essential to health. Yet,
   large numbers of people are chronically deficient in sleep and physical
   activity. About 1 in 3 Americans get less than 7h of sleep per night and
   only 1 of 4 adults regularly complete weekly physical activity in
   amounts recommended for good health. This chapter reviews research that
   has examined relationships between regular physical activity and sleep.
   The overall weight of evidence supports that regular physical activity
   is associated with better sleep quality among healthy adults, with
   epidemiological studies showing moderate-sized effects and more
   well-controlled randomized controlled trial experiments often showing
   larger effects. Large epidemiology studies suggest that the relationship
   between regular physical activity and better sleep quality may partially
   mediate the well-established associations between physical activity and
   reduced risk of mortality, cardiovascular diseases, and dementia. There
   is evidence that the completion of regular physical activity also is
   associated with better sleep quality among those with certain sleep
   disorders (i.e., insomnia, obstructive sleep apnea, and restless legs
   syndrome), mentalhealth disorders (i.e., depression and posttraumatic
   stress disorder), and medical illnesses (i.e., breast cancer survivors).
   The evidence is inadequate to support that regular physical activity
   substantially improves sleep quality either (i) in children,
   adolescents, and older adults, (ii) in those with cancers except for
   breast cancer, (iii) in those with fibromyalgia, or (iv) among those
   with chronic kidney disease. Also, there is inadequate evidence to
   conclude that sleep quality is disrupted during weeks when competitive
   athletes engage in periods of overtraining.
OI McGranahan, Melissa/0000-0003-0956-6847
ZB 0
TC 0
ZS 0
ZA 0
Z8 0
ZR 0
Z9 0
C1 Department of Kinesiology, University of Georgia, Athens, GA, USA.
C1 Department of Kinesiology, University of Georgia, Athens, GA, USA.
   poconnor@uga.edu.
SN 1866-3370
DA 2024-08-01
UT MEDLINE:39080238
PM 39080238
ER

PT J
AU Kredlow, M. Alexandra
   Capozzoli, Michelle C.
   Hearon, Bridget A.
   Calkins, Amanda W.
   Otto, Michael W.
TI The effects of physical activity on sleep: a meta-analytic review
SO JOURNAL OF BEHAVIORAL MEDICINE
VL 38
IS 3
BP 427
EP 449
DI 10.1007/s10865-015-9617-6
DT Review
PD JUN 2015
PY 2015
AB A significant body of research has investigated the effects of physical
   activity on sleep, yet this research has not been systematically
   aggregated in over a decade. As a result, the magnitude and moderators
   of these effects are unclear. This meta-analytical review examines the
   effects of acute and regular exercise on sleep, incorporating a range of
   outcome and moderator variables. PubMed and PsycINFO were used to
   identify 66 studies for inclusion in the analysis that were published
   through May 2013. Analyses reveal that acute exercise has small
   beneficial effects on total sleep time, sleep onset latency, sleep
   efficiency, stage 1 sleep, and slow wave sleep, a moderate beneficial
   effect on wake time after sleep onset, and a small effect on rapid eye
   movement sleep. Regular exercise has small beneficial effects on total
   sleep time and sleep efficiency, small-to-medium beneficial effects on
   sleep onset latency, and moderate beneficial effects on sleep quality.
   Effects were moderated by sex, age, baseline physical activity level of
   participants, as well as exercise type, time of day, duration, and
   adherence. Significant moderation was not found for exercise intensity,
   aerobic/anaerobic classification, or publication date. Results were
   discussed with regards to future avenues of research and clinical
   application to the treatment of insomnia.
OI Baker, Amanda/0000-0002-0103-5411; Otto, Michael/0000-0002-8915-7578;
   Kredlow, M. Alexandra/0000-0002-9534-3465
Z8 9
ZS 7
ZR 0
TC 790
ZB 245
ZA 0
Z9 877
C1 Boston Univ, Dept Psychol & Brain Sci, Boston, MA 02215 USA
C1 Univ Nebraska, Dept Psychol, Lincoln, NE 68588 USA
C1 Harvard Univ, Ctr Anxiety & Traumat Stress Disorders, Massachusetts Gen
   Hosp, Sch Med, Boston, MA 02114 USA
SN 0160-7715
EI 1573-3521
DA 2015-06-01
UT WOS:000354087900004
PM 25596964
ER

PT J
AU Hallgren, Mats
   Andersson, Victoria
   Ekblom, Orjan
   Andreasson, Sven
TI Physical activity as treatment for alcohol use disorders (FitForChange):
   study protocol for a randomized controlled trial
SO TRIALS
VL 19
AR 106
DI 10.1186/s13063-017-2435-0
DT Article
PD FEB 14 2018
PY 2018
AB Background: Help-seeking for alcohol use disorders (AUDs) is low and
   traditional treatments are often perceived as stigmatizing. Physical
   activity has positive effects on mental and physical health which could
   benefit this population. We propose to compare the effects of aerobic
   training, yoga, and usual care for AUDs in physically inactive Swedish
   adults.
   Methods: This is a three-group, parallel, single-blind, randomized
   controlled trial (RCT). In total, 210 adults (aged 18-75 years)
   diagnosed with an AUD will be invited to participate in a 12-week
   intervention. The primary study outcome is alcohol consumption measure
   by the Timeline Follow-back method and the Alcohol Use Disorders
   Identification Test (AUDIT). Secondary outcomes include: depression,
   anxiety, perceived stress, sleep quality, physical activity levels,
   fitness, self-efficacy, health-related quality of life, and cognition.
   Blood samples will be taken to objectively assess heavy drinking, and
   saliva to measure cortisol. Acute effects of exercise on the urge to
   drink alcohol, mood, and anxiety will also be assessed.
   Discussion: The treatment potential for exercise in AUDs is substantial
   as many individuals with the disorder are physically inactive and have
   comorbid health problems. The study is the first to assess the effects
   of physical activity as a stand-alone treatment for AUDs. Considerable
   attention will be given to optimizing exercise adherence. Both the
   feasibility and treatment effects of exercise interventions in AUDs will
   be discussed. The Ethical Review Board (EPN) at Karolinska Institutet
   has approved the study (DNR: 2017/1380-3).
OI Ekblom, Orjan/0000-0001-6058-4982; Gunillasdotter,
   Victoria/0000-0002-5394-8060
ZA 0
ZB 13
Z8 0
ZS 0
ZR 0
TC 23
Z9 25
C1 Karolinska Inst, Dept Publ Hlth Sci, S-17177 Solna, Sweden
C1 Ctr Psychiat Res, Stockholm, Sweden
C1 Swedish Sch Sport & Hlth Sci, Stockholm, Sweden
C3 Ctr Psychiat Res
SN 1745-6215
DA 2018-03-06
UT WOS:000425424500001
PM 29444712
ER

PT J
AU Hu, Yu-Xin
   Liu, Xiao-Mei
   Zhang, Ning-Xin
   Ma, Zhi-Ying
   Zhu, Zheng
   Cao, Zhen-Bo
TI The effects of resistance are superior to aerobic exercise in improving
   delayed sleep-wake phase disorder in male college students
SO SLEEP MEDICINE
VL 128
BP 29
EP 36
DI 10.1016/j.sleep.2025.01.029
EA JAN 2025
DT Article
PD APR 2025
PY 2025
AB Introduction: Delayed sleep-wake phase disorder(DSWPD)is a serious
   threat to the physical and mental health. There are some problems with
   current clinical treatment methods, and exercise is an alternative to
   chronotherapy. Therefore, we aimed to study the effects of two different
   exercise methods, aerobic and resistance, on sleep, melatonin,
   inflammatory factors and mood in college students with DSWPD. Methods:
   Male college students aged 18-28 years with DSWPD and no regular
   exercise habits were recruited to participate in a randomized crossover
   trial. Three-day moderate-intensity aerobic and resistance exercises
   were conducted. Sleep quality, urine melatonin concentration, blood
   inflammatory factors, and mood changes were evaluated. Results:
   Resistance exercise (RE) improved five sleep indicators (P <
   0.05),including sleep onset time, sleep onset latency, total sleep time,
   wake after sleep onset and sleep efficiency, whereas aerobic exercise
   (AE) only improved sleep onset time and sleep efficiency (P < 0.05). In
   addition, RE and AE increased urine aMT6s, IL-10 and decreased IL-6. But
   RE was more effective in improving sleep onset time, sleep efficiency
   and urine aMT6s, IL-6. In terms of mood indicators, aerobic and
   resistance reduced self-rating anxiety scale, but AE also had an
   improvement effect on self-rating depression scale. Conclusion: Aerobic
   and resistance exercises can cause male college students with DSWPD to
   fall asleep earlier, improve sleep quality, increase melatonin
   concentration, reduce body inflammation, promote the synthesis of
   anti-inflammatory cytokines, and improve mood. Of the two exercise
   intervention methods, the effect of RE was more significant.
RI Cao, Zhen-Bo/D-3318-2009
OI Cao, Zhen-Bo/0000-0002-2652-7279
TC 0
ZS 0
Z8 0
ZR 0
ZB 0
ZA 0
Z9 0
C1 Shanghai Univ Sport, Sch Exercise & Hlth, Shanghai, Peoples R China
C1 Shanghai Univ Sport, Shanghai Frontiers Sci Res Base Exercise & Metab H,
   Shanghai, Peoples R China
C1 Shanghai Univ Sport, Key Lab Exercise & Hlth Sci, Shanghai, Peoples R
   China
SN 1389-9457
EI 1878-5506
DA 2025-02-13
UT WOS:001414822200001
PM 39879677
ER

PT J
AU Kline, Christopher E.
   Crowley, E. Patrick
   Ewing, Gary B.
   Burch, James B.
   Blair, Steven N.
   Durstine, J. Larry
   Davis, J. Mark
   Youngstedt, Shawn D.
TI The Effect of Exercise Training on Obstructive Sleep Apnea and Sleep
   Quality: A Randomized Controlled Trial
SO SLEEP
VL 34
IS 12
BP 1631
EP 1640
DI 10.5665/sleep.1422
DT Article
PD DEC 1 2011
PY 2011
AB Study Objectives: To evaluate the efficacy of a 12-week exercise
   training program for reducing obstructive sleep apnea (OSA) severity and
   improving sleep quality, and to explore possible mechanisms by which
   exercise may reduce OSA severity.
   Design: Randomized controlled trial.
   Setting: Clinical exercise physiology center, sleep laboratory.
   Participants: Forty-three sedentary and overweight/obese adults aged
   18-55 years with at least moderate-severity untreated OSA (screening
   apnea-hypopnea index [AHI] >= 15).
   Interventions: Participants randomized to exercise training (n = 27) met
   4 times/week for 12 weeks and performed 150 min/week of
   moderate-intensity aerobic activity, followed by resistance training
   twice/week. Participants randomized to a stretching control (n = 16) met
   twice weekly for 12 weeks to perform low-intensity exercises designed to
   increase whole-body flexibility.
   Measurements and Results: OSA severity was assessed with one night of
   laboratory polysomnography (PSG) before and following the 12-week
   intervention. Measures of sleep quality included PSG, actigraphy (7-10
   days), and the Pittsburgh Sleep Quality Index. Compared with stretching,
   exercise resulted in a significant AHI reduction (exercise: 32.2 +/- 5.6
   to 24.6 +/- 4.4, stretching: 24.4 +/- 5.6 to 28.9 +/- 6.4; P < 0.01) as
   well as significant changes in oxygen desaturation index (ODI; P = 0.03)
   and stage N3 sleep (P = 0.03). Reductions in AHI and ODI were achieved
   without a significant decrease in body weight. Improvements in
   actigraphic sleep and subjective sleep quality were also noted following
   exercise compared with stretching.
   Conclusions: Exercise training had moderate treatment efficacy for the
   reduction of AHI in sedentary overweight/obese adults, which suggests
   that exercise may be beneficial for the management of OSA beyond simply
   facilitating weight loss.
RI davis, mark/AAD-9575-2021; Blair, Steven/AFU-2008-2022; youngstedt, shawn/AAA-3361-2021; Kline, Christopher/B-1477-2012
OI Kline, Christopher/0000-0003-1025-9430
TC 236
ZR 0
ZB 66
Z8 5
ZS 5
ZA 0
Z9 257
C1 Univ Pittsburgh, Sch Med, Dept Psychiat, Pittsburgh, PA 15213 USA
C1 Univ S Carolina, Dept Exercise Sci, Columbia, SC 29208 USA
C1 WJB Dorn VA Med Ctr, Columbia, SC USA
C1 Univ S Carolina, Sch Med, Dept Clin Serv, Columbia, SC USA
C1 Univ S Carolina, Dept Epidemiol & Biostat, Columbia, SC 29208 USA
C3 WJB Dorn VA Med Ctr
SN 0161-8105
EI 1550-9109
DA 2011-12-01
UT WOS:000297689800007
PM 22131599
ER

PT J
AU Wang, Shuwen
   Lan, Yueyan
   Liu, Zixiu
   Xu, Shuang
   Wu, Xiaomei
TI Effects of different interventions on insomnia in adults: Systematic
   review and network meta-analysis
SO JOURNAL OF PSYCHIATRIC RESEARCH
VL 165
BP 140
EP 149
DI 10.1016/j.jpsychires.2023.07.004
EA JUL 2023
DT Review
PD SEP 2023
PY 2023
AB Objective: Insomnia is a common sleep disorder. There are many
   clinical-intervention methods for treating this condition, but thus far,
   the most effective method has not been determined.Methods: We conducted
   a network meta-analysis by including random evidence of insomnia
   improvement in people over 18 years old, without other physical
   diseases. From January 1, 1990 to June 15, 2022, we searched multiple
   electronic databases for randomized controlled trials of different
   insomnia-related, clinical-intervention methods. R software was used to
   analyze 10 indices, in order to evaluate the effect of sleep
   improvement. Pri-mary outcomes comprised Pittsburgh sleep quality-index
   (PSQI) scores and insomnia severity-index (ISI) scores.Results: Finally,
   122 randomized controlled trials were included in our study. For the
   PSQI scores, we found the sequence of intervention measures by effect to
   be as follows: electroacupuncture, acupuncture, repetitive transcranial
   magnetic stimulation (rTMS), essential oils, herbal medicine,
   traditional Western medicine, Tai Chi and Baduanjin, music, supplements,
   cognitive behavioral therapy for insomnia (CBT-I), and exercise. The
   results for ISI were similar to those for PSQI, but with slight
   differences.Conclusion: Our research results indicate that various
   measures have a certain effect on improving sleep, among which the
   effect of instruments is more prominent. The curative effect of placebo
   groups was better than that of blank control groups. There is
   essentially no statistical difference in detailed classification within
   the same intervention category.
Z8 1
ZB 3
ZS 0
ZR 0
ZA 0
TC 10
Z9 11
C1 China Med Univ, Hosp 1, Dept Clin Epidemiol, Shenyang, Liaoning, Peoples
   R China
C1 China Med Univ, Hosp 1, Ctr Evidence Based Med, Shenyang, Liaoning,
   Peoples R China
C1 China Med Univ, Lib, Shenyang, Liaoning, Peoples R China
C1 China Med Univ, Hosp 1, Dept Clin Epidemiol, 155 Nanjing Bei St,
   Shenyang, Liaoning, Peoples R China
C1 China Med Univ, Hosp 1, Ctr Evidence Based Med, 155 Nanjing Bei St,
   Shenyang, Liaoning, Peoples R China
SN 0022-3956
EI 1879-1379
DA 2023-08-25
UT WOS:001046763700001
PM 37499485
ER

PT J
AU Silva de Sousa, Andre
   da Rocha, Aline Pereira
   Tavares, Daniela Regina Brandao
   Okazaki, Jane Erika Frazao
   de Andrade Santana, Marcia Valeria
   Trevisani, Virginia Fernandes Moca
   Pinto, Ana Carolina Pereira Nunes
TI Respiratory muscle training for obstructive sleep apnea: Systematic
   review and meta-analysis
SO JOURNAL OF SLEEP RESEARCH
VL 33
IS 3
DI 10.1111/jsr.13941
EA MAY 2023
DT Review
PD MAY 2024
PY 2024
AB Obstructive sleep apnea is the most common sleep disorder. This review
   aims to evaluate the effectiveness and safety of respiratory muscle
   training in the treatment of patients with obstructive sleep apnea. The
   study protocol was registered in Prospero Platform (CRD42018096980). We
   performed searches in the main databases: Medical Literature Analysis
   and Retrieval System Online (MEDLINE) via Pubmed; Excerpta Medica
   dataBASE (Embase) via Elsevier; Cochrane Central Register of Controlled
   Trials (CENTRAL) via Cochrane Library; Latin American and Caribbean
   Literature on Health Sciences (LILACS) through the Portal of the Virtual
   Health Library and Physiotherapy Evidence Database (PEDro) for all
   randomised-controlled trials published before July 2022. The
   randomised-controlled trials were assessed for risk of bias and
   certainty of evidence. Thirteen randomised-controlled trials were
   included. All studies had an overall high risk of bias. Inspiratory
   muscle training probably improves systolic blood pressure and sleepiness
   when compared with sham. However, inspiratory muscle training probably
   does not improve diastolic blood pressure and maximum expiratory
   pressure, and may not be superior to sham for apnea-hypopnea index,
   forced expiratory volume in 1 s, forced vital capacity, sleep quality
   and quality of life. In addition, it is uncertain whether there is any
   effect of inspiratory muscle training on maximum inspiratory pressure
   and physical capacity. Inspiratory muscle training may also improve
   maximum inspiratory pressure and maximum expiratory pressure compared
   with oropharyngeal exercises. However, it may not be superior for
   apnea-hypopnea index, sleep quality, sleepiness, quality of life and
   functional capacity. When associated with physical exercise, inspiratory
   muscle training may not be superior to physical exercise alone for
   maximum inspiratory pressure, maximum expiratory pressure, systolic and
   diastolic blood pressure, and functional capacity. At the same time,
   when associated with cardiac rehabilitation exercises, inspiratory
   muscle training may reduce apnea-hypopnea index, improve inspiratory
   muscle strength, sleepiness and sleep quality compared with cardiac
   rehabilitation alone. However, it may not be superior for improving
   quality of life. Regarding expiratory muscle training, it may improve
   expiratory muscle strength and sleep quality, but not sleepiness when
   compared with sham. The evidence on the effects of expiratory muscle
   training in apnea-hypopnea index is very uncertain.
RI Rocha, Aline/LBH-6175-2024; Santana, Marcia Valeria De Andrade/; Regina Brandao Tavares, Daniela/; Silva de Sousa, Andre/; Pinto, Ana Carolina Pereira Nunes/U-6177-2017; da Rocha, Aline Pereira/; Trevisani, Virginia/I-1137-2013
OI Santana, Marcia Valeria De Andrade/0000-0001-9758-6148; Regina Brandao
   Tavares, Daniela/0000-0001-6286-5120; Silva de Sousa,
   Andre/0000-0003-4498-0410; Pinto, Ana Carolina Pereira
   Nunes/0000-0002-1505-877X; da Rocha, Aline Pereira/0000-0002-0863-6500;
   Trevisani, Virginia/0000-0002-7180-6285
ZR 0
Z8 0
ZA 0
TC 4
ZB 1
ZS 0
Z9 4
C1 Univ Fed Sao Paulo, Programa Pos Graduacao Saude Baseada Evidencias, Sao
   Paulo, Brazil
C1 Univ St Amaro, Sao Paulo, Brazil
C1 Univ Fed Amapa, Macapa, Brazil
C1 Biomed Res Inst St Pau IIB St Pau, Iberoamerican Cochrane Ctr,
   Barcelona, Spain
C1 Univ Fed Sao Paulo, Rua Sena Madureira,n1-500,Vila Clementino,
   BR-04021001 Sao Paulo, SP, Brazil
C3 Biomed Res Inst St Pau IIB St Pau
SN 0962-1105
EI 1365-2869
DA 2023-06-09
UT WOS:000998970500001
PM 37258418
ER

PT J
AU Zheng, Guohua
   Li, Moyi
   Lan, Xiulu
   Yan, Xinghui
   Lin, Qiu
   Chen, Lidian
   Tao, Jing
   Zheng, Xin
   Li, Junzhe
   Chen, Bai
   Fang, Qianying
TI The effect of Baduanjin exercise for physical and psychological
   wellbeing of college students: study protocol for a randomized
   controlled trial
SO TRIALS
VL 14
AR 422
DI 10.1186/1745-6215-14-422
DT Article
PD DEC 5 2013
PY 2013
AB Background: The physical and mental health of college students tends to
   continuously decline around the world. Since they are in a significant
   transition period which presents opportunities and challenges in health
   promotion, it is important to improve their health in this period. As a
   traditional Chinese exercise form which combines movements with breath
   and mind, Baduanjin may be one of the selectable effective exercises.
   However, evidence of Baduanjin exercise for college students has not
   been completely established. The primary aim of this trial is to
   evaluate the effectiveness and safety of Baduanjin exercise for physical
   and mental health of college students through a rigorous randomization,
   parallel-controlled design.
   Method/design: We will conduct a randomized, single-blind,
   parallel-controlled trial. A total of 222 college students from Fujian
   University of Traditional Chinese Medicine who meet the eligibility
   criteria will be recruited and randomly allocated into Baduanjin
   training or usual exercise control group. Baduanjin training will last
   12 weeks (1 h per day, 5 days per week). The physical and psychological
   outcomes, including lumbar muscle strength, lumbar proprioception
   function, physical fitness, as well as self-reported symptom intensity,
   stress, self-esteem, mood, quality of life, quality of sleep, and
   adverse events, will be evaluated by blinded outcome assessors at
   baseline, 13 weeks (at the end of intervention), and 25 weeks (after the
   12-week follow-up period).
   Discussion: This protocol presents an objective design of a randomized,
   single-blind trial that aims to evaluate the effectiveness and safety of
   Baduanjin exercise for physical and mental health of college students.
   If the outcome is positive, the results will provide higher-quality
   evidence to better inform the college students regarding their selection
   about whether to receive such exercise.
RI Tao, Jing/GVS-6340-2022; Zheng, Guo/E-8256-2013; Chen, Lidian/GSN-6461-2022; Chen, Lidian/; Tao, Jing/; Chen, Lidian/; Tao, Jing/
OI Chen, Lidian/0000-0002-8699-0839; Tao, Jing/0000-0001-9751-5294; Chen,
   Lidian/0000-0002-6454-7932; Tao, Jing/0000-0002-4895-2065
ZR 0
ZB 6
ZS 0
ZA 0
Z8 2
TC 25
Z9 28
C1 Fujian Univ Tradit Chinese Med, Acad Integrat Med, Fuzhou 350122,
   Peoples R China
C1 Fujian Univ Tradit Chinese Med, Rehabil Med Coll, Fuzhou 350122, Peoples
   R China
C1 Fujian Univ Tradit Chinese Med, Dept Phys Educ, Fuzhou 350122, Peoples R
   China
C1 Fujian Univ Tradit Chinese Med, Fuzhou 350122, Peoples R China
EI 1745-6215
DA 2014-01-15
UT WOS:000328759000008
PM 24308310
ER

PT J
AU Li, Moyi
   Fang, Qianying
   Li, Junzhe
   Zheng, Xin
   Tao, Jing
   Yan, Xinghui
   Lin, Qiu
   Lan, Xiulu
   Chen, Bai
   Zheng, Guohua
   Chen, Lidian
TI The Effect of Chinese Traditional Exercise-Baduanjin on Physical and
   Psychological Well-Being of College Students: A Randomized Controlled
   Trial
SO PLOS ONE
VL 10
IS 7
AR e0130544
DI 10.1371/journal.pone.0130544
DT Article
PD JUL 9 2015
PY 2015
AB Background
   The physical and mental health of college students tends to continuously
   decline around the world, therefore, it is important to improve their
   health during college period. Baduanjin, a traditional Chinese exercise
   which combines movements with breath and mind, may be one of the
   selectable effective exercises. However, the effect of Baduanjin
   exercise on college students has not been established. In this study, we
   systematically assessed the effectiveness and safety of Baduanjin
   exercise on physical and mental health of college students by a rigorous
   randomized, parallel-controlled design.
   Methods
   A total of 222 college students from Fujian University of Traditional
   Chinese Medicine were recruited and randomly allocated at an equal ratio
   into control or Baduanjin training. Participants in control group were
   informed to maintain their original activity habit, and those in
   Baduanjin exercise group received a 12-week Baduanjin exercise training
   with a frequency of 1 hour per day and 5 days per week on the basis of
   their original activity habit. The physical and psychological outcomes,
   including lumbar muscle strength, lower limb proprioception function,
   physical fitness, as well as self-reported symptom intensity, stress,
   self-esteem, mood, quality of life, quality of sleep, and adverse
   events, were evaluated at baseline, 13 weeks (at the end of 12-week
   intervention), and 25 weeks (after the 12-week follow-up period).
   Intention-to-treat analysis was performed for the above outcomes.
   Results
   Compared with controls, significant improvements in Baduanjin exercise
   group at the end of 12-week intervention period were found on lower limb
   proprioception function (the rate of average trace error on right lower
   limb (%): control 23.50 +/- 5.50, Baduanjin 21.92 +/- 6.54, P=0.004; the
   rate of average trace error on left lower limb (%): control 22.32 +/-
   6.62, Baduanjin 20.63 +/- 4.62, P=0.046), cardiorespiratory endurance
   (step test index: control 47.66 +/- 5.94, Baduanjin 50.07 +/- 9.30,
   P=0.025), flexibility (control 14.35 +/- 7.26cm, Baduanjin 15.39 +/-
   6.43cm, P=0.009) and explosive force of lower limb (standing long jump
   test (m): control 1.77 +/- 0.24, Baduanjin 1.79 +/- 0.22, P=0.005 for
   adjustment baseline) in physical outcomes, and attention (Schulte Grid
   test (second): control 210.4 +/- 51.15, Baduanjin 192.4 +/- 47.14,
   P=0.034) in mental outcome. Lumbar muscle strength in Baduanjin group
   had been moderately enhanced but no significant difference compared to
   controls. No significant changes in other physical and mental outcomes,
   including vital capacity, blood pressure, heart rate, hand grip force,
   self-symptom intensity, stress, self-efficacy, quality of life, and
   quality of sleep, were found between groups. No adverse event was
   reported during the study period.
   Conclusion
   Regular Baduanjin exercise had an advantage for college students on
   improvement of lower limb proprioception, enhance of cardiorespiratory
   endurance, flexibility, explosive force of lower limb and attention,
   compared with usual exercise.
RI Tao, Jing/GVS-6340-2022; Zheng, Guo/E-8256-2013; Chen, Lidian/GSN-6461-2022; Tao, Jing/; Tao, Jing/; Chen, Lidian/; Chen, Lidian/
OI Tao, Jing/0000-0001-9751-5294; Tao, Jing/0000-0002-4895-2065; Chen,
   Lidian/0000-0002-8699-0839; Chen, Lidian/0000-0002-6454-7932
ZR 0
ZB 22
ZA 0
Z8 10
TC 91
ZS 0
Z9 99
C1 Fujian Univ Tradit Chinese Med, Coll Rehabil Med, Fuzhou, Fujian,
   Peoples R China
C1 Fujian Univ Tradit Chinese Med, Dept Phys Educ, Fuzhou, Fujian, Peoples
   R China
C1 Fujian Univ Tradit Chinese Med, Fuzhou, Fujian, Peoples R China
SN 1932-6203
DA 2015-08-13
UT WOS:000358161200013
PM 26158769
ER

PT J
AU Duncan, Mitch J.
   Rayward, Anna T.
   Holliday, Elizabeth G.
   Brown, Wendy J.
   Vandelanotte, Corneel
   Murawski, Beatrice
   Plotnikoff, Ronald C.
TI Effect of a physical activity and sleep m-health intervention on a
   composite activity-sleep behaviour score and mental health: a mediation
   analysis of two randomised controlled trials
SO INTERNATIONAL JOURNAL OF BEHAVIORAL NUTRITION AND PHYSICAL ACTIVITY
VL 18
IS 1
AR 45
DI 10.1186/s12966-021-01112-z
DT Article
PD MAR 25 2021
PY 2021
AB Background: To examine if a composite activity-sleep behaviour index
   (ASI) mediates the effects of a combined physical activity and sleep
   intervention on symptoms of depression, anxiety, or stress, quality of
   life (QOL), energy and fatigue in adults.
   Methods: This analysis used data pooled from two studies: Synergy and
   Refresh. Synergy: Physically inactive adults (18 65 years) who reported
   poor sleep quality were recruited for a two-arm Randomised Controlled
   Trial (RCT) (Physical Activity and Sleep Health (PAS; n = 80), or
   Wait-list Control (CON; n = 80) groups). Refresh: Physically inactive
   adults (40-65 years) who reported poor sleep quality were recruited for
   a three-arm RCT (PAS (n = 110), Sleep Health-Only (SO; n = 110) or CON
   (n = 55) groups). The SO group was omitted from this study. The PAS
   groups received a pedometer, and accessed a smartphone/tablet "app"
   using behaviour change strategies (e.g., self-monitoring, goal setting,
   action planning), with additional email/SMS support. The ASI score
   comprised self-reported moderate-to-vigorous-intensity physical
   activity, resistance training, sitting time, sleep duration, efficiency,
   quality and timing. Outcomes were assessed using DASS-21 (depression,
   anxiety, stress), SF-12 (QOL-physical, QOL-mental) and SF-36 (Energy &
   Fatigue). Assessments were conducted at baseline, 3 months (primary
   time-point), and 6 months. Mediation effects were examined using
   Structural Equation Modelling and the product of coefficients approach
   (AB), with significance set at 0.05.
   Results: At 3 months there were no direct intervention effects on mental
   health, QOL or energy and fatigue (all p> 0.05), and the intervention
   significantly improved the ASI (all p < 0.05). A more favourable ASI
   score was associated with improved symptoms of depression, anxiety,
   stress, QOL-mental and of energy and fatigue (all p < 0.05). The
   intervention effects on symptoms of depression ([AB; 95%Cl] -0.31; -
   0.60,-0.11), anxiety (- 0.11; - 0.27,-0.01), stress (- 0.37; -
   0.65,-0.174), QOL-mental (0.53; 0.22, 1.01) and ratings of energy and
   fatigue (0.85; 0.33, 1.63) were mediated by ASI. At 6 months the
   magnitude of association was larger although the overall pattern of
   results remained similar.
   Conclusions: Improvements in the overall physical activity and sleep
   behaviours of adults partially mediated the intervention effects on
   mental health and quality of life outcomes. This highlights the
   potential benefit of improving the overall pattern of physical activity
   and sleep on these outcomes.
RI Brown, Wendy/A-1553-2016; Vandelanotte, Corneel/ABF-5580-2020; Duncan, Mitch/V-1708-2019; Duncan, Mitch/; Rayward, Anna/
OI Duncan, Mitch/0000-0002-9166-6195; Rayward, Anna/0000-0003-3029-9288
ZS 0
Z8 1
ZA 0
ZB 0
ZR 0
TC 7
Z9 7
C1 Univ Newcastle, Sch Med & Publ Hlth, Univ Dr, Callaghan, NSW 2308,
   Australia
C1 Univ Newcastle, Fac Hlth & Med, Prior Res Ctr Phys Act & Nutr, Univ Dr,
   Callaghan, NSW 2308, Australia
C1 Univ Newcastle, Prior Res Ctr Phys Act & Nutr, Univ Dr, Callaghan, NSW
   2308, Australia
C1 Univ Newcastle, Sch Educ, Callaghan, NSW 2308, Australia
C1 Univ Queensland, Sch Human Movement & Nutr Sci, St Lucia, Qld 4072,
   Australia
C1 Cent Queensland Univ, Sch Hlth Med & Appl Sci, Phys Act Res Grp,
   Rockhampton, Qld, Australia
EI 1479-5868
DA 2021-04-19
UT WOS:000635261300001
PM 33766051
ER

PT B
AU Liang, Xiao
Z2  
TI The Associations Between Physical Activity and Executive Functions in
   Children with Attention-Deficit/Hyperactivity Disorder
DT Dissertation/Thesis
PD Jan 01 2022
PY 2022
ZB 0
TC 0
ZS 0
ZR 0
Z8 0
ZA 0
Z9 0
C1 The Chinese University of Hong Kong (Hong Kong), Hong Kong
C3 The Chinese University of Hong Kong (Hong Kong)
BN 9798358496019
UT PQDT:68345205
ER

PT J
AU Zhao, Fang
   Sun, Shanshan
   Xiong, Jian
   Zheng, Guohua
TI The effect of Baduanjin exercise on health-related physical fitness of
   college students: study protocol for a randomized controlled trial
SO TRIALS
VL 20
IS 1
AR 569
DI 10.1186/s13063-019-3672-1
DT Article
PD SEP 18 2019
PY 2019
AB Background Low health-related physical fitness in college students is a
   risk factor for future development of cardiovascular diseases at later
   stages in life, but appropriate exercise is one of the main determinant
   factors of health-related physical fitness. Previous studies have showed
   that Baduanjin exercise is beneficial in improving sleep quality, mental
   health, body flexibility, and body physique. However, the evidence is
   unclear whether Baduanjin exercise can be recommended as an effective
   exercise to promote health-related physical fitness of college students.
   Methods/design One hundred twenty college students will be recruited and
   randomly allocated to either the Baduanjin exercise or the control group
   at a ratio of 1:1. The students in the Baduanjin exercise group will
   receive a 12-week supervised Baduanjin exercise training intervention
   with a frequency of 1 h each day and 4 days per week, while those in the
   control group will not receive any specific exercise intervention and
   will be informed to maintain their original lifestyle for 12 weeks. The
   primary outcome of health-related physical fitness involving
   measurements of body flexibility, muscular strength, cardiopulmonary
   fitness, and body endurance will be measured at baseline and after the
   12-week intervention period. Mixed linear models will be used to analyze
   the effect of the Baduanjin exercise intervention on the health-related
   physical fitness of college students. Discussion This is the first trial
   to evaluate the effects of Baduanjin exercise on health-related physical
   fitness in college students. If the results are as expected, they will
   provide evidence of Baduanjin exercise in promoting health-related
   physical fitness in young adults.
RI xiong, jian/GRF-2545-2022; Zheng, Guo/E-8256-2013; xiong, jian/; Xiong, Jian/
OI xiong, jian/0000-0001-8434-1803; Xiong, Jian/0000-0002-8346-178X
TC 22
ZA 0
ZB 6
ZR 0
ZS 5
Z8 0
Z9 24
C1 Shanghai Univ Med & Hlth Sci, Coll Nursing & Hlth Management, Shanghai
   201318, Peoples R China
C1 Shanghai Univ Tradit Chinese Med, Grad Sch, Shanghai 201303, Peoples R
   China
EI 1745-6215
DA 2019-10-04
UT WOS:000487044000004
PM 31533854
ER

PT J
AU Albornoz-Guerrero, Javier
   Barcelo, Olga
   Garcia-Merino, Sonia
   Garcia-Perez-de-Sevilla, Guillermo
   Cigarroa, Igor
   Zapata-Lamana, Rafael
TI Protocol Study: Resistance Training Program, Nutritional, Sleep, and
   Screen Use Recommendations in Schoolchildren from Educational Centers in
   the Extreme South of Chile
SO METHODS AND PROTOCOLS
VL 6
IS 5
AR 74
DI 10.3390/mps6050074
DT Article
PD OCT 2023
PY 2023
AB Background: Childhood obesity has tripled, reaching critical levels of
   malnutrition. This factor is directly associated with a poorer
   health-related quality of life of the child and adolescent population.
   This article presents the study protocol of the project "Strong
   schoolchildren with a healthy lifestyle" (EF-Salud), which seeks to
   analyze the effects of a multicomponent program based on muscle strength
   exercises, sleep nutritional recommendations, and the use of screens in
   Chilean educational centers with extremely cold weather. Methods: The
   study protocol of a randomized controlled trial with a pre- and
   post-test conducted according to the CONSORT statement is reported. The
   total sample (n = 144) will be schoolchildren from six different school
   years, four of which will perform an intervention and two control.
   Intervention group 1 (from two different school years) will receive a
   muscular strength exercise program in the classroom once a day from
   Monday to Friday for six months and nutritional, sleep, and use of
   screens recommendations once a week. Intervention group 2 (from two
   different school years) will receive a program of nutritional, sleep,
   and use of screens recommendations once per week for six months. The
   control group (from two different school years) will carry out their
   usual school day in relation to physical education classes. Before and
   after the intervention, the investigators will evaluate the
   cardiovascular risk, physical condition, and lifestyle related to sleep
   and use of screens. Expected results: The schoolchildren in intervention
   group 1 will obtain significant results in increased strength, decreased
   cardiovascular risk, improved sleep habits, and fewer hours of screen
   use compared to the other two groups.
RI cigarroa, igor/AAV-3527-2020; García Pérez de Sevilla, Guillermo/ABF-8085-2021; Barcelo Guido, Olga/; Albornoz-Guerrero, Javier/; Garcia Perez-de-Sevilla, Guillermo/; Cigarroa, Igor/; Zapata-Lamana, Rafael/; Garcia-Merino, Sonia/
OI Barcelo Guido, Olga/0000-0002-4835-5367; Albornoz-Guerrero,
   Javier/0000-0001-7637-9684; Garcia Perez-de-Sevilla,
   Guillermo/0000-0002-2689-1767; Cigarroa, Igor/0000-0003-0418-8787;
   Zapata-Lamana, Rafael/0000-0002-4729-1680; Garcia-Merino,
   Sonia/0000-0002-1932-7869
TC 0
ZA 0
Z8 0
ZB 0
ZS 0
ZR 0
Z9 0
C1 Univ Magallanes, Dept Educ & Human, Punta Arenas 62000000, Chile
C1 Univ Europea Madrid, Fac Sports Sci, Dept Sports Sci, Madrid 28670,
   Spain
C1 Univ Francisco Vitoria, Fac Ciencias Salud, Madrid 28223, Spain
C1 Univ Europea Madrid, Fac Sports Sci, Dept Physiotherapy, Madrid 28670,
   Spain
C1 Univ St Tomas, Escuela Kinesiol, Fac Salud, Los Angeles 4440000, Chile
C1 Univ Concepcion, Escuela Educ, Concepcion 4440000, Chile
C3 Univ St Tomas
EI 2409-9279
DA 2023-11-09
UT WOS:001089385800001
PM 37736957
ER

PT J
AU Hornsey, Samantha J.
   Gosling, Corentin J.
   Jurek, Lucie
   Nourredine, Mikail
   Telesia, Laurence
   Solmi, Marco
   Butt, Isabel
   Greenwell, Kate
   Muller, Ingrid
   Hill, Catherine M.
   Cortese, Samuele
CA DISCA Team
TI Umbrella Review and Meta-Analysis: The Efficacy of Nonpharmacological
   Interventions for Sleep Disturbances in Children and Adolescents
SO JOURNAL OF THE AMERICAN ACADEMY OF CHILD AND ADOLESCENT PSYCHIATRY
VL 64
IS 3
BP 329
EP 345
DI 10.1016/j.jaac.2024.10.015
EA FEB 2025
DT Article
PD MAR 2025
PY 2025
AB Objective: We conducted an umbrella review of systematic reviews (SRs),
   with or without meta-analysis (MA), of randomized controlled trials
   (RCTs) assessing nonpharmacological sleep interventions for children and
   adolescents across various clinical populations. Method: We searched
   multiple electronic databases up to January 24, 2024. Meta-analyzable
   data from RCTs in the retrieved SRs/MAs were pooled using Metaumbrella.
   Primary outcomes were subjective/objective child sleep parameters.
   Additional outcomes included child health/functioning and parental
   sleep/health. The quality of the MAs/SRs was assessed with Assessment of
   Multiple Systematic Reviews (AMSTAR-2), and the certainty of evidence
   using Grading of Recommendations, Assessment, Development and
   Evaluations (GRADE). Results: We included 93 SRs/MAs covering 393 RCTs,
   with 25 (17%, 39%, and 30%: high, moderate, and low quality) providing
   data for quantitative synthesis. Behavioral interventions, usually
   multicomponent including parent training, psychoeducation, and/or
   specific sleep therapy/ strategies, showed beneficial effects on night
   waking, sleep duration, overall sleep disturbance, mood/depression, and
   maternal sleep quality (standardized mean difference [SMD] = 0.10-0.80)
   in participants with sleep problems without a formal sleep disorder
   diagnosis. For those with a formal diagnosis (mainly insomnia), benefits
   were found for night waking, sleep efficiency
   (subjective/actigraphically measured), and sleep onset latency (mean SMD
   = 0.49-0.97). Those with attention-deficit/hyperactivity disorder (ADHD)
   improved in bedtime resistance, night waking, parasomnias, sleep
   anxiety, ADHD symptoms, sleep disturbance, and quality of life (mean SMD
   = 0.18-0.49). For those with autism, sleep disturbance improved (mean
   SMD = 0.70). However, all findings were of low to very low certainty of
   evidence. Conclusion: Among nonpharmacological interventions for sleep
   difficulties in youth, only behavioral interventions are supported by
   meta-analytic evidence, yet with small-to-moderate effect sizes and
   limited certainty of evidence. Plain language summary: This "umbrella
   review" (a review of reviews) analyzed 93 systematic reviews and
   meta-analyses of randomized controlled trials examining nonmedication
   sleep interventions for children and adolescents. The authors found that
   behavioral interventions, including parent training and psychoeducation,
   had positive effects on sleep issues like night waking, with effect
   sizes ranging from small to moderate. Improvements were also seen in
   children with ADHD and autism. However, the quality of the evidence for
   these benefits was rated as low to very low. This suggests that while
   behavioral approaches may help, more robust evidence is needed to
   confirm their benefits. Study preregistration information: The efficacy
   and tolerability of nonpharmacological interventions for sleep problems
   in children and adolescents: protocol for an umbrella review of
   systematic reviews and meta-analyses of randomised controlled trials.
   https://osf.io; j9qna/.
RI Cortese, Samuele/G-1255-2019; Muller, Ingrid/JAX-6211-2023; solmi, marco/K-3906-2018; Greenwell, Kate/AAC-1024-2019; Jurek, Lucie/ABI-4434-2020; Cortese, Samuele/; Hornsey, Samantha Jade/; Nourredine, Mikail/AAK-6693-2021; solmi, marco/; Muller, Ingrid/; Hill, Catherine/; Butt, Isabel/; Greenwell, Kate/; Telesia, Laurence/; Jurek, Lucie/
OI Cortese, Samuele/0000-0001-5877-8075; Hornsey, Samantha
   Jade/0000-0003-1521-248X; Nourredine, Mikail/0000-0002-0952-0091; solmi,
   marco/0000-0003-4877-7233; Muller, Ingrid/0000-0001-9341-6133; Hill,
   Catherine/0000-0003-2372-5904; Butt, Isabel/0000-0003-4874-6170;
   Greenwell, Kate/0000-0002-3662-1488; Telesia,
   Laurence/0000-0002-4670-4391; Jurek, Lucie/0000-0001-7568-568X
ZS 0
Z8 0
ZA 0
ZB 0
TC 0
ZR 0
Z9 0
C1 Univ Southampton, Southampton, England
C1 Univ Paris Nanterre, DysCo Lab, Nanterre, France
C1 Univ Paris, Lab Psychopathol & Proc St, Boulogne Billancourt, France
C1 Hosp Civil Lyon, Serv Biostat Lyon, Lyon, France
C1 CNRS, Lab biometrie & Biol Eolut, UMR 5308, Lyon, France
C1 Kings Coll London, London, England
C1 Univ Ottawa, Ottawa, ON, Canada
C1 Kupferstichkabinett, Berlin, Germany
C1 Univ Hosp Southampton NHS Fdn Trust, Southampton, England
C1 Solent NHS Trust, Southampton, England
C1 NYU Langone Hlth, Hassenfeld Childrens Hosp, NYU Langone, New York, NY
   10016 USA
C1 Univ Bari Aldo Moro, Bari, Italy
C3 Univ Paris Nanterre
C3 Kupferstichkabinett
C3 Solent NHS Trust
SN 0890-8567
EI 1527-5418
DA 2025-03-12
UT WOS:001437856200001
PM 39608635
ER

PT J
AU Rethorst, C. D.
   Sunderajan, P.
   Greer, T. L.
   Grannemann, B. D.
   Nakonezny, P. A.
   Carmody, T. J.
   Trivedi, M. H.
TI Does exercise improve self-reported sleep quality in non-remitted major
   depressive disorder?
SO PSYCHOLOGICAL MEDICINE
VL 43
IS 4
BP 699
EP 709
DI 10.1017/S0033291712001675
DT Article
PD APR 2013
PY 2013
AB Background. Sleep disturbances are persistent residual symptoms
   following remission of major depressive disorder (MDD) and are
   associated with an increased risk of MDD recurrence. The purpose of the
   current study was to examine the effect of exercise augmentation on
   self-reported sleep quality in participants with non-remitted MDD.
   Method. Participants were randomized to receive selective serotonin
   reuptake inhibitor (SSRI) augmentation with one of two doses of exercise
   : 16 kilocalories per kilogram of body weight per week (KKW) or 4 KKW
   for 12 weeks. Depressive symptoms were assessed using the
   clinician-rated Inventory of Depressive Symptomatology (IDS-C). The four
   sleep-related items on the IDS-C (Sleep Onset Insomnia, Mid-Nocturnal
   Insomnia, Early Morning Insomnia, and Hypersomnia) were used to assess
   self-reported sleep quality.
   Results. Significant decreases in total insomnia (p<0.0001) were
   observed, along with decreases in sleep onset, mid-nocturnal and
   early-morning insomnia (p's <0.002). Hypersomnia did not change
   significantly (p=0.38). Changes in total, mid-nocturnal and
   early-morning insomnia were independent of changes in depressive
   symptoms. Higher baseline hypersomnia predicted a greater decrease in
   depression severity following exercise treatment (p=0.0057). No
   significant moderating effect of any baseline sleep on change in
   depression severity was observed. There were no significant differences
   between exercise treatment groups on total insomnia or any individual
   sleep item.
   Conclusions. Exercise augmentation resulted in improvements in
   self-reported sleep quality in patients with non-remitted MDD. Given the
   prevalence of insomnia as a residual symptom following MDD treatment and
   the associated risk of MDD recurrence, exercise augmentation may have an
   important role in the treatment of MDD.
RI Rethorst, Chad/IXX-0200-2023; Rethorst, Chad/; Trivedi, Madhukar/A-9029-2013
OI Rethorst, Chad/0000-0002-8168-2829; Trivedi,
   Madhukar/0000-0002-2983-1110
ZA 0
ZB 10
TC 34
ZR 1
ZS 0
Z8 0
Z9 37
C1 Univ Texas SW Med Ctr Dallas, Dallas, TX 75390 USA
SN 0033-2917
EI 1469-8978
DA 2013-04-03
UT WOS:000316073500003
PM 23171815
ER

PT J
AU Yang, Zhihui
   Zhai, Haiting
   Yang, Zhiwei
   Ning, Boxuan
TI Comparing the efficacy of traditional Chinese exercises and general
   aerobic exercises in university students with sleep disorders: A
   systematic review and meta-analysis
SO MEDICINE
VL 103
IS 23
AR e38521
DI 10.1097/MD.0000000000038521
DT Article
PD JUN 7 2024
PY 2024
AB Background: The objective of this study was to compare the impact of
   traditional Chinese exercise (TCEs) and general aerobic exercise (GAEs)
   on the sleep quality of university students and to determine which
   exercise is more effective in improving sleep quality in this specific
   population.
   Methods: We utilized Review Manager 5.3 to analyze data from 21
   randomized controlled trials (RCTs), which included a total of 1252
   participants. Effect sizes of TCEs and GAEs were compared using a
   random-effects model. Subgroup analyses were conducted on 3 modulating
   variables: times per session, frequency per week, and period.
   Results: A Meta-analysis of 14 RCTs showed that both TCEs (standard mean
   difference [SMD] = -0.89, 95% CI: -1.18 to -0.61; P < .00001) and GAEs
   (SMD = -1.53, 95% CI: -2.10 to -0.97; P < .00001) can significantly
   improve the sleep of university students, with a significant difference
   between TCEs and GAEs (P = .05). Both GAEs and TCEs had positive effects
   on various aspects of sleep quality, including subjective sleep quality,
   sleep latency, sleep duration, habitual sleep efficiency, sleep
   disturbance, use of sleep medication, and daytime dysfunction. A
   subgroup analysis of aerobic exercise showed that the effect size was
   larger in the 40 to 60 minutes group compared to the 60 to 90 minutes
   group (SMD = -1.89; 95% CI: -2.19 to -1.59; P < .00001). Furthermore,
   the effect size was larger in the 3 to 5 times per week group compared
   to the 2 times per week group (SMD = -1.56; 95% CI: -2.33 to -0.80; P <
   .0001). The effect size was also found to be larger in a period of 2 to
   4 weeks compared to 6 to 18 weeks (SMD = -1.85; 95% CI: -2.17 to -1.54;
   P < .00001).
   Conclusion: GAEs is more effective than TCEs in improving the sleep
   quality of university students. An optimal aerobic exercise regimen for
   enhancing sleep quality among university students involves engaging in
   sessions lasting 40 similar to 60 minutes, 3 similar to 5 times per
   week, over a duration of 4 weeks.
OI Zhai, Haiting/0000-0001-6048-6135
ZB 0
TC 0
Z8 0
ZS 0
ZR 0
ZA 0
Z9 0
C1 Beijing Sport Univ, Beijing, Peoples R China
C1 Beijing Sport Univ, Sports Coaching Coll, Beijing 100084, Peoples R
   China
C1 Naval Aviat Univ, Sch Basic Sci Aviat, Yantai 264000, Peoples R China
C3 Naval Aviat Univ
SN 0025-7974
EI 1536-5964
DA 2024-07-24
UT WOS:001241097000019
PM 38847687
ER

PT J
AU Kara M. Duraccio
   Sarah Kamhout
   Kelly G. Baron
   Sirimon Reutrakul
   Christopher M. Depner
TI Sleep extension and cardiometabolic health: what it is, possible
   mechanisms and real-world applications.
SO Journal of Physiology
VL 602
IS 23
BP 6571
EP 6586
DI 10.1113/JP284911
DT Review
PD 2024
PY 2024
AB Short sleep duration is associated with heightened cardiometabolic
   disease risk and has reached epidemic proportions among children,
   adolescents and adults. Potential mechanisms underlying this association
   are complex and multifaceted, including disturbances in circadian
   timing, food intake and appetitive hormones, brain regions linked to
   control of hedonic eating, physical activity, an altered microbiome and
   impaired insulin sensitivity. Sleep extension, or increasing total sleep
   duration, is an emerging and ecologically relevant intervention with
   significant potential to advance our understanding of the mechanisms
   underlying the association between short sleep duration and the risk of
   cardiometabolic disease. If effective, sleep extension interventions
   have potential to improve cardiometabolic health across the lifespan.
   Existing data show that sleep extension is feasible and might have
   potential cardiometabolic health benefits, although there are
   limitations that the field must overcome. Notably, most existing studies
   are short term (2-8 weeks), use different sleep extension strategies,
   analyse a wide array of cardiometabolic health outcomes in different
   populations and, frequently, lack adequate statistical power, thus
   limiting robust scientific conclusions. Overcoming these limitations
   will require fully powered, randomized studies conducted in people with
   habitual short sleep duration and existing cardiometabolic risk factors.
   Additionally, randomized controlled trials comparing different sleep
   extension strategies are essential to determine the most effective
   interventions. Ongoing and future research should focus on elucidating
   the potential cardiometabolic health benefits of sleep extension. Such
   studies have high potential to generate crucial knowledge with potential
   to improve health and quality of life for those struggling with short
   sleep duration. © 2024 The Authors. The Journal of Physiology published
   by John Wiley & Sons Ltd on behalf of The Physiological Society.
ZB 0
ZS 0
TC 0
ZA 0
ZR 0
Z8 0
Z9 0
C1 Correspondence address, Christopher M. Depner, Department of Health and
   Kinesiology, University of Utah, 250 S 1850 E; HPER North, RM 245, Salt
   Lake City, UT 84112, USA. E-mail christopher.depner@UT.edu
SN 0022-3751
DA 2024-12-28
UT FSTA:2025-04-Aj8583
ER

PT J
AU Lubans, David R.
   Smith, Jordan J.
   Peralta, Louisa R.
   Plotnikoff, Ronald C.
   Okely, Anthony D.
   Salmon, Jo
   Eather, Narelle
   Dewar, Deborah L.
   Kennedy, Sarah
   Lonsdale, Chris
   Hilland, Toni A.
   Estabrooks, Paul
   Finn, Tara L.
   Pollock, Emma
   Morgan, Philip J.
TI A school-based intervention incorporating smartphone technology to
   improve health-related fitness among adolescents: rationale and study
   protocol for the NEAT and ATLAS 2.0 cluster randomised controlled trial
   and dissemination study
SO BMJ OPEN
VL 6
IS 6
AR e010448
DI 10.1136/bmjopen-2015-010448
DT Article
PD 2016
PY 2016
AB Introduction Physical inactivity has been described as a global
   pandemic. Interventions aimed at developing skills in lifelong physical
   activities may provide the foundation for an active lifestyle into
   adulthood. In general, school-based physical activity interventions
   targeting adolescents have produced modest results and few have been
   designed to be scaled-up' and disseminated. This study aims to: (1)
   assess the effectiveness of two physical activity promotion programmes
   (ie, NEAT and ATLAS) that have been modified for scalability; and (2)
   evaluate the dissemination of these programmes throughout government
   funded secondary schools.
   Methods and analysis The study will be conducted in two phases. In the
   first phase (cluster randomised controlled trial), 16 schools will be
   randomly allocated to the intervention or a usual care control
   condition. In the second phase, the Reach, Effectiveness, Adoption,
   Implementation and Maintenance (Re-AIM) framework will be used to guide
   the design and evaluation of programme dissemination throughout New
   South Wales (NSW), Australia. In both phases, teachers will be trained
   to deliver the NEAT and ATLAS programmes, which will include: (1)
   interactive student seminars; (2) structured physical activity
   programmes; (3) lunch-time fitness sessions; and (4) web-based
   smartphone apps. In the cluster RCT, study outcomes will be assessed at
   baseline, 6months (primary end point) and 12-months. Muscular fitness
   will be the primary outcome and secondary outcomes will include:
   objectively measured body composition, cardiorespiratory fitness,
   flexibility, resistance training skill competency, physical activity,
   self-reported recreational screen-time, sleep, sugar-sweetened beverage
   and junk food snack consumption, self-esteem and well-being.
   Ethics and dissemination This study has received approval from the
   University of Newcastle (H-2014-0312) and the NSW Department of
   Education (SERAP: 2012121) human research ethics committees. This study
   is funded by the Australian Research Council (FT140100399) and the NSW
   Department of Education.
RI Smith, Jordan/AAR-9126-2021; Lubans, David/G-7436-2013; Pollock, Emma/AAS-3701-2020; Estabrooks, Paul/L-4257-2019; Peralta, Louisa/AAS-7921-2021; Salmon, Jo/X-2630-2019; Plotnikoff, Ronald/; Lonsdale, Chris/T-8710-2017; Peralta, Louisa/; HILLAND, TONI/; Salmon, Jo/C-1226-2009; smith, jordan/; Pollock, Emma/; Estabrooks, Paul/; Morgan, Philip/G-7072-2013; Okely, Anthony/R-1679-2018; Lubans, David/
OI Plotnikoff, Ronald/0000-0002-3763-8273; Lonsdale,
   Chris/0000-0002-2523-5565; Peralta, Louisa/0000-0002-6205-8676; HILLAND,
   TONI/0000-0001-9817-2051; Salmon, Jo/0000-0002-4734-6354; smith,
   jordan/0000-0003-4640-8645; Pollock, Emma/0000-0003-0781-4739;
   Estabrooks, Paul/0000-0003-2261-9886; Morgan,
   Philip/0000-0002-5632-8529; Okely, Anthony/0000-0002-1626-8170; Lubans,
   David/0000-0002-0204-8257
TC 31
ZA 0
ZB 6
ZS 0
Z8 0
ZR 0
Z9 34
C1 Univ Newcastle, Sch Educ, Prior Res Ctr Phys Act & Nutr, Callaghan, NSW,
   Australia
C1 Univ Sydney, Fac Educ & Social work, Sydney, NSW, Australia
C1 Univ Wollongong, Early Start Res Inst, Sch Educ, Wollongong, NSW,
   Australia
C1 Deakin Univ, Sch Exercise & Nutr Sci, Burwood, Vic, Australia
C1 Australian Catholic Univ, Inst Posit Psychol & Educ, Fac Hlth Sci,
   Strathfield, NSW, Australia
C1 Monash Univ, Fac Educ, Clayton, Vic, Australia
C1 Virginia Polytech Inst & State Univ, Dept Human Nutr Foods & Exercise,
   Blacksburgh, VA USA
C3 Virginia Polytech Inst & State Univ
SN 2044-6055
DA 2016-01-01
UT WOS:000380237100041
PM 27354070
ER

PT J
AU JANICKE, DAVID M; MCCRAE, CHRISTINA S (contact)
TI Cognitive Behavioral Treatment for Improving Sleep in Overweight and
   Obese Youth
DT Awarded Grant
PD Sep 02 2014
PY 2014
AB PUBLIC HEALTH RELEVANCE: The proposed study will fill critical gaps in
   the literature by evaluating the efficacy of a family based cognitive
   behavioral treatment for child sleep in overweight and obese youth with
   [behavioral sleep disorders (inadequate sleep hygiene, insufficient
   sleep syndrome, and insomnia).
ZB 0
ZR 0
ZA 0
TC 0
ZS 0
Z8 0
Z9 0
C1 UNIVERSITY OF FLORIDA
C1 UNIVERSITY OF FLORIDA
G1 1R21HL121432-01A1; 8770675; R21HL121432
DA 2023-12-14
UT GRANTS:10990164
ER

PT J
AU JANICKE, DAVID M; MCCRAE, CHRISTINA S (contact)
TI Cognitive Behavioral Treatment for Improving Sleep in Overweight and
   Obese Youth
DT Awarded Grant
PD Sep 02 2014
PY 2015
AB PUBLIC HEALTH RELEVANCE: The proposed study will fill critical gaps in
   the literature by evaluating the efficacy of a family based cognitive
   behavioral treatment for child sleep in overweight and obese youth with
   [behavioral sleep disorders (inadequate sleep hygiene, insufficient
   sleep syndrome, and insomnia).
Z8 0
ZB 0
TC 0
ZA 0
ZR 0
ZS 0
Z9 0
C1 UNIVERSITY OF FLORIDA
C1 UNIVERSITY OF FLORIDA
G1 5R21HL121432-02; 8920163; R21HL121432
DA 2023-12-14
UT GRANTS:10356929
ER

PT J
AU Liang, Xiao
   Qiu, Hui
   Wang, Peng
   Sit, Cindy H. P.
TI The impacts of a combined exercise on executive function in children
   with ADHD: A randomized controlled trial
SO SCANDINAVIAN JOURNAL OF MEDICINE & SCIENCE IN SPORTS
VL 32
IS 8
BP 1297
EP 1312
DI 10.1111/sms.14192
EA JUN 2022
DT Article
PD AUG 2022
PY 2022
AB Purpose The purpose of this study was to examine the effects of aerobic
   and neurocognitive exercise with moderate-to-vigorous physical activity
   levels on executive functions (EFs) and sleep quality in children with
   attention-deficit/hyperactivity disorder (ADHD). Methods In a parallel
   two-group randomized controlled trial (RCT) design, 80 children with
   ADHD aged 6-12 years (Mage = 8.46 +/- 1.50) were assigned to either a
   12-week combined aerobic-and neurocognitive-exercise experimental group
   (EG; three sessions per week for 60-min) or a wait-list control group
   (CG). Forty children with typical development aged 6-12 years (Mage =
   8.49 +/- 1.51) were recruited as healthy controls (HC). A Polar heart
   rate (HR) monitor was used to track the exercise intensity (60%-80%
   predicted HRmax) throughout the intervention. Three core EFs (inhibitory
   control [IC], working memory [WM], and cognitive flexibility [CF]) were
   assessed by computer-based neurocognitive tasks, and sleep quality and
   physical activity (PA) levels were assessed by self-report
   questionnaires. Results The results showed that the exercise
   intervention was beneficial for improving three core EFs, shortening
   sleep latency and decreasing sleep disturbances. The intervention
   effects on EFs and sleep quality appeared to be sustained for at least
   12 weeks in EG. In addition, children with ADHD after intervention
   showed non-significant differences in IC, CF and multiple sleep quality
   outcomes compared with HC. Furthermore, a significant PA-EFs-sleep
   correlation was found in children with ADHD after the intervention.
   Conclusion The findings suggest that a 12-week combined aerobic and
   neurocognitive exercise intervention appears to be an effective
   treatment program for EFs and sleep quality in children with ADHD.
RI Qiu, Huihe/A-4334-2016; Sit, Cindy/AAY-1056-2020; Liang, Xiao/; Qiu, Hui/
OI Liang, Xiao/0000-0002-9874-3376; Qiu, Hui/0000-0001-9283-515X
ZR 0
TC 37
ZS 0
ZA 0
Z8 5
ZB 9
Z9 44
C1 Chinese Univ Hong Kong, Dept Sports Sci & Phys Educ, Hong Kong, Peoples
   R China
C1 Chinese Univ Hong Kong, Dept Educ Adm & Policy, Hong Kong, Peoples R
   China
C1 Chinese Acad Med Sci & Peking Union Med Coll, Fuwai Hosp, Cardiac
   Rehabil Ctr, Beijing, Peoples R China
SN 0905-7188
EI 1600-0838
DA 2022-06-12
UT WOS:000806129100001
PM 35611615
ER

PT J
AU Liu, Hok Ling Venus
   Sun, Fenghua
   Tse, Choi Yeung Andy
TI Examining the Impact of Physical Activity on Sleep Quality in Children
   With ADHD
SO JOURNAL OF ATTENTION DISORDERS
VL 27
IS 10
BP 1099
EP 1106
DI 10.1177/10870547231171723
DT Article
PD AUG 2023
PY 2023
AB Objective:Sleep problems have been commonly observed in children with
   attention deficit hyperactivity disorder (ADHD). The aim of current
   study was to investigate the impact of physical activity on sleep
   quality in young adolescent with attention deficit hyperactivity
   disorder. Method:A total of 33 children diagnosed with attention deficit
   hyperactivity disorder (mean age = 10.12 years) were randomized into
   intervention group and control group respectively. Mention the
   intervention detail here. Four specific sleep parameters, including
   sleep efficiency, sleep onset latency, sleep duration, and wake after
   sleep onset, were assessed before and after the intervention period in
   both groups. Results:Results revealed the significant improvements in
   sleep efficiency, sleep onset latency and wake after sleep onset in the
   intervention group but not in the control group. Conclusion:Current
   findings highlight the benefits of PA on enhancing sleep quality among
   children with ADHD.
RI Tse, Andy/AAF-7431-2020; SUN, Fenghua/N-4299-2014; LIU, Hok Ling, Venus/
OI SUN, Fenghua/0000-0001-5251-4087; LIU, Hok Ling,
   Venus/0000-0003-1608-7094
ZA 0
ZS 0
ZR 0
ZB 1
TC 8
Z8 2
Z9 10
C1 Educ Univ Hong Kong, Hong Kong, Peoples R China
C1 Educ Univ Hong Kong, Dept Hlth & Phys Educ, Ting Kok, Tai Po, 10 Lo Ping
   Rd, Hong Kong, Peoples R China
SN 1087-0547
EI 1557-1246
DA 2023-07-12
UT WOS:001018370800005
PM 37248735
ER

PT J
AU Zheng, Guohua
   Lan, Xiulu
   Li, Moyi
   Ling, Kun
   Lin, Hui
   Chen, Lidian
   Tao, Jing
   Li, Junzhe
   Zheng, Xin
   Chen, Bai
   Fang, Qianying
TI The effectiveness of Tai Chi on the physical and psychological
   well-being of college students: a study protocol for a randomized
   controlled trial
SO TRIALS
VL 15
AR 129
DI 10.1186/1745-6215-15-129
DT Article
PD APR 17 2014
PY 2014
AB Background: The physical and mental health of college-age youths tends
   to continuously decline around the world. It is therefore important to
   promote health during this period. As a traditional Chinese mind-body
   exercise, Tai Chi Chuan (TCC) may be an available selection. However for
   the college student population, the evidence is unclear as to whether
   TCC can be recommended as an effective exercise for promoting their
   physical and psychological wellbeing. Therefore high quality, rigorous,
   prospective, and well-controlled randomized trials are needed to further
   understand TCC serving as a psychological and physical intervention in
   college age populations.
   Method/ Design: We designed a randomized, single-blind,
   parallel-controlled trial with a sample size of 206 participants. All
   the participants who meet the inclusion criteria come from Fujian
   University of Traditional Chinese Medicine (FJTCM). Participants of the
   TCC training group will receive TCC training at a frequency of five days
   per week for one hour per day for 12 weeks. No specific exercise will be
   administered on the participants in the control group. Both physical and
   mental health outcomes, including balance ability, lower limb
   proprioception, flexibility, physical fitness, self-efficacy,
   psychological symptoms, attention span, stress, self-esteem, mood and
   mindfulness, quality of life, and quality of sleep. Safety outcomes will
   be evaluated by blinded operators at baseline, 12 and 24-weeks
   post-intervention.
   Discussion: This protocol presents an objective design of a randomized,
   single-blind trial that will test the effectiveness and safety of TCC on
   the physical and psychological wellbeing of college students. If the
   outcome is positive, the results will provide higher quality evidence of
   TCC on the physical and mental health of college age populations.
RI Chen, Lidian/GSN-6461-2022; Tao, Jing/GVS-6340-2022; Zheng, Guo/E-8256-2013; Chen, Lidian/; Tao, Jing/; Chen, Lidian/
OI Chen, Lidian/0000-0002-6454-7932; Tao, Jing/0000-0002-4895-2065; Chen,
   Lidian/0000-0002-8699-0839
ZB 4
Z8 2
ZA 0
ZR 0
ZS 1
TC 16
Z9 19
C1 Fujian Univ Tradit Chinese Med, Acad Integrat Med, Fuzhou 350122,
   Peoples R China
C1 Fujian Univ Tradit Chinese Med, Rehabil Med Coll, Fuzhou 350122, Peoples
   R China
C1 Fujian Univ Tradit Chinese Med, Dept Phys Educ, Fuzhou 350122, Peoples R
   China
C1 Fujian Univ Tradit Chinese Med, Fuzhou 350122, Peoples R China
EI 1745-6215
DA 2014-04-17
UT WOS:000335250300001
PM 24742146
ER

PT J
AU da Silva, Jadson Marcio
   dos Santos, Gessika Castilho
   Barbosa, Rodrigo de Oliveira
   Silva, Thais Maria de Souza
   Correa, Renan Camargo
   da Costa, Bruno Goncalves Galdino
   Kennedy, Sarah G.
   Neto, Antonio Stabelini
TI Effects of a school-based physical activity intervention on mental
   health indicators in a sample of Brazilian adolescents: a cluster
   randomized controlled trial
SO BMC PUBLIC HEALTH
VL 25
IS 1
AR 539
DI 10.1186/s12889-025-21620-y
DT Article
PD FEB 10 2025
PY 2025
AB PurposeTo test the effects of a physical activity intervention program
   on symptoms of mental disorders among adolescents.MethodsThis study is a
   12-week cluster randomized controlled trial. The sample consisted of 306
   adolescents (45,8% male, age: 13,6 [0,72] years; 54.2% female, age: 13.5
   [0.69] years), randomized into an intervention group (N = 165) and a
   control group (N = 141). The physical activity program involved sessions
   including muscle strengthening and cardiorespiratory exercises and
   lifestyle guidance. The mental health indicators analyzed were: anxiety,
   depression, sleep, and psychological well-being. Intervention effects
   were analyzed by generalized estimating equations.ResultsAfter 12 weeks,
   no significant improvements were observed in the intervention group for
   sleep; anxiety; depression, and psychological well-being. In the
   subgroup analysis, significant groupxtime interactions were observed for
   adolescents who were classified with moderate symptoms of depression
   (mean difference: -0.97, p = 0.002) and anxiety (mean difference: -3.03,
   p = 0.01) with favorable effects for intervention group.ConclusionAfter
   the 12-week intervention period, it can be concluded that 12 weeks of
   school-based physical activity intervention significantly reduced
   symptoms of anxiety and depression in adolescents with moderate/severe
   symptoms. Furthermore, the intervention contributed to the maintenance
   of psychological well-being, since the control group showed a
   significant reduction in this mental health indicator.
RI Barbosa, Rodrigo/MCK-6532-2025; Costa, Bruno/G-6928-2019; de Souza Silva, Thais Maria/
OI de Souza Silva, Thais Maria/0000-0003-0737-1886
TC 0
ZA 0
ZS 0
Z8 0
ZB 0
ZR 0
Z9 0
C1 Univ Estadual Londrina, UEL, Phys Educ & Sports Ctr, Postgrad Program
   Phys Educ Associate UEM, Londrina, PR, Brazil
C1 Univ Northern Parana, Hlth Sci Ctr, Postgrad Program Human Moviment Sci,
   Jacarezinho, Brazil
C1 McGill Univ, Dept Kinesiol & Phys Educ, Montreal, PQ, Canada
C1 Western Sydney Univ, Translat Hlth Res Inst, Sch Hlth Sci, Kingswood,
   NSW, Australia
C1 State Univ Northern Parana UENP, Fac Phys Educ, Hlth Sci Ctr, Alameda
   Padre Magno 841, BR-86400000 Jacarezinho, PR, Brazil
C3 Univ Northern Parana
EI 1471-2458
DA 2025-02-18
UT WOS:001418732700008
PM 39930438
ER

PT J
AU Hawkins, Marquis
   Marcus, Bess
   Pekow, Penelope
   Rosal, Milagros C.
   Tucker, Katherine L.
   Spencer, Rebecca M. C.
   Chasan-Taber, Lisa
TI Physical Activity and Sleep Quality and Duration During Pregnancy Among
   Hispanic Women: Estudio PARTO
SO BEHAVIORAL SLEEP MEDICINE
VL 17
IS 6
BP 804
EP 817
DI 10.1080/15402002.2018.1518225
DT Article
PD NOV 2 2019
PY 2019
AB Objective/Background: Poor sleep during pregnancy is common and is
   associated with pregnancy complications. Physical activity (PA) is
   associated with better sleep in nonpregnant populations. However,
   studies among pregnant women are sparse, conflicting, and none have been
   conducted among Hispanic women, who face a disproportionate burden of
   poor sleep and pregnancy complications. Therefore, our objective was to
   examine the relationship between intensity- and domain-specific PA,
   respectively, on sleep quality and duration among Hispanic pregnant
   women. Participants: We evaluated these associations among participants
   (n?=?251) in Estudio PARTO, an ongoing randomized controlled trial aimed
   at reducing type 2 diabetes among women at high risk. Methods: We
   assessed the cross-sectional relationship between PA (via Pregnancy PA
   Questionnaire) and sleep quality and duration (via Pittsburgh Sleep
   Quality Index) using baseline data (26.5???6.9?weeks gestation).
   Results: In multivariable logistic models, household and caregiving
   activities were associated with higher odds of very poor sleep quality
   (OR?=?2.69; 95% CI?=?1.04 to 7.04) and with short (vs. medium) sleep
   duration (OR?=?2.85; 95% CI?=?1.07 to 7.56). In contrast, occupational
   PA was associated with lower odds of very poor sleep quality (OR?=?0.39;
   95% CI?=?0.17 to 0.89). Light-intensity PA was associated with lower
   odds of long (vs. medium) sleep duration (OR?=?0.13; 95% CI?=?0.03 to
   0.52). There were no statistically significant relationships between PA
   in any other domain and sleep. Conclusions: Prospective studies will be
   critical in evaluating the potential adverse impact of household and
   caregiving activities on poor sleep quality.
RI Tucker, Katherine/A-4545-2010; Hawkins, Marquis/; Tucker, Katherine/; Spencer, Rebecca/JTD-2620-2023
OI Hawkins, Marquis/0000-0002-8633-556X; Tucker,
   Katherine/0000-0001-7640-662X; Spencer, Rebecca/0000-0002-8674-2384
ZS 0
ZA 0
Z8 1
TC 21
ZR 1
ZB 7
Z9 24
C1 Univ Massachusetts, Dept Biostat & Epidemiol, Amherst, MA 01003 USA
C1 Brown Univ, Sch Publ Hlth, Dept Behav & Social Sci, Providence, RI 02912
   USA
C1 Univ Massachusetts, Med Sch, Dept Med, Div Prevent & Behav Med,
   Worcester, MA USA
C1 Univ Massachusetts, Dept Biomed & Nutr Sci, Lowell, MA USA
C1 Univ Massachusetts, Dept Psychol & Brain Sci, Amherst, MA 01003 USA
SN 1540-2002
EI 1540-2010
DA 2019-10-16
UT WOS:000488468500011
PM 30252507
ER

PT J
AU Langhorst, Jost
   Klose, Petra
   Dobos, Gustav J.
   Bernardy, Kathrin
   Haeuser, Winfried
TI Efficacy and safety of meditative movement therapies in fibromyalgia
   syndrome: a systematic review and meta-analysis of randomized controlled
   trials
SO RHEUMATOLOGY INTERNATIONAL
VL 33
IS 1
BP 193
EP 207
DI 10.1007/s00296-012-2360-1
DT Review
PD JAN 2013
PY 2013
AB A systematic review with meta-analysis of the efficacy and safety of
   meditative movement therapies (Qigong, Tai Chi and Yoga) in fibromyalgia
   syndrome (FMS) was carried out. We screened Clinicaltrials.Gov, Cochrane
   Library, PsycINFO, PubMed and Scopus (through December 2010) and the
   reference sections of original studies for meditative movement therapies
   (MMT) in FMS. Randomized controlled trials (RCT) comparing MMT to
   controls were analysed. Outcomes of efficacy were pain, sleep, fatigue,
   depression and health-related quality of life (HRQOL). Effects were
   summarized using standardized mean differences (SMD [95% confidence
   interval]). Outcomes of safety were drop out because of adverse events
   and serious adverse events. A total of 7 out of 117 studies with 362
   subjects and a median of 12 sessions (range 8-24) were included. MMT
   reduced sleep disturbances (-0.61 [-0.95, -0.27]; 0.0004), fatigue
   (-0.66 [-0.99, -0.34]; < 0.0001), depression (-0.49 [-0.76, -0.22];
   0.0004) and limitations of HRQOL (-0.59 [-0.93, -0.24]; 0.0009), but not
   pain (-0.35 [-0.80, 0.11]; 0.14) compared to controls at final
   treatment. The significant effects on sleep disturbances (-0.52 [-0.97,
   -0.07]; 0.02) and HRQOL (-0.66 [-1.31, -0.01]; 0.05) could be maintained
   after a median of 4.5 (range 3-6) months. In subgroup analyses, only
   Yoga yielded significant effects on pain, fatigue, depression and HRQOL
   at final treatment. Drop out rate because of adverse events was 3.1%. No
   serious adverse events were reported. MMT are safe. Yoga had short-term
   beneficial effects on some key domains of FMS. There is a need for
   high-quality studies with larger sample sizes to confirm the results.
RI Häuser, Winfried/AAH-6633-2021; Hauser, Winfried/KHD-2965-2024; Klose, Petra/
OI Hauser, Winfried/0000-0002-3742-729X; Klose, Petra/0000-0001-9319-2491
ZR 0
ZA 0
TC 110
Z8 0
ZS 0
ZB 21
Z9 119
C1 Univ Duisburg Essen, Kliniken Essen Mitte, Dept Internal & Integrat Med,
   D-45276 Essen, Germany
C1 Saarland Univ Hosp, Dept Anaesthesiol Intens Care & Pain Therapy,
   D-66421 Homburg, Germany
C1 Ruhr Univ Bochum, BG Univ Hosp Bergmannsheil GmbH, Dept Pain Management,
   Bochum, Germany
C1 Klinikum Saarbrucken, Dept Internal Med 1, D-66119 Saarbrucken, Germany
C1 Tech Univ Munich, Dept Psychosomat Med & Psychotherapy, Munich, Germany
C3 Klinikum Saarbrucken
SN 0172-8172
EI 1437-160X
DA 2013-02-05
UT WOS:000313016500027
PM 22350253
ER

PT J
AU Liang, Xiao
   Haegele, Justin A.
   Tse, Andy Choi-Yeung
   Li, Minghui
   Zhang, Hui
   Zhao, Shi
   Li, Shirley Xin
TI The impact of the physical activity intervention on sleep in children
   and adolescents with autism spectrum disorder: A systematic review and
   meta-analysis
SO SLEEP MEDICINE REVIEWS
VL 74
AR 101913
DI 10.1016/j.smrv.2024.101913
EA MAR 2024
DT Article
PD APR 2024
PY 2024
AB Pharmacological treatments (i.e., melatonin) and non-pharmacological
   therapies (e.g., parent-based sleep education programs and behavioural
   interventions) have been found to result in improved sleep in children
   and adolescents with autism spectrum disorder (ASD). However, there are
   several limitations to these treatment approaches, including concerns
   about the possible side-effects and safety, high-cost and uncertainties
   of longterm effects. Physical activity (PA) intervention is a promising
   behavioural intervention that has received increasing attention.
   However, the effects of PA intervention on sleep are still unclear in
   this clinical group. This study aimed to synthesize available empirical
   studies concerning the effects of PA interventions on sleep in children
   and adolescents with ASD. Following PRISMA guidelines, seven electronic
   databases: APA PsychInfo, CINAHL Ultimate, ERIC, MEDLINE, PubMed,
   SPORTDiscus, and Web of Science, were searched from inception to March
   2023. Randomized controlled trials/quasi-experimental designs with
   comparison groups were included. Initially, 444 articles were
   identified, 13 articles underwent systematic review, and 8 studies with
   control groups and sufficient statistical data were selected for
   meta-analysis. Compared to no-treatment control groups, PA interventions
   had a large positive effect on parent-reported general sleep problems,
   night awakenings, sleep resistance, sleep duration and
   actigraphy-assessed sleep efficiency in children and adolescents with
   ASD.
RI Li, Minghui/U-1936-2019; Zhang, Hui/HQZ-0850-2023; Tse, Andy/AAF-7431-2020; Li, Shirley/AAG-5497-2021; Zhao, Shi/AAW-6992-2021; Haegele, Justin/; Zhang, Hui/; Liang, Xiao/
OI Zhao, Shi/0000-0001-8722-6149; Haegele, Justin/0000-0002-8580-4782;
   Zhang, Hui/0000-0001-8313-0756; Liang, Xiao/0000-0002-9874-3376
ZB 0
ZS 0
TC 6
Z8 0
ZA 0
ZR 0
Z9 6
C1 Hong Kong Polytech Univ, Dept Rehabil Sci, Hong Kong, Peoples R China
C1 Old Dominion Univ, Dept Human Movement Sci, Norfolk, VA USA
C1 Educ Univ Hong Kong, Dept Hlth & Phys Educ, Hong Kong, Peoples R China
C1 Ningbo Univ, Fac Sports Sci, Ningbo, Peoples R China
C1 Hong Kong Polytech Univ, Res Inst Intelligent Wearable Syst, Hong Kong,
   Peoples R China
C1 Tianjin Med Univ, Sch Publ Hlth, Tianjin, Peoples R China
C1 Tianjin Med Univ, Tianjin Key Lab Environm Nutr & Publ Hlth, Tianjin,
   Peoples R China
C1 Tianjin Med Univ, Key Lab Prevent & Control Major Dis Populat MoE,
   Tianjin, Peoples R China
C1 Univ Hong Kong, Dept Psychol, Hong Kong, Peoples R China
C1 Univ Hong Kong, State Key Lab Brain & Cognit Sci, Hong Kong, Peoples R
   China
C1 Hong Kong Polytech Univ, Fac Hlth & Social Sci, Dept Rehabil Sci,
   Kowloon, Hong Kong, Peoples R China
SN 1087-0792
EI 1532-2955
DA 2024-05-20
UT WOS:001222173300001
PM 38442500
ER

PT J
AU Pan, Chen
   Wang, Xiang
   Deng, Yunlong
   Li, Peihuan
   Liao, Yanhui
   Ma, Xin
   Yang, Guo-Ping
   Dai, Lisha
   Tang, Qiuping
TI Efficacy of mindfulness-based intervention ('mindfulness-based joyful
   sleep') in young and middle-aged individuals with insomnia using a
   biomarker of inflammatory responses: a prospective protocol of a
   randomised controlled trial in China
SO BMJ OPEN
VL 9
IS 7
AR e027061
DI 10.1136/bmjopen-2018-027061
DT Article
PD AUG 2019
PY 2019
AB Introduction Insomnia is a prevalent and significant public health
   concern. Insomnia can lead to increased inflammatory markers associated
   with chronic diseases such as cardiovascular disease, diabetes and
   cancer. Studies suggest that mindfulness-based interventions (MBIs) are
   more easily delivered within the community than cognitive behavioural
   therapy for insomnia (CBT-I) which was recommended as the preferred
   non-pharmacological treatment by the American Academy of Sleep Medicine,
   are effective in insomnia treatment and can reduce inflammatory markers
   level in older individuals with insomnia. This study aims to compare the
   effectiveness of an MBI to CBT-I in young and middle-aged individuals
   with insomnia disorder and explore its effect on nuclear factor kappa B
   (NF-kappa B), a transcription factor that controls the expression of
   genes involved in inflammation.
   Methods and analysis This report describes a protocol for a randomised
   controlled trial. Seventy eligible participants will be assigned to
   mindfulness-based joyful sleep or CBT-I for 2-hour sessions weekly for 8
   weeks. The primary outcome is sleep quality assessed by the Pittsburgh
   Sleep Quality Index, severity of insomnia symptoms assessed by the
   Insomnia Severity Index and sleep parameters recorded using sleep diary
   and polysomnography. Secondary outcomes include perceived stress,
   anxiety and depression. The exploratory outcome is serum level of
   NF-kappa B. Outcomes will be evaluated at baseline, the end of the
   ntervention period and at a 3 month follow-up. Data will be analysed
   using general linear models, specifically analysis of covariance and
   analysis of variance will be used.
   Ethics and dissemination Full ethical approval for this study has been
   obtained from the Ethics Committee of the Third Xiangya Hospital,
   Central South University, Changsha, China (2018-S236). If
   Mindfulness-Based Joyful Sleep is proven effective, its dissemination
   will help bridge the gap between the unmet need and the demand for
   insomnia interventions in China.
RI Dai, Lisha/LDF-1660-2024; Wang, Xiang/AGA-6006-2022; Liao, Yanhui/L-1590-2016; WANG, XIANG/
OI WANG, XIANG/0000-0003-0994-8124
ZA 0
ZS 0
Z8 1
ZB 1
ZR 0
TC 5
Z9 6
C1 Cent South Univ, Xiangya Hosp 3, Dept Clin Psychol, Changsha, Hunan,
   Peoples R China
C1 Cent South Univ, Xiangya Hosp 3, Psychosomat Hlth Inst, Changsha, Hunan,
   Peoples R China
C1 Cent South Univ, Xiangya Hosp 3, Dept Psychiat, Changsha, Hunan, Peoples
   R China
C1 Cent South Univ, Xiangya Hosp 3, Mental Hlth Inst, Changsha, Hunan,
   Peoples R China
C1 Cent South Univ, Xiangya Hosp 2, Natl Clin Res Ctr Mental Disorders,
   Changsha, Hunan, Peoples R China
C1 Cent South Univ, Xiangya Hosp 2, Natl Technol Inst Mental Disorders,
   Hunan Key Lab Psychiat & Mental Hlth, Changsha, Hunan, Peoples R China
C1 Cent South Univ, Xiangya Hosp 3, Ctr Clin Pharmacol, Changsha, Hunan,
   Peoples R China
SN 2044-6055
DA 2019-10-09
UT WOS:000485269700275
PM 31296508
ER

PT J
AU Heywood, Reginald
   McCarthy, Alexandra L.
   Skinner, Tina L.
TI Efficacy of Exercise Interventions in Patients With Advanced Cancer: A
   Systematic Review
SO ARCHIVES OF PHYSICAL MEDICINE AND REHABILITATION
VL 99
IS 12
BP 2595
EP 2620
DI 10.1016/j.apmr.2018.04.008
DT Review
PD DEC 2018
PY 2018
AB Objective: To critically analyze the literature surrounding the efficacy
   of exercise interventions in patients with advanced cancer.
   Data Sources: A literature search was undertaken of health and medical
   electronic databases (PubMED, Medline, CINAHL, Embase, PEDRO, Web of
   Science, Scopus) until March 1, 2017.
   Study Selection: Studies were included if they were published in the
   English language and met the following criteria: structured exercise as
   the primary intervention, >= 80% study participants diagnosed with
   advanced cancer that is unlikely to be cured; reported outcomes
   concerning physical function, quality of life, fatigue, body
   composition, psychosocial function, sleep quality pain, and/or survival.
   Data Extraction: After title and abstract screening, 68 articles were
   eligible for full-text review, with a total of 25 studies (n=1188; 16
   controlled trials, 9 noncontrolled trials) included in the quantitative
   synthesis. Two reviewers assessed methodological quality using the
   Cochrane Risk of Bias Tool for controlled trials and a modified
   Newcastle Ottawa Scale for noncontrolled trials.
   Data Synthesis: Aerobic exercise was used in 6 studies, resistance
   training in 3 studies, and combination training (aerobic and resistance)
   in 15 studies. Significant between- unction (83%), quality of life
   (55%), fatigue (50%), body composition (56%), psychosocial function
   (56%), and sleep quality (100%). Improvement within or between groups in
   pain after exercise was only observed in 2 studies (25%), whereas
   survival was unaffected in any study.
   Conclusions: Most studies reported significant between-a nd/or
   within-group improvements in physical function, quality of life,
   fatigue, body composition, psychosocial function, and sleep quality in
   patients with advanced cancer, although the effects on pain and survival
   rates are unclear. Exercise appears to be an effective adjunct therapy
   in the advanced cancer context, although targeted studies are required
   to determine the optimal exercise dose to enhance outcomes for specific
   cancer diagnoses. (C) 2018 by the American Congress of Rehabilitation
   Medicine
RI Skinner, Tina/D-5432-2012; Skinner, Tina/N-6733-2013
OI Skinner, Tina/0000-0002-5704-2741
ZR 0
ZA 0
ZB 17
Z8 0
TC 76
ZS 2
Z9 81
C1 Univ Queensland, Fac Hlth & Behav Sci, Sch Human Movement & Nutr Sci,
   Brisbane, Qld 4500, Australia
C1 Univ Auckland, Fac Hlth & Med Sci, Sch Nursing, Auckland, New Zealand
SN 0003-9993
EI 1532-821X
DA 2018-12-01
UT WOS:000453113200021
PM 29738745
ER

PT J
AU Datta, Karuna
   Tripathi, Manjari
   Verma, Mansi
   Masiwal, Deepika
   Mallick, Hruda Nanda
TI <i>Yoga nidra</i> practice shows improvement in sleep in patients with
   chronic insomnia: A randomized controlled trial
SO NATIONAL MEDICAL JOURNAL OF INDIA
VL 34
IS 3
BP 143
EP 150
AR PMID 34825538
DI 10.25259/NMJI_63_19
DT Article
PD MAY-JUN 2021
PY 2021
AB Background. Yoga nidra is practised by sages for sleep. The practice is
   simple to use and has been clearly laid out, but its role in the
   treatment of chronic insomnia has not been well studied.
   Methods. In this randomized parallel-design study conducted during
   2012-16, we enrolled 41 patients with chronic insomnia to receive
   conventional intervention of cognitive behavioural therapy for insomnia
   (n=20) or yoga nidra (n=21). Outcome measures were both subjective using
   a sleep diary and objective using polysomnography (PSG). Salivary
   cortisol levels were also measured. PSG was done before the intervention
   in all patients and repeated only in those who volunteered for the same.
   Results. Both interventions showed an improvement in subjective total
   sleep time (TST), sleep efficiency, wake after sleep onset, reduction in
   total wake duration and enhancement in subjective sleep quality.
   Objectively, both the interventions improved TST and total wake duration
   and increased N1% of TST. Yoga nidra showed marked improvement in N2%
   and N3% in TST. Salivary cortisol reduced statistically significantly
   after yoga nidra (p=0.041).
   Conclusion. Improvement of N3 sleep, total wake duration and subjective
   sleep quality occurred following yoga nidra practice. Yoga nidra
   practice can be used for treatment of chronic insomnia after supervised
   practice sessions.
RI Verma, Mansi/GPF-6237-2022; mallick, Hrudnanda/AAK-6978-2021; Datta, Karuna/AAL-3683-2020; Verma, Mansi/
OI Verma, Mansi/0000-0002-8724-0298
ZB 3
ZR 0
ZA 0
Z8 0
ZS 1
TC 11
Z9 12
C1 All India Inst Med Sci, Dept Neurol, New Delhi, India
C1 All India Inst Med Sci, Dept Physiol, New Delhi, India
C1 Armed Forces Med Coll, Dept Sports Med, Pune, Maharashtra, India
SN 2583-150X
EI 0970-258X
DA 2022-02-21
UT WOS:000753455300004
PM 34825538
ER

PT J
AU Knowles, Olivia E. E.
   Drinkwater, Eric J. J.
   Roberts, Spencer S. H.
   Alexander, Sarah E. E.
   Abbott, Gavin
   Garnham, Andrew
   Lamon, Severine
   Aisbett, Brad
TI Sustained Sleep Restriction Reduces Resistance Exercise Quality and
   Quantity in Females
SO MEDICINE & SCIENCE IN SPORTS & EXERCISE
VL 54
IS 12
BP 2167
EP 2177
DI 10.1249/MSS.0000000000003000
DT Article
PD DEC 2022
PY 2022
AB IntroductionFemale athletes sleep less and report more sleep problems
   than their male counterparts. Inadequate sleep reduces maximal strength
   in male athletes; however, little is known about the impact of sleep
   restriction (SR) on the quantity and quality of resistance exercise
   performed by female athletes. This study investigated the effect of nine
   nights of moderate SR on repeated resistance exercise performance,
   hormonal responses, and perceived fatigue in females.MethodsTen healthy,
   resistance-trained, eumenorrheic females age 18-35 yr underwent nine
   nights of SR (5-h time in bed) and normal sleep (NS; >= 7-h time in bed)
   in a randomized, crossover fashion with a minimum 6-wk washout.
   Participants completed four resistance exercise sessions per trial, with
   blood samples collected before and after exercise. Exercise performance
   was assessed using volume load, reactive strength index, and mean
   concentric velocity with rating of perceived exertion recorded after
   exercise. Participants completed awakening saliva sampling and the
   Multi-component Training Distress Scale daily.ResultsVolume load
   decreased trivially (<1%, P < 0.05) with SR. Mean concentric velocity
   per set was slower during SR for the lower-body (up to 15%, P < 0.05),
   but not the upper-body, compound lifts. Intraset velocity loss was up to
   7% greater during SR for back squats (P < 0.05). SR increased salivary
   cortisol area under the curve (by 42%), total training distress (by
   84%), and session perceived exertion (by 11%).ConclusionsSustained SR
   reduces markers of resistance exercise quality (bar velocity) more than
   quantity (volume load) and increases perceived effort at the same
   relative intensity in resistance-trained females. Markers of exercise
   quality and internal load may be more sensitive than volume load, to
   advise coaches to the decline in lifting performance for female athletes
   experiencing SR.
RI Roberts, Spencer/JPX-1157-2023; Drinkwater, Eric/B-8313-2019; Alexander, Sarah/JNS-7042-2023; Aisbett, Brad/E-5178-2011; Roberts, Spencer/; Lamon, Severine/; Abbott, Gavin/; Alexander, Sarah E./
OI Aisbett, Brad/0000-0001-8077-0272; Roberts, Spencer/0000-0002-9095-7070;
   Lamon, Severine/0000-0002-3271-6551; Abbott, Gavin/0000-0003-4014-0705;
   Alexander, Sarah E./0000-0002-2612-7769
ZB 1
Z8 0
ZS 0
ZA 0
TC 2
ZR 0
Z9 2
C1 Deakin Univ, Inst Phys Act & Nutr IPAN, Sch Exercise & Nutr Sci,
   Geelong, Australia
C1 Deakin Univ, Ctr Sport Res CSR, Sch Exercise & Nutr Sci, Geelong,
   Australia
C1 221 Burwood Hwy, Burwood, Vic 3125, Australia
SN 0195-9131
EI 1530-0315
DA 2022-11-30
UT WOS:000885272500019
PM 36136596
ER

PT J
AU Hawkins, Marquis
   Marcus, Bess
   Pekow, Penelope
   Rosal, Milagros C.
   Tucker, Katherine L.
   Spencer, Rebecca M. C.
   Chasan-Taber, Lisa
TI The Impact of a Randomized Controlled Trial of a Lifestyle Intervention
   on Sleep Among Latina Postpartum Women
SO ANNALS OF BEHAVIORAL MEDICINE
VL 55
IS 9
BP 892
EP 903
DI 10.1093/abm/kaaa118
EA FEB 2021
DT Article
PD SEP 2021
PY 2021
AB Background Poor sleep is associated with adverse outcomes among
   postpartum women. Exercise may improve sleep, but this has not been well
   examined in the postpartum period.
   Purpose To examine the impact of a culturally modified, individually
   tailored lifestyle intervention on sleep outcomes among postpartum
   Latina women.
   Methods Estudio PARTO was a randomized controlled trial aimed at
   reducing Type 2 diabetes among Latina women with abnormal glucose
   tolerance in pregnancy. Participants were randomized to a lifestyle
   (i.e., diet and exercise; n = 70) or a health and wellness control
   intervention (n = 78) in late pregnancy (baseline). The Pittsburgh Sleep
   Quality Index (PSQI) was used to measure sleep quality (PSQI score),
   onset latency (minutes per night), duration (hours per night),
   efficiency (percentage of the time in bed asleep), and daytime
   dysfunction at baseline, 6 weeks, 6 months, and 12 months postpartum.
   Results Mean PSQI score (6.56 +/- 3.87), sleep duration (6.84 +/- 1.75
   hr/night), and sleep efficiency (79.70% +/- 18.10%) did not differ
   between the arms at baseline. Mixed-effects models indicated a greater
   decrease of 1.29 in PSQI score (i.e., improved sleep quality) in the
   lifestyle versus health and wellness arm (95% confidence interval [CI] =
   -2.50 to -0.08, p = .04) over follow-up. There was the suggestion of a
   smaller decrease in sleep duration (mean = 0.48 hr/night, 95% CI = -0.10
   to 1.06, p = .10) in the lifestyle versus health and wellness arm. There
   were no statistically significant differences in other sleep outcomes
   between arms.
   Conclusions Findings suggest that lifestyle interventions improve sleep
   quality but not sleep duration, sleep onset latency, sleep efficiency,
   or daytime dysfunction in postpartum Latina women and, therefore, may
   hold promise for improving subsequent mental and physical health in this
   population.
RI Tucker, Katherine/A-4545-2010; Spencer, Rebecca/JTD-2620-2023; Tucker, Katherine/
OI Spencer, Rebecca/0000-0002-8674-2384; Tucker,
   Katherine/0000-0001-7640-662X
TC 4
ZB 2
ZR 0
Z8 0
ZS 0
ZA 0
Z9 4
C1 Univ Pittsburgh, Dept Epidemiol, 5138 Publ Hlth,130 Desoto St,
   Pittsburgh, PA 15261 USA
C1 Brown Univ, Dept Behav & Social Sci, Sch Publ Hlth, Providence, RI 02912
   USA
C1 Univ Massachusetts, Dept Biostat & Epidemiol, Amherst, MA 01003 USA
C1 Univ Massachusetts, Dept Med, Div Prevent & Behav Med, Med Sch,
   Worcester, MA 01655 USA
C1 Univ Massachusetts, Dept Biomed & Nutr Sci, Lowell, MA 01854 USA
C1 Univ Massachusetts, Dept Psychol & Brain Sci, Amherst, MA 01003 USA
SN 0883-6612
EI 1532-4796
DA 2021-10-28
UT WOS:000708504600007
PM 33580651
ER

PT J
AU LEE, SOJUNG
TI Resistance and Cardiorespiratory Time-matched Exercise Training in
   Youth: A Rando
DT Awarded Grant
PD Aug 15 2013
PY 2016
AB PUBLIC HEALTH RELEVANCE: We will examine whether a combination of
   aerobic and resistance exercise is a better [exercise] strategy as
   compared to a similar duration of either aerobic or resistance exercise
   alone [for reducing total and abdominal fat and obesity-related health
   risks] in adolescents.
RI Lee, SoJung/AAW-2558-2020
ZA 0
ZS 0
Z8 0
ZB 0
ZR 0
TC 0
Z9 0
C1 UNIVERSITY OF PITTSBURGH AT PITTSBURGH
G1 4R01HL114857-04; 9064204; R01HL114857
DA 2023-12-14
UT GRANTS:10789749
ER

PT J
AU Korshoj, Mette
   Lidegaard, Mark
   Skotte, Jorgen H.
   Krustrup, Peter
   Krause, Niklas
   Sogaard, Karen
   Holtermann, Andreas
TI Does aerobic exercise improve or impair cardiorespiratory fitness and
   health among cleaners? A cluster randomized controlled trial
SO SCANDINAVIAN JOURNAL OF WORK ENVIRONMENT & HEALTH
VL 41
IS 2
BP 140
EP 152
DI 10.5271/sjweh.3475
DT Article
PD MAR 2015
PY 2015
AB Objective It is unknown if aerobic exercise overloads or improves the
   cardiovascular system among workers with high occupational physical
   activity. This was investigated in a worksite randomized controlled
   trial (RCT) of aerobic exercise among cleaners.
   Methods We randomized 116 cleaners between 18-65 years. The aerobic
   exercise group (N=57) performed worksite aerobic exercise (30 minutes
   twice a week) and the reference group (N=59) received lectures.
   Cardiorespiratory fitness, blood pressure (BP) and diurnal heart rate
   (HR) for measuring aerobic workload [%HR reserve (%HRR)] were collected
   at baseline and after four months. A repeated measure 2x2 multi-adjusted
   mixed-model design was applied to compare the between-group differences
   in an intention-to-treat analysis.
   Results Between-group differences (P<0.01) were found: cardiorespiratory
   fitness 2.2 [standard error (SE) 0.8] ml O-2 x mm(-1) x kg(-1) [95%
   confidence interval (95% CI) 0.6-3.8], aerobic workload -3.5 (SE 1.2)
   %HRR (95% CI -5.9- -1.0), resting HR -3.8 (SE 1.2) bpm (95% CI -6.1-
   -1.4), sleeping BR -3.8 (SE 1.1) bpm (95% CI -5.9- -1.7), and systolic
   BP 3.6 (SE 1.3) mmHg (95% CI 1.1-6.0).
   Conclusions Worksite aerobic exercise seems to improve cardiorespiratory
   fitness, aerobic workload, and resting and sleeping HR, but increase
   systolic BP among cleaners. Beneficial physiological cardiovascular
   effects are seen from aerobic exercise, but also a harmful effect is
   evident. Therefore, recommendations should take into consideration the
   potential cardiovascular overload from additional aerobic exercise on
   workers with high levels of occupational physical activity.
RI Krustrup, Peter/D-2659-2019; Sogaard, Karen/B-7933-2008
OI Krustrup, Peter/0000-0002-1461-9838; Sogaard, Karen/0000-0003-3968-6364
TC 47
ZB 23
ZA 0
ZS 0
ZR 1
Z8 0
Z9 51
C1 Natl Res Ctr Working Environm, DK-2100 Copenhagen O, Denmark
C1 Univ Copenhagen, Copenhagen Ctr Team Sport & Hlth, Dept Nutr Exercise &
   Sports, Copenhagen N, Denmark
C1 Univ Exeter, Coll Life & Environm Sci, Sport & Hlth Sci, Exeter, Devon,
   England
C1 Univ Calif Los Angeles, Southern Calif NIOSH Educ & Res Ctr, Fielding
   Sch Publ Hlth, Dept Environm Hlth Sci, Los Angeles, CA USA
C1 Univ Calif Los Angeles, Southern Calif NIOSH Educ & Res Ctr, Fielding
   Sch Publ Hlth, Dept Epidemiol, Los Angeles, CA USA
C1 Univ Southern Denmark, Inst Sports Sci & Clin Biomech, Odense M, Denmark
SN 0355-3140
EI 1795-990X
DA 2015-03-01
UT WOS:000351333000004
PM 25548798
ER

PT J
AU Tanriverdi, Muberra
   Cakir, Erkan
   Akkoyunlu, Muhammed Emin
   Cakir, Fatma Betul
TI Effect of virtual reality-based exercise intervention on sleep quality
   in children with acute lymphoblastic leukemia and healthy siblings: A
   randomized controlled trial
SO PALLIATIVE & SUPPORTIVE CARE
VL 20
IS 4
BP 455
EP 461
AR PII S1478951522000268
DI 10.1017/S1478951522000268
EA MAR 2022
DT Article
PD AUG 2022
PY 2022
AB Objective Sleep is one of the important measurements of the quality of
   life for children especially suffering from a chronic illness such as
   cancer. Our aim was to determine the changes in sleep quality and to
   investigate the effect of virtual reality-based exercise (VRBE)
   approaches on sleep in patients with acute lymphoblastic leukemia (ALL)
   off treatment. Method The participants (ALL and healthy siblings) were
   evaluated for sleep quality with polysomnography and "Children's Sleep
   Habit Questionnaire" before and after 12 weeks. The study randomized
   into two groups: an exercise group who received VRBE in two days in a
   week, 45 min of each session for 12 weeks and an control group who were
   managed with supportive measures. The VRBE comprised of aerobic exercise
   in four different games by Nintendo Wii Fit Plus (R). Results This
   randomized controlled trial was carried out on 38 participants. Before
   intervention, ALL patients (n = 24) and healthy siblings (n = 14) had
   similar sleep quality in terms of polysomnography and Children's Sleep
   Habit Questionnaire findings. After intervention, total time asleep (p =
   0.023), respiratory disturbance index of hypopnea (p = 0.005),
   apnea/hypopnea index (p = 0.008), and number of apnea (p = 0.028)
   statistically significant improved. Significance of results Patients
   with ALL off treatment had similar values of sleep quality with healthy
   siblings. Novel types of exercises like VRBE have positive effects on
   sleep disorders in children with ALL and also healthy siblings. Future
   studies are needed comparing the different types of interventions.
RI cakir, erkan/MHQ-1835-2025; Çakır, Fatma/JFB-4905-2023; Tanrıverdi, Müberra/Q-3781-2017; Cakir, Fatma Betul/; Cakir, Erkan/; Tanriverdi, Muberra/
OI Cakir, Fatma Betul/0000-0001-9581-8128; Cakir,
   Erkan/0000-0002-1438-7854; Tanriverdi, Muberra/0000-0002-7770-9718
ZB 2
Z8 0
ZR 0
TC 8
ZA 0
ZS 0
Z9 8
C1 Bezmialem Vakif Univ, Fac Hlth Sci, Dept Physiotherapy & Rehabil,
   Istanbul, Turkey
C1 Bezmialem Vakif Univ, Pediat Pulmonol, Fac Med, Istanbul, Turkey
C1 Istanbul Medipol Univ, Dept Pulmonol, Istanbul, Turkey
C1 Bezmialem Vakif Univ, Pediat Hematol Oncol, Fac Med, Istanbul, Turkey
SN 1478-9515
EI 1478-9523
DA 2022-03-24
UT WOS:000769256000001
PM 35289266
ER

PT J
AU Ashrafinia, Farzaneh
   Mirmohammadali, Mandana
   Rajabi, Hamid
   Kazemnejad, Anooshirvan
   Sadeghniiathaghighi, Khosro
   Amelvalizadeh, Mehrnoosh
   Chen, Hui
TI The effects of Pilates exercise on sleep quality in postpartum women.
SO Journal of bodywork and movement therapies
VL 18
IS 2
BP 190
EP 9
DI 10.1016/j.jbmt.2013.09.007
DT Journal Article; Multicenter Study; Randomized Controlled Trial;
   Research Support, Non-U.S. Gov't
PD 2014-Apr
PY 2014
AB Prolonged poor sleeping quality can decrease women's ability to perform
   their maternal and family duties after delivery. The aim of this study
   was to investigate the effects of a Pilates training program on sleep
   quality in primigravida postpartum women in a randomized clinical trial.
   Eighty postpartum women were randomly divided into intervention and
   control groups (n = 40). Home-based 30-min Pilates exercises were
   started 72 h after the delivery and performed five times per week for
   consecutive 8 weeks. Sleep quality was assessed by the Pittsburgh Sleep
   Quality Index (PSQI) prior to the intervention and 4th and 8th weeks
   afterwards. The intervention group showed a significant improvement in
   subjective sleep quality, sleep latency, daytime dysfunction and global
   PSQI score (P < 0.001); however, there was no difference in sleep
   duration, habitual sleep efficiency and sleep disturbance between the
   groups. In conclusion, Pilates exercises appeared to improve sleep
   quality in primigravida postpartum women.
RI Chen, Hui/D-2005-2014; Kazemnejad, Anoshirvan/; Rajabi, Hamid/Y-2878-2019
OI Chen, Hui/0000-0001-6883-3752; Kazemnejad,
   Anoshirvan/0000-0002-0143-9635; Rajabi, Hamid/0000-0002-3276-1598
ZB 3
ZR 0
ZS 1
TC 38
Z8 0
ZA 1
Z9 41
C1 Department of Midwifery, School of Nursing and Midwifery, Kerman
   University of Medical Science, Kerman, Iran. Electronic address:
   ashrafifarzaneh60@yahoo.com.
C1 Department of Reproductive Health, School of Nursing and Midwifery,
   Tehran University of Medical Sciences, Tehran, Iran.
C1 Department of Sport Physiology, Tarbiat Moallem University, Tehran,
   Iran.
C1 Department of Biostatistics, Tarbiat Modares University, Tehran, Iran.
C1 Department of Occupational Medicine, Tehran University of Medical
   Sciences, Tehran, Iran.
C1 School of Medical and Molecular Biosciences, Faculty of Science, Centre
   for Health Technology, University of Technology, Sydney, NSW, Australia.
EI 1532-9283
DA 2014-04-24
UT MEDLINE:24725785
PM 24725785
ER

PT J
AU Carcelen-Fraile, Maria del Carmen
   Ruiz-Ariza, Alberto
   Rusillo-Magdaleno, Alba
   Aibar-Almazan, Agustin
TI Effects of Active Gamification on Sleep and Anxiety Reduction in Spanish
   Primary School Children
SO HEALTHCARE
VL 13
IS 6
AR 623
DI 10.3390/healthcare13060623
DT Article
PD MAR 13 2025
PY 2025
AB Background/Objectives: Active gamification, which incorporates game
   elements with physical interaction, is presented as an innovative
   strategy to address anxiety problems and sleep quality in children. This
   study aimed to evaluate the impact of an active gamification program on
   the aforementioned variables in children in primary education. Methods:
   This study utilized a randomized, controlled trial with 120 children
   between 8 and 11 years of age, divided into an experimental group, which
   participated in a 12-week gamified program, and a control group, which
   continued with traditional physical education classes. Results: The main
   findings indicate that the intervention had a significant impact on
   reducing anxiety, with improvements in most of the subscales evaluated
   except for the obsessive-compulsive disorder subscale. Significant
   improvements were also found in sleep quality, with reductions in
   bedtime resistance, nighttime awakenings, parasomnias, and
   sleep-disordered breathing, although no significant changes were noted
   in sleep-onset delay, sleep duration, sleep anxiety, and daytime
   sleepiness. Conclusions: The gamification intervention in physical
   exercise showed positive effects in reducing anxiety and improving sleep
   quality in primary school children, highlighting its potential as an
   intervention strategy in primary education classrooms.
RI Carcelén Fraile, María del Carmen/GYJ-3589-2022; Aibar Almazán, Agustín/AAM-9109-2020
Z8 0
ZR 0
ZB 0
ZS 0
ZA 0
TC 0
Z9 0
C1 Univ Atlantico Medio, Fac Social Sci, Dept Educ Sci, Las Palmas Gran
   Canaria 35017, Spain
C1 Univ Jaen, Fac Educ Sci, Jaen 23071, Spain
C1 Univ Jaen, Fac Hlth Sci, Dept Hlth Sci, Jaen 23071, Spain
C3 Univ Atlantico Medio
EI 2227-9032
DA 2025-03-31
UT WOS:001452066300001
PM 40150473
ER

PT J
AU Rogers, Laura Q.
   Courneya, Kerry S.
   Oster, Robert A.
   Anton, Philip M.
   Robbs, Randall S.
   Forero, Andres
   Mcauley, Edward
TI Physical Activity and Sleep Quality in Breast Cancer Survivors: A
   Randomized Trial
SO MEDICINE AND SCIENCE IN SPORTS AND EXERCISE
VL 49
IS 10
BP 2009
EP 2015
DI 10.1249/MSS.0000000000001327
DT Article
PD OCT 2017
PY 2017
AB Purpose: Data from large randomized controlled trials confirming sleep
   quality improvements with aerobic physical activity have heretofore been
   lacking for post-primary treatment breast cancer survivors. Our primary
   purpose for this report was to determine the effects of a physical
   activity behavior change intervention, previously reported to
   significantly increase physical activity behavior, on sleep quality in
   post-primary treatment breast cancer survivors. Methods: Post-primary
   treatment breast cancer survivors (n = 222) were randomized to a 3-month
   physical activity behavior change intervention (Better Exercise
   Adherence after Treatment for Cancer [BEAT Cancer]) or usual care.
   Self-report (Pittsburgh Sleep Quality Index [PSQI]) and actigraphy
   (latency and efficiency) sleep outcomes were measured at baseline, 3
   months (M3), and 6 months (M6). Results: After adjusting for covariates,
   BEAT Cancer significantly improved PSQI global sleep quality when
   compared with usual care at M3 (mean between-group difference [M] =
   -1.4, 95% confidence interval [CI] = -2.1 to -0.7, P < 0.001) and M6 (M
   = -1.0, 95% CI = -1.7 to -0.2, P = 0.01). BEAT Cancer improved several
   PSQI subscales at M3 (sleep quality M = -0.3, 95% CI = -0.4 to -0.1, P =
   0.002; sleep disturbances M = -0.2, 95% CI = -0.3 to j0.03, P = 0.016;
   daytime dysfunction M = -0.2, 95% CI = j0.4 to -0.02, P = 0.027) but not
   M6. A nonsignificant increase in percent of participants classified as
   good sleepers occurred. No significant between-group difference was
   noted for accelerometer latency or efficiency. Conclusion: A physical
   activity intervention significantly reduced perceived global sleep
   dysfunction at 3 and 6 months, primarily because of improvements in
   sleep quality aspects not detected with accelerometer.
RI Courneya, Kerry/AAJ-2712-2021; Oster, Robert/
OI Oster, Robert/0000-0002-2247-8596
ZS 1
Z8 2
ZA 0
ZR 0
TC 77
ZB 19
Z9 83
C1 Univ Alabama Birmingham, Dept Nutr Sci, Birmingham, AL 35294 USA
C1 Univ Alberta, Fac Phys Educ & Recreat, Edmonton, AB, Canada
C1 Univ Alabama Birmingham, Dept Med, Birmingham, AL 35294 USA
C1 Southern Illinois Univ Carbondale, Dept Kinesiol, Carbondale, IL USA
C1 Southern Illinois Univ, Sch Med, Stat & Res Informat Core, Ctr Clin Res,
   Springfield, IL USA
C1 Univ Illinois, Dept Kinesiol & Community Hlth, Urbana, IL USA
SN 0195-9131
EI 1530-0315
DA 2017-10-01
UT WOS:000411156600006
PM 28538261
ER

PT J
AU Pickett, Scott M.
   Kozak, Andrea T.
   Lanni, Daniel J.
   Warnke, Andrew S.
   Gaillard, Philippe
   Jarrett, Nicole L.
TI The comparison of brief, online mindfulness and relaxation interventions
   to reduce stress and improve sleep-related outcomes in college students
SO JOURNAL OF AMERICAN COLLEGE HEALTH
VL 72
IS 4
BP 1085
EP 1093
DI 10.1080/07448481.2022.2066979
EA APR 2022
DT Article
PD MAY 3 2024
PY 2024
AB Objective The current study aimed to examine whether brief online stress
   reduction exercises supplemented with sleep improvement strategies would
   reduce stress, arousal, and sleep difficulties in college students who
   were not required to use the sleep improvement strategies for
   participation. Participants A sample of 114 college student participants
   were enrolled because they were experiencing stress and/or wanted to
   improve their sleep. Methods Participants were randomized into an
   abbreviated progressive muscle relaxation, a mindful breathing, or a
   self-monitoring control condition for the 4-week intervention. Measures
   of physical relaxation, mindfulness, perceived stress, pre-sleep
   arousal, and insomnia symptom severity were collected. Results The APMR
   group improved on five of the six dependent measures and was
   significantly different than the SM group at posttest, but not different
   than the MB group. Conclusion The results suggests promise for brief,
   online, scaled back stress reduction interventions to reduce stress,
   arousal, and sleep difficulties in college students.
RI Pickett, Scott/AAD-1046-2019
ZA 0
TC 4
Z8 0
ZR 0
ZS 0
ZB 0
Z9 4
C1 Florida State Univ, Coll Med, Dept Behav Sci & Social Med, Tallahassee,
   FL 32310 USA
C1 Oakland Univ, Dept Psychol, Rochester, MI 48063 USA
C1 Georgia State Univ, Dept Psychol, Univ Plaza, Atlanta, GA 30303 USA
C1 Florida State Univ, Off Clin Res Adv, Tallahassee, FL 32310 USA
SN 0744-8481
EI 1940-3208
DA 2022-06-24
UT WOS:000812105700001
PM 35709245
ER

PT J
AU Dardin, Luciana Paula
   Andreo Garcia, Ana Beatriz
   Minali, Paulo Alexandre
   Pereira Nunes Pinto, Ana Carolina
   Moca Trevisani, Virginia Fertnandes
TI The effects of resistance training in patients with primary Sjogren's
   syndrome
SO CLINICAL RHEUMATOLOGY
VL 41
IS 4
BP 1145
EP 1152
DI 10.1007/s10067-021-05977-0
EA NOV 2021
DT Article
PD APR 2022
PY 2022
AB Introduction Resistance training (RT) is well tolerated and has shown
   promise for decreasing fatigue. However, the effects of RT have never
   been examined in primary Sjogren's syndrome (pSS). Objective To assess
   the feasibility, effectiveness, and safety of a resistance exercise
   program on fatigue in patients with pSS. Methods This is a parallel,
   single-blind randomized trial. Women aged 18 years or older, diagnosed
   with pSS according to the American-European criteria, were included. We
   randomized 59 participants to a resistance training group (RT) or a
   control group (CG). Participants in the RT group performed a 16-week
   resistance exercise program. The sessions consisted of three sets of
   resistance exercises (10 repetitions each) at 60 to 80% of 1 repetition
   maximum, designed to improve whole-body strength. The participants in
   the CG received their usual pharmacological treatment and instructions
   regarding disease control, pain management, sleep hygiene, and
   activities of daily living. To compare intergroup and intragroup
   variability, a one-factor repeated-measures analysis of variance (ANOVA)
   was used. Results RT effectively improved fatigue, pain, functional
   capacity, emotional aspects, vitality, and subjective perception of
   disease activity by the patient. No between-group differences were found
   in the ESSPRI mental score, ESSDAI, SF36-Physical Aspects, SF-36-General
   Health, SF-36-Social aspects, and SF-36-Mental Health after the training
   period. Conclusion An RT program was safe and effective in improving
   fatigue, pain, functional capacity, emotional aspects, vitality, and
   subjective perception of disease activity by the patient in women with
   pSS.
RI Pinto, Ana Carolina Pereira Nunes/U-6177-2017; Trevisani, Virginia/I-1137-2013
OI Pinto, Ana Carolina Pereira Nunes/0000-0002-1505-877X; Trevisani,
   Virginia/0000-0002-7180-6285
ZA 0
Z8 0
ZB 1
TC 8
ZS 0
ZR 0
Z9 8
C1 Univ Fed Sao Paulo UNIFESP, Escola Paulista Med EPM, Evidence Based Hlth
   Program, R Botucatu 740 3o Andar, BR-04023900 Sao Paulo, SP, Brazil
C1 Univ Fed Amapa UNIFAP, Biol & Hlth Sci Dept, Macapa, AP, Brazil
C1 Univ Santo Amaro, Sao Paulo, SP, Brazil
SN 0770-3198
EI 1434-9949
DA 2021-11-13
UT WOS:000715687600001
PM 34748096
ER

PT J
AU Courneya, Kerry S.
   Segal, Roanne J.
   Mackey, John R.
   Gelmon, Karen
   Friedenreich, Christine M.
   Yasui, Yutaka
   Reid, Robert D.
   Jespersen, Diana
   Cook, Diane
   Proulx, Carolyn
   Trinh, Linda
   Dolan, Lianne B.
   Wooding, Evyanne
   Forbes, Cynthia C.
   McKenzie, Donald C.
TI Effects of exercise dose and type on sleep quality in breast cancer
   patients receiving chemotherapy: a multicenter randomized trial
SO BREAST CANCER RESEARCH AND TREATMENT
VL 144
IS 2
BP 361
EP 369
DI 10.1007/s10549-014-2883-0
DT Article
PD APR 2014
PY 2014
AB To examine the effects of different doses and types of exercise on sleep
   quality in breast cancer patients receiving chemotherapy. A multicenter
   trial in Canada randomized 301 breast cancer patients between 2008 and
   2011 to thrice weekly, supervised exercise during chemotherapy
   consisting of either a standard dose of 25-30 min of aerobic exercise
   (STAN; n = 96), a higher dose of 50-60 min of aerobic exercise (HIGH; n
   = 101), or a combined dose of 50-60 min of aerobic and resistance
   exercise (COMB; n = 104). The secondary sleep outcomes in the trial were
   assessed by the Pittsburgh Sleep Quality Index (PSQI) at baseline, twice
   during chemotherapy, and postchemotherapy. We analyzed the global PSQI
   and the component scores. Repeated measures analyses of variance
   indicated that the HIGH group was statistically superior to the STAN
   group for global sleep quality (mean group difference = -0.90; 95 % CI
   -0.05 to -1.76; p = 0.039) as well as subjective sleep quality (p =
   0.028) and sleep latency (p = 0.049). The COMB group was borderline
   statistically superior to the STAN group for global sleep quality (mean
   group difference = -0.76; 95 % CI +0.11 to -1.62; p = 0.085) as well as
   sleep duration (p = 0.051); and statistically superior for sleep
   efficiency (p = 0.040), and percentage of poor sleepers (p = 0.045).
   Compared to a standard volume of aerobic exercise, higher volumes of
   both aerobic and combined exercise improved some aspects of sleep
   quality during breast cancer chemotherapy. Exercise may be an attractive
   option to manage sleep dysfunction in cancer patients during
   chemotherapy.
RI Yasui, Yutaka/E-2564-2015; Courneya, Kerry/AAJ-2712-2021; Forbes, Cynthia/Q-1517-2018; Friedenreich, Christine/LKJ-4397-2024; Forbes, Cynthia/; Friedenreich, Christine/; Trinh, Linda/IYS-8377-2023
OI Forbes, Cynthia/0000-0002-3259-1832; Friedenreich,
   Christine/0000-0002-4783-1966; Trinh, Linda/0000-0001-7840-4759
Z8 2
ZS 0
ZR 0
ZB 24
TC 69
ZA 0
Z9 77
C1 Univ Alberta, Fac Phys Educ & Recreat, Edmonton, AB T6G 2H9, Canada
C1 Ottawa Hosp, Ctr Canc, Ottawa, ON, Canada
C1 Ottawa Hosp, Res Inst, Ottawa, ON, Canada
C1 Cross Canc Inst, Edmonton, AB T6G 1Z2, Canada
C1 Univ British Columbia, Vancouver, BC V5Z 1M9, Canada
C1 British Columbia Canc Agcy, Vancouver, BC V5Z 4E6, Canada
C1 Alberta Hlth Serv, Calgary, AB, Canada
C1 Univ Ottawa, Inst Heart, Ottawa, ON, Canada
SN 0167-6806
EI 1573-7217
DA 2014-05-08
UT WOS:000332959000015
PM 24554388
ER

PT J
AU Duraccio, Kara M.
   Kamhout, Sarah
   Baron, Kelly G.
   Reutrakul, Sirimon
   Depner, Christopher M.
TI Sleep extension and cardiometabolic health: what it is, possible
   mechanisms and real-world applications
SO JOURNAL OF PHYSIOLOGY-LONDON
VL 602
IS 23
SI SI
BP 6571
EP 6586
DI 10.1113/JP284911
EA JAN 2024
DT Article
PD DEC 2024
PY 2024
AB Short sleep duration is associated with heightened cardiometabolic
   disease risk and has reached epidemic proportions among children,
   adolescents and adults. Potential mechanisms underlying this association
   are complex and multifaceted, including disturbances in circadian
   timing, food intake and appetitive hormones, brain regions linked to
   control of hedonic eating, physical activity, an altered microbiome and
   impaired insulin sensitivity. Sleep extension, or increasing total sleep
   duration, is an emerging and ecologically relevant intervention with
   significant potential to advance our understanding of the mechanisms
   underlying the association between short sleep duration and the risk of
   cardiometabolic disease. If effective, sleep extension interventions
   have potential to improve cardiometabolic health across the lifespan.
   Existing data show that sleep extension is feasible and might have
   potential cardiometabolic health benefits, although there are
   limitations that the field must overcome. Notably, most existing studies
   are short term (2-8 weeks), use different sleep extension strategies,
   analyse a wide array of cardiometabolic health outcomes in different
   populations and, frequently, lack adequate statistical power, thus
   limiting robust scientific conclusions. Overcoming these limitations
   will require fully powered, randomized studies conducted in people with
   habitual short sleep duration and existing cardiometabolic risk factors.
   Additionally, randomized controlled trials comparing different sleep
   extension strategies are essential to determine the most effective
   interventions. Ongoing and future research should focus on elucidating
   the potential cardiometabolic health benefits of sleep extension. Such
   studies have high potential to generate crucial knowledge with potential
   to improve health and quality of life for those struggling with short
   sleep duration.image
   Abstract figure legend A significant proportion of adults and
   adolescents regularly sleep less than recommended by the Sleep Research
   Society and American Academy of Sleep Medicine, which is associated with
   adverse cardiometabolic risk. One hypothesized strategy to combat such
   risk is to increase or extend nightly sleep duration. This topical
   review highlights potential mechanisms linking short sleep duration with
   adverse cardiometabolic risk and summarizes current evidence on
   potential cardiometabolic health benefits of sleep extension. Given that
   many unanswered questions remain, we conclude by outlining future
   research directions and suggesting best practices to help advance our
   understanding of sleep extension as an intervention to improve
   cardiometabolic health. Abbreviation: RCTs, randomized controlled
   trials. (Created with BioRender.com).image
OI DEPNER, CHRISTOPHER/0000-0003-2528-5455; Reutrakul,
   Sirimon/0000-0002-0686-1069
ZR 0
ZS 0
ZB 4
Z8 0
TC 4
ZA 0
Z9 4
C1 Brigham Young Univ, Dept Psychol, Provo, UT USA
C1 Univ Utah, Dept Family & Preventat Med, Div Publ Hlth, Salt Lake City,
   UT USA
C1 Univ Illinois, Dept Med, Div Endocrinol Diabet & Metab, Chicago, IL USA
C1 Univ Illinois, Coll Nursing, Dept Biobehav Nursing Sci, Chicago, IL USA
C1 Univ Utah, Dept Hlth & Kinesiol, Salt Lake City, UT USA
C1 Univ Utah, Dept Hlth & Kinesiol, 250 S 1850,HPER North,RM 245, Salt Lake
   City, UT 84112 USA
SN 0022-3751
EI 1469-7793
DA 2024-02-02
UT WOS:001148161300001
PM 38268197
ER

PT J
AU Tai, Daria
   Falck, Ryan S.
   Davis, Jennifer C.
   Vint, Zackari
   Liu-Ambrose, Teresa
TI Can exercise training promote better sleep and reduced fatigue in people
   with chronic stroke? A systematic review
SO JOURNAL OF SLEEP RESEARCH
VL 31
IS 6
AR e13675
DI 10.1111/jsr.13675
EA JUN 2022
DT Review
PD DEC 2022
PY 2022
AB Poor sleep and chronic fatigue are common in people with chronic stroke
   (i.e. >= 6 months post-stroke). Exercise training is a viable, low-cost
   therapy for promoting sleep and reducing fatigue; however, the effects
   of exercise on sleep and fatigue in people with chronic stroke are
   unclear. Thus, we conducted a systematic review ascertaining the effects
   of exercise on sleep and fatigue in people with chronic stroke. We
   systematically searched EMBASE, MEDLINE, AgeLine, the Cochrane Database
   of Systematic Reviews, CINAHL, SPORTDiscus, SCOPUS, and reference lists
   of relevant reviews for articles that examined the effects of exercise
   on sleep or fatigue in chronic stroke. Search results were limited to
   adults >= 18 years, randomized controlled trials, non-randomized trials,
   and pre-post studies, which were published in English and examined the
   effects of exercise on sleep or fatigue in people with chronic stroke.
   We extracted study characteristics and information on the measurement of
   sleep and fatigue, and assessed study quality and risk of bias using the
   CONSORT criteria and Cochrane risk-of-bias tool, respectively. We found
   two studies that examined the effects of exercise on sleep, and two that
   examined the effects of exercise on fatigue. All studies reported
   positive effects of exercise training on sleep and fatigue; however,
   there were concerns of bias and study quality in all studies. There is
   preliminary evidence that exercise promotes sleep and reduces fatigue in
   people with chronic stroke; however, the extent to which exercise
   impacts these health parameters is unclear.
RI Liu-Ambrose, Teresa/W-2332-2019
ZB 2
Z8 2
TC 7
ZR 0
ZS 0
ZA 0
Z9 9
C1 Univ British Columbia, Aging Mobil & Cognit Neurosci Lab, Vancouver, BC,
   Canada
C1 Univ British Columbia, Sch Biomed Engn, Vancouver, BC, Canada
C1 Univ British Columbia, Social & Econ Change Lab, Fac Management,
   Okanagan Campus, Kelowna, BC, Canada
C1 Univ British Columbia, Dept Phys Therapy, Aging Mobil & Cognit Neurosci
   Lab, Fac Med, Vancouver, BC, Canada
SN 0962-1105
EI 1365-2869
DA 2022-07-03
UT WOS:000816981200001
PM 35762096
ER

PT J
AU Cavalcante-Leao, Bianca Lopes
   Porporatti, Andre Luis
   Adriano, Rosa Cintia Felicio
   Santos, Rosane Sampaio
   Vanelli, Maria Isabel
   Perez, Isabella
   de Araujo, Cristiano Miranda
   Stechman-Neto, Jose
   Zeigelboim, Bianca Simone
TI Effects of respiratory exercises in sleep bruxism and associated
   obstructive sleep apnea: a double-blind, placebo-controlled randomized
   clinical trial
SO ACTA ODONTOLOGICA SCANDINAVICA
VL 83
BP 120
EP 125
DI 10.2340/aos.v83.40252
DT Article
PD 2024
PY 2024
AB Purpose: The aim of this study is to assess the effects of respiratory
   exercises (inspiratory and expiratory) in individuals with sleep bruxism
   (SB) and associated obstructive sleep apnea (OSA). Methods: This is a
   double-blind, placebo-controlled randomized clinical trial including
   individuals with SB and associated respiratory events in OSA.
   Respiratory physical therapy was performed using inspiratory (Threshold
   (R) IMT), expiratory (Threshold (R) PEP) muscle training, and compared
   with a placebo group. A total of 30 daily respiratory cycles
   (inspiration and expiration) were performed five times a week for 12
   weeks. Individuals were reassessed at two times, at baseline (T1) and
   after 12 weeks of training (T2) by means of Results: Awakening was
   significantly different (p <= 0.05) between the inspiratory group and
   placebo 12 weeks after respiratory physical therapy. The number of
   contractions of the masseter muscle differed between the inspiratory,
   expiratory, and placebo groups (p <= 0.05). Conclusion: Respiratory
   physical therapy for OSA improved awaking levels in 80 and 67% of the
   number of masseter muscle contractions, when compared to placebo. Trial
   registration: Brazilian Registry of Clinical Trials (No. RBR-9F6JKM)
RI Porporatti, Andre/D-5280-2012; Santos, Rosane/A-1597-2017; Araujo, Cristiano/V-4958-2019; Zeigelboim, Bianca Simone/E-2438-2018; Stechman-Neto, Jose/V-5941-2017; Cavalcante- Leao, Bianca/T-4727-2019
OI Araujo, Cristiano/0000-0003-1325-4248; Zeigelboim, Bianca
   Simone/0000-0003-4871-2683; Stechman-Neto, Jose/0000-0002-0259-2420;
   Cavalcante- Leao, Bianca/0000-0002-6170-1914
ZB 0
ZA 0
ZS 0
TC 0
ZR 0
Z8 0
Z9 0
C1 Univ Tuiuti Parana, Fac Hlth Sci, Dent, R Padre Ladislau Kula 395 Santo
   Inacio, BR-82010210 Curitiba, PR, Brazil
C1 Univ Paris Cite, Lab Neurobiol Oro Faciale, Paris, France
C1 GHPS Assistance Publ Hop Paris, Paris, France
C1 Hosp IPO, Inst Paranaense Otorrinolaringol, Curitiba, Parana, Brazil
C1 Univ Tuiuti Parana, Fac Hlth Sci, Speech Therapy, Curitiba, Parana,
   Brazil
C3 GHPS Assistance Publ Hop Paris
C3 Hosp IPO
SN 0001-6357
EI 1502-3850
DA 2024-05-22
UT WOS:001223347100024
PM 38578211
ER

PT J
AU Frimpong, Emmanuel
   Mograss, Melodee
   Zvionow, Tehila
   Dang-Vu, Thien Thanh
TI The effects of evening high-intensity exercise on sleep in healthy
   adults: A systematic review and meta-analysis
SO SLEEP MEDICINE REVIEWS
VL 60
AR 101535
DI 10.1016/j.smrv.2021.101535
EA AUG 2021
DT Review
PD DEC 2021
PY 2021
AB Moderate-intensity exercise is generally recommended for improving
   sleep, whereas, high-intensity exercise (HIE) prior to bedtime is often
   discouraged. We conducted a systematic review and meta analysis to
   determine if acute or regular (chronic) HIE performed before bedtime
   disrupts nighttime sleep of healthy adult, good sleepers compared with a
   no-exercise control. Six databases (PubMed, EMBASE, Scopus, Web of
   Science, CENTRAL, and PsycINFO) were searched from inception to 31st
   May, 2021. Studies were experimental trials published in English
   language, objectively (polysomnography, actigraphy) and/or subjectively
   assessed sleep after evening HIE in sedentary and physically fit, good
   sleepers (aged 18-50 y old). The revised Cochrane risk of bias tool for
   randomized trials was used to assess risk of bias in the included
   studies. The random-effects model was used for the meta-analyses. We
   included 15 acute evening HIE studies in the meta-analysis with a total
   of 194 participants. Acute evening HIE ending 0.5-4 h before bedtime
   decreased rapid eye movement sleep (-2.34%; p 1/4 0.002) compared with a
   no-exercise control. No other significant sleep changes occurred. A
   regular evening HIE did not disrupt nighttime sleep. Overall, acute
   evening HIE performed 2-4 h before bedtime does not disrupt nighttime
   sleep of healthy, young and middle-aged adults. (C) 2021 Elsevier Ltd.
   All rights reserved.
OI Frimpong, Emmanuel/0000-0002-5238-9236; Zvionow,
   Tehila/0000-0003-2253-0275
Z8 2
ZS 0
ZR 0
ZB 13
TC 41
ZA 0
Z9 44
C1 Concordia Univ, Dept Hlth Kinesiol & Appl Physiol, Montreal, PQ, Canada
C1 Concordia Univ, Ctr Studies Behav Neurobiol, Montreal, PQ, Canada
C1 Concordia Univ, PERFORM Ctr, Montreal, PQ, Canada
C1 Univ Geriatrie Montreal, CIUSSS Ctr Suddelilede Montreal, Ctr Rech
   LInst, Montreal, PQ, Canada
SN 1087-0792
EI 1532-2955
DA 2021-08-17
UT WOS:000744231300002
PM 34416428
ER

PT J
AU Brupbacher, Gavin
   Zander-Schellenberg, Thea
   Straus, Doris
   Porschke, Hildburg
   Infangerl, Denis
   Gerber, Markus
   von Kaenel, Roland
   Schmidt-Trucksaess, Arno
TI The acute effects of aerobic exercise on sleep in patients with unipolar
   depression: a randomized controlled trial
SO SLEEP
VL 44
IS 11
AR zsab177
DI 10.1093/sleep/zsab177
EA JUL 2021
DT Article
PD NOV 2021
PY 2021
AB Study Objectives: Insomnia increases the risk of negative disease
   trajectory, relapse, and suicide in patients with depression. We aimed
   at investigating the effects of a single bout of aerobic exercise,
   performed after 02:00 pm, on the subsequent night's sleep in patients
   with depression.
   Methods: The study was designed as a two-arm parallel-group, randomized,
   outcome assessor-blinded, controlled, superiority trial. Patients
   between 18 and 65 years of age with a primary diagnosis of unipolar
   depression were included. The intervention was a single 30-minute bout
   of moderate aerobic exercise. The control group sat and read for 30
   minutes. The primary outcome was sleep efficiency measured by
   polysomnography. Secondary outcomes were other polysomnographic
   variables, subjective sleep quality, daytime sleepiness, mood states,
   and adverse events.
   Results: Ninety-two patients were randomized to the exercise (N = 46) or
   control group (N = 46). There were no clinically relevant differences at
   baseline. Intent-to-treat analysis ANCOVA of follow-up sleep efficiency,
   adjusted for baseline levels and minimization factors, did not detect a
   significant effect of the allocation (beta = -0.93, p= 0.59). There was
   no evidence for significant differences between both groups in any other
   objective or subjective sleep outcomes, daytime sleepiness, or adverse
   events. The intervention had an immediate positive effect on mood
   states, including depressiveness (beta = -0.40, p = 0.003).
   Conclusions: This is the first trial to study the effects of a single
   bout of aerobic exercise on sleep in patients with depression to the
   best of our knowledge. Aerobic exercise had no effect on sleep
   efficiency but had a strong beneficial effect on mood and did not
   increase adverse outcomes. These results add to the growing body of
   evidence that, contrary to sleep hygiene recommendations, exercise after
   02:00 pm is not detrimental for sleep.
RI Schmidt-Trucksäss, Arno/I-7673-2015; Zander-Schellenberg, Thea/P-6054-2019; Gerber, Markus/H-8654-2014; Zander-Schellenberg, Thea/; Infanger, Denis/; von Kanel, Roland/B-1811-2019; Schmidt-Trucksass, Arno/; Brupbacher, Gavin/
OI Zander-Schellenberg, Thea/0000-0002-6009-5561; Infanger,
   Denis/0000-0001-9028-7110; von Kanel, Roland/0000-0002-8929-5129;
   Schmidt-Trucksass, Arno/0000-0002-4662-3911; Brupbacher,
   Gavin/0000-0002-0140-6614
ZB 2
ZA 0
ZR 0
ZS 0
TC 8
Z8 0
Z9 8
C1 Univ Basel, Div Sports & Exercise Med, Dept Sport Exercise & Hlth,
   Birsstr 320 B, CH-4052 Basel, Switzerland
C1 OBERWAID AG, Rorschacher Str 311, CH-9016 St Gallen, Switzerland
C1 Univ Basel, Dept Psychol, Div Clin Psychol & Epidemiol, Basel,
   Switzerland
C1 Univ Basel, Div Sport & Psychosocial Hlth, Dept Sport Exercise & Hlth,
   Basel, Switzerland
C1 Univ Hosp Zurich, Dept Consultat Liaison Psychiat & Psychosomat Med,
   Zurich, Switzerland
C3 OBERWAID AG
SN 0161-8105
EI 1550-9109
DA 2021-07-13
UT WOS:000728402700027
PM 34255075
ER

PT J
AU Sauls, Rachel M.
   Buro, Acadia W.
   Kirby, Russell S.
TI Lifestyle Behavioral Interventions and Health-Related Outcomes Among
   People with Epilepsy: A Review of Randomized Controlled Trials
SO AMERICAN JOURNAL OF HEALTH PROMOTION
VL 38
IS 5
BP 720
EP 730
DI 10.1177/08901171241235731
EA FEB 2024
DT Review
PD JUN 2024
PY 2024
AB Objective To gather and assess current literature on the prevalence and
   efficacy of lifestyle behavioral interventions (sleep, nutrition,
   physical activity) for health outcomes, including QOL, psychological
   well-being, behavioral changes, and seizure frequency, among PWE.Data
   Source A review was conducted of English-language articles identified
   from PubMed, Scopus, and Embase between January 2013 to January
   2023.Study Inclusion and Exclusion Criteria Inclusion criteria were
   randomized controlled trials (RCT) with human subjects diagnosed with
   epilepsy who participated in a lifestyle behavioral intervention.Data
   Extraction Two researchers independently completed the title, abstract,
   and full-text reviews. Information extracted includes study population,
   duration, type of intervention, findings, and outcomes.Data Synthesis
   Data was narratively synthesized to show level of evidence and degree of
   consistency in findings. Results: 4001 studies identified, 66 full texts
   reviewed, and 24 included. A majority (n = 16) of studies utilized diet
   specific RCTs, and some focused on physical activity (n = 7) and sleep
   (n = 1). Diet-specific RCTs (eg, ketogenic, Modified Atkins) reported
   reduced seizure frequency with adverse effects, such as gastrointestinal
   complications. Physical activity-based interventions found that
   maintained levels of exercise improved QOL and psychological well-being.
   However, physical activity and diet-based interventions did not have
   lasting effects after study conclusion. Only the behavioral sleep
   intervention reported that sleep quality improved significantly and was
   maintained post-intervention.Conclusion Future research is needed to
   establish the relationship between lifestyle behavioral interventions on
   QOL and other health outcomes (eg, seizure frequency).
RI Kirby, Russell/E-8113-2018; Sauls, Rachel/MSZ-8927-2025; Sauls, Rachel/
OI Sauls, Rachel/0009-0009-2965-5389
Z8 0
ZA 0
TC 0
ZB 0
ZS 0
ZR 0
Z9 0
C1 H Lee Moffitt Canc Ctr & Res Inst, Dept Nontherapeut Res Operat, Tampa,
   FL USA
C1 Univ S Florida, Coll Publ Hlth, Tampa, FL USA
C1 Univ New Mexico, Coll Populat Hlth, Albuquerque, NM USA
C1 H Lee Moffitt Canc Ctr & Res Inst, Dept Nontherapeut Res Operat, 13131
   USF Magnolia Dr,Off 1214, Tampa, FL 33620 USA
SN 0890-1171
EI 2168-6602
DA 2024-03-10
UT WOS:001174646800001
PM 38414186
ER

PT J
AU Parveen, Afsha
   Kalra, Sheetal
   Awasthi, Supriya
   Ajmera, Puneeta
   Rai, Richa Hirendra
   Miraj, Mohammad
   Pawaria, Sonia
   Pal, Sajjan
   Naagar, Neha
TI Effect of Mat Pilates intervention on sleep quality in adolescent girls:
   A single blinded randomised controlled trial
SO CLINICAL EPIDEMIOLOGY AND GLOBAL HEALTH
VL 30
AR 101791
DI 10.1016/j.cegh.2024.101791
EA SEP 2024
DT Article
PD NOV-DEC 2024
PY 2024
AB Background: Pilates, a low-to-moderate intensity workout provides an
   alternative to traditional methods that stimulate both the mind and the
   body. Adolescent girls often experience sub optimal sleep quality,
   especially on school days, posing significant health risks. This study
   aims to investigate the effects of Pilates on the sleep quality of
   adolescent females. Methods: A single-blinded Randomized Controlled
   Trial was conducted at a Physiotherapy OPD. Eligible adolescent girls
   (aged 10-19) with PSQI scores exceeding 5 were enrolled. Sixty
   participants were allocated each to Group A (Control) or Group B (Mat
   Pilates) via convenience sampling. Parental consent and participant
   assent were obtained. Group A maintained daily activities with ergonomic
   exercises, while Group B underwent Mat Pilates training three times
   weekly for eight weeks. Data were collected at baseline, at the end of
   4th and 8th week. Result: Between-group analysis at the 4th and 8th
   weeks showed significant differences. Post hoc analysis with Bonferroni
   adjustment revealed notable improvements from baseline to both time
   points (p < 0.05). The experimental group achieved a 45.14 % greater
   reduction in Global PSQI score compared to the control group, indicating
   significant improvements in sleep quality. The experimental group also
   showed a substantial 53.39 % improvement in sleep duration and a
   significant 65 % reduction in sleep latency, outperforming the control
   group. Conclusion: This study reveals promising improvements in sleep
   quality, highlighting the potential benefits of Pilates for this
   demographic. This can be a valuable approach to enhancing sleep quality
   among adolescent girls, potentially contributing to their overall health
   and life quality.
RI pal, sajjan/AAJ-3794-2021; Ajmera, Puneeta/F-1287-2018; Pawaria, Sonia/AAH-4809-2019; Kalra, Sheetal/AAC-1614-2021; Miraj, Mohammad/JBR-8653-2023; Rai, Richa/ABX-9859-2022; Miraj, Mohammad/; kalra, sheetal/; Pal, Sajjan/
OI Miraj, Mohammad/0000-0001-8590-0531; kalra, sheetal/0000-0003-3317-4624;
   Pal, Sajjan/0000-0002-4215-6842
Z8 0
TC 0
ZA 0
ZR 0
ZB 0
ZS 0
Z9 0
C1 Delhi Pharmaceut Sci & Res Univ, Sch Physiotherapy, New Delhi, India
C1 Noida Int Univ, Sch Allied Hlth Sci, Greater Noida, Uttar Pradesh, India
C1 Delhi Pharmaceut Sci & Res Univ, Sch Allied Hlth Sci, Dept Publ Hlth,
   New Delhi, India
C1 Majmaah Univ, Coll Appl Med Sci, Dept Phys Therapy & Hlth Rehabil,
   Almajmaah, Saudi Arabia
C1 Gurugram Univ, Dept Physiotherapy, Gurugram, India
C1 SGT Univ, Fac Physiotherapy, Gurugram, India
C3 Gurugram Univ
C3 SGT Univ
SN 2452-0918
EI 2213-3984
DA 2024-10-05
UT WOS:001321829400001
ER

PT J
AU Stabelini Neto, Antonio
   dos Santos, Gessika Castilho
   da Silva, Jadson Marcio
   Correa, Renan Camargo
   da Mata, Lorena B. F.
   Barbosa, Rodrigo de O.
   Zampier Ulbrich, Anderson
   Kennedy, Sarah G.
   Lubans, David R.
TI Improving physical activity behaviors, physical fitness, cardiometabolic
   and mental health in adolescents<i>-ActTeens Program:</i> A protocol for
   a randomized controlled trial
SO PLOS ONE
VL 17
IS 8
DI 10.1371/journal.pone.0272629
DT Article
PD AUG 9 2022
PY 2022
AB This trial aims to investigate the effects of the ActTeens physical
   activity program, on adolescents' physical activity level,
   health-related fitness, cardiometabolic and mental health. The trial
   will aim to recruit similar to 140 adolescents (aged 13-14 years).
   Participants will be randomized into either intervention or control
   groups. The intervention will be guided by social cognitive theory and
   self-determination theory and implemented over one school term
   (24-weeks). The ActTeens Program will include: (1) structured physical
   activity sessions delivered within physical education, including
   movement-based games and dynamic stretching warm-ups; resistance
   training skill development; high-intensity training workouts; and
   cool-downs; (2) self-monitoring plus goal setting for physical activity
   by pedometer-smart wearable; and (3) healthy lifestyle guidance (social
   support) by WhatsApp (R) messages about healthy eating and regular
   physical activity for the intervention and parents groups. Study
   outcomes will be assessed at baseline, 24-weeks from baseline, and
   12-months from baseline. Physical activity (accelerometer) is the
   primary outcome. Secondary outcomes include muscular and
   cardiorespiratory fitness, cardiometabolic profile, and mental health. A
   process evaluation will be conducted (i.e., recruitment, retention,
   attendance, and program satisfaction). This project will have the
   potential to address many questions and debates regarding the
   implementation of physical activity interventions in low-and-
   middle-income countries.
RI Lubans, David/G-7436-2013; Ulbrich, Anderson/E-2475-2011
Z8 0
ZS 0
ZA 0
TC 0
ZR 0
ZB 0
Z9 0
C1 Univ Estadual Norte Parana, Hlth Sci Ctr, Jacarezinho, PR, Brazil
C1 Univ Estadual Londrina UEL, Postgrad Program Phys Educ Associate UEM
   UEL, Londrina, PR, Brazil
C1 Univ Fed Parana, Dept Integrated Med, Hlth Sci Sect, Res Grp Exercise
   Med MedEx, Curitiba, Parana, Brazil
C1 Western Sydney Univ, Sch Hlth Sci, Hlth & Phys Educ, Kingswood, NSW,
   Australia
C1 Univ Newcastle, Coll Human & Social Futures, Ctr Act Living & Learning,
   Callaghan, NSW, Australia
C1 Hunter Med Res Inst, New Lambton Hts, NSW, Australia
SN 1932-6203
DA 2023-05-31
UT WOS:000944126000012
ER

PT J
AU Leahy, Angus A.
   Diallo, Thierno M. O.
   Eather, Narelle
   Duncan, Mitch J.
   Smith, Jordan J.
   Morgan, Philip J.
   Lubans, David R.
TI Mediating effects of sleep on mental health in older adolescents:
   Findings from the Burn 2 Learn randomized controlled trial
SO SCANDINAVIAN JOURNAL OF MEDICINE & SCIENCE IN SPORTS
VL 33
IS 11
BP 2369
EP 2380
DI 10.1111/sms.14463
EA AUG 2023
DT Article
PD NOV 2023
PY 2023
AB Purpose: Our study explored the mediating effect of sleep-related
   variables on older adolescents' mental health in the context of a
   school-based physical activity intervention.
   Methods: We evaluated the Burn 2 Learn (B2L) intervention using a
   cluster randomized controlled trial, which included two cohorts.
   Participants for this sub-study were from the second cohort, which
   included 292 older adolescents (16.0 +/- 0.5 years) from 10 secondary
   schools in New South Wales, Australia. Teachers at intervention schools
   delivered two high-intensity activity breaks (approximately 10 mins) per
   week to students during academic lessons. Participants completed
   measures of mental health (i.e., perceived stress and internalizing
   problems) and hypothesized mediators (i.e., sleep duration, sleep
   latency, awakenings, and daytime sleepiness) at baseline (February-April
   2019) and post-intervention (August-September 2019). Single mediation
   analyses were conducted to explore the potential mediating effects of
   sleep variables on mental health outcomes using a product-of-
   coefficient test.
   Results: We observed a small statistically significant effect for
   perceived stress (ss = -0.11, SE = 0.034, p = 0.002), but not for
   internalizing problems (ss = 0.02, SE = 0.051, p = 0.760). There were no
   significant intervention effects for sleep-related variables. Several
   sleep-related variables were associated with mental health outcomes but
   no mediated effects were found.
   Conclusion: The B2L intervention had a small beneficial effect on
   perceived stress, however our mediation analyses suggest this was not
   explained by changes in sleep-related variables. Markers of sleep were
   associated with mental health constructs, highlighting the importance of
   sleep for good psychological health. However, in the context of a
   physical activity intervention, effects on mental health may be driven
   by other behavioral, neurobiological, or psychosocial mechanisms.
RI Leahy, Angus/AAZ-4307-2020; Lubans, David/G-7436-2013; Duncan, Mitch/V-1708-2019; Smith, Jordan/AAR-9126-2021; Lubans, David/; Leahy, Angus/; Eather, Narelle/; Morgan, Philip/G-7072-2013; smith, jordan/; Duncan, Mitch/
OI Lubans, David/0000-0002-0204-8257; Leahy, Angus/0000-0003-2147-9420;
   Eather, Narelle/0000-0002-6320-4540; Morgan, Philip/0000-0002-5632-8529;
   smith, jordan/0000-0003-4640-8645; Duncan, Mitch/0000-0002-9166-6195
Z8 0
ZA 0
ZB 0
ZS 0
TC 4
ZR 0
Z9 4
C1 Univ Newcastle, Coll Human & Social Futures, Ctr Act Living & Learning,
   Callaghan, NSW, Australia
C1 Hunter Med Res Inst, New Lambton Hts, NSW, Australia
C1 Western Sydney Univ, Sch Social Sci, Penrith, NSW, Australia
C1 Univ Newcastle, Coll Hlth Med & Wellbeing, Callaghan, NSW, Australia
C1 Univ Jyvaskyla, Fac Sport & Hlth Sci, Jyvaskyla, Finland
C1 Univ Newcastle, Coll Human & Social Futures, Adv Technol Ctr, Sch Educ,
   ATC 304,Univ Dr, Callaghan, NSW 2308, Australia
SN 0905-7188
EI 1600-0838
DA 2023-08-26
UT WOS:001044744900001
PM 37555440
ER

PT J
AU Bonnabesse, Anais Le Fur
   Cabon, Mathilde
   L'Heveder, Gildas
   Kermarrec, Aurelie
   Quinio, Bertrand
   Woda, Alain
   Marchand, Serge
   Dubois, Amandine
   Giroux-Metges, Marie-Agnes
   Rannou, Fabrice
   Misery, Laurent
   Bodere, Celine
TI Impact of a specific training programme on the neuromodulation of pain
   in female patient with fibromyalgia (DouFiSport): a 24-month,
   controlled, randomised, double-blind protocol
SO BMJ OPEN
VL 9
IS 1
AR e023742
DI 10.1136/bmjopen-2018-023742
DT Article
PD JUN 2019
PY 2019
AB Introduction The main symptom of fibromyalgia (FM) is diffuse pain.
   There is currently no aetiological treatment for FM. However, all pain
   associations and best practice guidelines strongly advocate the practice
   of aerobic physical activity to improve the symptoms of FM subjects. The
   mechanisms of dysfunctional pain are mostly central and related to
   stress axis dysfunction (autonomic nervous system and corticotropic
   axis). Our main objective is to assess the efficacy of a specific
   training programme on endogenous pain control mechanisms in female
   patients with FM. Further aims include rebalancing the autonomic
   neurovegetative system, improving quality of life and sleep quality, and
   reintegrating patients into society and work.
   Methods and analysis 110 female patients with FM diagnosed on American
   College of Rheumatology 2010 criteria, aged 18-65 years and meeting
   inclusion conditions will be recruited and randomised into two groups
   (active and semiactive). The training programme will consist of three 45
   min sessions per week of supervised, individualised physical activity
   over 2 years. Only the intensity of the exercises will differ between
   the two groups (moderate intensity vs low intensity). All outcome
   measures will be conducted at baseline (T0), after 6-9 months of
   training (T6-9) and after 24 months of training (T24). The primary
   endpoint will be an improvement of pain modulation (activation of
   diffuse noxious inhibitory control) evaluated by the stimulation test.
   The secondary endpoint will be relief of pain, anxiety, depression,
   stress, sleep disorders, pain impact on life quality, and improved heart
   rate, blood pressure and salivary cortisol.
   Ethics and dissemination This study is approved by the Committee for the
   Protection of Persons West VI. The results will be published in
   specialised scientific journals and will be presented at scientific
   meetings on pain and/ or physical activity.
RI Rannou, Fabrice/AAI-1924-2021; LE FUR BONNABESSE, Anais/LQL-2212-2024; LE FUR BONNABESSE, Anais/; Rannou, Fabrice/; Marchand, Serge/; , Dubois/
OI LE FUR BONNABESSE, Anais/0000-0002-5495-821X; Rannou,
   Fabrice/0000-0002-6643-0527; Marchand, Serge/0000-0002-4234-5977; ,
   Dubois/0000-0001-7363-1418
TC 6
ZS 0
ZR 0
Z8 0
ZB 1
ZA 0
Z9 7
C1 Univ Western Brittany UBO, LIEN, EA4685, Brest, France
C1 Univ Hosp Brest, Pain Assessment & Treatment Ctr, Brest, France
C1 Univ Western Brittany UBO, Fac Dent, Brest, France
C1 Univ Hosp Brest, Neurol Funct Explorat, Brest, France
C1 Univ Hosp Brest, Physiotherapy Training Inst, Brest, France
C1 Univ Clermont Auvergne, CROC, Odontol Dept, Clermont Ferrand, France
C1 Teaching Hosp, EA3847, Clermont Ferrand, France
C1 Univ Sherbrooke, Dept Surg, Fac Med & Sci Sante, Sherbrooke, PQ, Canada
C1 Lab Psychol, Cognit Behav Commun LP3C, EA1285, Rennes, France
C1 Univ Western Brittany UBO, Dept Psychol, Brest, France
C1 Univ Western Brittany UBO, ORPHY EA4324, Optimisat Physiol Regulat, Fac
   Med & Hlth Sci,EA4324, Brest, France
C1 Univ Hosp Brest, Resp Funct Explorat Unit, Brest, France
C3 Lab Psychol
SN 2044-6055
DA 2019-07-09
UT WOS:000471116800129
PM 30782715
ER

PT J
AU Nathan, Nicole
   Murawski, Beatrice
   Hope, Kirsty
   Young, Sarah
   Sutherland, Rachel
   Hodder, Rebecca
   Booth, Debbie
   Toomey, Elaine
   Yoong, Sze Lin
   Reilly, Kathryn
   Tzelepis, Flora
   Taylor, Natalie
   Wolfenden, Luke
TI The Efficacy of Workplace Interventions on Improving the Dietary,
   Physical Activity and Sleep Behaviours of School and Childcare Staff: A
   Systematic Review
SO INTERNATIONAL JOURNAL OF ENVIRONMENTAL RESEARCH AND PUBLIC HEALTH
VL 17
IS 14
AR 4998
DI 10.3390/ijerph17144998
DT Review
PD JUL 2020
PY 2020
AB There is a need for effective interventions that improve the health and
   wellbeing of school and childcare staff. This review examined the
   efficacy of workplace interventions to improve the dietary, physical
   activity and/or sleep behaviours of school and childcare staff. A
   secondary aim of the review was to assess changes in staff
   physical/mental health, productivity, and students' health behaviours.
   Nine databases were searched for controlled trials including randomised
   and non-randomised controlled trials and quasi-experimental trials
   published in English up to October 2019. PRISMA guidelines informed
   screening and study selection procedures. Data were not suitable for
   quantitative pooling. Of 12,396 records screened, seven articles (based
   on six studies) were included. Most studies used multi-component
   interventions including educational resources, work-based wellness
   committees and planned group practice (e.g., walking groups). Multiple
   outcomes were assessed, findings were mixed and on average, there was
   moderate risk of bias. Between-group differences in dietary and physical
   activity behaviours (i.e., fruit/vegetable intake, leisure-time physical
   activity) favoured intervention groups, but were statistically
   non-significant for most outcomes. Some of the studies also showed
   differences favouring controls (i.e., nutrient intake, fatty food
   consumption). Additional robust studies testing the efficacy of
   workplace interventions to improve the health of educational staff are
   needed.
RI Sutherland, Rachel/AEH-9206-2022; TZELEPIS, FLORA/GLN-2873-2022; Reilly, Kathryn/ABC-2167-2021; Nathan, Nicole/J-4241-2019; Toomey, Elaine/AFG-8161-2022; Booth, Debbie/AAT-7034-2021; Taylor, Natalie/HPB-8626-2023; Young, Steven/G-2304-2014; Tzelepis, Flora/; Nathan, Nicole/; Yoong, Sze Lin/; Booth, Debbie/; Reilly, Kathryn/; Taylor, Natalie/K-4075-2013
OI Tzelepis, Flora/0000-0002-9914-2732; Nathan, Nicole/0000-0002-7726-1714;
   Yoong, Sze Lin/0000-0002-0836-017X; Booth, Debbie/0000-0002-2466-3541;
   Reilly, Kathryn/0000-0002-2862-956X; Taylor, Natalie/0000-0002-0280-0883
ZB 0
Z8 0
ZA 0
TC 10
ZS 0
ZR 0
Z9 12
C1 Hunter New England Area Hlth Serv, Hunter New England Populat Hlth,
   Longworth Ave, Wallsend, NSW 2287, Australia
C1 Univ Newcastle, Sch Med & Publ Hlth, Univ Dr, Callaghan, NSW 2308,
   Australia
C1 Univ Newcastle, Prior Res Ctr Hlth Behav, Univ Dr, Callaghan, NSW 2308,
   Australia
C1 Hunter Med Res Inst, New Lambton Hts, NSW 2305, Australia
C1 Univ Newcastle, Univ Lib, Acad Div, Univ Dr, Callaghan, NSW 2308,
   Australia
C1 Natl Univ Ireland, Sch Psychol, Hlth Behav Change Res Grp, Univ Rd,
   Galway H91 TK33, Ireland
C1 Canc Council New South Wales, Canc Res Div, 153 Dowling St,
   Woolloomooloo, NSW 2011, Australia
C1 Univ Sydney, Sch Hlth Sci, Camperdown, NSW 2006, Australia
C3 Hunter New England Area Hlth Serv
C3 Natl Univ Ireland
EI 1660-4601
DA 2020-08-12
UT WOS:000554273500001
PM 32664554
ER

PT J
AU Bogdanov, Stefan
   Naismith, Sharon
   Lah, Suncica
TI Sleep outcomes following sleep-hygiene-related interventions for
   individuals with traumatic brain injury: A systematic review
SO BRAIN INJURY
VL 31
IS 4
BP 422
EP 433
DI 10.1080/02699052.2017.1282042
DT Review
PD 2017
PY 2017
AB Background: Sleep disturbance is commonly reported following traumatic
   brain injury (TBI) and can adversely impact health and wellbeing and
   interfere with the rehabilitation process. As such, effective treatment
   of sleep disturbance is critical for overall recovery. Sleep hygiene,
   which is non-invasive, low cost, and low risk, could serve as a suitable
   first line of treatment for individuals experiencing sleep disturbance
   post-TBI.
   Objective: To assess the efficacy of sleep hygiene on sleep outcomes
   post-TBI.
   Design: PsycINFO, Medline and EMBASE databases were systematically
   searched using mesh terms and keywords related to 'traumatic brain
   injury', 'sleep' and 'treatment'. Studies that met inclusion criteria
   were assessed on their methodological quality using validated assessment
   tools.
   Results: Ten studies met inclusion criteria, none of which contained a
   child or adolescent population. Their methodological quality varied. The
   following interventions were shown to improve sleep outcomes amongst
   adults with TBI: Cognitive Behaviour Therapy for Insomnia, blue light
   therapy, Problem Solving Treatment and combined sleep hygiene and
   Prazosin. There was mixed evidence for the efficacy of exercise on sleep
   outcomes.
   Conclusion: Preliminary findings suggest that some sleep-hygiene-related
   interventions, either in isolation or in combination with other
   treatments, may reduce sleep difficulties post-TBI.
OI Naismith, Sharon/0000-0001-9076-2778; Lah, Suncica/0000-0003-2282-4812
ZR 0
Z8 0
ZS 0
ZB 5
ZA 0
TC 34
Z9 41
C1 Univ Sydney, Sch Psychol, Brennan Mac Callum Bldg A19, Sydney, NSW 2006,
   Australia
C1 Univ Sydney, Brain & Mind Res Inst, Sydney, NSW, Australia
C1 ARC Ctr Excellence Cognit & Its Disorders, Sydney, NSW, Australia
C3 ARC Ctr Excellence Cognit & Its Disorders
SN 0269-9052
EI 1362-301X
DA 2017-05-17
UT WOS:000399902900001
PM 28326852
ER

PT J
AU O'Kane, S. Maria
   Carlin, Angela
   Gallagher, Alison M.
   Lahart, Ian M.
   Jago, Russell
   Faulkner, Maria
   Murphy, Marie H.
TI A study protocol for a clustered randomised controlled trial to evaluate
   the effectiveness of a peer-led school-based walking intervention on
   adolescent girls' physical activity: the Walking In ScHools (WISH) study
SO BMC PUBLIC HEALTH
VL 20
IS 1
DI 10.1186/s12889-020-08600-0
DT Article
PD APR 21 2020
PY 2020
AB BackgroundAdolescent girls in the UK and Ireland are failing to meet
   current physical activity guidelines. Physical activity behaviours track
   from childhood to adulthood and it is important that adolescent girls
   are provided with opportunities to be physically active. Walking has
   been a central focus for physical activity promotion in adults and may
   effectively increase physical activity levels among younger people.
   Following on from a pilot feasibility trial, the purpose of this cluster
   randomised controlled trial (c-RCT) is to evaluate the effectiveness of
   a novel, low-cost, peer-led school-based walking intervention delivered
   across the school year at increasing physical activity levels of
   adolescent girls.MethodsThe Walking In ScHools (WISH) Study is a
   school-based c-RCT conducted with girls aged 12-14years from eighteen
   schools across the Border Region of Ireland / Northern Ireland.
   Following baseline data collection, schools will be randomly allocated
   to intervention or control group. In intervention schools, female pupils
   aged 15-18years will be invited to train as walk leaders and will lead
   younger pupils in 10-15min walks before school, at break and lunch
   recess. All walks will take place in school grounds and pupils will be
   encouraged to participate in as many walks as possible each week. The
   intervention will be delivered for the whole school year (minimum
   20-22weeks). The primary outcome measure is accelerometer-measured total
   physical activity (counts per minute) (end of intervention). Secondary
   outcomes will include time spent in sedentary behaviour, light, moderate
   and vigorous intensity physical activity, anthropometry measures, social
   media usage and sleep. A mixed-methods process evaluation will also be
   undertaken.DiscussionThe WISH Study will examine the effectiveness of a
   low-cost, school-based, peer-led walking intervention in increasing
   physical activity in adolescent girls when delivered across the school
   year. If the intervention increases physical activity, it would benefit
   adolescent girls in the defined target area with potential for wider
   adoption by schools across the UK and Ireland.Trial registrationISRCTN;
   ISRCTN12847782; Registered 2nd July 2019.
RI O'Kane, S/AAC-4963-2019; Murphy, Marie/IAM-0328-2023; Faulkner, Maria/AAZ-8684-2021; Jago, Russell/JKI-0268-2023; Carlin, Angela/AAC-4960-2019; Lahart, Ian/AAI-1337-2019; O'Kane, Maria/; Jago, Russell (Russ)/; , Maria/; Murphy, Marie/
OI O'Kane, Maria/0000-0002-2632-0083; Jago, Russell
   (Russ)/0000-0002-3394-0176; , Maria/0000-0003-4845-1401; Murphy,
   Marie/0000-0003-3482-3323
Z8 0
ZA 0
ZB 0
TC 15
ZR 0
ZS 0
Z9 16
C1 Univ Ulster, Sports & Exercise Sci Res Inst, Ctr Exercise Med Phys Act &
   Hlth, Jordanstown Campus, Newtownabbey BT37 0QB, North Ireland
C1 Univ Ulster, Biomed Sci Res Inst, Nutr Innovat Ctr Food & Hlth NICHE,
   Coleraine Campus, Coleraine BT52 1SA, Londonderry, North Ireland
C1 Univ Wolverhampton, Fac Educ Hlth & Wellbeing, Walsall Campus,Gorway Rd,
   Walsall WS1 3BD, W Midlands, England
C1 Univ Bristol, Sch Policy Studies, Ctr Exercise Nutr & Hlth Sci, Bristol
   BS8 1TZ, Avon, England
C1 Letterkenny Inst Technol, Dept Law & Humanities, Port Rd, Letterkenny,
   Ireland
EI 1471-2458
DA 2020-05-14
UT WOS:000529917600002
PM 32316957
ER

PT J
AU Wang, Kun
   Li, Yan
   Liu, Shiqi
   Liu, Hengxu
   Zhang, Tingran
   Luo, Jiong
TI Can an intervention integrating sports and medicine improve children's
   health more effectively? Monitoring based on sleep, body mass index, and
   heart rate variability
SO JOURNAL OF GLOBAL HEALTH
VL 14
AR 04040
DI 10.7189/jogh.14.04040
DT Article
PD 2024
PY 2024
AB Background Theoretical studies have suggested that the integration of
   sports and medicine with one another could positively affect children's
   health. By monitoring the variation characteristics of children's sleep,
   body mass index (BMI), and heart rate variability (HRV), we explored and
   compared the influences of and differences between two interventions -
   physical exercise and an intervention integrating sports and medicine -
   on improving children's health. Methods We conducted a randomised
   controlled study, where we randomly divided 136 children into the
   physical exercise group (PEG), the integration of sports and medicine
   group (ISMG), and the control group. We measured sleep, BMI, and HRV at
   baseline and week eight. Results After the eight -week intervention, the
   sleep scores in the PEG and the ISMG were significantly lower than in
   the control group, while the scores in the ISMG were significantly lower
   than in the PEG. After the eight -week intervention, the BMI of both the
   PEG and the ISMG was significantly lower than that of the control group,
   without a significand difference between the two intervention groups.
   After the eight -week intervention, the standard deviation of normal -to
   -normal intervals (SDNN), root mean square differences of the standard
   deviation (RMSSD), low -frequency of normal (LFn), and high -frequency
   of normal (HFn) in the PEG and the ISMG were significantly higher than
   those in the control group, again without a significant difference
   between the two intervention groups. After intervention, sleep, BMI, and
   HRV of the three groups were correlated with one another to different
   degrees, but the correlation coefficient of the two exercise groups was
   higher. Conclusions Based on the interventions, we observed a
   significant correlation between sleep, BMI, and HRV in children. Regular
   physical exercise or an intervention integrating sports and medicine
   could synergistically improve sleep, BMI, and HRV in this population,
   with the latter having a better effect on improving sleep quality.
RI luo, jiong/MIN-6306-2025
ZS 0
TC 2
Z8 0
ZA 0
ZB 0
ZR 0
Z9 2
C1 Southwest Univ, Coll Phys Educ, Res Ctr Exercise Detoxificat, 2
   Tiansheng Rd, Congqing 400715, Peoples R China
C1 Chongqing Ind Polytech Coll, Coll Liberal Studies, Sports Work Dept,
   Chongqing, Peoples R China
SN 2047-2978
EI 2047-2986
DA 2024-05-18
UT WOS:001220858200001
PM 38635801
ER

PT J
AU Carneiro-Barrera, Almudena
   Amaro-Gahete, Francisco J.
   Diaz-Roman, Amparo
   Guillen-Riquelme, Alejandro
   Jurado-Fasoli, Lucas
   Saez-Roca, German
   Martin-Carrasco, Carlos
   Ruiz, Jonatan R.
   Buela-Casal, Gualberto
TI Interdisciplinary Weight Loss and Lifestyle Intervention for Obstructive
   Sleep Apnoea in Adults: Rationale, Design and Methodology of the
   INTERAPNEA Study
SO NUTRIENTS
VL 11
IS 9
AR 2227
DI 10.3390/nu11092227
DT Article
PD SEP 2019
PY 2019
AB Obesity is a major risk factor for obstructive sleep apnoea (OSA), the
   most common sleep-disordered breathing related to neurocognitive and
   metabolic syndromes, type II diabetes, and cardiovascular diseases.
   Although strongly recommended for this condition, there are no studies
   on the effectiveness of an interdisciplinary weight loss and lifestyle
   intervention including nutrition, exercise, sleep hygiene, and smoking
   and alcohol cessation. INTERAPNEA is a randomised controlled trial with
   a two-arm parallel design aimed at determining the effects of an
   interdisciplinary tailored weight loss and lifestyle intervention on OSA
   outcomes. The study will include 84 males aged 18-65 with a body mass
   index of >= 25 kg/m(2) and severe to moderate OSA randomly assigned to
   usual care (i.e., continuous positive airway pressure), or
   interdisciplinary weight loss and lifestyle intervention combined with
   usual care. Outcomes will be measured at baseline, intervention
   end-point, and six-month post-intervention, including apnoea-hypopnoea
   index (primary outcome), other neurophysical and cardiorespiratory
   polysomnographic outcomes, sleep quality, daily functioning and mood,
   body weight and composition, physical fitness, blood biomarkers,
   health-related quality of life, and cost-effectiveness. INTERAPNEA may
   serve to establish a cost-effective treatment not only for the
   improvement of OSA and its vast and severe comorbidities, but also for a
   potential remission of this condition.
RI Díaz Román, Amparo/ABH-1941-2021; Amaro-Gahete, Francisco/AAB-4476-2019; RUIZ, JONATAN/M-1338-2015; Fasoli, Lucas/AAC-5217-2019; Guillen Riquelme, Alejandro/; Carneiro-Barrera, Almudena/W-4358-2018; Amaro-Gahete, Francisco J./; Jurado-Fasoli, Lucas/; Diaz-Roman, Amparo/
OI Guillen Riquelme, Alejandro/0000-0002-6373-5237; Carneiro-Barrera,
   Almudena/0000-0002-3879-6468; Amaro-Gahete, Francisco
   J./0000-0002-7207-9016; Jurado-Fasoli, Lucas/0000-0002-5254-1816;
   Diaz-Roman, Amparo/0000-0002-2863-5759
ZA 0
ZR 0
ZS 0
ZB 6
TC 20
Z8 1
Z9 21
C1 Univ Granada, Mind Brain & Behav Res Ctr CIMCYC, Sleep & Hlth Promot
   Lab, Granada 18011, Spain
C1 Univ Granada, Sch Med, Dept Med Physiol, EFFECTS 262 Res Grp, E-18071
   Granada, Spain
C1 Univ Granada, Dept Phys Educ & Sports, PROmoting FITness & Hlth Phys Act
   Res Grp PROFITH, Sport & Hlth Univ Res Inst iMUDS,Fac Sport Sci, E-18071
   Granada, Spain
C1 Virgen Nieves Univ Hosp, Serv Neumol, Unidad Trastornos Resp Sueno,
   Granada 18014, Spain
EI 2072-6643
DA 2019-10-16
UT WOS:000487964600024
PM 31540168
ER

PT J
AU LEE, SOJUNG
TI Physical Activity in Overweight Girls: Implications for Reversing Risk
   Factors
DT Awarded Grant
PD Jul 15 2010
PY 2011
AB NarrativeWe will examine the effect of a 3-month exercise training
   (aerobic exercise versus resistance exercise) withoutdieting on obesity
   reduction, and improving fitness, body composition and risk of type 2
   diabetes in overweightblack and white girls.
RI Lee, SoJung/AAW-2558-2020
TC 0
ZS 0
ZA 0
ZR 0
Z8 0
ZB 0
Z9 0
C1 UNIVERSITY OF PITTSBURGH AT PITTSBURGH
G1 5R21DK083654-02; 8106083; R21DK083654
DA 2023-12-14
UT GRANTS:10830268
ER

PT J
AU LEE, SOJUNG
TI Physical Activity in Overweight Girls: Implications for Reversing Risk
   Factors fo
DT Awarded Grant
PD Jul 15 2010
PY 2010
AB NarrativeWe will examine the effect of a 3-month exercise training
   (aerobic exercise versus resistance exercise) withoutdieting on obesity
   reduction, and improving fitness, body composition and risk of type 2
   diabetes in overweightblack and white girls.
RI Lee, SoJung/AAW-2558-2020
ZB 0
ZS 0
TC 0
Z8 0
ZR 0
ZA 0
Z9 0
C1 UNIVERSITY OF PITTSBURGH AT PITTSBURGH
G1 1R21DK083654-01A1; 7990028; R21DK083654
DA 2023-12-14
UT GRANTS:10050288
ER

PT J
AU Chrisman, Sara P. D.
   Bollinger, Beth J.
   Mendoza, Jason A.
   Palermo, Tonya M.
   Zhou, Chuan
   Brooks, M. Alison
   Rivara, Frederick P.
TI Mobile Subthreshold Exercise Program (MSTEP) for concussion: study
   protocol for a randomized controlled trial
SO TRIALS
VL 23
IS 1
AR 355
DI 10.1186/s13063-022-06239-3
DT Article
PD APR 26 2022
PY 2022
AB Background: Subthreshold exercise, defined as aerobic exercise below the
   level that causes symptoms, has been utilized as a treatment for youth
   with persistent postconcussive symptoms (PPCS), but there is currently
   little evidence to guide use. In addition, prior studies of exercise for
   PPCS have all required multiple in-person visits. We developed a virtual
   approach for delivering subthreshold exercise to youth with PPCS called
   the Mobile Subthreshold Exercise Program (MSTEP), and we have now been
   funded to conduct a large national randomized controlled trial (RCT) to
   test its efficacy for reducing concussive symptoms and improving
   health-related quality of life.
   Methods: This investigation is an RCT comparing MSTEP to an active
   control. We will recruit 200 adolescents 11-18 years old with
   postconcussive symptoms persisting for at least 1 week but less than 1
   year. Youth will be randomized to receive either 6 weeks of subthreshold
   exercise (MSTEP) or a stretching condition (control). Youth and parents
   will complete surveys of concussive symptoms at baseline, weekly during
   the intervention, and at 3 and 6 months. The primary outcomes will be
   trajectory of concussive symptoms and health-related quality of life
   over the 6 months of the study. Secondary outcomes will include
   depression, anxiety, and sleep quality. We will also assess potential
   mediators of treatment effects including moderate-vigorous physical
   activity and fear avoidance of concussive symptoms.
   Discussion: This multisite RCT of MSTEP will provide vital information
   regarding the efficacy of a virtually delivered subthreshold exercise
   program for youth with PPCS, and insight regarding potential mediators
   of treatment effects, including objectively measured physical activity
   and fear avoidance of concussive symptoms.
RI Zhou, Chuan/AAJ-1935-2020; Mei, Dongyun/; Chrisman, Sara/
OI Mei, Dongyun/0009-0003-0823-8638; Chrisman, Sara/0000-0001-5373-7223
ZA 0
ZR 0
TC 3
ZS 0
Z8 0
ZB 1
Z9 3
C1 Seattle Childrens Res Inst, Ctr Child Hlth Behav & Dev, POB 5371,CURE
   03, Seattle, WA 98145 USA
C1 Univ Washington, Dept Pediat, Seattle, WA 98195 USA
C1 Fred Hutchinson Canc Res Ctr, 1124 Columbia St, Seattle, WA 98104 USA
C1 Univ Washington, Dept Anesthesiol & Pain Med, Seattle, WA 98195 USA
C1 Univ Wisconsin, Madison, WI USA
EI 1745-6215
DA 2022-05-06
UT WOS:000787760500002
PM 35473570
ER

PT J
AU Dulfer, Karolijn
   Duppen, Nienke
   Van Dijk, Arie P. J.
   Kuipers, Irene M.
   Van Domburg, Ron T.
   Verhulst, Frank C.
   Van der Ende, Jan
   Helbing, Willem A.
   Utens, Elisabeth M. W. J.
TI Parental Mental Health Moderates the Efficacy of Exercise Training on
   Health-Related Quality of Life in Adolescents with Congenital Heart
   Disease
SO PEDIATRIC CARDIOLOGY
VL 36
IS 1
BP 33
EP 40
DI 10.1007/s00246-014-0961-z
DT Article
PD JAN 2015
PY 2015
AB To evaluate the moderating influence of parental variables on changes in
   health-related quality of life (HRQoL) in adolescents with Tetralogy of
   Fallot (ToF) or a Fontan circulation after participation in standardized
   exercise training. A multicenter randomized controlled trail in which 56
   patients, aged 10-15, were randomly allocated (stratified by age,
   gender, and congenital heart disease) to a 12-week period with either:
   (a) 3 times per week standardized exercise training or (b) care-as-usual
   (randomization ratio 2:1). Adolescents and their parents filled in
   online questionnaires at baseline and at 12-week follow-up. In this
   randomized controlled trail, primary analyses involved influence of
   parental mental health and parental social support for exercise on
   changes in the TNO/AZL Child Quality of Life Questionnaire Child Form at
   follow-up. Secondary analyses concerned comparing levels of parental
   characteristics with normative data. Compared with controls, adolescents
   in the exercise group reported a decrease in social functioning when
   their parents had more anxiety/insomnia or severe depression themselves.
   Adolescents also reported a decrease in social functioning when their
   parents showed poorer overall mental health themselves. Parents reported
   comparable or even better mental health compared with normative data.
   The effect of a standardized exercise program on HRQoL changes in
   adolescents with ToF or a Fontan circulation is moderated by parental
   mental health, more specifically by parental anxiety/insomnia and severe
   depression. The trial registration number of this article is NTR2731
   (www.trialregister.nl).
RI Dulfer, Karolijn/AAE-9066-2020; van Dijk, Arie/L-4272-2015
OI van Dijk, Arie/0000-0002-7843-8251
ZR 0
ZS 0
ZB 2
Z8 1
ZA 0
TC 19
Z9 22
C1 Sophia Childrens Univ Hosp, Erasmus Med Ctr, Dept Child & Adolescent
   Psychiat Psychol, NL-3000 CB Rotterdam, Netherlands
C1 Sophia Childrens Univ Hosp, Erasmus Med Ctr, Dept Paediat, Div Cardiol,
   NL-3000 CB Rotterdam, Netherlands
C1 Radboud Univ Nijmegen, Med Ctr, Dept Cardiol, NL-6525 ED Nijmegen,
   Netherlands
C1 Univ Amsterdam, Acad Med Ctr, Emma Childrens Hosp, Dept Pediat Cardiol,
   NL-1105 AZ Amsterdam, Netherlands
C1 Erasmus MC, Thoraxctr, Dept Cardiol, Rotterdam, Netherlands
SN 0172-0643
EI 1432-1971
DA 2015-01-01
UT WOS:000347406700006
PM 25077662
ER

PT J
AU Cox, Narelle S.
   Eldridge, Beverley
   Rawlings, Sarah
   Dreger, Julianna
   Corda, Jennifer
   Hauser, Jennifer
   Button, Brenda M.
   Bishop, Jennifer
   Nichols, Amanda
   Middleton, Anna
   Ward, Nathan
   Dwyer, Tiffany
   Tomlinson, Owen W.
   Denford, Sarah
   Barker, Alan R.
   Williams, Craig A.
   Kingsley, Michael
   O'Halloran, Paul
   Holland, Anne E.
   Williams, Craig
   Barker, Alan
   Denford, Sarah
   Tomlinson, Owen
   Main, Eleanor
   Rand, Sarah
   Douglas, Helen
   Byron, Mandy
   Holland, Anne
   Cox, Narelle
   Eldridge, Bev
   O'Halloran, Paul
   Mackintosh, Kelly
   McNarry, Melita
   Silviera, Mayara
   Schneiderman, Jane
   Wells, Greg
   Caterini, Jessica
   Dentice, Ruth
   Lazarus, Raynuka
   Moran, Fiona
   Tannebaum, Esta
   Kerr, Belinda
CA Youth Activity Unlimited Strate
   UK Cyst Fibrosis Trust
TI A web-based intervention to promote physical activity in adolescents and
   young adults with cystic fibrosis: protocol for a randomized controlled
   trial
SO BMC PULMONARY MEDICINE
VL 19
IS 1
AR 253
DI 10.1186/s12890-019-0942-3
DT Article
PD DEC 19 2019
PY 2019
AB Background: Regular participation in physical activity by people with
   cystic fibrosis (CF) promotes positive clinical and health outcomes
   including reduced rate of decline in lung function, fewer
   hospitalizations and greater wellbeing. However adherence to exercise
   and activity programs is low, in part due to the substantial daily
   therapy burden for young people with CF. Strict infection control
   requirements limit the role of group exercise programs that are commonly
   used in other clinical groups. Investigation of methods to promote
   physical activity in this group has been limited. The Active Online
   Physical Activity in Cystic fibrosis Trial (ActionPACT) is an
   assessor-blinded, multi-centre, randomized controlled trial designed to
   compare the efficacy of a novel web-based program (ActivOnline) compared
   to usual care in promoting physical activity participation in
   adolescents and young adults with CF.
   Methods: Adolescents and young adults with CF will be recruited on
   discharge from hospital for a respiratory exacerbation. Participants
   randomized to the intervention group will have access to a web-based
   physical activity platform for the 12-week intervention period.
   ActivOnline allows users to track their physical activity, set goals,
   and self-monitor progress. All participants in both groups will be
   provided with standardised information regarding general physical
   activity recommendations for adolescents and young adults. Outcomes will
   be assessed by a blinded assessor at baseline, after completion of the
   intervention, and at 3-months followup. Healthcare utilization will be
   assessed at 12 months from intervention completion. The primary outcome
   is change in moderate-to-vigorous physical activity participation
   measured objectively by accelerometry. Secondary outcomes include
   aerobic fitness, health-related quality of life, anxiety and depression
   and sleep quality.
   Discussion: This trial will establish whether a web-based application
   can improve physical activity participation more effectively than usual
   care in the period following hospitalization for a respiratory
   exacerbation. The web-based application under investigation can be made
   readily and widely available to all individuals with CF, to support
   physical activity and exercise participation at a time and location of
   the user's choosing, regardless of microbiological status.
RI Barker, Alan/AAF-7777-2020; Tomlinson, Owen/S-6595-2019; Dwyer, Tiffany/LWJ-7515-2024; Douglas, Helen/AFP-8620-2022; Williams, Craig/AAQ-8954-2020; Main, Eleanor/N-8653-2014; Cox, Narelle/ABD-1748-2021; Kingsley, Michael/I-1448-2012; Holland, Anne/AAB-3055-2019; Barker, Alan/; Tomlinson, Owen/; Rand, Sarah/; Kingsley, Michael/; Dwyer, Tiffany/; O'Halloran, Paul/; Williams, Craig/; Denford, Sarah/
OI Barker, Alan/0000-0001-8610-5417; Tomlinson, Owen/0000-0003-4063-7682;
   Rand, Sarah/0000-0003-1246-7700; Kingsley, Michael/0000-0002-1953-4067;
   Dwyer, Tiffany/0000-0001-6403-2894; O'Halloran,
   Paul/0000-0001-6495-2359; Williams, Craig/0000-0002-1740-6248; Denford,
   Sarah/0000-0002-2123-1022
ZS 0
ZA 0
TC 18
ZR 0
ZB 3
Z8 0
Z9 18
C1 Monash Univ, La Trobe Univ, Level 6,99 Commercial Rd, Melbourne, Vic
   3004, Australia
C1 Inst Breathing & Sleep, Alfred Ctr, Level 6,99 Commercial Rd, Melbourne,
   Vic 3004, Australia
C1 La Trobe Univ, Alfred Ctr, Level 4,99 Commercial Rd, Melbourne, Vic
   3004, Australia
C1 Monash Univ, Monash Childrens Hosp, 246 Clayton Rd, Clayton, Vic 3168,
   Australia
C1 La Trobe Univ, 246 Clayton Rd, Clayton, Vic 3168, Australia
C1 Alfred Hlth, Alfred Ctr, Level 6,99 Commercial Rd, Melbourne, Vic 3004,
   Australia
C1 Royal Childrens Hosp, Physiotherapy Dept, 50 Flemington Rd, Parkville,
   Vic 3052, Australia
C1 Royal Hobart Hosp, Tasmanian Adult Cyst Fibrosis Unit, GPO Box 1061,
   Hobart, Tas 7000, Australia
C1 Monash Univ, Alfred Hlth, Dept Physiotherapy, 55 Commercial Rd,
   Melbourne, Vic 3004, Australia
C1 Monash Univ, Dept Resp Med, Alfred Hlth, 55 Commercial Rd, Melbourne,
   Vic 3004, Australia
C1 Monash Univ, Dept Med Nursing & Hlth Sci, 55 Commercial Rd, Melbourne,
   Vic 3004, Australia
C1 Westmead Hosp, Adult Cyst Fibrosis Serv, POB 533, Wentworthville, NSW
   2145, Australia
C1 Monash Childrens Hosp, Monash Hlth CF Serv, 246 Clayton Rd, Clayton, Vic
   3168, Australia
C1 Childrens Hosp Westmead, Physiotherapy Dept, Hawkesbury Rd, Westmead,
   NSW 2145, Australia
C1 Royal Adelaide Hosp, Physiotherapy & Cyst Fibrosis Serv, 8E055-08,Port
   Rd, Adelaide, SA 5000, Australia
C1 Univ Sydney, Fac Hlth Sci, Discipline Physiotherapy, POB 170, Lidcombe,
   NSW 1825, Australia
C1 Univ Exeter, Coll Life & Environm Sci, CHERC, Sport & Hlth Sci, St.
   Lukes Campus,Heavitree Rd, Exeter EX1 2LU, Devon, England
C1 La Trobe Univ, La Trobe Rural Hlth Sch, Bendigo, Vic 3552, Australia
C1 La Trobe Univ, Sch Psychol & Publ Hlth, Bundoora, Vic 3086, Australia
C1 La Trobe Univ, Monash Univ, Alfred Hlth, Level 6,99 Commercial Rd,
   Melbourne, Vic 3004, Australia
C1 Alfred Ctr, Inst Breathing & Sleep, Level 6,99 Commercial Rd, Melbourne,
   Vic 3004, Australia
C1 Univ Exeter, Exeter, Devon, England
C1 UCL, London, England
C1 Great Ormond St Hosp Sick Children, London, England
C1 Swansea Univ, Swansea, W Glam, Wales
C1 Hosp Sick Children, Toronto, ON, Canada
C1 RPAH, Sydney, NSW, Australia
C1 Westmead Hosp, Sydney, NSW, Australia
C1 Royal Childrens Hosp, Melbourne, Vic, Australia
C1 Monash Hlth, Dandenong, Vic, Australia
C3 Alfred Hlth
C3 RPAH
SN 1471-2466
DA 2020-02-25
UT WOS:000511175200002
PM 31856791
ER

PT J
AU Oksuz, Sevim
   Unal, Edibe
TI Comparison of the effects of aerobic training alone versus aerobic
   training combined with clinical Pilates exercises on the functional and
   psychosocial status of patients with ankylosing spondylitis: A
   randomized controlled trial
SO PHYSIOTHERAPY THEORY AND PRACTICE
VL 39
IS 1
BP 61
EP 71
DI 10.1080/09593985.2021.2005199
EA NOV 2021
DT Article
PD JAN 2 2023
PY 2023
AB To compare the effects of aerobic training versus aerobic training
   combined with clinical Pilates exercises (CPE) on the functional and
   psychosocial status of patients with ankylosing spondylitis (AS).
   Twenty-eight patients with ankylosing spondylitis (AS) were randomized
   into 2 groups. Group 1 (n = 14) performed both aerobic training and CPE,
   whereas group 2 (n = 14) performed aerobic training alone. Functional
   status of the patients was assessed using the Bath Ankylosing Mobility
   Index (BASMI), Bath Ankylosing Spondylitis Disease Activity Index
   (BASDAI), Bath Ankylosing Spondylitis Functional Index (BASFI), back
   scratch test (BST), single leg stance test, functional reach test, a
   dynamometer, chair sit and stand test, and 6-minute walk test (6MWT),
   and the psychosocial status of the patients was assessed using the
   Ankylosing Spondylitis Quality of Life (ASQoL) questionnaire, the
   Multidimensional Assessment of Fatigue (MAF), Pittsburgh Sleep Quality
   Index (PSQI), Hospital Anxiety Depression Scale (HADS), and Tampa Scale
   of Kinesiophobia (TSK). Both training programs were conducted for 8
   weeks, and then, the assessments were repeated. A statistically
   significant improvement was observed in the BASMI (p = .001), BASDAI (p
   = .001), BASFI (p = .002), BST (right, p = .05; left, p = .025),
   functional reach test (p = .013), back muscle strength (p = .033), 6MWT
   (p = .011), ASQoL (p < .001), MAF (p = .01), and PSQI (p = .013) scores
   in group 1. A significant difference was observed in the BASDAI (p =
   .028), chair sit and stand test (p = .022), 6MWT (p = .04), and ASQoL (p
   = .04) scores in group 2. CPE in addition to aerobic training was more
   effective in improving the functional and psychosocial status of the
   patients with AS.
RI UNAL, EDIBE/J-1153-2013; Öksüz, Sevim/IYS-5017-2023; OKSUZ, SEVIM/; Unal, Edibe/
OI OKSUZ, SEVIM/0000-0002-8980-2629; Unal, Edibe/0000-0003-2992-0698
TC 13
ZR 0
ZB 3
Z8 0
ZS 0
ZA 0
Z9 13
C1 Eastern Mediterranean Univ, Fac Hlth Sci, Dept Physiotherapy & Rehabil,
   Via Mersin 10, TR-99628 Famagusta, North Cyprus, Turkey
C1 Hacettepe Univ, Fac Phys Therapy & Rehabil, Ankara, Turkey
SN 0959-3985
EI 1532-5040
DA 2021-11-26
UT WOS:000720224200001
PM 34791973
ER

PT J
AU Ding, Jiahao
   Guo, Xin
   Zhang, Mengqi
   Hao, Mingxia
   Zhang, Shuang
   Tian, Rongshen
   Long, Liting
   Chen, Xiao
   Dong, Jihui
   Song, Haiying
   Yuan, Jie
TI Development and validation of mathematical nomogram for predicting the
   risk of poor sleep quality among medical students
SO FRONTIERS IN NEUROSCIENCE
VL 16
AR 930617
DI 10.3389/fnins.2022.930617
DT Article
PD SEP 23 2022
PY 2022
AB BackgroundDespite the increasing prevalence of poor sleep quality among
   medical students, only few studies have identified the factors
   associated with it sing methods from epidemiological surveys. Predicting
   poor sleep quality is critical for ensuring medical Students' good
   physical and mental health. The aim of this study was to develop a
   comprehensive visual predictive nomogram for predicting the risk of poor
   sleep quality in medical students. MethodsWe investigated medical
   Students' association with poor sleep quality at JiTang College of North
   China University of Science and Technology through a cross-sectional
   study. A total of 5,140 medical students were randomized into a training
   cohort (75%) and a validation cohort (25%). Univariate and multivariate
   logistic regression models were used to explore the factors associated
   with poor sleep quality. A nomogram was constructed to predict the
   individual risk of poor sleep quality among the medical students
   studied. Results31.9% of medical students in the study reported poor
   sleep quality. We performed multivariate logistic analysis and obtained
   the final model, which confirmed the risk and protective factors of poor
   sleep quality (p < 0.05). Protective factors included the absence of
   physical discomfort (OR = 0.638, 95% CI: 0.546-0.745). Risk factors
   included current drinking (OR = 0.638, 95% CI: 0.546 similar to 0.745),
   heavy study stress (OR = 2.753, 95% CI: 1.456 similar to 5.631), very
   heavy study stress (OR = 3.182, 95% CI: 1.606 similar to 6.760),
   depressive symptoms (OR = 4.305, 95% CI: 3.581 similar to 5.180), and
   anxiety symptoms (OR = 1.808, 95% CI: 1.497 similar to 2.183). The area
   under the ROC curve for the training set is 0.776 and the area under the
   ROC curve for the validation set is 0.770, which indicates that our
   model has good stability and prediction accuracy. Decision curve
   analysis and calibration curves demonstrate the clinical usefulness of
   the predictive nomograms. ConclusionOur nomogram helps predict the risk
   of poor sleep quality among medical students. The nomogram used includes
   the five factors of drinking, study stress, recent physical discomfort,
   depressive symptoms, and anxiety symptoms. The model has good
   performance and can be used for further research on and the management
   of the sleep quality of medical students.
RI Zhang, Mengqi/IWU-9043-2023
ZR 0
TC 1
ZB 0
ZS 0
Z8 1
ZA 0
Z9 2
C1 North China Univ Sci & Technol, Sch Psychol & Mental Hlth, Tangshan,
   Peoples R China
C1 Hebei Med Univ, Hosp 1, Dept Neurol, Shijiazhuang, Peoples R China
C1 North China Univ Sci & Technol, Jitang Coll, Tangshan, Peoples R China
EI 1662-453X
DA 2022-11-01
UT WOS:000873806600001
PM 36213744
ER

PT J
AU Bombardier, Charles H.
   Motl, Robert W.
   Benedict, Ralph H. B.
   Temkin, Nancy
   Qian, Peiqing
   Alexander, Katharine
   Evans, Annabeth
   Thomas, Andrea
   Toms, Kristin
   Carey, Cathea M.
   Kraft, George H.
TI Exercise training and cognition in multiple sclerosis: The GET Smart
   trial protocol
SO CONTEMPORARY CLINICAL TRIALS
VL 104
AR 106331
DI 10.1016/j.cct.2021.106331
EA MAR 2021
DT Article
PD MAY 2021
PY 2021
AB Background and objectives: Multiple sclerosis (MS) causes cognitive
   impairment in approximately 50% of cases. Disease modifying medications
   and cognitive rehabilitation produce only small positive effects on
   cognition in MS. Converging animal and human research suggests that
   aerobic exercise may improve cognition in people with MS, but definitive
   trials are lacking. We describe the design of the GET Smart study, a
   randomized controlled trial comparing the effects of aerobic exercise
   versus stretching and toning on cognition in MS.
   Methods: The study is a single-blind, parallel group randomized (1:1)
   controlled trial that compares aerobic exercise training with an active
   control group consisting of stretching and toning exercises for
   improving cognition. Participants are nondepressed, ambulatory,
   non-exercising adults with MS aged 18-54 years who have below average
   cognitive processing speed. Both treatments were designed to generate
   equivalent outcome expectancies and entailed supervised, progressive
   exercise programs, 3 times per week for up to 40 min over a 6 month
   period.
   Projected patient outcomes: The primary hypothesis is that the aerobic
   training group will demonstrate significantly greater cognitive
   processing speed compared with the control group at the end of the
   treatment phase (6 months) as measured by a composite of the Paced
   Auditory Serial Additon Test and the oral Symbol-Digit Modalities Test
   using intent-to treat analyses. Secondary outcomes are
   neuropsychological functioning and cardiorespiratory fitness as well as
   participant reported outcomes such as depression, sleep, and fatigue.
   Study findings will inform future research, patient education, clinical
   care and policymaking.
RI Bombardier, Charles/AAZ-3260-2021; Thomas, Pavithra/; Bombardier, Charles/
OI Thomas, Pavithra/0000-0002-7932-1960; Bombardier,
   Charles/0000-0003-4758-6283
ZA 0
ZB 0
Z8 0
ZR 0
ZS 0
TC 1
Z9 1
C1 Univ Washington, Harborview Med Ctr, Sch Med, Dept Rehabil Med, Box
   359612,325 9th Ave, Seattle, WA 98104 USA
C1 Univ Alabama Birmingham, Dept Phys Therapy, SHPB 336,1716 9th Ave South,
   Birmingham, AL 35233 USA
C1 Univ Buffalo, UBMD Phys Grp, Dept Neurol, 1001 Main St,4th Floor,
   Buffalo, NY 14203 USA
C1 Univ Buffalo, UBMD Phys Grp, Dept Psychiat, 1001 Main St,4th Floor,
   Buffalo, NY 14203 USA
C1 Univ Washington, Dept Neurol Surg, Sch Med & Biostat, Sch Publ
   Hlth,Harborview Med Ctr, Box 359925,325 9th Ave, Seattle, WA 98104 USA
C1 Swedish Neurosci Inst, Multiple Sclerosis Ctr, 1600 E Jefferson St,
   Seattle, WA 98122 USA
C1 Univ Washington, UW Med Ctr Montlake, Dept Rehabil Med, Box 356490,1959
   NE Pacific St, Seattle, WA 98195 USA
C1 Univ Washington, UW Med Ctr Montlake, Dept Neurol, Box 356490,1959 NE
   Pacific St, Seattle, WA 98195 USA
SN 1551-7144
EI 1559-2030
DA 2021-09-27
UT WOS:000695272900002
PM 33652128
ER

PT J
AU Broberg, Lotte
   Backhausen, Mette
   Damm, Peter
   Bech, Per
   Tabor, Ann
   Hegaard, Hanne Kristine
TI Effect of supervised exercise in groups on psychological well-being
   among pregnant women at risk of depression (the EWE Study): study
   protocol for a randomized controlled trial
SO TRIALS
VL 18
AR 210
DI 10.1186/s13063-017-1938-z
DT Article
PD MAY 5 2017
PY 2017
AB Background: Pregnant women with depression and/or anxiety prior to
   pregnancy are at higher risk of preterm birth, breastfeeding problems,
   postpartum depression, and disruption of the mother-infant attachment.
   It is well documented that exercise improves psychological well-being in
   nonpregnant subjects with symptoms of depression. However, in only a few
   small studies have researchers examined the effect of exercise on
   symptoms of depression among pregnant women. We hypothesize that
   physiotherapist-supervised group exercise for pregnant women at risk of
   antenatal depression increases their psychological well-being. This
   paper describes the study protocol of a randomized controlled trial
   (RCT) on a supervised group exercise intervention for pregnant women
   with a current or previous history of depression and/or anxiety.
   Methods/design: The RCT is being carried out at the Department of
   Obstetrics, Rigshospitalet, Copenhagen University Hospital, in the
   period 2016-2019. The inclusion criteria are pregnant women >= 18 years
   of age with depression and/or anxiety requiring treatment by a
   psychiatrist or a psychologist within the last 10 years and/or intake of
   antidepressants in the 3 months prior to conception and/or during
   pregnancy. The women must have appropriate Danish language skills, be
   pregnant with a single fetus, give written informed consent, and be at
   17-22 gestational weeks when the intervention begins. The primary
   outcome is psychological well-being (the five-item World Health
   Organization Well-being Index). Secondary outcomes are symptoms of
   depression (Edinburgh Postnatal Depression Scale), functional ability
   (General Health Questionnaire), clinical symptoms of anxiety
   (State-Trait Anxiety Inventory), sleep quality and sleep disturbances
   (Pittsburgh Sleep Quality Index), and pregnancy and delivery outcomes.
   The intervention is supervised group exercise twice weekly for 12 weeks.
   The control group will receive standard antenatal care. On the basis of
   sample size calculation, a total of 300 women will be randomly assigned
   to either the intervention or the control group in a ratio of 1:1.
   Discussion: The trial is expected to contribute to the body of knowledge
   used in planning antenatal care for pregnant women at risk of
   depression.
RI broberg, lotte/JZT-6732-2024; Hegaard, Hanne Kristine/; Bech, Per/; Damm, Peter/; Tabor, Ann/
OI Hegaard, Hanne Kristine/0000-0002-7093-0719; Bech,
   Per/0000-0002-4948-6115; Damm, Peter/0000-0002-2067-5246; Tabor,
   Ann/0000-0001-7450-1543
ZA 0
TC 15
ZS 1
Z8 1
ZB 2
ZR 0
Z9 17
C1 Copenhagen Univ Hosp, Rigshosp, Res Unit Womens & Childrens Hlth,
   Juliane Marie Ctr Women Children & Reprod, Copenhagen, Denmark
C1 Copenhagen Univ Hosp, Dept Obstet, Rigshosp, Blegdamsvej 9, DK-2100
   Copenhagen, Denmark
C1 Univ Copenhagen, Inst Clin Med, Fac Hlth & Med Sci, Copenhagen, Denmark
C1 Copenhagen Univ Hosp, Psychiat Res Unit, Psychiat Ctr North Zealand,
   Hillerod, Denmark
C1 Copenhagen Univ Hosp, Dept Obstet, Ctr Fetal Med, Rigshosp, Copenhagen,
   Denmark
C1 Lund Univ, Dept Hlth Sci, Fac Med, Lund, Sweden
EI 1745-6215
DA 2017-05-05
UT WOS:000401373400002
PM 28476136
ER

PT J
AU Suarez-Manzano, Sara
   Ruiz-Ariza, Alberto
   Lopez-Serrano, Sebastian
   Martinez-Lopez, Emilio J.
TI C-HITT to improve the concentration and quality of sleep of
   schoolchildren with learning difficulties: Pilot studies
SO EUROPEAN JOURNAL OF EDUCATION AND PSYCHOLOGY
VL 13
IS 1
BP 19
EP 32
DI 10.30552/ejep.v13i1.289
DT Article
PD JUN 2020
PY 2020
AB One of the most diagnosed neurocognitive disorders in Spain (5%) and
   recognized by the LOMCE as Students with Specific Need for Educational
   Support is Attention Deficit Hyperactivity Disorder (ADHD).
   Schoolchildren with problems to concentrate and in many cases with sleep
   and restlessness problems, which interfere in their social and school
   development. This work includes two pilot projects with randomized
   experimental longitudinal design. With the objective of know the
   immediate effect of 16min of "cooperative high-intensity interval
   training" (CHIIT) on concentration and evaluate the effect of 10 weeks
   of C-HHIT on sleep quality. In Project 1 (n= 20) the Control Group
   visualized a documentary and the Experimental Group did Physical
   Exercise (4 minutes warm-up + 16 minutes C-HIIT). In Project 2 (n= 20)
   only the Experimental Group attended the 10 weeks of extra-curricular
   activity C-HIIT (2 sessions / week, 30 minutes / session). The tools
   used were test d2 (concentration), Pittsburg test and Fitbit HR (sleep
   quality) and Seego (R) system (exercise intensity) bracelets. The
   analysis of repeated measures ANOVA 2 times (pre-test vs. post-test) x 2
   groups (control group vs. experimental group) and test for non-metric
   measurements, Willcoxon and U Mann-Whitney showed that the performance
   of the C-HIIT method has an immediate effect of improving the
   concentration [F(1.18)=20.50; p=.001; partial; eta 2=.532; 1-beta> .999]
   and improves long-term sleep quality [F(1.18)=69.932; eta 2=.795;
   1-beta> 975; p<.001] in schoolchildren with learning difficulties.
RI Suárez-Manzano, Sara/W-9135-2018
ZB 0
ZA 0
TC 3
Z8 0
ZS 0
ZR 0
Z9 3
C1 Univ Jaen, Jaen, Spain
SN 1888-8992
EI 1989-2209
DA 2020-09-15
UT WOS:000564714500002
ER

PT J
AU Xing, Ruirui
   Wang, Renwei
   Zopf, Eva M.
   Rachele, Jerome N.
   Wang, Zhen
   Li, Yuchao
   Zhu, Weimo
TI Effects of qigong exercise on physical fitness and patient-reported
   health outcomes in lung cancer survivors
SO SUPPORTIVE CARE IN CANCER
VL 32
IS 2
AR 99
DI 10.1007/s00520-023-08296-z
DT Article
PD FEB 2024
PY 2024
AB PurposeThe aim of this study was to investigate the effects of a
   three-month Guolin Qigong (GQ) intervention on physical fitness and
   patient-reported health outcomes among patients with lung
   cancer.MethodsThis pilot study was a non-randomized controlled trial.
   Eligible participants who were over 18 years of age and diagnosed with
   stage I-IV lung cancer were enrolled in the study and received either
   the GQ intervention or usual care (UC). Participants in the GQ group
   performed GQ at least twice a week (one hour per session) for three
   months. Physical fitness (chair stand, arm curl, sit and reach, back
   scratch, 8-foot up and go, 6-min walk test) was assessed at baseline,
   post-intervention, six months, and 12 months. Self-reported quality of
   life and sleep (European Organization for Research and Treatment of
   Cancer Quality of Life questionnaire and Pittsburgh Sleep Quality Index)
   were assessed at baseline, post-intervention, and six
   months.ResultsForty-nine participants (65% females, 59.1 +/- 7.0 years
   old, ranging from 39 to 71 years old) were enrolled in the study, and 25
   participants completed all tests at 12-month follow-up (13 in GQ vs. 12
   in UC; 68% females, 59.3 +/- 5.5 years old). Compared to the UC group,
   results for the chair stand and arm curl tests improved significantly in
   the GQ group from baseline to post-intervention (P = 0.024 and P =
   0.041, respectively). Similarly, the 8-foot up and go test improved in
   the GQ group from baseline to post-intervention and 12 months (P = 0.004
   and P = 0.008, respectively) when compared to the UC group.
   Between-group analyses also revealed a statistically significant
   improvement in global health status/quality of life from baseline to six
   months (P = 0.018) and quality of sleep from baseline to
   post-intervention (P = 0.034) in favor of the GQ group.ConclusionGQ had
   a beneficial effect on lower and upper body strength, locomotor
   performance (speed, agility, and balance while moving), quality of
   sleep, and quality of life among lung cancer survivors, but further
   randomized controlled trials are warranted to confirm these
   findings.Trial registrationThe trial has been registered in the Chinese
   Clinical Trial Registry (ChiCTR2200059145).
RI Rachele, Jerome/H-6359-2011; Zopf, Eva Maria/M-1697-2018
OI Zopf, Eva Maria/0000-0001-6250-0041
ZA 0
ZS 0
ZB 1
TC 4
ZR 0
Z8 0
Z9 4
C1 Victoria Univ, Inst Hlth & Sport, Melbourne, Australia
C1 Shanghai Univ Sport, Sch Exercise & Hlth, Shanghai, Peoples R China
C1 Australian Catholic Univ, Mary MacKillop Inst Hlth Res, Melbourne,
   Australia
C1 Cabrini Canc Inst, Dept Med Oncol, Cabrini Hlth, Melbourne, Vic,
   Australia
C1 Victoria Univ, Coll Sport Hlth & Engn, Melbourne, Australia
C1 Shanghai Univ Sport, Sch Martial Arts, Shanghai, Peoples R China
C1 Taiyuan Normal Univ, Sch Phys Educ, Jinzhong, Peoples R China
C1 Univ Illinois, Dept Kinesiol & Community Hlth, Urbana, IL 61801 USA
SN 0941-4355
EI 1433-7339
DA 2024-01-29
UT WOS:001141912600001
PM 38214783
ER

PT J
AU Clark, Alice Jessie
   Salo, Paula
   Lange, Theis
   Jennum, Poul
   Virtanen, Marianna
   Pentti, Jaana
   Kivimaki, Mika
   Vahtera, Jussi
   Rod, Naja Hulvej
TI Onset of impaired sleep as a predictor of change in health-related
   behaviours; analysing observational data as a series of non-randomized
   pseudo-trials
SO INTERNATIONAL JOURNAL OF EPIDEMIOLOGY
VL 44
IS 3
BP 1027
EP 1037
DI 10.1093/ije/dyv063
DT Article
PD JUN 2015
PY 2015
AB Background: Changes in health-related behaviour may be a key mechanism
   linking impaired sleep to poor health, but evidence on this is limited.
   In this study, we analysed observational data to determine whether onset
   of impaired sleep is followed by changes in health-related behaviours.
   Methods: We used data from 37 508 adults from the longitudinal Finnish
   Public Sector Study. In analysis of 59 152 person-observations on
   duration and quality of sleep and health-related behaviours (alcohol
   consumption, smoking, physical activity and weight control), data were
   treated as a series of non-randomized pseudo-trials with strict
   pre-defined criteria for data inclusion and temporality.
   Results: Smokers who experienced onset of short sleep were less likely
   to quit smoking than those with persistent normal sleep [odds ratio (OR)
   = 0.78, 95% confidence interval (CI): 0.64-0.97]. Onset of short sleep
   also predicted initiating high-risk alcohol consumption (OR = 1.17, 95%
   CI: 1.00-1.37). Onset of disturbed sleep was associated with changes in
   all assessed health-related behaviours: initiation of high-risk alcohol
   consumption (OR = 1.23, 95% CI: 1.05-1.45), quitting smoking (OR = 0.80,
   95% CI: 0.63-1.00), becoming physically inactive (OR = 1.17, 95% CI:
   1.06-1.30) and becoming overweight or obese (OR = 1.12, 95% CI:
   1.01-1.23).
   Conclusions: Findings suggest that the onset of short or disturbed sleep
   are risk factors for adverse changes in health-related behaviours. These
   findings highlight potential pathways linking impaired sleep to the
   development of lifestyle-related morbidity and mortality.
RI Kivimaki, Mika/B-3607-2012; Vahtera, Jussi/J-3271-2013; Jennum, Poul/GPX-0709-2022; Clark, Alice/; Vahtera, Jussi/; Salo, Paula/D-6649-2013; Rod, Naja Hulvej/B-9411-2015; Lange, Theis/; Kivimaki, Mika/
OI Clark, Alice/0000-0003-1369-8017; Vahtera, Jussi/0000-0002-6036-061X;
   Salo, Paula/0000-0002-0812-277X; Rod, Naja Hulvej/0000-0002-6400-5105;
   Lange, Theis/0000-0001-6807-8347; Kivimaki, Mika/0000-0002-4699-5627
ZA 0
ZS 1
TC 24
Z8 0
ZB 13
ZR 0
Z9 28
C1 Univ Copenhagen, Sect Social Med, Dept Publ Hlth, DK-1014 Copenhagen K,
   Denmark
C1 Univ Copenhagen, Copenhagen Stress Res Ctr, DK-1014 Copenhagen K,
   Denmark
C1 Finnish Inst Occupat Hlth, Turku, Finland
C1 Univ Turku, Dept Psychol, Turku, Finland
C1 Univ Copenhagen, Dept Publ Hlth, Sect Biostat, DK-1014 Copenhagen K,
   Denmark
C1 Glostrup Univ Hosp, Danish Ctr Sleep Med, Dept Clin Neurophysiol,
   Copenhagen, Denmark
C1 Univ Copenhagen, Ctr Hlth Aging, DK-1014 Copenhagen K, Denmark
C1 Finnish Inst Occupat Hlth, Helsinki, Finland
C1 UCL, Dept Epidemiol & Publ Hlth, London, England
C1 Univ Turku, Dept Publ Hlth, Turku, Finland
C1 Turku Univ Hosp, FIN-20520 Turku, Finland
SN 0300-5771
EI 1464-3685
DA 2015-06-01
UT WOS:000359702200037
PM 25969504
ER

PT J
AU Kannan, Priya
   Chapple, Cathy M.
   Miller, Dawn
   Claydon-Mueller, Leica
   Baxter, G. David
TI Effectiveness of a treadmill-based aerobic exercise intervention on
   pain, daily functioning, and quality of life in women with primary
   dysmenorrhea: A randomized controlled trial
SO CONTEMPORARY CLINICAL TRIALS
VL 81
BP 80
EP 86
DI 10.1016/j.cct.2019.05.004
DT Article
PD JUN 2019
PY 2019
AB Objective: To evaluate the effectiveness of a treadmill-based aerobic
   exercise intervention on pain and associated symptoms of primary
   dysmenorrhea.
   Methods: Seventy women with primary dysmenorrhea were included in the
   study. The experimental group underwent supervised aerobic training for
   4 weeks followed by unsupervised home exercise for the next 6 months.
   The control group continued usual care. The primary outcome was pain.
   Secondary outcomes included quality of life (QoL), daily functioning,
   and sleep.
   Results: After the 4-week training, compared to the control group
   exercise significantly improved primary outcomes pain quality (mean
   difference (MD) -1.9, 95% CI 3.8 to - 0.04, p < .05), and intensity (MD
   -4.7, 95% CI -9.3 to - 0.09, p < .05), but not present pain. Significant
   effects were also reported for pain interference (MD -1.7, 95% CI -3.4
   to -0.02, p < .05) at 4 weeks; the other outcomes did not significantly
   differ between groups at this time. During the follow-up period of
   7-months, the effect on pain improved to 22 mm (95% CI 18 to 25).
   Significant benefits of exercise were maintained up to 7-months for
   present pain, QoL and daily functioning.
   Conclusion: Exercise has significant effects on primary
   dysmenorrhea-related pain, QoL and function.
RI Baxter, David/C-4027-2009; Kannan, Priya/; Claydon-Mueller, Leica/
OI Kannan, Priya/0000-0003-2583-9614; Claydon-Mueller,
   Leica/0000-0002-0428-3955
TC 24
ZS 0
ZB 3
ZA 0
ZR 1
Z8 0
Z9 26
C1 Univ Otago, Sch Physiotherapy, Dunedin, New Zealand
C1 Dunedin Sch Med, Dept Womens & Childrens Hlth, Dunedin, New Zealand
C1 Anglia Ruskin Univ, Sch Allied Hlth, Chelmsford, Essex, England
C1 Hong Kong Polytech Univ, Dept Rehabil Sci, Hung Hom, Hong Kong, Peoples
   R China
SN 1551-7144
EI 1559-2030
DA 2019-06-18
UT WOS:000470042700011
PM 31071464
ER

PT J
AU McCartney, Danielle
   Isik, Ashling D.
   Rooney, Kieron
   Arnold, Jonathon C.
   Bartlett, Delwyn J.
   Murnion, Bridin
   Richards, Elisha
   Arkell, Thomas R.
   Lintzeris, Nicholas
   McGregor, Iain S.
TI The effect of daily aerobic cycling exercise on sleep quality during
   inpatient cannabis withdrawal: A randomised controlled trial
SO JOURNAL OF SLEEP RESEARCH
VL 30
IS 3
AR e13211
DI 10.1111/jsr.13211
EA OCT 2020
DT Article
PD JUN 2021
PY 2021
AB Sleep disturbance is a common symptom encountered by cannabis-dependent
   individuals abstaining from cannabis use. In the present study, we
   investigated the effect of daily aerobic cycling exercise versus control
   stretching on sleep quality during inpatient cannabis withdrawal in
   treatment-seeking dependent cannabis users. The protocol incorporated
   three consecutive phases: a 4-Day (4-Night) (at-home) 'Baseline' phase,
   a 6-Day (5-Night) 'Treatment' phase (within a 7-Day inpatient hospital
   stay) and a 3-Day (4-Night) (at-home) 'Post-Treatment' phase.
   Participants performed 35 min of monitored activity per day during the
   Treatment phase. The intervention group (n = 19) cycled at similar to
   60% aerobic capacity (VO2max), while the control group (n = 12)
   performed a stretching routine. Objective sleep quality was measured
   nightly throughout the study using wrist actiography; ratings of
   subjective sleep quality were also recorded during the Treatment phase.
   There were no group differences in sleep measures during the Baseline
   phase (allp > .05).Objective sleep onset latencyincreased from the
   Baseline to the Treatment phase in the control (stretching) group (p =
   .042). In contrast, the Cycling group exhibited improvements insleep
   duration(p = .008) andsleep efficiency(p = .023) during the Treatment
   phase compared to the Baseline phase. Cycling also increasedsleep
   duration(p = .005), decreasedaverage wake bout(p = .040) and tended to
   increasesleep efficiency(p = .051) compared to stretching during the
   Treatment phase. Subjective sleep quality ratings did not differ between
   groups (p > .10). These preliminary findings suggest that
   moderate-intensity aerobic exercise may attenuate the sleep disturbances
   associated with cannabis withdrawal.
RI murnion, Bridin/AAK-3057-2020; Arnold, Jonathon/ACF-5231-2022; Arkell, Thomas/AAJ-6193-2021; McGregor, Iain/E-4463-2014; mcgregor, iain/; Lintzeris, Nicholas/; Murnion, Bridin/; Arnold, Jonathon/; Rooney, Kieron/I-6252-2018; McCartney, Danielle/; Arkell, Thomas/
OI mcgregor, iain/0000-0002-9307-7159; Lintzeris,
   Nicholas/0000-0001-5229-8257; Murnion, Bridin/0000-0001-7791-3025;
   Arnold, Jonathon/0000-0002-0159-9997; Rooney,
   Kieron/0000-0001-6563-7617; McCartney, Danielle/0000-0002-7783-5220;
   Arkell, Thomas/0000-0002-8559-6995
ZR 0
TC 6
ZB 3
ZA 0
Z8 0
ZS 0
Z9 7
C1 Univ Sydney, Lambert Initiat Cannabinoid Therapeut, Sydney, NSW,
   Australia
C1 Univ Sydney, Brain & Mind Ctr, Sydney, NSW, Australia
C1 Univ Sydney, Sch Psychol, Fac Sci, Sydney, NSW, Australia
C1 Univ Sydney, Charles Perkins Ctr, Discipline Exercise & Sport Sci, Fac
   Med & Hlth, Sydney, NSW, Australia
C1 Univ Sydney, Discipline Pharmacol, Fac Med & Hlth, Sydney, NSW,
   Australia
C1 Woolcock Inst Med Res, Glebe, NSW, Australia
C1 Cent Coast Local Hlth Dist, Drug & Alcohol Serv, Gosford, NSW, Australia
C1 Univ Newcastle, Sch Med & Publ Hlth, Callaghan, NSW, Australia
C1 Univ Sydney, Cent Clin Sch, Discipline Addict Med, Fac Med & Hlth,
   Sydney, NSW, Australia
C1 Univ Sydney, Cent Clin Sch, Fac Med & Hlth, Sydney, NSW, Australia
C1 South East Sydney Local Hlth Dist, Drug & Alcohol Serv, Langton Ctr,
   Sydney, NSW, Australia
C3 South East Sydney Local Hlth Dist
SN 0962-1105
EI 1365-2869
DA 2020-10-30
UT WOS:000579312900001
PM 33078435
ER

PT J
AU Wong, Vincent Wing-Hei
   Ho, Fiona Yan-Yee
   Wong, Yuna Shun-Hin
   Chung, Ka-Fai
   Yeung, Wing-Fai
   Ng, Chee H.
   Sarris, Jerome
TI Efficacy of lifestyle medicine on sleep quality: A meta-analysis of
   randomized controlled trials
SO JOURNAL OF AFFECTIVE DISORDERS
VL 330
BP 125
EP 138
DI 10.1016/j.jad.2023.02.111
EA MAR 2023
DT Article
PD JUN 1 2023
PY 2023
AB Objectives: Randomized controlled trials (RCTs) on the efficacy of
   multicomponent lifestyle medicine (LM) in-terventions for improving
   sleep quality have yielded inconsistent findings. This study marks the
   first meta -analysis to evaluate the efficacy of multicomponent LM
   interventions in improving sleep quality. Methods: We searched six
   online databases for RCTs that compared multicomponent LM interventions
   to an active or inactive control group in an adult population and
   assessed subjective sleep quality as a primary or secondary outcome
   using validated sleep measures at any post-intervention time-point.
   Results: A total of 23 RCTs with 26 comparisons involving 2534
   participants were included in the meta-analysis. After excluding
   outliers, the analysis revealed that multicomponent LM interventions
   significantly improved sleep quality at immediate post-intervention (d =
   0.45) and at short-term follow-up (i.e., <three months) (d = 0.50)
   relative to an inactive control group. Regarding the comparison with
   active control, no significant between-group difference was found at any
   time-point. No meta-analysis was conducted at the medium-and long-term
   follow-up due to insufficient data. Subgroup analyses supported that
   multicomponent LM interventions had a more clinically relevant effect on
   improving sleep quality in participants with clinical levels of sleep
   disturbance (d = 1.02) relative to an inactive control at immediate
   post-intervention assessment. There was no evidence of publication bias.
   Conclusion: Our findings provided preliminary evidence that
   multicomponent LM interventions were efficacious in improving sleep
   quality relative to an inactive control at immediate post-intervention
   and at short-term follow-up. Additional high-quality RCTs targeting
   individuals with clinically significant sleep disturbance and long-term
   follow-up are warranted.
RI Ho, Fiona/GQH-8740-2022; Yeung, Wing-Fai/E-7971-2013; Wong, Vincent Wing-Hei/HSH-5617-2023
OI Wong, Vincent Wing-Hei/0000-0003-4992-4135
Z8 0
ZS 0
ZR 0
TC 5
ZA 0
ZB 1
Z9 5
C1 Chinese Univ Hong Kong, Dept Psychol, Hong Kong, Peoples R China
C1 Univ Hong Kong, Dept Psychiat, Hong Kong, Peoples R China
C1 Hong Kong Polytech Univ, Sch Nursing, Hong Kong, Peoples R China
C1 Univ Melbourne, Dept Psychiat, Melbourne Clin, Richmond, Vic, Australia
C1 Univ Melbourne, St Vincents Hosp, Richmond, Vic, Australia
C1 Western Sydney Univ, NICM Heath Res Inst, Westmead, NSW, Australia
C1 Univ Melbourne, Dept Psychiat, Melbourne Clin, Professorial Unit,
   Richmond, Vic, Australia
C1 Chinese Univ Hong Kong, Dept Psychol, Publ Mental Hlth Lab, Shatin, Hong
   Kong, Peoples R China
SN 0165-0327
EI 1573-2517
DA 2023-04-02
UT WOS:000951661200001
PM 36863476
ER

PT J
AU Ho, Rainbow T. H.
   Wan, Adrian H. Y.
   Chan, Jessie S. M.
   Ng, S. M.
   Chung, K. F.
   Chan, Cecilia L. W.
TI Study protocol on comparative effectiveness of mindfulness meditation
   and qigong on psychophysiological outcomes for patients with colorectal
   cancer: a randomized controlled trial
SO BMC COMPLEMENTARY AND ALTERNATIVE MEDICINE
VL 17
AR 390
DI 10.1186/s12906-017-1898-6
DT Article
PD AUG 8 2017
PY 2017
AB Background: Colorectal cancer imposes threats to patients' well-being.
   Although most physical symptoms can be managed by medication,
   psychosocial stressors may complicate survival and hamper quality of
   life. Mindfulness and Qigong, two kinds of mind-body exercise rooted in
   Eastern health philosophy, has been found effective in symptoms
   management, improving mental health, and reducing stress. With these
   potential benefits, a randomized controlled trial (RCT) is planned to
   investigate the comparative effectiveness of mindfulness and Baduanjin
   intervention on the bio-psychosocial wellbeing of people with colorectal
   cancer.
   Methods/design: A 3-arm RCT with waitlist control design will be used in
   this study. One hundred eighty-nine participants will be randomized into
   (i) Mindfulness, (ii) Baduanjin, or (iii) waitlist control groups.
   Participants in both the Baduanjin and mindfulness groups will receive
   8-weeks of specific intervention. All three groups will undergo four
   assessment phases: (i) at baseline, (ii) at 4-week, (iii) at 8-week
   (post-intervention), and 6-month postintervention (maintenance). All
   participants will be assessed in terms of cancer-related symptoms and
   symptom distress, mental health status, quality of life, stress level
   based on physiological marker.
   Discussion: Based on prior research studies, participants in both the
   mindfulness and Baduanjn intervention group are expected to have better
   symptoms management, lower stress level, better mental health, and
   higher level of quality of life than the control group. This study
   contributes to better understanding on the common and unique
   effectiveness of mindfulness and Baduanjin qigong, as such patients and
   qualified healthcare professionals can select or provide practices which
   will produce maximum benefits, satisfaction, adherence, and
   sustainability.
RI Chan, Jessie/KFB-7243-2024; Chan, Cecilia/D-4931-2009; Ho, Rainbow Tin Hung/A-8705-2012; Ng, Siu-man/D-4944-2009; Chung, Ka-Fai/; Chan, Cecilia/
OI Ho, Rainbow Tin Hung/0000-0002-6173-621X; Ng,
   Siu-man/0000-0001-8255-7459; Chung, Ka-Fai/0000-0002-2045-9260; Chan,
   Cecilia/0000-0002-3334-4104
ZS 1
ZB 0
TC 11
Z8 1
ZR 0
ZA 0
Z9 13
C1 Univ Hong Kong, Ctr Behav Hlth, 2-F, Pokfulam, Hong Kong, Peoples R
   China
C1 Univ Hong Kong, Dept Social Work & Social Adm, Room 534,Jockey Club
   Tower,Centennial Campus, Hong Kong, Hong Kong, Peoples R China
C1 Univ Hong Kong, Queen Mary Hosp, Dept Psychiat, 102 Pokfulam Rd, Hong
   Kong, Hong Kong, Peoples R China
SN 1472-6882
DA 2017-09-04
UT WOS:000407945400001
PM 28789681
ER

PT J
AU LEE, SOJUNG
TI Resistance and Cardiorespiratory Time-matched Exercise Training in
   Youth: A Rando
DT Awarded Grant
PD Aug 15 2013
PY 2013
AB PUBLIC HEALTH RELEVANCE: We will examine whether a combination of
   aerobic and resistance exercise is a better [exercise] strategy as
   compared to a similar duration of either aerobic or resistance exercise
   alone [for reducing total and abdominal fat and obesity-related health
   risks] in adolescents.
RI Lee, SoJung/AAW-2558-2020
TC 0
Z8 0
ZA 0
ZB 0
ZS 0
ZR 0
Z9 0
C1 UNIVERSITY OF PITTSBURGH AT PITTSBURGH
G1 1R01HL114857-01A1; 8503821; R01HL114857
DA 2023-12-14
UT GRANTS:11173980
ER

PT J
AU LEE, SOJUNG
TI Resistance and Cardiorespiratory Time-matched Exercise Training in
   Youth: A Rando
DT Awarded Grant
PD Aug 15 2013
PY 2014
AB PUBLIC HEALTH RELEVANCE: We will examine whether a combination of
   aerobic and resistance exercise is a better [exercise] strategy as
   compared to a similar duration of either aerobic or resistance exercise
   alone [for reducing total and abdominal fat and obesity-related health
   risks] in adolescents.
RI Lee, SoJung/AAW-2558-2020
Z8 0
ZS 0
ZR 0
TC 0
ZB 0
ZA 0
Z9 0
C1 UNIVERSITY OF PITTSBURGH AT PITTSBURGH
G1 5R01HL114857-02; 8720055; R01HL114857
DA 2023-12-14
UT GRANTS:10531144
ER

PT J
AU Paryab, Nesa
   Taheri, Morteza
   H'Mida, Cyrine
   Irandoust, Khadijah
   Mirmoezzi, Masoud
   Trabelsi, Khaled
   Ammar, Achraf
   Chtourou, Hamdi
TI Melatonin supplementation improves psychomotor and physical performance
   in collegiate student-athletes following a sleep deprivation night
SO CHRONOBIOLOGY INTERNATIONAL
VL 38
IS 5
BP 753
EP 761
DI 10.1080/07420528.2021.1889578
EA APR 2021
DT Article
PD MAY 4 2021
PY 2021
AB Several studies report sleep deprivation negatively impacts
   post-cognitive and physical performance, and other functions. Recent
   findings indicate ingestion of melatonin prior to exercise enhances
   tolerance to training and improves competition. We investigated the
   effects of melatonin supplementation on psychomotor performance and
   selected physical fitness measures of collegiate student-athletes
   following 4 h and 24 h of sleep deprivation. The study employed a
   repeated-measures, double-blind, randomized controlled protocol with
   posttest control group design with six conditions [3 sleep conditions
   (without sleep deprivation, 4 h sleep deprivation (4SD) and 24 h sleep
   deprivation (24SD)) x 2 supplementation conditions (melatonin and
   placebo)]. Ten trained male collegiate student-athletes (mean +/- SD;
   age: 20 +/- 2 y) attended the laboratory on six occasions with 72 h
   between successive visits. Placebo or 6 mg of melatonin were
   administered orally in capsules 30 min before the tests of: static and
   dynamic balance, reaction time, and anaerobic power. Also, blood lactate
   was measured before and 3 min after the anaerobic power exercise. During
   the placebo session, the results indicated that 4SD and 24SD had
   negative effect on the measured parameters, with higher impacts of the
   24SD condition. Compared to placebo and during both 4SD and 24SD
   conditions, melatonin had a positive effect on static and dynamic
   balance, anaerobic power, blood lactic acid, and reaction time (p <
   .05). However, 6 mg melatonin ingestion had no significant effect on all
   dependent variables in collegiate student-athletes after the night
   without a sleep deprivation (p > .05). In conclusion, 6 mg of melatonin
   may be used by student-athletes to improve balance and psychomotor and
   physical performances after 4 h or 24 h of sleep deprivation.
RI Chtourou, Hamdi/AEZ-6215-2022; Taheri, Morteza/I-8789-2017; irandoust, khadijeh/ABH-3519-2021; Irandoust, Khadijeh/; Achraf, Ammar/B-8455-2018; Morteza, Taheri/N-5170-2016; Khaled, Trabelsi/ABG-2717-2020; Mirmoezzi, Masoud/D-3115-2015
OI Irandoust, Khadijeh/0000-0001-5839-9753; Achraf,
   Ammar/0000-0003-0347-8053; Morteza, Taheri/0000-0001-8031-3792; Khaled,
   Trabelsi/0000-0003-2623-9557; Mirmoezzi, Masoud/0000-0001-6069-9886
ZA 0
TC 26
ZB 7
ZR 0
ZS 0
Z8 0
Z9 27
C1 Imam Khomeini Int Univ, Fac Social Sci, Dept Sport Sci, Qazvin, Iran
C1 Univ Sfax, High Inst Sport & Phys Educ, Sfax 3000, Tunisia
C1 Univ Sfax, High Inst Sport & Phys Educ Sfax, Res Lab Educ,
   Motr,Sport,Hlth,EM2S,LR19JS01, Sfax 3000, Tunisia
C1 Islamic Azad Univ, Fac Phys Educ & Sport Sci, Tehran, Iran
C1 Otto Von Guericke Univ, Inst Sport Sci, Magdeburg, Germany
C1 Observ Natl Sport, UR18JS01, Act Phys Sport & Sante, Tunis 1003, Tunisia
C3 Observ Natl Sport
SN 0742-0528
EI 1525-6073
DA 2021-04-14
UT WOS:000639919100001
PM 33845710
ER

PT J
AU Beisbier, Stephanie
   Laverdure, Patricia
TI Occupation- and Activity-Based Interventions to Improve Performance of
   Instrumental Activities of Daily Living and Rest and Sleep for Children
   and Youth Ages 5-21: A Systematic Review
SO AMERICAN JOURNAL OF OCCUPATIONAL THERAPY
VL 74
IS 2
AR 7402180040
DI 10.5014/ajot.2020.039636
DT Review
PD MAR-APR 2020
PY 2020
AB Importance: Practitioners seek evidence from intervention effectiveness
   studies to provide best-practice services for children.
   Objective: To examine the effectiveness of occupation- and
   activity-based interventions to improve instrumental activities of daily
   living (IADLs) and sleep outcomes for children and youth ages 5-21 yr.
   Data Sources: MEDLINE, PsycINFO, CINAHL, ERIC, OTseeker, and Cochrane
   Database of Systematic Reviews.
   Study Selection and Data Collection: The American Occupational Therapy
   Association research methodologist conducted the first review of
   literature published from 2000 to 2017. The results were exported, and
   we completed the subsequent stages of review. Only peer-reviewed Level
   I, II, and III evidence was reviewed. Preferred Reporting Items for
   Systematic Reviews and Meta-Analyses guidelines and the Cochrane
   risk-of-bias guidelines were used to compile evidence and risk-of-bias
   tables.
   Findings: We reviewed 96 articles; 28 studies met the inclusion criteria
   for IADL and rest-sleep outcomes. Analysis resulted in several themes:
   rest-sleep, health management (nutrition-dietary, physical
   activity-fitness, wellness), and the IADLs of driving, communication
   management, and safety. Strong evidence exists for interventions
   embedded in school programming to improve physical activity and fitness
   and for sleep preparation activities to maximize quality of rest and
   sleep. Moderate-strength evidence exists for interactive education and
   skills training interventions to improve health routines, dietary
   behaviors, and IADL participation and performance.
   Conclusions and Relevance: Use of skills-focused training in activity-
   and occupation-based interventions was supported. Service provision in
   the context of natural environments, including school settings and with
   parental or caregiver participation, is recommended for children and
   youth ages 5-21 yr with varied abilities and diagnoses.
   What This Article Adds: Occupational therapy practitioners can
   confidently examine their current practices and choose activity-and
   occupation-based interventions and methods of service delivery that are
   supported by evidence.
OI Laverdure, Patricia/0000-0001-8699-8446
ZS 0
TC 8
Z8 1
ZB 1
ZR 0
ZA 0
Z9 12
C1 Mt Mary Univ, Occupat Therapy Dept, Milwaukee, WI 53222 USA
C1 Old Dominion Univ, Occupat Therapy Dept, Norfolk, VA USA
SN 0272-9490
EI 1943-7676
DA 2020-05-05
UT WOS:000527671600008
PM 32204775
ER

PT J
AU Moholdt, Trine
   Silva, Catalina P.
   Lydersen, Stian
   Hawley, John A.
TI Isolated and combined effects of high-intensity interval training and
   time-restricted eating on glycaemic control in reproductive-aged women
   with overweight or obesity: study protocol for a four-armed randomised
   controlled trial
SO BMJ OPEN
VL 11
IS 2
AR e040020
DI 10.1136/bmjopen-2020-040020
DT Article
PD FEB 2021
PY 2021
AB Introduction
   Overweight and obesity in reproductive-aged women is a global problem
   due to the increased risk of subfertility, pregnancy complications and
   cardiometabolic diseases. High-intensity interval training and
   time-restricted eating are two primary lifestyle interventions that,
   independently, have positive effects on a range of health outcomes.
   Whether these two strategies have synergistic effects is currently
   unknown. Our primary aim is to determine the isolated and combined
   effect of high-intensity interval training and time-restricted eating on
   glycaemic control in reproductive-aged women with overweight/obesity.
   Methods and analysis
   The study is a randomised controlled trial with four parallel groups.
   Women (N=120) aged 18-45 years with body mass index >= 27 kg/m(2) will
   be randomly allocated (1:1:1:1) to either: (1) high-intensity interval
   training, (2) time-restricted eating, (3) a combination of
   high-intensity interval training and of time-restricted eating, or (4) a
   control group. The duration of each intervention will be 7 weeks. The
   primary outcome measure will be glycaemic control, determined by the
   total area under the plasma glucose curve over 2 hours after a 75-gram
   oral glucose tolerance test. Secondary outcome measurements will include
   markers of cardiovascular and metabolic health (peak oxygen uptake,
   blood pressure, blood lipids, body composition, insulin sensitivity),
   sleep quality, physical activity, diet and adherence rates to the
   intervention.
   Ethics and dissemination
   The Regional Committee Medical Research Ethics, Norway has approved the
   trial protocol. This study will provide important new knowledge to both
   the scientific community and the general population about the isolated
   and combined effects of two novel diet-exercise strategies on
   cardiovascular and metabolic health among women with overweight/obesity.
RI Moholdt, Trine/J-5884-2014; Moholdt, Trine/; Hawley, John/U-3814-2018
OI Moholdt, Trine/0000-0003-1024-8088; Hawley, John/0000-0002-0886-9881
ZA 0
ZB 2
ZR 0
Z8 0
TC 6
ZS 0
Z9 6
C1 Norwegian Univ Sci & Technol, Dept Circulat & Med Imaging, Fac Med &
   Hlth Sci, Trondheim, Sor Trondelag, Norway
C1 St Olavs Hosp Univ Hosp Trondheim, Dept Obstet & Gynaecol, Trondheim,
   Norway
C1 Norwegian Univ Sci & Technol, Reg Ctr Child & Youth Mental Hlth & Child
   Welf, Dept Mental Hlth, Fac Med & Hlth Sci, Trondheim, Sor Trondelag,
   Norway
C1 Australian Catholic Univ, Mary MacKillop Inst Hlth Res, Exercise & Nutr
   Res Program, Melbourne, Vic, Australia
C3 St Olavs Hosp Univ Hosp Trondheim
SN 2044-6055
DA 2021-04-03
UT WOS:000625358900003
PM 33550228
ER

PT J
AU Wang, Zhiping
   Zhang, Zhaoxiang
   Wu, Yingqing
TI The effects of Baduanjin exercise on the psychological condition and
   heart rate variability of sports-disadvantaged college students: A
   randomised trial
SO JOURNAL OF HEALTH POPULATION AND NUTRITION
VL 43
IS 1
AR 203
DI 10.1186/s41043-024-00691-4
DT Article
PD NOV 30 2024
PY 2024
AB Objective To investigate the effects of a 16-week Baduanjin exercise
   programme on the psychological status and heart rate variability (HRV)
   of college students in a sports-disadvantaged group, offering a
   theoretical basis for the potential of Baduanjin exercise to improve
   mental health. Trial design This prospective study enrolled 93 college
   students from Wuyi University, exempt from the National Standards for
   Students' Physical Health due to illness or disability. The participants
   were divided into a control group (n = 47) and an experimental group (n
   = 46). Over 16 weeks, the experimental group engaged in the Baduanjin
   exercise, whereas the control group did not participate in regular
   physical training. Methods We assessed the Symptom Checklist-90-Revised
   (SCL-90-R, the primary outcome) scores and HRV (time domain and
   frequency domain indices, the secondary outcomes) of all participants
   both before and after the 16-week programme. Results (1) Post-16 weeks
   of Baduanjin exercise, a statistically significant difference was
   observed in the SCL-90-R scores between the control and experimental
   groups (P < 0.01, P < 0.05). Notably, the scores for interpersonal
   sensitivity, depression, anxiety, psychoticism, and other factors
   (predominantly relating to sleep and diet) were significantly lower in
   the experimental group (t = 4.234, 2.616, 3.450, 2.226, 3.980, P < 0.01,
   P < 0.05). (2) Following the exercise regimen, the experimental group
   showed a substantial decrease in heart rate, low-frequency (LF) power,
   and the LF/high-frequency ratio (LF/HF ratio), and a significant
   increase in HF compared with the control group (t = 2.358, 4.528, -
   2.595, P < 0.05 P < 0.01). Conclusion Sixteen weeks of Baduanjin
   exercise may substantially enhance HRV, potentially aiding in balancing
   sympathetic-vagal nerve activity and thus contributing to the regulation
   of mental health.
RI Zhang, Zhao-xiang/J-1958-2019; 王, WANGZHIPING/IZD-5413-2023
Z8 0
ZB 0
ZA 0
ZR 0
TC 1
ZS 0
Z9 1
C1 Wuyi Univ, Publ Phys Educ Dept, 358 Baihua Rd, Wuyishan City 354300,
   Fujian, Peoples R China
SN 1606-0997
EI 2072-1315
DA 2024-12-07
UT WOS:001367858800003
PM 39616373
ER

PT J
AU Ferreira, Francisco A.
   Santos, Catarina C.
   Palmeira, Antonio L.
   Fernandes, Ricardo J.
   Costa, Mario J.
TI Effects of Swimming Exercise on Early Adolescents' Physical Conditioning
   and Physical Health: A Systematic Review
SO JOURNAL OF FUNCTIONAL MORPHOLOGY AND KINESIOLOGY
VL 9
IS 3
AR 158
DI 10.3390/jfmk9030158
DT Review
PD SEP 2024
PY 2024
AB Background/Objectives: Swimming is a popular and cost-effective way to
   prevent sedentary behavior and improve physical conditioning and health
   during early adolescence. However, information on its impact and
   benefits on daily life activities is lacking. This systematic review
   aims to summarize the chronic effects of swimming on physical
   conditioning and physical health outcomes in early adolescents. Methods:
   The PRISMA 2020 guidelines were followed and PubMed, Scopus, Web of
   Science, and International Symposium of Biomechanics and Medicine in
   Swimming proceedings databases were searched. Eligibility criteria were
   defined on the PICOS framework (healthy adolescents in early puberty,
   swimming programmes or training, passive or active control groups,
   general effects on physical conditioning or health, longitudinal) and
   risk of bias was assessed using RoBANS 2. Results: From 2365 records, 20
   non-randomized studies met the defined criteria. High heterogeneity in
   sample size and intervention was observed. While studies related to
   physical conditioning (n = 5) focused on physiological variables and
   muscular function, the evidence regarding physical health outcomes (n =
   15) explored bone accrual, haemodynamics, body composition,
   musculoskeletal system, and lung growth. High overall risk of bias (70%)
   was observed due to strict criteria. Conclusions: Swimming exercise
   seems to improve cardiorespiratory fitness, cardiac output,
   haemodynamics, heart growth, motor performance, and body composition of
   early adolescents. Despite clear evidence that exists on these chronic
   effects, research on bone health, postural deficit, motor skills, and
   sleep quality is still missing.
RI Fernandes, Ricardo/A-1040-2012; Santos, Catarina/C-9181-2019; Costa, Mário/U-3286-2019; Fernandes, Ricardo J./; Costa, Mario Jorge/; Santos, Catarina Costa/; Palmeira, Antonio/H-3137-2019; Ferreira, Francisco/
OI Fernandes, Ricardo J./0000-0002-5811-0443; Costa, Mario
   Jorge/0000-0001-5502-1202; Santos, Catarina Costa/0000-0003-4592-8091;
   Palmeira, Antonio/0000-0001-6508-0599; Ferreira,
   Francisco/0000-0002-2070-2064
TC 1
ZR 0
Z8 0
ZA 0
ZB 0
ZS 0
Z9 1
C1 Univ Porto, Fac Sport, Ctr Res Educ Innovat & Intervent Sport CIFI2D,
   P-4050450 Porto, Portugal
C1 Univ Porto, Fac Sport, Porto Biomech Lab LABIOMEP, P-4050450 Porto,
   Portugal
C1 Coimbra Educ Sch, Polytech Inst Coimbra, P-3030329 Coimbra, Portugal
C1 Higher Inst Educ Sci Douro ISCE Douro, Dept Sport Sci, P-4560547
   Penafiel, Portugal
C1 Univ Lusofona, Ctr Invest Desporto Educ Fis & Exercicio & Saude C,
   P-1749024 Lisbon, Portugal
C3 Coimbra Educ Sch
C3 Higher Inst Educ Sci Douro ISCE Douro
EI 2411-5142
DA 2024-10-12
UT WOS:001323952200001
PM 39311266
ER

PT J
AU Steineck, Isabelle Isa Kristin
   Ranjan, Ajenthen G.
   Schmidt, Signe
   Norgaard, Kirsten
TI Time spent in hypoglycemia is comparable when the same amount of
   exercise is performed 5 or 2 days weekly: a randomized crossover study
   in people with type 1 diabetes
SO BMJ OPEN DIABETES RESEARCH & CARE
VL 9
IS 1
AR e001919
DI 10.1136/bmjdrc-2020-001919
DT Article
PD 2021
PY 2021
AB Introduction People with type 1 diabetes are recommended to exercise
   regularly. However, limited evidence exists on how frequency and
   duration of exercise affect the risk of hypoglycemia. The study aimed to
   compare the percentage of time spent in hypoglycemia between two 5-day
   periods with different frequency and duration of physical activity.
   Research design and methods In this outpatient randomized crossover
   study, 26 participants aged 18-65 years with type 1 diabetes for >= 2
   years and insulin pump use for >= 1 year were included. After a 7-day
   observation period, participants completed two 5-day intervention
   periods separated by a washout period of at least 14 days. One period
   included five exercise sessions on 5 consecutive days (5S), each
   consisting of 4 min of resistance training and 30 min of aerobic
   exercise. Another period included two exercise sessions on 2 days with
   at least 2 days in between (2S), each consisting of 10 min of resistance
   training and 75 min of aerobic exercise. During each period,
   participants performed in total 150 min of aerobic exercise and 20 min
   of resistance training and wore continuous glucose monitors (Dexcom G6)
   and accelerometers (ActiGraph wGT3X-BT).
   Results Twenty insulin pump-treated adults (10 women) with type 1
   diabetes completed the study. The baseline median (range) age was 48
   (24-64) years, glycated hemoglobin 55 (44-66) mmol/mol, diabetes
   duration 24 (8-57) years, and body mass index 28.4 (22.3-35.8) kg/m(2).
   No differences were observed between 5S and 2S in the percentage (mean
   +/- SD) of time spent below 3.9 mmol/L (3.5%+/- 2.8% vs 4.5%+/- 4.2%,
   p=0.28), time spent in 3.9-10.0 mmol/L (65.3%+/- 15.0% vs 68.5%+/-
   13.6%, p=0.31), time spent above 10.0 mmol/L (31.2%+/- 16.4% vs 27.3%+/-
   14.5%, p=0.15), mean glucose (8.7 +/- 1.3 mmol/L vs 8.5 +/- 1.2 mmol/L,
   p=0.33) and glycemic variability (35.8%+/- 5.3% vs 35.8%+/- 6.6%,
   p=0.97).
   Conclusions Time spent in hypoglycemia was comparable between the two
   5-day periods with different duration and frequency of physical
   activity.
RI Nørgaard, Kirsten/AAC-9803-2020; Schmidt, Signe/AAH-4331-2019; Ranjan, Ajenthen/ABB-4109-2020; Norgaard, Kirsten/; Steineck, Isabelle/; Schmidt, Signe/
OI Ranjan, Ajenthen/0000-0002-2253-6071; Norgaard,
   Kirsten/0000-0003-1620-8271; Steineck, Isabelle/0000-0001-5557-0885;
   Schmidt, Signe/0000-0002-6968-6675
ZS 0
Z8 0
ZB 0
ZR 0
TC 1
ZA 0
Z9 1
C1 Steno Diabet Ctr Copenhagen, Diabet Technol, Gentofte, Denmark
C1 Danish Diabet Acad, Odense, Syddanmark, Denmark
C3 Danish Diabet Acad
EI 2052-4897
DA 2021-03-08
UT WOS:000616714200002
PM 33509935
ER

PT J
AU LEE, SOJUNG
TI Resistance and Cardiorespiratory Time-matched Exercise Training in
   Youth: A Rando
DT Awarded Grant
PD Aug 15 2013
PY 2015
AB PUBLIC HEALTH RELEVANCE: We will examine whether a combination of
   aerobic and resistance exercise is a better [exercise] strategy as
   compared to a similar duration of either aerobic or resistance exercise
   alone [for reducing total and abdominal fat and obesity-related health
   risks] in adolescents.
RI Lee, SoJung/AAW-2558-2020
ZA 0
ZB 0
ZR 0
ZS 0
TC 0
Z8 0
Z9 0
C1 UNIVERSITY OF PITTSBURGH AT PITTSBURGH
G1 5R01HL114857-03; 8851667; R01HL114857
DA 2023-12-14
UT GRANTS:11794328
ER

PT J
AU Popper, Charles W.
TI Mood Disorders in Youth Exercise, Light Therapy, and Pharmacologic
   Complementary and Integrative Approaches
SO CHILD AND ADOLESCENT PSYCHIATRIC CLINICS OF NORTH AMERICA
VL 22
IS 3
BP 403
EP +
DI 10.1016/j.chc.2013.05.001
DT Article
PD JUL 2013
PY 2013
AB The therapeutic value of physical exercise, bright light therapy and
   dawn simulation, and several pharmacologic treatments, including
   hypericum (St. John's wort), S-adenosylmethionine, and
   5-hydroxytryptophan, are reviewed, with a focus on their use for
   treating major depressive disorder in children and adolescents and also
   for alleviating depressed mood in the general (nonclinical) population
   of youth. For each treatment discussed, all published randomized,
   double-blind, placebo-controlled trials are summarized, along with some
   additional selected studies. Nutritional psychopharmacology and several
   other approaches to treating depression will be presented in an upcoming
   volume in the Child and Adolescent Psychiatric Clinics of North America.
Z8 0
TC 8
ZR 0
ZA 0
ZB 1
ZS 1
Z9 9
C1 McLean Hosp, Belmont, MA 02478 USA
C1 Harvard Univ, Sch Med, Belmont, MA 02478 USA
SN 1056-4993
EI 1558-0490
DA 2013-08-29
UT WOS:000322606300004
PM 23806312
ER

PT J
AU Nakada, Yukari
   Sugimoto, Aya
   Kadotani, Hiroshi
   Yamada, Naoto
TI Verification of effect of sleep health education program in workplace: a
   quasi-randomized controlled trial
SO INDUSTRIAL HEALTH
VL 56
IS 1
BP 20
EP 29
DT Article
PD JAN 2018
PY 2018
AB Short sleep duration is a serious problem that not only enhances the
   risk of various mental and physical disorders, but also affects the
   productivity in the workplace. However, in terms of studies focused on
   workers, there are few reports that evaluated sleeping conditions in an
   objective way. The purpose of this study is to implement sleep health
   education in the workplace in terms of primary prevention of mental
   health disorder and then to investigate the subjective and objective
   effectiveness of the education using self-administered questionnaires
   (sleep duration, ESS, AIS, PHQ-9, SF-8) and an activity monitor
   (MTN-210). Study design is a quasi-randomized controlled trial. Sleep
   health education was provided through three 50-min lectures (total 150
   min) as a single cycle for five months in the Intervention group. We
   obtained baseline data and then six months later. The study analyzed 70
   subjects (36 Intervention group, 34 Control group). The weekday sleep
   duration for the Control group decreased by 12.9 min, whereas that of
   the Intervention group increased by 14.3 min (difference of 27.2 min),
   resulting in a significantly increase in score for the Intervention
   group. The present study suggests that sleep health education may be
   beneficial for good sleep habits in workers.
RI Kadotani, Hiroshi/A-7908-2015
OI Kadotani, Hiroshi/0000-0001-7474-3315
ZA 0
Z8 0
TC 12
ZS 0
ZB 2
ZR 0
Z9 12
C1 Kanazawa Med Univ, Dept Nursing, Uchinada, Ishikawa, Japan
C1 Santen Pharmaceut Co Ltd, Osaka, Japan
C1 Shiga Univ Med Sci, Dept Sleep & Behav Sci, Otsu, Shiga, Japan
C1 Shiga Univ Med Sci, Dept Psychiat, Otsu, Shiga, Japan
SN 0019-8366
EI 1880-8026
DA 2018-03-08
UT WOS:000425709100004
PM 28855438
ER

PT J
AU Lyra, Maria Julia
   do Rego Barros, Tercio Araujo
   dos Santos Tenorio, Thiago Ricardo
   Gomes, Willemax dos Santos
   Germano-Soares, Antonio Henrique
   Freitas-Dias, Ricardo
   De-Mello, Marco Tao
   Moura Santos, Marcos Andre
   do Prados, Wagner Luiz
TI Aerobic training with a self-selected or predetermined intensity on
   sleep parameters in adolescents with obesity: a randomized clinical
   trial
SO SLEEP SCIENCE
VL 15
SI SI
BP 156
EP 163
DI 10.5935/1984-0063.20220015
DT Article
PD 2022
PY 2022
AB Objectives: To compare the effects of self-selected and predetermined
   intensity on sleep quality and duration, daytime sleepiness, and sleep
   efficiency of adolescents with obesity after 12 weeks of aerobic
   training. Material and Methods: Thirty-seven adolescents (12 girls),
   13-18 years old, with obesity (BMI = 95th) were randomized into a
   predetermined intensity group (PIG), exercise intensity around 60-70% of
   heart rate reserve; or self-selected intensity group (SIG), the
   adolescents chose the speed/intensity at the beginning of each session
   and were able to change it every 5 minutes. The Pittsburgh Sleep Quality
   Index (PSQI) and Epworth Sleepiness Scale (ESS) were used to assess
   sleep outcomes. Results: No differences were observed for PSQI [0.00 +/-
   2.00 vs 1.38 +/- 2.7; p=0.195; d=0.60 (moderate effect)], sleep duration
   [-0.95 +/- 1.2 vs-0.35 +/- 1.6; p=0.358; d=0.41 (small effect)], ESS
   [(2.10 +/- 3.9 vs 1.15 +/- 4.5; p=0.195; d=0.23 (small effect)], and
   sleep efficiency [(81.5 +/- 24.0 vs 79.4 +/- 17.0; p=0.8.14; d=0.10
   (trivial effect)] for the PIG and SIG groups, respectively. Conclusion:
   Aerobic training at a self-selected or predetermined intensity does not
   modulate sleep quality, sleep duration and efficiency, and daytime
   sleepiness, independent of intensity.
RI Santos, Willemax/GMX-1212-2022; Germano-Soares, Antonio/C-9384-2018; Dias, Ricardo/E-1657-2013; Araújo do Rêgo Barros, Tércio/HJP-0850-2023; Santos, Marcos/L-1761-2016; Araujo do Rego Barros, Tercio/; Lyra, Maria Julia/LKJ-3729-2024; Santos, Willemax/
OI Santos, Marcos/0000-0002-2734-8416; Araujo do Rego Barros,
   Tercio/0000-0001-5111-1593; Lyra, Maria Julia/0000-0003-1853-6527;
   Santos, Willemax/0000-0002-3498-9959
ZS 0
ZB 0
Z8 0
ZA 0
ZR 0
TC 1
Z9 1
C1 Univ Pernambuco, Associate Postgrad Program Phys Educ, Recife, PE,
   Brazil
C1 Univ Pernambuco, Hebiatr Program, Hlth Determinant Adolescence, Recife,
   PE, Brazil
C1 Fac Comunicacao Tecnol & Turismo Olinda, Phys Educ Dept, Olinda, PE,
   Brazil
C1 Fed Inst Alagoas, Maragogi, Alagoas, Brazil
C1 Univ Fed Pernambuco, Phys Educ Postgrad Program, Recife, PE, Brazil
C1 Univ Pernambuco, Dept Physiotherapy, Petrolina, PE, Brazil
C1 Univ Fed Minas Gerais, Dept Sports Sci, Belo Horizonte, MG, Brazil
C1 Calif State Univ San Bernardino, Dept Kinesiol, San Bernardino, CA 92407
   USA
C3 Fac Comunicacao Tecnol & Turismo Olinda
SN 1984-0659
EI 1984-0063
DA 2022-01-01
UT WOS:000755423300002
PM 35273762
ER

PT J
AU Ko, Ling-Hsin
   Hsieh, Yu-Jung
   Wang, Mei-Yeh
   Hou, Wen-Hsuan
   Tsai, Pei-Shan
TI Effects of health qigong on sleep quality: A systematic review and
   meta-analysis of randomized controlled trials
SO COMPLEMENTARY THERAPIES IN MEDICINE
VL 71
AR 102876
DI 10.1016/j.ctim.2022.102876
EA AUG 2022
DT Review
PD DEC 2022
PY 2022
AB Objective: This study assessed the effects of Health Qigong on sleep
   quality in adults.Design: Systematic review and meta-analysis.Method: We
   searched 10 databases to identify relevant randomized controlled trials
   (RCTs) published in English or Chinese languages that evaluated the
   effects of Health Qigong on sleep quality in participants aged & GE;18
   years old with or without diseases in comparison with any type of
   controls. Quality of the included studies was assessed by the revised
   Cochrane risk-of-bias tool for randomized trials. The between-group
   treatment effect size was estimated by calculating Hedges' g and
   associated confidence interval (CI) through a random effects model.
   Cochran's Q test and I2 were used to determine heterogeneity.Results:
   The initial search yielded 730 articles, of which 13 studies involving
   1147 participants were included in the systematic review and
   meta-analysis. The overall effect size was-0.955 (95 % CI:-1.601
   to-0.309, p = 0.004). A homogeneity test revealed high heterogeneity (Q
   = 278.187, p < 0.001, I2 = 95.686 %). A sensitivity analysis was
   conducted through the exclusion of an outlier, which revealed a small
   but statistically significant effect size (Hedges' g =-0.423, 95 %
   CI:-0.603 to-0.243, p < 0.001; Q = 18.073, p = 0.08, I2 = 39.137
   %).Conclusions: Our study results suggest that Health Qigong is
   beneficial for improving sleep quality in adults with and without
   disease. However, the effects of Health Qigong could be partially due to
   nonspecific effects as half of the included studies did not employ an
   active control.
RI Hou, Wen-Hsuan/ABB-2903-2021
ZA 0
ZR 0
ZS 0
TC 3
Z8 0
ZB 0
Z9 4
C1 Taipei Med Univ, Coll Nursing, Sch Nursing, Taipei, Taiwan
C1 TungsTaichung MetroHarbor Hosp, Taichung, Taiwan
C1 Natl Taiwan Univ Hosp, Taipei, Taiwan
C1 Cardinal Tien Jr Coll Healthcare & Management, Dept Nursing, New Taipei,
   Taiwan
C1 Natl Cheng Kung Univ, Coll Med, Tainan, Taiwan
C1 Taipei Med Univ, Coll Nursing, Sch Gerontol & Long Term Care, Taipei,
   Taiwan
C1 Taipei Med Univ Hosp, Dept Phys Med & Rehabil, Taipei, Taiwan
C1 Natl Cheng Kung Univ Hosp, Dept Geriatr & Gerontol, Tainan, Taiwan
C1 Taipei Med Univ, Wan Fang Hosp, Dept Nursing, Taipei, Taiwan
C1 Taipei Med Univ, Wan Fang Hosp, Ctr Nursing & Healthcare Res Clin
   Practice Applica, Taipei, Taiwan
C1 Taipei Med Univ, Taipei Med Univ Hosp, Sleep Res Ctr, Taipei, Taiwan
C1 Taipei Med Univ, Coll Nursing, Sch Nursing, 250 Wu Xing St, Taipei 110,
   Taiwan
C3 TungsTaichung MetroHarbor Hosp
C3 Cardinal Tien Jr Coll Healthcare & Management
SN 0965-2299
EI 1873-6963
DA 2022-10-13
UT WOS:000862944600005
PM 35998756
ER

PT J
AU Al Khatib, Haya K.
   Hall, Wendy L.
   Creedon, Alice
   Ooi, Emily
   Masri, Tala
   McGowan, Laura
   Harding, Scott V.
   Darzi, Julia
   Pot, Gerda K.
TI Sleep extension is a feasible lifestyle intervention in free-living
   adults who are habitually short sleepers: a potential strategy for
   decreasing intake of free sugars? A randomized controlled pilot study
SO AMERICAN JOURNAL OF CLINICAL NUTRITION
VL 107
IS 1
BP 43
EP 53
DI 10.1093/ajcn/nqx030
DT Article
PD JAN 2018
PY 2018
AB Background: Evidence suggests that short sleep duration may be a newly
   identified modifiable risk factor for obesity, yet there is a paucity of
   studies to investigate this.
   Objective: We assessed the feasibility of a personalized sleep extension
   protocol in adults aged 18-64 ywho are habitually short sleepers (5 to<
   7 h), with sleep primarily measured by wrist actigraphy. In addition, we
   collected pilot data to assess the effects of extended sleep on dietary
   intake and quality measured by 7-d food diaries, resting and total
   energy expenditure, physical activity, and markers of cardiometabolic
   health.
   Design: Forty-two normal-weight healthy participants who were habitually
   short sleepers completed this free-living, 4-wk, paralleldesign
   randomized controlled trial. The sleep extension group (n = 21) received
   a behavioral consultation session targeting sleep hygiene. The control
   group (n = 21) maintained habitual short sleep.
   Results: Rates of participation, attrition, and compliance were 100%,
   6.5%, and 85.7%, respectively. The sleep extension group significantly
   increased time in bed [0: 55 hours: minutes (h: mm); 95% CI: 0: 37, 1:
   12 h: mm], sleep period (0: 47 h: mm; 95% CI: 0: 29, 1: 05 h: mm), and
   sleep duration (0: 21 h: mm; 95% CI: 0: 06, 0: 36 h: mm) compared with
   the control group. Sleep extension led to reduced intake of free sugars
   (-9.6 g; 95% CI:-16.0,-3.1 g) compared with control (0.7 g; 95% CI:-5.7,
   7.2 g) (P = 0.042). A sensitivity analysis in plausible reporters showed
   that the sleep extension group reduced intakes of fat (percentage),
   carbohydrates (grams), and free sugars (grams) in comparison to the
   control group. There were no significant differences between groups in
   markers of energy balance or cardiometabolic health.
   Conclusions: We showed the feasibility of extending sleep in adult short
   sleepers. Sleep extension led to reduced free sugar intakes and may be a
   viable strategy to facilitate limiting excessive consumption of free
   sugars in an obesity-promoting environment.
RI McGowan, Laura/AGO-3454-2022; Hall, Wendy/A-6432-2009; Harding, Scott/K-9005-2012
OI Hall, Wendy/0000-0003-1634-6930; Harding, Scott/0000-0002-7728-2339
TC 88
ZS 0
ZA 0
ZB 30
ZR 0
Z8 0
Z9 93
C1 Kings Coll London, Diabet & Nutr Sci Div, London, England
C1 Queens Univ Belfast, Sch Med Dent & Biomed Sci, Ctr Publ Hlth, Belfast,
   Antrim, North Ireland
C1 Mem Univ Newfoundland, Fac Earth & Life Sci, Sect Hlth, Dept Biochem, St
   John, NF, Canada
C1 Vrije Univ Amsterdam, Dept Hlth & Life, Amsterdam, Netherlands
SN 0002-9165
EI 1938-3207
DA 2018-02-13
UT WOS:000423759400007
PM 29381788
ER

PT J
AU Jonvik, Kristin L.
   Paulussen, Kevin J. M.
   Danen, Shiannah L.
   Ceelen, Ingrid J. M.
   Horstman, Astrid M.
   Wardenaar, Floris C.
   Van Loon, Luc J. C.
   Van Dijk, Jan-Willem
TI Protein Supplementation Does Not Augment Adaptations to Endurance
   Exercise Training
SO MEDICINE AND SCIENCE IN SPORTS AND EXERCISE
VL 51
IS 10
BP 2041
EP 2049
DI 10.1249/MSS.0000000000002028
DT Article
PD OCT 2019
PY 2019
AB Introduction Recently, it has been speculated that protein
   supplementation may further augment the adaptations to chronic endurance
   exercise training. We assessed the effect of protein supplementation
   during chronic endurance exercise training on whole-body oxidative
   capacity (VO2max) and endurance exercise performance. Methods In this
   double-blind, randomized, parallel placebo-controlled trial, 60
   recreationally active males (age, 27 +/- 6 yr; body mass index, 23.8 +/-
   2.6 kg center dot m(-2); VO2max, 47 +/- 6 mL center dot min(-1)center
   dot kg(-1)) were subjected to 12 wk of triweekly endurance exercise
   training. After each session and each night before sleep, participants
   ingested either a protein supplement (PRO; 28.7 g casein protein) or an
   isoenergetic carbohydrate placebo (PLA). Before and after the 12 wk of
   training, VO2max and endurance exercise performance (similar to 10-km
   time trial) were assessed on a cycle ergometer. Muscular endurance
   (total workload achieved during 30 reciprocal isokinetic contractions)
   was assessed by isokinetic dynamometry and body composition by
   dual-energy x-ray absorptiometry. Mixed-model ANOVA was applied to
   assess whether training adaptations differed between groups. Results
   Endurance exercise training induced an 11% +/- 6% increase in VO2max
   (time effect, P < 0.0001), with no differences between groups (PRO, 48
   +/- 6 to 53 +/- 7 mL center dot min(-1)center dot kg(-1); PLA, 46 +/- 5
   to 51 +/- 6 mL center dot min(-1)center dot kg(-1); time-treatment
   interaction, P = 0.50). Time to complete the time trial was reduced by
   14% +/- 7% (time effect, P < 0.0001), with no differences between groups
   (time-treatment interaction, P = 0.15). Muscular endurance increased by
   6% +/- 7% (time effect, P < 0.0001), with no differences between groups
   (time-treatment interaction, P = 0.84). Leg lean mass showed an increase
   after training (P < 0.0001), which tended to be greater in PRO compared
   with PLA (0.5 +/- 0.7 vs 0.2 +/- 0.6 kg, respectively; time-treatment
   interaction, P = 0.073). Conclusion Protein supplementation after
   exercise and before sleep does not further augment the gains in
   whole-body oxidative capacity and endurance exercise performance after
   chronic endurance exercise training in recreationally active, healthy
   young males.
RI Jonvik, Kristin/L-3528-2019; van Dijk, Jan-Willem/AAH-6344-2020; van Loon, Luc J.C./G-5920-2010; Paulussen, Kevin Johannes Maria/; van Dijk, Jan-Willem/; jonvik, kristin l./G-1458-2018
OI van Loon, Luc J.C./0000-0002-6768-9231; Paulussen, Kevin Johannes
   Maria/0000-0002-8257-7895; van Dijk, Jan-Willem/0000-0001-9674-1505;
   jonvik, kristin l./0000-0002-4766-3448
ZR 0
TC 16
ZA 0
ZS 1
Z8 0
ZB 5
Z9 17
C1 HAN Univ Appl Sci, Inst Sports & Exercise Studies, POB 6960, NL-6503 GL
   Nijmegen, Netherlands
C1 Maastricht Univ, Dept Human Biol, NUTRIM, Med Ctr, Maastricht,
   Netherlands
C1 FrieslandCampina, Amersfoort, Netherlands
C3 HAN Univ Appl Sci
C3 FrieslandCampina
SN 0195-9131
EI 1530-0315
DA 2019-09-30
UT WOS:000485908300008
PM 31525168
ER

PT J
AU Thomas, Craig
   Jones, Helen
   Whitworth-Turner, Craig
   Louis, Julien
TI High-intensity exercise in the evening does not disrupt sleep in
   endurance runners
SO EUROPEAN JOURNAL OF APPLIED PHYSIOLOGY
VL 120
IS 2
BP 359
EP 368
DI 10.1007/s00421-019-04280-w
DT Article
PD FEB 2020
PY 2020
AB Purpose To investigate the effect of early evening exercise training at
   different intensities on nocturnal sleep and cardiac autonomic activity
   in endurance-trained runners. Methods Eight runners completed three
   experimental trials in a randomised, counterbalanced order. In the early
   evening (end of exercise 3.5 h before bedtime), participants performed
   either: (i) a 1 h high-intensity interval running session (HIGH, 6 x 5
   min at 90% VO2peak interspersed with 5 min recovery); (ii) a 1 h
   low-intensity running session (LOW, 60 min at 45% VO2peak) or (iii) no
   exercise (CON). Subsequent nocturnal sleep was assessed using
   polysomnography, wristwatch actigraphy, and subjective sleep quality. A
   two-lead electrocardiogram recorded nocturnal cardiac autonomic
   activity. Results Total sleep time increased after HIGH (477.4 +/- 17.7
   min, p = 0.022) and LOW (479.6 +/- 15.6 min, p = 0.006) compared with
   CON (462.9 +/- 19.0 min). Time awake was lower after HIGH (31.8 +/- 18.5
   min, p = 0.047) and LOW (30.4 +/- 15.7 min, p = 0.008) compared with CON
   (46.6 +/- 20.0 min). There were no differences between conditions for
   actigraphy and subjective sleep quality (p > 0.05). Nocturnal heart rate
   variability was not different between conditions, but average nocturnal
   heart rate increased after HIGH (50 +/- 5 beats min(-1)) compared with
   LOW (47 +/- 5 beats min(-1), p = 0.02) and CON (47 +/- 5 beats min(-1),
   p = 0.028). Conclusion When performed in the early evening,
   high-intensity exercise does not disrupt and may even improve subsequent
   nocturnal sleep in endurance-trained runners, despite increased cardiac
   autonomic activity. Additionally, low-intensity exercise induced
   positive changes in sleep behaviour that are comparable to those
   obtained following high-intensity exercise.
RI Louis, Julien/AAI-4392-2021
TC 28
ZR 0
ZS 0
Z8 0
ZB 9
ZA 0
Z9 29
C1 Liverpool John Moores Univ, RISES, Tom Reilly Bldg,Byrom St Campus,
   Liverpool L3 3AF, Merseyside, England
C1 Philadelphia 76Ers Training Complex, Camden, NJ 08103 USA
SN 1439-6319
EI 1439-6327
DA 2020-02-25
UT WOS:000511955700006
PM 31813044
ER

PT J
AU Kozasa, Elisa Harumi
   Hachul, Helena
   Monson, Carlos
   Pinto, Luciano, Jr.
   Garcia, Marcelo Csermak
   de Araujo Moraes Mello, Luiz Eugenio
   Tufik, Sergio
TI Mind-body interventions for the treatment of insomnia: a review
SO REVISTA BRASILEIRA DE PSIQUIATRIA
VL 32
IS 4
BP 437
EP 443
DI 10.1590/S1516-44462010000400018
DT Review
PD DEC 2010
PY 2010
AB Objective: As insomnia is highly prevalent, and side effects of
   medication are well-known, mind-body interventions are increasingly
   being sought. The objective of this study is to present a narrative
   review regarding the effects of mind-body interventions for the
   treatment of insomnia. Method: A PubMed search was conducted including
   only randomized, controlled trials in which the main objective was to
   treat insomnia. Discussion: Twelve studies were selected. In three of
   the studies, objective parameters (polysomnography) were analyzed.
   Mind-body interventions were able to improve sleep efficiency and total
   sleep time. Most can ameliorate sleep quality; some can reduce the use
   of hypnotic drugs in those who are dependent on these drugs. Conclusion:
   According to the studies we selected, self-reported sleep was improved
   by all mind-body treatments, among them yoga, relaxation, Tai Chi Chih
   and music. Cognitive behavioral therapy seems to be the most effective
   mind-body intervention. Cognitive behavioral therapy was the only
   intervention that showed better results than medication. However,
   considering that only five of the twelve studies chosen reached a score
   of 3 in the Jadad scale, new studies with a higher methodological
   quality have to be conducted especially in mind-body interventions that
   belong to the complementary or alternative medicine field.
RI Tufik, Sergio/D-7606-2012; Kozasa, Elisa/F-9222-2010; Hachul, Helena/G-3608-2012; Mello, Luiz/B-4177-2009
OI Kozasa, Elisa/0000-0003-4723-6099; Hachul, Helena/0000-0002-3661-582X;
   Mello, Luiz/0000-0002-6969-1108
ZA 0
TC 40
Z8 1
ZS 0
ZR 0
ZB 2
Z9 44
C1 Univ Fed Sao Paulo UNIFESP, Dept Psychobiol, Sao Paulo, Brazil
C1 Univ Nove de Julho, Nucleo Estudos Saude Colet & Familia, Sao Paulo,
   Brazil
C1 Inst Israelita Ensino & Pesquisa Albert Einstein, Inst Cerebro, Sao
   Paulo, Brazil
C1 Univ Fed Sao Paulo UNIFESP, Inst Sono, Sao Paulo, Brazil
C1 Univ Fed Sao Paulo UNIFESP, Dept Gynecol, Sao Paulo, Brazil
C1 Univ Fed Sao Paulo UNIFESP, Ctr Cochrane Brasil, Sao Paulo, Brazil
C1 Univ Fed Sao Paulo UNIFESP, Dept Physiol, Sao Paulo, Brazil
SN 1516-4446
EI 1809-452X
DA 2010-12-01
UT WOS:000286994300021
PM 21308266
ER

PT J
AU Kong, Zhenxing
   Wei, Xinhua
   Shen, Meng
   Cheng, Yue
   Feng, Junpeng
TI Interval training has more negative effects on sleep in adolescent speed
   skaters: a randomized cross controlled trial
SO FRONTIERS IN SPORTS AND ACTIVE LIVING
VL 6
AR 1367190
DI 10.3389/fspor.2024.1367190
DT Article
PD APR 16 2024
PY 2024
AB Objective Sleep is an essential component of athletic performance and
   recovery. This study aimed to investigate the effects of different types
   of high-intensity exercise on sleep parameters in adolescent speed
   skaters. Methods Eighteen male adolescent speed skaters underwent
   aerobic capacity testing, Wingate testing, and interval training in a
   randomized crossover design to assess strength output, heart rate, and
   blood lactate levels during exercise. Sleep quality after each type of
   exercise was evaluated using the Firstbeat Bodyguard 3 monitor. Results
   The results showed that Wingate testing and interval training led to
   decreased sleep duration, increased duration of stress, decreased RMSSD,
   and increased LF/HF ratio (p < 0.01). Conversely, aerobic capacity
   testing did not significantly affect sleep (p > 0.05). The impact of
   interval training on sleep parameters was more significant compared to
   aerobic capacity testing (p < 0.01) and Wingate testing (p < 0.01).
   Conclusion High-intensity anaerobic exercise has a profound impact on
   athletes' sleep, primarily resulting in decreased sleep duration,
   increased stress duration, decreased RMSSD, and increased LF/HF ratio.
Z8 0
ZA 0
ZB 0
ZR 0
ZS 0
TC 0
Z9 0
C1 Beijing Sport Univ, Key Lab Exercise & Phys Fitness, Minist Educ,
   Beijing, Peoples R China
C1 Zhejiang Qiangnao Technol Co Ltd, Hangzhou, Zhejiang, Peoples R China
C1 Ice Sports Management Ctr Jilin Prov Sports Bur, Changchun, Jilin,
   Peoples R China
C3 Zhejiang Qiangnao Technol Co Ltd
C3 Ice Sports Management Ctr Jilin Prov Sports Bur
EI 2624-9367
DA 2024-05-03
UT WOS:001209459500001
PM 38689870
ER

PT J
AU Neto, Antonio Stabelini
   dos Santos, Gessika Castilho
   da Silva, Jadson Marcio
   Correa, Renan Camargo
   da Mata, Lorena B. F.
   Barbosa, Rodrigo de O.
   Ulbrich, Anderson Zampier
   Kennedy, Sarah G. G.
   Lubans, David R. R.
TI Improving physical activity behaviors, physical fitness, cardiometabolic
   and mental health in adolescents - <i>ActTeens Program</i>: A protocol
   for a randomized controlled trial
SO PLOS ONE
VL 17
IS 8
AR e0272629
DI 10.1371/journal.pone.0272629
DT Article
PD AUG 9 2022
PY 2022
AB This trial aims to investigate the effects of the ActTeens physical
   activity program, on adolescents' physical activity level,
   health-related fitness, cardiometabolic and mental health. The trial
   will aim to recruit similar to 140 adolescents (aged 13-14 years).
   Participants will be randomized into either intervention or control
   groups. The intervention will be guided by social cognitive theory and
   self-determination theory and implemented over one school term
   (24-weeks). The ActTeens Program will include: (1) structured physical
   activity sessions delivered within physical education, including
   movement-based games and dynamic stretching warm-ups; resistance
   training skill development; high-intensity training workouts; and
   cool-downs; (2) self-monitoring plus goal setting for physical activity
   by pedometer-smart wearable; and (3) healthy lifestyle guidance (social
   support) by WhatsApp (R) messages about healthy eating and regular
   physical activity for the intervention and parents groups. Study
   outcomes will be assessed at baseline, 24-weeks from baseline, and
   12-months from baseline. Physical activity (accelerometer) is the
   primary outcome. Secondary outcomes include muscular and
   cardiorespiratory fitness, cardiometabolic profile, and mental health. A
   process evaluation will be conducted (i.e., recruitment, retention,
   attendance, and program satisfaction). This project will have the
   potential to address many questions and debates regarding the
   implementation of physical activity interventions in low-and-
   middle-income countries.
RI Ulbrich, Anderson/E-2475-2011
ZR 0
Z8 0
ZS 0
ZA 0
ZB 1
TC 7
Z9 7
C1 Univ Estadual Norte Parana, Hlth Sci Ctr, Jacarezinho, PR, Brazil
C1 Univ Estadual Londrina, Postgrad Program Phys Educ Associate UEM,
   Londrina, PR, Brazil
C1 Univ Fed Parana, Dept Integrated Med, Hlth Sci Sect, Res Grp Exercise
   Med MedEx, Curitiba, PR, Brazil
C1 Western Sydney Univ, Sch Hlth Sci, Hlth & Phys Educ, Kingswood, NSW,
   Australia
C1 Univ Newcastle, Coll Human & Social Futures, Ctr Act Living & Learning,
   Callaghan, NSW, Australia
C1 Hunter Med Res Inst, New Lambton Hts, NSW, Australia
SN 1932-6203
DA 2023-05-31
UT WOS:000989201300001
ER

PT J
AU Wassenaar, T. M.
   Wheatley, C. M.
   Beale, N.
   Salvan, P.
   Meaney, A.
   Possee, J. B.
   Atherton, K. E.
   Duda, J. L.
   Dawes, H.
   Johansen-Berg, H.
TI Effects of a programme of vigorous physical activity during secondary
   school physical education on academic performance, fitness, cognition,
   mental health and the brain of adolescents (Fit to Study): study
   protocol for a cluster-randomised trial
SO TRIALS
VL 20
AR 189
DI 10.1186/s13063-019-3279-6
DT Article
PD APR 2 2019
PY 2019
AB BackgroundEarly adolescence is a period of dynamic neurobiological
   change. Converging lines of research suggest that regular physical
   activity (PA) and improved aerobic fitness have the potential to
   stimulate positive brain changes, improve cognitive function and boost
   academic attainment in this age group, but high-quality studies are
   needed to substantiate these findings. The primary aim of the Fit to
   Study trial is to investigate whether short infusions of vigorous PA
   (VPA) delivered during secondary school physical education (PE) can
   improve attainment in maths, as described in a protocol published by
   NatCen Social Research. The present protocol concerns the trial's
   secondary outcome measures, which are variables thought to moderate or
   mediate the relationship between PA and attainment, including the effect
   of the intervention on cardiorespiratory fitness, cognitive performance,
   mental health and brain structure and function.MethodThe Fit to Study
   project is a cluster-randomised controlled trial that includes Year 8
   pupils (aged 12-13) from secondary state schools in South/Mid-England.
   Schools were randomised into an intervention condition in which PE
   teachers delivered an additional 10min of VPA per PE lesson for one
   academic year, or a PE as usual' control condition. Intervention and
   control groups were stratified according to whether schools were
   single-sex or co-educational. Assessments take place at baseline (end of
   Year 7, aged 11-12) and after 12months (Year 8). Secondary outcomes are
   cardiorespiratory fitness, objective PA during PE, cognitive performance
   and mental health. The study also includes exploratory measures of
   daytime sleepiness, attitudes towards daily PA and PE enjoyment. A
   sub-set of pupils from a sub-set of schools will also take part in a
   brain imaging sub-study, which is embedded in the trial.DiscussionThe
   Fit to Study trial could advance our understanding of the complex
   relationships between PA and aerobic fitness, the brain, cognitive
   performance, mental health and academic attainment during adolescence.
   Further, it will add to our understanding of whether school PE is an
   effective setting to increase VPA and fitness, which could inform future
   PA interventions and education policy.Trial
   registrationClinicalTrials.gov, NCT03286725. Retrospectively registered
   on 18 September 2017.ClinicalTrials.gov, NCT03593863. Retrospectively
   registered on 19 July 2018.
RI Duda, Joan/ABA-5207-2020; Dawes, Helen/; Beale, Nicholas/T-7420-2018; Johansen-Berg, Heidi/; Salvan, Piergiorgio/; Wheatley, Catherine/
OI Dawes, Helen/0000-0002-2933-5213; Beale, Nicholas/0000-0003-4593-706X;
   Johansen-Berg, Heidi/0000-0002-4134-9730; Salvan,
   Piergiorgio/0000-0003-3947-9541; Wheatley, Catherine/0000-0002-3930-3194
ZB 7
ZR 1
ZA 0
ZS 2
TC 41
Z8 0
Z9 48
C1 Univ Oxford, Wellcome Ctr Integrat Neuroimaging, Nuffield Dept Clin
   Neurosci, FMRIB Ctr,John Radcliffe Hosp, Headley Way, Oxford OX3 9DU,
   England
C1 Oxford Brookes Univ, Ctr Movement Occupat & Rehabil Sci MOReS,
   Headington Campus, Oxford OX3 0BP, England
C1 Univ Birmingham, Sch Sport Exercise & Rehabil Sci, Birmingham B15 2TT, W
   Midlands, England
EI 1745-6215
DA 2019-04-18
UT WOS:000463681800002
PM 30940164
ER

PT J
AU Horsch, Corine H. G.
   Lancee, Jaap
   Griffioen-Both, Fiemke
   Spruit, Sandor
   Fitrianie, Siska
   Neerincx, Mark A.
   Beun, Robbert Jan
   Brinkman, Willem-Paul
TI Mobile Phone-Delivered Cognitive Behavioral Therapy for Insomnia: A
   Randomized Waitlist Controlled Trial
SO JOURNAL OF MEDICAL INTERNET RESEARCH
VL 19
IS 4
AR e70
DI 10.2196/jmir.6524
DT Article
PD APR 2017
PY 2017
AB Background: This study is one of the first randomized controlled trials
   investigating cognitive behavioral therapy for insomnia (CBT-I)
   delivered by a fully automated mobile phone app. Such an app can
   potentially increase the accessibility of insomnia treatment for the 10%
   of people who have insomnia.
   Objective: The objective of our study was to investigate the efficacy of
   CBT-I delivered via the Sleepcare mobile phone app, compared with a
   waitlist control group, in a randomized controlled trial.
   Methods: We recruited participants in the Netherlands with relatively
   mild insomnia disorder. After answering an online pretest questionnaire,
   they were randomly assigned to the app (n = 74) or the waitlist
   condition (n = 77). The app packaged a sleep diary, a relaxation
   exercise, sleep restriction exercise, and sleep hygiene and education.
   The app was fully automated and adjusted itself to a participant's
   progress. Program duration was 6 to 7 weeks, after which participants
   received posttest measurements and a 3-month follow-up. The participants
   in the waitlist condition received the app after they completed the
   posttest questionnaire. The measurements consisted of questionnaires and
   7-day online diaries. The questionnaires measured insomnia severity,
   dysfunctional beliefs about sleep, and anxiety and depression symptoms.
   The diary measured sleep variables such as sleep efficiency. We
   performed multilevel analyses to study the interaction effects between
   time and condition.
   Results: The results showed significant interaction effects (P< . 01)
   favoring the app condition on the primary outcome measures of insomnia
   severity (d = -0.66) and sleep efficiency (d = 0.71). Overall, these
   improvements were also retained in a 3-month follow-up.
   Conclusions: This study demonstrated the efficacy of a fully automated
   mobile phone app in the treatment of relatively mild insomnia. The
   effects were in the range of what is found for Web-based treatment in
   general. This supports the applicability of such technical tools in the
   treatment of insomnia. Future work should examine the generalizability
   to a more diverse population. Furthermore, the separate components of
   such an app should be investigated. It remains to be seen how this app
   can best be integrated into the current health regimens.
RI Neerincx, Mark/J-9086-2012; Horsch, Corine/; Brinkman, Willem-Paul/H-8159-2013; Beun, Robbert Jan/; Spruit, Sandor/; Neerincx, Mark/; Fitrianie, Siska/
OI Horsch, Corine/0000-0001-7595-8641; Brinkman,
   Willem-Paul/0000-0001-8485-7092; Beun, Robbert Jan/0000-0002-8628-6446;
   Spruit, Sandor/0000-0001-8006-7405; Neerincx, Mark/0000-0002-8161-5722;
   Fitrianie, Siska/0000-0002-8172-5315
ZA 0
ZS 0
ZR 0
ZB 20
TC 99
Z8 1
Z9 101
C1 Delft Univ Technol, Dept Intelligent Syst, Mekelweg 4, NL-2628 CD Delft,
   Netherlands
C1 Univ Amsterdam, Dept Clin Psychol, Amsterdam, Netherlands
C1 Univ Utrecht, Dept Informat & Comp Sci, Utrecht, Netherlands
SN 1438-8871
DA 2017-05-03
UT WOS:000399014000004
PM 28400355
ER

PT J
AU Baldursdottir, Birna
   Taehtinen, Richard E.
   Sigfusdottir, Inga Dora
   Krettek, Alexandra
   Valdimarsdottir, Heiddis B.
TI Impact of a physical activity intervention on adolescents' subjective
   sleep quality: a pilot study
SO GLOBAL HEALTH PROMOTION
VL 24
IS 4
BP 14
EP 22
DI 10.1177/1757975915626112
DT Article
PD DEC 2017
PY 2017
AB Background: The aim of this pilot study was to examine the impact of a
   brief physical activity intervention on adolescents' subjective sleep
   quality. Cross-sectional studies indicate that physically active
   adolescents have better subjective sleep quality than those with more
   sedentary habits. However, less is known about the effectiveness of
   physical activity interventions in improving adolescents' subjective
   sleep quality.
   Methods: In a three-week physical activity intervention, four Icelandic
   upper secondary schools were randomized to either an intervention group
   with pedometers and step diaries or a control group without pedometers
   and diaries. Out of 84, a total of 53 students, aged 15-16 years,
   provided complete data or a minimum of two days step data (out of three
   possible) as well as sleep quality measures at baseline and follow-up.
   Subjective sleep quality, the primary outcome in this study, was
   assessed with four individual items: sleep onset latency, nightly
   awakenings, general sleep quality, and sleep sufficiency. Daily steps
   were assessed with Yamax CW-701 pedometers.
   Results: The intervention group (n = 26) had significantly higher
   average step-count (p = 0.03, partial (2) = 0.093) compared to the
   control group (n = 27) at follow-up. Subjective sleep quality improved
   (p = 0.02, partial (2) = 0.203) over time in the intervention group but
   not in the control group.
   Conclusions: Brief physical activity interventions based on pedometers
   and step diaries may be effective in improving adolescents' subjective
   sleep quality. This has important public health relevance as the
   intervention can easily be disseminated and incorporated into school
   curricula.
RI Tahtinen, Richard/ABC-1292-2020; Tahtinen, Richard/
OI Tahtinen, Richard/0000-0002-4105-7463
Z8 0
ZR 0
ZS 0
ZA 0
TC 23
ZB 1
Z9 25
C1 Reykjavik Univ, Sch Business, Dept Psychol, Menntavegur 1, IS-101
   Reykjavik, Iceland
C1 Univ Gothenburg, Sahlgrenska Acad, Inst Med, Dept Internal Med & Clin
   Nutr, Gothenburg, Sweden
C1 Reykjavik Univ, ICSRA Iceland Ctr Social Res & Anal, Reykjavik, Iceland
C1 Mt Sinai Sch Med, Dept Oncol Sci, New York, NY USA
C1 Univ Skovde, Sch Hlth & Educ, Dept Biomed & Publ Hlth, Skovde, Sweden
C1 UiT Arctic Univ Norway, Dept Community Med, Tromso, Norway
C1 Columbia Univ, Teachers Coll, Dept Hlth & Behav Studies, New York, NY
   10027 USA
SN 1757-9759
EI 1757-9767
DA 2018-01-05
UT WOS:000418695800003
PM 27173502
ER

PT J
AU Smith, Jordan J.
   Diallo, Thierno M. O.
   Bennie, Jason A.
   Tomkinson, Grant R.
   Lubans, David R.
TI Factors associated with adherence to the muscle-strengthening activity
   guideline among adolescents
SO PSYCHOLOGY OF SPORT AND EXERCISE
VL 51
AR 101747
DI 10.1016/j.psychsport.2020.101747
DT Article
PD NOV 2020
PY 2020
AB Purpose: We aimed to explore associations between guideline-concordant
   muscle-strengthening activity (MSA) and demographic, biological,
   psychosocial, and behavioral factors among Australian adolescents.
   Methods: We used baseline data from the 'Resistance Training for Teens'
   cluster randomized controlled trial (collected April-June 2015).
   Adolescents (n = 602, mean age = 14.1 +/- 0.5 years, 50% female) from 16
   schools in New South Wales, Australia self-reported their sex, primary
   language spoken at home, postal code (for socioeconomic status),
   resistance training (RT) self-efficacy, motivation for RT, perceived
   strength, moderate-to-vigorous physical activity (MVPA), screen-time,
   and sleep. Participants also completed tests of height, weight,
   cardiorespiratory and muscular fitness, flexibility, and RT skills. MSA
   was self-reported and participants were dichotomized as 'meeting' (3-7
   days) or 'not meeting' (0-2 days) the MSA guideline. Binary logistic
   regression with odds ratios (OR) was used to determine associations with
   adolescents' MSA.
   Results: Analyses for each variable group explained a small-to-moderate
   proportion of the variance in MSA. Sex, muscular fitness, RT
   self-efficacy, perceived strength, and total MVPA emerged as
   statistically significant factors. However, only RT self-efficacy (OR =
   2.48 [1.37 to 4.50]) and total MVPA (OR = 1.48 [1.22 to 1.79]) were
   associated with guideline-concordant MSA in the full model, which
   explained 52% of the variance.
   Conclusions: Our study adds to the limited understanding of adolescents'
   MSA behavior. RT self-efficacy and total MVPA were independently
   associated with guideline-concordant MSA among Australian adolescents.
   The findings have implications for the design and delivery of future
   interventions targeting adolescents' MSA behavior.
RI Bennie, Jason/AAY-2915-2020; Tomkinson, Grant/ABB-4991-2021; Smith, Jordan/GVU-3480-2022; Lubans, David/G-7436-2013; smith, jordan/; Tomkinson, Grant/
OI smith, jordan/0000-0003-4640-8645; Tomkinson, Grant/0000-0001-7601-9670
ZA 0
ZS 0
ZR 0
ZB 3
TC 23
Z8 2
Z9 24
C1 Univ Newcastle, Prior Res Ctr Phys Act & Nutr, Sch Educ, Callaghan, NSW,
   Australia
C1 Western Sydney Univ, Sch Social Sci & Psychol, Kingswood, NSW, Australia
C1 Univ Southern Queensland, Inst Resilient Reg, Phys Act Lifestyles Res
   Grp, Springfield, Qld, Australia
C1 Univ North Dakota, Dept Educ Hlth & Behav Studies, Grand Forks, ND USA
C1 Univ South Australia, Sch Hlth Sci, Alliance Res Exercise Nutr & Act
   ARENA, Adelaide, SA, Australia
SN 1469-0292
EI 1878-5476
DA 2020-11-03
UT WOS:000579940200023
ER

PT J
AU Sieczkowska, Sofia Mendes
   Astley, Camilla
   Marques, Isabela Gouveia
   Iraha, Amanda Yuri
   Franco, Tathiane Christine
   Ihara, Bianca Pires
   Martins Lavorato, Sofia Simao
   Lindoso, Livia
   Demitrol Setoue, Debora Narumi
   Tanigava, Nicolas Yamada
   Arruda Campos, Lucia Maria
   Rodrigues Pereira, Rosa Maria
   Aikawa, Nadia Emi
   Roschel, Hamilton
   Queiroz, Ligia Bruni
   Polanczyk, Guilherme, V
   Silva, Clovis Artur
   Gualano, Bruno
TI A home-based exercise program during COVID-19 pandemic: Perceptions and
   acceptability of juvenile systemic lupus erythematosus and juvenile
   idiopathic arthritis adolescents.
SO LUPUS
VL 31
IS 4
BP 443
EP 456
AR 09612033221083273
DI 10.1177/09612033221083273
EA MAR 2022
DT Article
PD APR 2022
PY 2022
AB Objectives To investigate the perceptions and acceptability of a
   home-based exercise intervention in systemic lupus erythematosus (JSLE)
   and juvenile idiopathic arthritis (JIA) adolescent patients during the
   COVID-19 pandemic, and to explore the effects of the intervention on
   health-related quality of life (HRQoL), sleep quality, and mental health
   conditions parameters. Methods This was a randomized controlled trial of
   a 12-week, home-based exercise training program conducted between
   October and December 2020. During this period, social distancing
   measures were in place in Brazil to contain the spread of COVID-19.
   Adolescent patients diagnosed with JSLE and JIA participated in the
   study. Health-related qualitative and quantitative data were collected
   before and after the follow-up. Results 21 JSLE patients and 30 JIA
   patients were analyzed. Six themes emerged from patients' feedback: 1)
   Suitability of the home-based format; 2) Appropriate trainer
   supervision, 3) Motivators and facilitators for the program; 4) Barriers
   to the program; 5) Health benefits; 6) Patients' suggestions to improve
   the program. Overall, data indicated that the intervention showed good
   acceptability and elicited improvements in the perceived HRQoL and
   fatigue in JIA and JSLE patients during the pandemic. However, further
   quantitative analyses with validated HRQoL, sleep quality, and mental
   health conditions instruments did not capture these benefits (p>0.05).
   Conclusion Our main findings based on in-depth qualitative assessments
   suggest that a home-based exercise training program was suitable and
   well-accepted by adolescents with JSLE and JIA during the COVID-19
   pandemic. Nonetheless, adherence was not high, particularly among JIA
   patients, suggesting that facilitators and barriers identified in the
   current study should be explored to improve the quality of new
   home-based exercise programs implementation, particularly in a future
   emerging crisis.
RI Campos, Maria/K-3998-2013; Queiroz, Ligia/D-6954-2019; Polanczyk, Guilherme/C-2345-2012; Aikawa, Nadia/I-5962-2013; Gualano, Bruno/C-7190-2012; campos, lucia/G-5800-2018; Mendes Sieczkowska, Sofia/N-1471-2017; Pereira, Rosa Maria Rodrigues/C-5192-2012; Roschel, Hamilton/D-4353-2012; Silva, Clovis/J-3640-2017
OI campos, lucia/0000-0001-9653-0468; Mendes Sieczkowska,
   Sofia/0000-0002-4869-318X; Pereira, Rosa Maria
   Rodrigues/0000-0002-3723-5028; Roschel, Hamilton/0000-0002-9513-6132;
   Silva, Clovis/0000-0001-9250-6508
ZB 2
ZS 1
Z8 0
TC 13
ZR 0
ZA 0
Z9 13
C1 Univ Sao Paulo, Sch Phys Educ & Sport, Appl Physiol & Nutr Res Grp, Sao
   Paulo, Brazil
C1 Univ Sao Paulo, Clin Hosp, Hosp Clin HCFMUSP, Fac Med, Sao Paulo, Brazil
C1 Univ Sao Paulo, Hosp Clin HCFMUSP, Fac Med, Inst Crianca & Adolescente
   ICr, Sao Paulo, Brazil
C1 Univ Sao Paulo, Food Res Ctr, Sao Paulo, Brazil
SN 0961-2033
EI 1477-0962
DA 2022-03-26
UT WOS:000770011300001
PM 35264025
ER

PT J
AU Kao, Hsiao-Fang
   Lin, Chi-Fang
   Lin, I-Tung
   Hung, Yi-Chuan
   Chang, Ting-Wei
   Ho, Chien-Chang
TI Improved Sleep Quality and Sleep Duration After an 8-Week Exergaming
   Intervention for Exercise Training Among Elementary Schoolchildren in
   Taiwan
SO CHILDREN-BASEL
VL 12
IS 2
AR 180
DI 10.3390/children12020180
DT Article
PD FEB 2025
PY 2025
AB Objectives: The present study aimed to investigate the effects of an
   8-week exergaming intervention for exercise training on sleep quality
   and sleep duration among elementary schoolchildren in Taiwan. Methods: A
   randomized controlled trial design was employed, with 68 elementary
   schoolchildren (aged 10.76 +/- 0.49 years) recruited and randomly
   assigned to either an experimental group (n = 35) or a control group (n
   = 33). The experimental group participated in an 8-week exergaming
   intervention for exercise training; this comprised three sessions per
   week consisting of three rounds per session, with each round lasting 1
   min. The control group did not receive any training and maintained their
   regular daily routines. All participants provided information on their
   demographic characteristics and anthropometric measurements and
   completed the Pittsburgh Sleep Quality Index (PSQI) questionnaire at
   both pre-test (baseline) and post-test (week 8) assessments. Results:
   After 8 weeks of exergaming intervention, the experimental group showed
   a significant reduction in the PSQI global score (6.17 +/- 2.96 vs. 4.80
   +/- 1.97, p < 0.0001). The change in the PSQI global score in the
   experimental group was significantly greater than in the control group
   (-1.37 +/- 1.97 vs. -0.27 +/- 1.89, p = 0.022). Additionally, the
   experimental group demonstrated a significantly longer sleep duration at
   week 8 compared with the control group (505.15 +/- 53.16 vs. 480.51 +/-
   54.13, p = 0.047). Conclusions: Overall, the findings of this study
   indicate a beneficial response of elementary schoolchildren to
   exergaming, with participants reporting improved sleep quality and sleep
   duration as a result of engaging in the exergaming intervention sessions
   three times per week for 8 weeks, with three one-minute rounds per
   session. Therefore, it appears that exergaming may be an effective
   method for improving certain aspects of sleep quality and sleep duration
   among children between 10 and 12 years of age.
TC 0
ZS 0
Z8 0
ZR 0
ZA 0
ZB 0
Z9 0
C1 Minghsin Univ Sci & Technol, Dept Sports Management, Hsinchu, Taiwan
C1 Natl Taiwan Normal Univ, Dept Phys Educ & Sport Sci, Taipei 106308,
   Taiwan
C1 Fu Jen Catholic Univ, Off Phys Educ, New Taipei 24205, Taiwan
C1 Chihlee Univ Technol, Coll Gen Educ, New Taipei 22050, Taiwan
C1 Natl Taiwan Univ Sport, Dept Sport Management, Taichung 404401, Taiwan
C1 Minist Educ, Sports Adm, Taipei City 104703, Taiwan
C1 Fu Jen Catholic Univ, Dept Phys Educ, New Taipei 24205, Taiwan
C1 Fu Jen Catholic Hosp, Sports Med Ctr, New Taipei 24352, Taiwan
C3 Minghsin Univ Sci & Technol
C3 Natl Taiwan Normal Univ
C3 Chihlee Univ Technol
C3 Natl Taiwan Univ Sport
C3 Minist Educ
C3 Fu Jen Catholic Hosp
EI 2227-9067
DA 2025-03-02
UT WOS:001430594600001
PM 40003282
ER

PT J
AU Oikawa, Sara Y.
   Macinnis, Martin J.
   Tripp, Thomas R.
   McGlory, Chris
   Baker, Steven K.
   Phillips, Stuart M.
TI Lactalbumin, Not Collagen, Augments Muscle Protein Synthesis with
   Aerobic Exercise
SO MEDICINE AND SCIENCE IN SPORTS AND EXERCISE
VL 52
IS 6
BP 1394
EP 1403
DI 10.1249/MSS.0000000000002253
DT Article
PD JUN 2020
PY 2020
AB Introduction
   Protein ingestion and the ensuing hyperaminoacidemia stimulates skeletal
   muscle protein synthesis in the postexercise period. This response
   facilitates muscle remodeling, which is important during intensified
   training. The aim of this study was to determine whether supplementation
   with alpha-lactalbumin (LA), with high leucine and tryptophan contents,
   would improve responses to short periods of intensified aerobic training
   compared with supplementation with an isonitrogenous quantity of
   collagen peptides (CP). Methods
   Endurance-trained participants (5 male, 6 female, 24 +/- 4 yr, (V)
   overdotO(2) = 53.2 +/- 9.1 mL center dot kg(-1)center dot min(-1), peak
   power output = 320 +/- 48 W; means +/- SD) consumed a controlled diet
   (1.0 g center dot kg(-1)center dot d(-1) protein) and refrained from
   habitual training for 11 d while taking part in this double-blind
   randomized, crossover trial. The two intervention phases, which
   consisted of brief intensified training (4 x 4-min cycling intervals at
   70% of peak power output on 3 consecutive days) combined with the
   ingestion of LA or CP supplements after exercise (20 g) and before sleep
   (40 g), were separated by 4 d of washout without protein supplementation
   (i.e., the control phase). In response to each phase, myofibrillar
   (MyoPS), sarcoplasmic protein synthesis (SarcPS) rates (via (H2O)-H-2
   ingestion) and parameters of sleep quality were measured. Results
   LA ingestion increased plasma leucine (P < 0.001) and tryptophan
   concentrations (P < 0.001) relative to CP. Intensified training
   increased MyoPS and SarcPS above the washout phase in LA- and
   CP-supplemented phases (P < 0.01), with increases being 13% +/- 5% and
   5% +/- 7% greater with LA than CP for MyoPS (P < 0.01) and SarcPS,
   respectively (P < 0.01). Conclusions
   Despite an isonitrogenous diet, protein synthesis was enhanced to a
   greater extent when trained participants consumed LA compared with CP
   during intensified aerobic training, suggesting that protein quality is
   an important consideration for endurance-trained athletes aiming to
   augment adaption to exercise training.
RI MacInnis, Martin/J-5080-2012; MacInnis, Martin/; Phillips, Stuart/B-2343-2009; McGlory, Chris/
OI MacInnis, Martin/0000-0002-0377-5800; Phillips,
   Stuart/0000-0002-1956-4098; McGlory, Chris/0000-0003-4853-4960
ZS 0
ZR 0
ZB 7
TC 21
Z8 0
ZA 0
Z9 22
C1 McMaster Univ, Dept Kinesiol, Exercise Metab Res Grp, Hamilton, ON,
   Canada
C1 Univ Calgary, Fac Kinesiol, Calgary, AB, Canada
C1 McMaster Univ, Michael G DeGroote Sch Med, Dept Neurol, Hamilton, ON,
   Canada
SN 0195-9131
EI 1530-0315
DA 2020-06-11
UT WOS:000536241900019
PM 31895298
ER

PT J
AU Smith, Jordan J.
   Morgan, Philip J.
   Plotnikoff, Ronald C.
   Dally, Kerry A.
   Salmon, Jo
   Okely, Anthony D.
   Finn, Tara L.
   Babic, Mark J.
   Skinner, Geoff
   Lubans, David R.
TI Rationale and study protocol for the 'Active Teen Leaders Avoiding
   Screen-time' (ATLAS) group randomized controlled trial: An obesity
   prevention intervention for adolescent boys from schools in low-income
   communities
SO CONTEMPORARY CLINICAL TRIALS
VL 37
IS 1
BP 106
EP 119
DI 10.1016/j.cct.2013.11.008
DT Article
PD JAN 2014
PY 2014
AB Introduction: The negative consequences of unhealthy weight gain and the
   high likelihood of pediatric obesity tracking into adulthood highlight
   the importance of targeting youth who are 'at risk' of obesity. The aim
   of this paper is to report the rationale and study protocol for the
   'Active Teen Leaders Avoiding Screen-time' (ATLAS) obesity prevention
   intervention for adolescent boys living in low-income communities.
   Methods/design: The ATLAS intervention will be evaluated using a cluster
   randomized controlled trial in 14 secondary schools in the state of New
   South Wales (NSW), Australia (2012 to 2014). ATLAS is an 8-month
   multi-component, school-based program informed by self-determination
   theory and social cognitive theory. The intervention consists of teacher
   professional development, enhanced school-sport sessions, researcher-led
   seminars, lunch-time physical activity mentoring sessions, pedometers
   for self-monitoring, provision of equipment to schools, parental
   newsletters, and a smartphone application and website. Assessments were
   conducted at baseline and will be completed again at 9- and 18-months
   from baseline. Primary outcomes are body mass index (BMI) and waist
   circumference. Secondary outcomes include BMI z-scores, body fat
   (bioelectrical impedance analysis), physical activity (accelerometers),
   muscular fitness (grip strength and push-ups), screen-time,
   sugar-sweetened beverage consumption, resistance training skill
   competency, daytime sleepiness, subjective well-being, physical
   self-perception, pathological video gaming, and aggression. Hypothesized
   mediators of behavior change will also be explored.
   Discussion: ATLAS is an innovative school-based intervention designed to
   improve the health behaviors and related outcomes of adolescent males in
   low-income communities. (C) 2013 Elsevier Inc. All rights reserved.
RI SKINNER, GEOFFREY/ABC-3092-2021; Smith, Jordan/AAR-9126-2021; Lubans, David/G-7436-2013; Salmon, Jo/X-2630-2019; Okely, Anthony/R-1679-2018; Salmon, Jo/C-1226-2009; Lubans, David/; Morgan, Philip/G-7072-2013; Skinner, Geoff/; smith, jordan/; Dally, Kerry/
OI Okely, Anthony/0000-0002-1626-8170; Salmon, Jo/0000-0002-4734-6354;
   Lubans, David/0000-0002-0204-8257; Morgan, Philip/0000-0002-5632-8529;
   Skinner, Geoff/0000-0002-7690-3746; smith, jordan/0000-0003-4640-8645;
   Dally, Kerry/0000-0002-1628-0823
TC 43
ZR 0
ZB 9
ZA 0
ZS 1
Z8 0
Z9 45
C1 Univ Newcastle, Fac Educ & Arts, Prior Res Ctr Phys Act & Nutr,
   Callaghan, NSW 2308, Australia
C1 Deakin Univ, Ctr Phys Act & Nutr Res, Burwood, Vic, Australia
C1 Univ Wollongong, Interdisciplinary Educ Res Inst, Wollongong, NSW,
   Australia
C1 Univ Newcastle, Sch Design Commun & Informat Technol, Fac Sci & Informat
   Technol, Callaghan, NSW 2308, Australia
SN 1551-7144
EI 1559-2030
DA 2014-01-01
UT WOS:000331501400010
PM 24291151
ER

PT J
AU Rivera, Rachel A.
   Robertson, Meredith C.
   Mccleery, Joseph P.
TI Exercise Interventions for Autistic People: An Integrative Review of
   Evidence from Clinical Trials
SO CURRENT PSYCHIATRY REPORTS
DI 10.1007/s11920-025-01597-6
EA MAR 2025
DT Review; Early Access
PY 2025
AB Purpose of ReviewThis review integrates recent findings from randomized
   controlled clinical trial (RCT) research examining the impacts of
   physical exercise activities on various aspects and areas of functioning
   for autistic individuals.Recent FindingsRecent meta-analytic and
   clinical trials research indicates physical exercise intervention
   programs improve social and communication skills for autistic children
   and adolescents, improve executive functioning skills for autistic
   children, improve sleep-related behavior for autistic children and
   adolescents, and may be helpful for improving physical health for
   autistic children. There is very limited RCT research evidence on
   exercise intervention approaches or impacts for autistic adults, for
   autistic girls or women, for autistic people with co-occurring
   intellectual disability, and for reducing negative emotional symptoms
   (e.g., anxiety, depression) for any autistic population.SummaryThe
   extant clinical trials research provides convincing, consistent evidence
   for positive impacts of physical exercise programs on multiple areas of
   functioning for autistic children and adolescents. Additional research
   is needed to determine and ensure potential impacts of physical exercise
   activity programs for important autistic sub-populations, including
   adults.
ZB 0
TC 0
ZR 0
Z8 0
ZS 0
ZA 0
Z9 0
C1 Univ Rochester, Dept Psychol, Rochester, NY USA
C1 St Josephs Univ, Dept Psychol, 5600 City Ave, Philadelphia, PA 19131 USA
C1 St Josephs Univ, Kinney Ctr Autism Educ & Support, Philadelphia, PA
   19131 USA
C1 Childrens Hosp Philadelphia, Ctr Autism Res, Philadelphia, PA 19104 USA
SN 1523-3812
EI 1535-1645
DA 2025-03-18
UT WOS:001442989800001
PM 40075048
ER

PT J
AU Saunders, Travis John
   Gray, Casey Ellen
   Poitras, Veronica Joan
   Chaput, Jean-Philippe
   Janssen, Ian
   Katzmarzyk, Peter T.
   Olds, Timothy
   Gorber, Sarah Connor
   Kho, Michelle E.
   Sampson, Margaret
   Tremblay, Mark S.
   Carson, Valerie
TI Combinations of physical activity, sedentary behaviour and sleep:
   relationships with health indicators in school-aged children and youth
SO APPLIED PHYSIOLOGY NUTRITION AND METABOLISM
VL 41
IS 6
BP S283
EP S293
DI 10.1139/apnm-2015-0626
SU 3
DT Review
PD JUN 2016
PY 2016
AB The purpose of this systematic review was to determine how combinations
   of physical activity (PA), sedentary behaviour (SB), and sleep were
   associated with important health indicators in children and youth aged
   5-17 years. Online databases (MEDLINE, EMBASE, SPORTdiscus, CINAHL, and
   PsycINFO) were searched for relevant studies examining the relationship
   between time spent engaging in different combinations of PA, SB, and
   sleep with the following health indicators: adiposity, cardiometabolic
   biomarkers, physical fitness, emotional regulation/psychological
   distress, behavioural conduct/pro-social behaviour, cognition, quality
   of life/well-being, injuries, bone density, motor skill development, and
   self-esteem. PA had to be objectively measured, while sleep and SB could
   be objectively or subjectively measured. The quality of research
   evidence and risk of bias for each health indicator and for each
   individual study was assessed using the Grading of Recommendations
   Assessment, Development, and Evaluation (GRADE) framework. A total of 13
   cross-sectional studies and a single prospective cohort study reporting
   data from 36 560 individual participants met the inclusion criteria.
   Children and youth with a combination of high PA/high sleep/low SB had
   more desirable measures of adiposity and cardiometabolic health compared
   with those with a combination of low PA/low sleep/high SB. Health
   benefits were also observed for those with a combination of high PA/high
   sleep (cardiometabolic health and adiposity) or high PA/low SB
   (cardiometabolic health, adiposity and fitness), compared with low
   PA/low sleep or low PA/high SB. Of the 3 movement behaviours, PA
   (especially moderate-to vigorous-intensity PA) was most consistently
   associated with desirable health indicators. Given the lack of
   randomized trials, the overall quality of the available evidence was
   low.
RI Sampson, Margaret/A-9128-2011; Carson, Valerie/ABG-2853-2021; , Michelle/W-7414-2019; Chaput, Jean-Philippe/ABE-6307-2020; Tremblay, Mark/AAF-2981-2019; Janssen, Ian/B-7700-2009; Chaput, Jean-Philippe/; Kho, Michelle/; Olds, Tim/A-1223-2008; Katzmarzyk, Peter/N-1974-2017; gray, casey/
OI Janssen, Ian/0000-0003-2159-3012; Chaput,
   Jean-Philippe/0000-0002-5607-5736; Kho, Michelle/0000-0003-3170-031X;
   Olds, Tim/0000-0001-6894-5519; Katzmarzyk, Peter/0000-0002-9280-6022;
   gray, casey/0000-0002-8958-8204
Z8 8
ZA 0
ZB 73
TC 402
ZR 0
ZS 9
Z9 434
C1 Univ Prince Edward Isl, Appl Human Sci, Fac Sci, Charlottetown, PE C1A
   4P3, Canada
C1 Childrens Hosp Eastern Ontario, Res Inst, Hlth Act Living & Obes Res
   Grp, Ottawa, ON K1H 8L1, Canada
C1 Queens Univ, Sch Kinesiol & Hlth Studies, Kingston, ON K7L 3N6, Canada
C1 Queens Univ, Dept Publ Hlth Sci, Kingston, ON K7L 3N6, Canada
C1 Pennington Biomed Res Ctr, 6400 Perkins Rd, Baton Rouge, LA 70808 USA
C1 Univ South Australia, Sansom Inst Hlth Res, Alliance Res Exercise Nutr &
   Act, Adelaide, SA 5001, Australia
C1 Publ Hlth Agcy Canada, Off Task Force Prevent Hlth Care, Ottawa, ON K1A
   0K9, Canada
C1 McMaster Univ, Sch Rehabil Sci, Hamilton, ON L8S 1C7, Canada
C1 Univ Alberta, Fac Phys Educ & Recreat, Edmonton, AB T6G 2H9, Canada
C1 Canadian Inst Hlth Res, Ottawa, ON K1A 0W9, Canada
SN 1715-5312
EI 1715-5320
DA 2016-06-01
UT WOS:000379430600005
PM 27306434
ER

PT J
AU Jeitler, Michael
   Hoegl, Manuel
   Peters, Alexander
   Schumann, Dania
   Murthy, Vijayendra
   Bringmann, Holger
   Seifert, Georg
   Michalsen, Andreas
   Stoeckigt, Barbara
   Kessler, Christian S.
TI Qualitative study of yoga for Young adults in school sports
SO COMPLEMENTARY THERAPIES IN MEDICINE
VL 55
AR 102584
DI 10.1016/j.ctim.2020.102584
DT Article
PD DEC 2020
PY 2020
AB Objectives: Distress and stress-related diseases are an increasing
   public health problem at schools. This qualitative study was nested in a
   non-randomized, controlled trial studying the effects of a 10-week yoga
   course as an alternative for regular school sports in two secondary
   schools in Germany.
   Methods: We conducted a qualitative evaluation in 3 focus groups with 6
   participants each. The focus groups were audio-recorded, transcribed
   verbatim, pseudonymised and analysed using qualitative content analysis.
   Furthermore open questions were asked in questionnaires.
   Results: The analysis of the participants' interviews (mean age 19.6 +/-
   2.9 years, n = 10 female, n = 8 male) resulted in 4 key topics: 1.
   encountering yoga, 2. yoga practice, 3. effects and benefits of yoga,
   and 4. yoga in the school context.
   Yoga was very well accepted by most participants. They reported a
   variety of physical and psychological benefits as well as overall
   restorative effects. The relief of pain or other physical ailments,
   higher mobility and flexibility, improved posture and improved sleep
   were mentioned by the participants. Some participants used the new
   exercises and experiences (e.g. working with the breath) in their
   everyday life. The possibility for self-responsible action was a welcome
   change from the perceived pressure and heteronomy in normal (school)
   life. Controversial was the question of whether yoga - if it is part of
   school sport - should be assessed or graded, and whether it should be
   compulsory or voluntary.
   Conclusion: Yoga can offer both physical and psychological benefits in
   young adults as well as offer general regenerative effects. Yoga by
   sensitizing the participants to negative patterns of behaviour can
   encourage healthy behaviour.
RI Kessler, Christian/KMX-3377-2024; Bringmann, Holger/JQO-0298-2023; Seifert, Georg/IYS-4982-2023; Stoeckigt, Barbara/; Seifert, Georg/; Jeitler, Michael/; Bringmann, Holger Carl/; Kessler, Christian/
OI Stoeckigt, Barbara/0000-0003-2438-876X; Seifert,
   Georg/0000-0002-7109-9277; Jeitler, Michael/0000-0003-3277-9090;
   Bringmann, Holger Carl/0000-0001-8503-862X; Kessler,
   Christian/0000-0001-7794-8375
ZB 0
ZS 0
TC 9
Z8 0
ZA 0
ZR 0
Z9 9
C1 Charite Univ Med Berlin, K onigstr 63, D-14109 Berlin, Germany
C1 Free Univ Berlin, Berlin, Germany
C1 Humboldt Univ, Berlin, Germany
C1 Berlin Inst Hlth, Inst Social Med Epidemiol & Hlth Econ, Berlin, Germany
C1 Berlin Inst Hlth, Dept Pediat, Div Hematol & Oncol, Berlin, Germany
C1 Immanuel Hosp Berlin, Dept Internal & Integrat Med, Berlin, Germany
C1 Univ Technol, Australian Res Ctr Complementary & Integrat Med, Sydney,
   NSW, Australia
C1 Diakoniekliniken Zschadrass, Dept Psychiat Psychosomat & Psychotherapy,
   Colditz, Germany
C3 Immanuel Hosp Berlin
C3 Diakoniekliniken Zschadrass
SN 0965-2299
EI 1873-6963
DA 2021-01-05
UT WOS:000596462600003
PM 33220624
ER

PT J
AU ACOSTA, JULIANA 
TI Examining the Influence of Parenting Practices on Youths Sleep Health
   During a Sensitive Developmental Period
DT Awarded Grant
PD May 01 2020
PY 2021
AB Project Summary/AbstractSleep problems among youth are highly prevalent
   and associated with a broad range of emotional, behavioral,cognitive,
   and physical issues. Indeed, sleep problems are ubiquitous to mental
   health disorders and evidencesupports sleep problems as a precursor to
   internalizing pathology in youth. The early adolescencedevelopmental
   period (i.e., peri-puberty) presents as a particularly vulnerable stage
   for the negative effects ofinsufficient and/or poor-quality sleep. When
   considering influences on youth’s sleep, parenting behaviors andthe
   parent-youth relationship have been demonstrated to predict the
   development and maintenance of poorsleep in youth. However, research is
   lacking on the specificity of which dimensions of parenting behaviors
   (e.g.,nighttime parenting, general parenting practices) are most
   strongly associated with youth sleep problems.Further, parenting
   practices have scarcely been addressed in sleep interventions for
   adolescents, especially inthe context of preventing mental health
   difficulties (e.g., anxiety, depression) that typically accompany
   sleepproblems and that are occurring at escalating rates in adolescents.
   Considering the negative sequelaeassociated with experiencing sleep
   problems in early adolescence, the current proposal aims to advance
   theunderstanding of the influence of specific parenting practices on
   disrupted sleep in youth by leveraging thesponsors’ clinical trial to
   examine intervention outcomes of a family-focused sleep group
   intervention for peri-pubertal youth with co-occurring sleep and
   internalizing problems when compared to a treatment-as-usual
   youth-focused sleep intervention. The proposed study will employ a
   comprehensive, objective, multi-method, and multi-informant examination
   of trajectories in daytime and nighttime parenting practices and of
   youth sleep healthusing methodology such as ecological momentary
   assessment and actigraphy (Research Aim 1). Further, groupdifferences in
   the trajectory of change in parenting practices and youth sleep
   (Research Aim 2) will also beexamined. Lastly, the proposed study aims
   to examine the mechanisms underlying improvements in youth sleepand
   psychosocial health (Research Aim 3). Dr. McMakin will provide
   mentorship on the assessment andtreatment of sleep problems and
   psychosocial well-being in peri-pubertal youth (Training Goal #1). Dr.
   Parentand Dr. Forehand will consult on the impact of parenting practices
   on youth sleep health and psychosocialdevelopment (Training Goal #2).
   Dr. Timmons and Dr. Hayes will consult on developing advanced
   quantitativeskills to examine intensive, high volume streams of data on
   parenting practices and youth sleep (Training Goal#3). Drs. McMakin and
   Parent will supervise and consult on the overall proposed study and
   ethics. Findings willadvance the understanding of transactional models
   between youth sleep problems and parenting and informprevention and
   intervention services for youth with co-occurring sleep and behavioral
   and emotional difficulties.The proposed research aims and training goals
   have been intentionally delineated to prepare the applicant for acareer
   as an independent investigator focused on studying youth sleep health
   within the family context.
ZA 0
ZR 0
TC 0
ZS 0
ZB 0
Z8 0
Z9 0
C1 FLORIDA INTERNATIONAL UNIVERSITY
G1 10122748; 5F31HD101257-02; F31HD101257
DA 2024-03-01
UT GRANTS:17376989
ER

PT J
AU Bonnesen, Camilla Thorring
   Toftager, Mette
   Madsen, Katrine Rich
   Wehner, Stine Kjaer
   Jensen, Marie Pil
   Rosing, Johanne Aviaja
   Laursen, Bjarne
   Rod, Naja Hulvej
   Due, Pernille
   Krolner, Rikke Fredenslund
TI Study protocol of the Healthy High School study: a school-based
   intervention to improve well-being among high school students in Denmark
SO BMC PUBLIC HEALTH
VL 20
IS 1
AR 95
DI 10.1186/s12889-020-8194-y
DT Article
PD JAN 22 2020
PY 2020
AB Background The prevalence of low well-being, perceived stress and
   unhealthy behaviours is high among high school students, but few
   interventions have addressed these problems. The aim of this paper is to
   present a study protocol of a cluster randomised controlled trial
   evaluating the Healthy High School (HHS) intervention programme. The
   intervention programme is designed to improve well-being (primary
   outcome) by preventing 1) stress and promoting 2) sleep, 3) sense of
   community, 4) physical activity (PA) and 5) regular and healthy meals
   among high school students in Denmark. Methods The development of the
   HHS study was guided by the Intervention Mapping protocol. The
   intervention comprises four components: 1) a teaching material, 2) a
   smartphone app, 3) a catalogue focusing on environmental changes, and 4)
   a peer-led innovation workshop aiming at inspiring students to initiate
   and participate in various movement activities. The HHS study employs a
   cluster-randomised controlled trial design. Thirty-one high schools
   across Denmark were randomly allocated to intervention (16 schools) or
   control (15 schools) groups. The study included all first-year students
   (similar to 16 years of age) (n = 5976 students). Timeline:
   Intervention: August 2016 - June 2017. Collection of questionnaire data:
   Baseline (August 2016), 1st follow-up (May 2017) and 2nd follow-up
   (April 2018). All students were invited to participate in a monthly
   sub-study about perceived stress using text messages for data collection
   (September 2016 - June 2017). PA was objectively assessed among a
   sub-sample of students using accelerometers (Axivity, AX3) in August
   2016 and May 2017. Primary outcome measures: Student well-being measured
   by the Cantril Ladder and the five item World Health Organisation
   Well-being Index (individual level outcomes). Secondary outcome
   measures: Stress (10-item Perceived Stress Scale), sleep (quantity and
   quality), PA (hours of moderate-to-vigorous PA per week, hours of daily
   sedentary time and average daily PA), meal habits (daily intake of
   breakfast, lunch, snacks and water), and strong sense of community in
   class and at school, respectively (individual level outcomes). The study
   encompasses process and effect evaluation as well as health economic
   analyses.
RI Krølner, Rikke/AAJ-5678-2020; Rod, Naja/B-9411-2015; Wehner, Stine KjÃ¦r/JFJ-9254-2023; Bonnesen, Camilla Thorring/; Rosing, Johanne Aviaja/; Jensen, Marie Pil/; Wehner, Stine Kjaer/; Krolner, Rikke/; Madsen, Katrine Rich/
OI Bonnesen, Camilla Thorring/0000-0003-2807-6712; Rosing, Johanne
   Aviaja/0009-0006-8712-1535; Jensen, Marie Pil/0000-0003-4434-238X;
   Wehner, Stine Kjaer/0000-0002-7906-2575; Krolner,
   Rikke/0000-0002-4928-4310; Madsen, Katrine Rich/0000-0002-6591-9849
ZR 0
TC 15
Z8 0
ZS 0
ZA 0
ZB 1
Z9 17
C1 Univ Southern Denmark, Natl Inst Publ Hlth, Ctr Intervent Res Hlth
   Promot & Dis Prevent, Studiestr 6, DK-1455 Copenhagen, Denmark
C1 Univ Copenhagen, Dept Publ Hlth, Sect Epidemiol, Bartholinsgade 6Q,
   DK-1356 Copenhagen, Denmark
EI 1471-2458
DA 2020-03-02
UT WOS:000513690200002
PM 31969134
ER

PT J
AU Santiago, Ladyodeyse C. S.
   Lyra, Maria J.
   Germano-Soares, Antonio H.
   Lins-Filho, Ozeas L.
   Queiroz, Daniel R.
   Prazeres, Thaliane M. P.
   Mello, Marco T.
   Pedrosa, Rodrigo P.
   Falcao, Ana P. S. T.
   Santos, Marcos A. M.
TI Effects of Strength Training on Sleep Parameters of Adolescents: A
   Randomized Controlled Trial
SO JOURNAL OF STRENGTH AND CONDITIONING RESEARCH
VL 36
IS 5
BP 1222
EP 1227
DI 10.1519/JSC.0000000000003629
DT Article
PD MAY 2022
PY 2022
AB Santiago, LCS, Lyra, MJ, Germano-Soares, AH, Lins-Filho, OL, Queiroz,
   DR, Prazeres, TMP, Mello, MT, Pedrosa, RP, Falcao, APST, and Santos,
   MAM. Effects of strength training on sleep parameters of adolescents: a
   randomized controlled trial. J Strength Cond Res 36(5): 1222-1227,
   2022-This study aimed to examine the effects of 12 weeks of strength
   training (ST) on sleep quality and daytime sleepiness in adolescents
   with sleep complaints. Thirty adolescents were randomly assigned to 2
   groups: ST group (ST, n = 18) and control group (CG, n = 12).
   Anthropometric, body composition, one-repetition maximum test, and sleep
   parameters (Pittsburgh Sleep Quality Index [PSQI] and Epworth Sleepiness
   Scale [ESS]) were evaluated. Training consisted of 55 min center dot
   d(-1) (3 times a week, for 12 weeks), 3 sets of 10-12 repetitions with a
   1-minute rest interval between sets and exercises. Baseline and
   postintervention differences were analyzed using Generalized Estimating
   Equations and the effect size (ES) with Cohen's d coefficient.
   Significance was set at (p < 0.05). After 12 weeks of ST, a significant
   decrease in the PSQI score (7.3 +/- 0.7 vs. 5.1 +/- 0.6; ES = 4.10) was
   observed in the ST group, but not in the CG (6.3 +/- 0.8 vs. 7.4 +/-
   0.7; ES = 1.53). A significant decrease in ESS score was found in the ST
   group (10.1 +/- 0.7 vs. 8.2 +/- 0.7; ES = 3.08), without differences in
   the CG (10.7 +/- 0.8 vs. 11.0 +/- 0.7; ES = 0.56). The ST group
   presented increased total sleep duration (h center dot min(-1)) (6.2 +/-
   0.2 vs. 6.9 +/- 0.2; ES = 3.60), but not the CG (7.0 +/- 0.2 vs. 6.8 +/-
   0.1; ES = 1.32). Individual analyses showed approximate to 67% of
   adolescents experienced a reduction in PSQI (8.3; confidence interval
   [CI] 95% 6.8-10.1) and ESS (8.3; CI 95% 6.7-9.9) scores after ST,
   whereas only approximate to 17% of control subjects presented reduced
   scores (PSQI [11.1; CI 95% 9.5-12.9] and ESS [11.0; CI 95% 9.4-12.6]).
   Strength training improved sleep quality and increased total sleep
   duration.
RI Lins-Filho, Ozeas/KGM-2498-2024; Pedrosa, Rodrigo/G-4593-2013; Santos, Marcos/L-1761-2016; Queiroz, Daniel/I-7120-2015; de Mello, Marco/G-3237-2010; Germano-Soares, Antonio/C-9384-2018; Lyra, Maria Julia/LKJ-3729-2024; Lins-Filho, Ozeas/; Queiroz, Daniel R/
OI Lyra, Maria Julia/0000-0003-1853-6527; Lins-Filho,
   Ozeas/0000-0002-9203-6953; Queiroz, Daniel R/0000-0002-9901-4677
TC 10
ZS 0
ZB 2
ZA 0
ZR 0
Z8 0
Z9 10
C1 Univ Pernambuco, Dept Phys Educ, Associate Grad Program Phys Educ,
   Recife, PE, Brazil
C1 Univ Pernambuco, Grad Program Hlth Sci, Recife, PE, Brazil
C1 Univ Pernambuco, Sleep & Heart Lab, Cardiovasc Emergency Room
   Pernambuco, Recife, PE, Brazil
C1 Univ Fed Minas Gerais, Dept Sports Sci, Belo Horizonte, MG, Brazil
C1 Vitoria Santo Antao IFPE, Dept Phys Educ, Grp Res Educ Hlth & Environm,
   Vitoria, PE, Brazil
C3 Vitoria Santo Antao IFPE
SN 1064-8011
EI 1533-4287
DA 2022-05-11
UT WOS:000788257000009
PM 32379244
ER

PT J
AU Stoner, Lee
   Shultz, Sarah P
   Lambrick, Danielle M
   Krebs, Jeremy
   Weatherall, Mark
   Palmer, Barry R
   Lane, Andrew M
   Kira, Geoff
   Witter, Trevor
   Williams, Michelle A
TI The Combating Obesity in Maori and Pasifika Adolescent School-Children
   Study: COMPASS Methodology and Study Protocol.
SO International journal of preventive medicine
VL 4
IS 5
BP 565
EP 79
DT Journal Article
PD 2013-May
PY 2013
AB BACKGROUND: Lifestyle modifications including, physical activity can
   reduce obesity-related morbidity and subsequent cardiovascular disease
   in youth. This study will investigate the efficacy of a
   culturally-sensitive, non-contact, boxing-orientated training program on
   obesity and related cardio-metabolic conditions in Maori and Pasifika
   adolescents. Details of the methodological aspects of recruitment,
   inclusion criteria, randomization, cultural sensitivity, intervention
   program, assessments, process evaluation, and statistical analyses are
   described.
   METHODS: This study will be a community based, New Zealand, randomized
   control trial (RCT). Male and female obese (body mass index >95(th)
   percentile) Maori and Pasifika adolescents aged 14-16 years will be
   recruited and the sample size will be confirmed through a feasibility
   study. Combating Obesity in Maori and Pasifika Adolescent
   School-children Study (COMPASS) is a 6-month, theory-based program,
   conducted 3-times/week in a culturally appropriate setting. Each session
   includes 40 min boxing-orientated training and 30 min resistance
   training. Assessments will be made at baseline, 3-months, 6-months,
   12-months, and 24-months. Main outcomes include abdominal obesity,
   endothelial function, and insulin resistance. Other outcomes include
   arterial stiffness, lipid profile, inflammatory biomarkers, well-being,
   and aerobic fitness. Control measures include physical activity, sleep
   behavior, and dietary intake.
   RESULTS: As a protocol paper there are no specific results to present,
   our purpose is to share our RCT design with the scientific community.
   CONCLUSIONS: COMPASS will be used to provide direction for exercise
   prescription policy in at-risk Maori and Pasifika adolescents.
RI Lane, Andrew/AAV-4179-2020; Weatherall, Mark/Y-6824-2019; Palmer, Barry/A-9949-2008; Kira, Geoff/; Lambrick, Danielle/; stoner, lee/C-8504-2011
OI Weatherall, Mark/0000-0002-0051-9107; Palmer, Barry/0000-0003-0741-5033;
   Kira, Geoff/0000-0002-1305-5305; Lambrick, Danielle/0000-0002-0325-6015;
   stoner, lee/0000-0002-0682-2270
ZR 0
ZA 0
TC 9
ZS 0
Z8 0
ZB 1
Z9 10
C1 School of Sport and Exercise, Massey University, Wellington, New
   Zealand.
SN 2008-7802
DA 2014-04-17
UT MEDLINE:23930168
PM 23930168
ER

PT J
AU Jean-Marie  Bruzzese; GARBERS, SAMANTHA 
TI Development and Pilot Testing of Sleeping Healthy/Living Healthy a
   Comprehensive Sleep Intervention for Adolescents in Urban SBHCs
DT Awarded Grant
PD Aug 03 2020
PY 2020
AB Background: Poor sleep quality, which contributes to impaired
   functioning, is elevated in urban, ethnic/racialminority adolescents
   due, in part, to poor sleep hygiene. Despite successful sleep hygiene
   interventions inyounger children, none focus on adolescents, a group
   with unique developmental needs. Urban adolescentsface unique contextual
   stressors, which may contribute to ineffective use of sleep hygiene
   behaviors. Mind-body integrative (MBIH) approaches (e.g. yoga,
   meditation) improve sleep quality in adults, but are rarelyapplied to
   adolescents. MBIH has been shown to reduce stress among adolescents.
   Taken together, thissuggests that integrating MBIH with sleep hygiene
   strategies has the potential for a synergistic effect onimproving sleep
   quality. Yet no interventions concurrently use MBIH and sleep hygiene
   with adolescents.Process evaluations are often lacking during
   intervention development. We address these treatment andmethodological
   gaps. Aims: This pilot study will: (1) develop Sleeping Healthy/Living
   Healthy, a school-basedhealth center (SBHC) intervention that combines
   MBIH and sleep hygiene strategies to improve sleep quality inurban
   adolescents with poor sleep quality; (2) evaluate the feasibility and
   acceptability of interventionprocedures; and (3) assess the preliminary
   intervention effects on sleep quality in urban adolescents.Hypotheses:
   (1) The intervention will be feasible and acceptable as evidenced by
   high rates of recruitment,adherence to treatment protocols, and high
   intervention satisfaction ratings; and (2) over [three] months,compared
   to controls, adolescents randomized to the intervention will have
   improvement on two primary sleepquality outcomes, (a) sleep duration and
   (b) sleep fragmentation (sleep efficiency and disruptions),
   measuredobjectively (actigraphs) and subjectively (using validated
   instruments). Methods: This study includes adevelopment phase and a
   pilot individually-randomized group treatment (IRGT) phase. In Year 1 we
   willdevelop the novel integrated intervention using an iterative
   participatory design process. We will be guided byinput from adolescents
   via focus groups and by interviews with SBHC medical and mental health
   providers,health educators, and staff. In Year 2, we will conduct an
   IRGT trial with [60] adolescents with insufficient sleeprecruited from
   two SBHCs in New York City. Adolescents will be randomized 1:1 to
   receive the intervention oran attention control. Process evaluation
   interviews guided by a rigorous fidelity framework with adolescentsand
   with SBHC providers and personnel will be conducted to obtain feedback
   regarding interventionprocedures. Significance: This study has high
   public health significance because it (1) will reach urban racialand
   ethnic minority adolescents, a vulnerable population [with specific
   needs] greatly impacted by poor sleepquality but largely ignored in the
   intervention literature to date; (2) simultaneously leverages MBIH and
   sleephygiene, potentially amplifying intervention effects; and (3)
   utilizes objective sleep quality measures andrigorous formative process
   evaluation. Findings from this study will guide the design of a future
   full-scale IRGT.
RI Bruzzese, Jean-Marie/AAN-1061-2021
Z8 0
ZS 0
ZA 0
ZR 0
TC 0
ZB 0
Z9 0
C1 COLUMBIA UNIVERSITY HEALTH SCIENCES
C1 COLUMBIA UNIVERSITY HEALTH SCIENCES
G1 10057549; 1R21MD013991-01A1; R21MD013991
DA 2023-12-14
UT GRANTS:14971763
ER

PT J
AU Selvakumar, Kiruthika
   Lee Fan, Tan
   Chai Nien, Foo
   Hou Kit, Mun
TI Preliminary efficacy of aerobic training among university students with
   migraine symptoms: Study protocol for a pilot randomized controlled
   trial
SO PLOS ONE
VL 18
IS 9
AR e0291534
DI 10.1371/journal.pone.0291534
DT Article
PD SEP 25 2023
PY 2023
AB BackgroundMigraine is a primary neurological headache. Treatment of this
   condition includes medications; however, these medications, when given
   for a longer duration, can have side effects. If migraine is left
   untreated or undiagnosed, it is reported that around 2.5% of individuals
   with migraine may develop to have a chronic condition. This study aims
   to analyse the preliminary effectiveness of aerobic training on migraine
   pain level, sleep quality, quality of life, and resting-state brain
   waves among university students with migraine symptoms.Methodology88
   university students with migraine symptoms are the target participants.
   4 of 5 on the Migraine Screen Questionnaire, 5 of 7 on the International
   Classification of Headache Disorders 3rd edition (ICHD-3), and both
   genders aged 18-40 years will be included. The participants with a score
   of more than or equal to 5 on the visual aura rating scale, diagnosed
   with a secondary headache, pregnancy, medication for neurological and
   cardiorespiratory conditions, and unwilling to participate will be
   excluded. Based on the disability questionnaire, the participants will
   be randomly assigned to either of the three groups. The primary outcome
   is resting-state electroencephalography (EEG) brain, and the secondary
   outcomes are sleep quality, quality of life, and migraine pain level.
   The post-test assessments will be performed at week 6.ResultAfter the
   primary EEG analysis using MATLAB, the amplitude, frequency, frequency
   band ratio, and power spectrum density will be analysed. Mixed design
   analysis and intention-to-treat analysis will be used to assess the
   efficacy of aerobic training.DiscussionMigraines can be unpredictable,
   sometimes occurring without symptoms. If underdiagnosed or over-looked,
   it encompasses a serious of long-term effects. Hence with appropriate
   intervention, the symptoms can be prevented from worsening. But there is
   an unmet need for evidence-based non-pharmacological approaches to
   complement pharmacotherapy in migraine prevention. Moreover, an exercise
   intervention may be more suitable for people with migraine considering
   their tendency toward inactivity. Although some studies developed
   exercise programs for untrained patients with migraine, the outcome was
   primarily in terms of exercise capacity rather than the primary
   characteristics and secondary brain wave/ sleep quality changes,
   indicating the need for this study.
RI Foo, Chai Nien/ABW-8479-2022; Selvakumar, Kiruthika/LCO-4851-2024; mun, houkit/KMX-1789-2024; Selvakumar, Kiruthika/; Mun, Hou Kit/
OI Selvakumar, Kiruthika/0000-0003-2668-1927; Mun, Hou
   Kit/0000-0002-9885-3882
TC 1
ZB 0
ZS 0
ZA 0
Z8 0
ZR 0
Z9 1
C1 Univ Tunku Abdul Rahman, M Kandiah Fac Med & Hlth Sci, Dept
   Physiotherapy, Kajang, Selangor, Malaysia
C1 Univ Tunku Abdul Rahman, Lee Kong Chian Fac Engn & Sci, Dept Mechatron &
   Biomed Engn, Kajang, Selangor, Malaysia
C1 Univ Tunku Abdul Rahman, M Kandiah Fac Med & Hlth Sci, Dept Populat Med,
   Kajang, Selangor, Malaysia
SN 1932-6203
DA 2023-10-28
UT WOS:001079828600005
PM 37747888
ER

PT J
AU Alonso-Martinez, Alicia M.
   Legarra-Gorgonon, Gaizka
   Garcia-Alonso, Yesenia
   Ramirez-Velez, Robinson
   Alonso-Martinez, Loreto
   Erice-Echegaray, Blanca
   Izquierdo, Mikel
TI Gamified family-based health exercise intervention to improve adherence
   to 24-h movement behaviors recommendations in children: "3, 2, 1 Move on
   Study"
SO TRIALS
VL 24
IS 1
AR 531
DI 10.1186/s13063-023-07494-8
DT Article
PD AUG 14 2023
PY 2023
AB Background Evidence suggests that movement patterns, including physical
   activity, sedentary behavior, and sleep duration, throughout a 24-h
   period, have a significant impact on biological processes and health
   outcomes for both young and adult populations. However, 80% of
   adolescents worldwide are not sufficiently active, and many children do
   not meet international physical activity recommendations for their age.
   Thus, the aim of this study is to evaluate the impact of a 12-week
   gamified family-based health and exercise intervention on physical
   fitness, basic motor competencies, mental and behavioral health, and
   adherence to 24-h movement guidelines in children aged 4 to 5 years old.
   The study will evaluate changes in sedentary levels, physical fitness,
   basic motor competencies, mental and behavioral disorders, adherence to
   the exercise program, and compliance with physical activity
   recommendations. In addition, the aim of this protocol is to describe
   the scientific rationale in detail and to provide information about the
   study procedures.Methods/design A total of 80 children, aged 4 to 5
   years old, will be randomly assigned in a 1:1 ratio to one of two
   groups: the exercise group and the routine care group. The exercise
   group will undergo a 12-week exercise intervention, followed by a
   12-week follow-up period. On the other hand, the routine care group will
   undergo a 12-week period of routine care, followed by a 12-week
   follow-up control period. The exercise program will be implemented in a
   family setting and facilitated through a gamified web platform with
   online supervision, with the hypothesis that it will have a positive
   impact on physical fitness, anthropometric measures, basic motor
   competencies, and adherence to 24-h movement guidelines.Discussion The
   results of this study will provide valuable insights into the impact of
   a gamified, family-oriented health and exercise program on various
   aspects of health, including physical fitness, basic motor competencies,
   mental and behavioral well-being, and adherence to 24-h movement
   guidelines. The findings will contribute to closing the gap in current
   knowledge on the effectiveness of these types of interventions for
   children and their parents. These findings will also contribute to the
   development of future guidelines for promoting physical activity in
   children who do not meet the World Health Organization's recommended
   levels. An online "3, 2, 1 Move on Study" is believed to increase
   accessibility, promoting health equity, and reducing economic barriers
   for all children and their families across diverse social groups.
RI Ramírez-Vélez, Robinson/D-5311-2016; Alonso-Martinez, Loreto/HNR-0483-2023; Alonso-Martinez, Alicia M./KYR-7889-2024; Izquierdo, Mikel/A-4894-2010
OI Alonso-Martinez, Loreto/0000-0002-1114-278X; Alonso-Martinez, Alicia
   M./0000-0002-7204-696X; Izquierdo, Mikel/0000-0002-1506-4272
ZR 0
ZS 0
TC 1
ZA 0
ZB 0
Z8 0
Z9 1
C1 Univ Publ Navarra UPNA, Hosp Univ Navarra HUN, Navarrabiomed, Inst
   Invest Sanit Navarra IdiSNA, Ave Baranain S-N, Pamplona 31008, Navarra,
   Spain
C1 Inst Salud Carlos III, CIBER Frailty & Hlth Aging CIBERFES, Madrid,
   Spain
EI 1745-6215
DA 2023-08-27
UT WOS:001049277900001
PM 37580788
ER

PT J
AU Xanthopoulos, Melissa S.
   Berkowitz, Robert I.
   Tapia, Ignacio E.
TI Effects of obesity therapies on sleep disorders
SO METABOLISM-CLINICAL AND EXPERIMENTAL
VL 84
BP 109
EP 117
DI 10.1016/j.metabol.2018.01.022
DT Article
PD JUL 2018
PY 2018
AB Obesity is a significant risk factor for obstructive sleep apnea
   syndrome (OSAS), and has also been linked to reductions in sleep quality
   and quantity. Weight loss has been shown to be an effective treatment
   for improving OSAS; however, there is a high degree of variability in
   improvements of OSAS in response to weight loss. There are three
   modalities of obesity therapies: 1) lifestyle modification, which
   includes changes in dietary intake and physical activity, along with
   behavioral interventions; 2) pharmacologic agents; and 3) bariatric
   surgery. Individuals have a highly variable response to the various
   obesity interventions, and maintenance of weight loss can be especially
   challenging. These factors influence the effect of weight loss on sleep
   disorders. There is still a need for large, well-controlled studies
   examining short- and long-term efficacy of weight loss modalities and
   their impact on long-term treatment of OSAS and other sleep parameters,
   particularly in youth. Nonetheless, given our current knowledge, weight
   reduction should always be encouraged for people coping with obesity,
   OSAS, and/or sleep disruptions and resources identified to assist
   patients in choosing a weight loss approach that will benefit them the
   most. (C) 2018 Elsevier Inc. All rights reserved.
RI Tapia, Ignacio/LBH-6617-2024
Z8 0
ZA 0
ZS 0
ZB 11
TC 28
ZR 0
Z9 28
C1 Childrens Hosp Philadelphia, Div Pulm Med, Sleep Ctr, Philadelphia, PA
   19104 USA
C1 Childrens Hosp Philadelphia, Dept Child & Adolescent Psychiat & Behav
   Sci, Philadelphia, PA 19104 USA
C1 Univ Penn, Perelman Sch Med, Philadelphia, PA 19104 USA
SN 0026-0495
EI 1532-8600
DA 2018-09-04
UT WOS:000442835800012
PM 29409812
ER

PT J
AU Olvera, Norma
   Hein, Sascha
   Matthews-Ewald, Molly
   Zhang, Rongfang
   Scherer, Rhonda
TI Lace Up and Mindfulness: A Randomized Controlled Trial Intervention to
   Reduce Emotional Eating, Anxiety, and Sleep Disturbances in Latinx and
   Black Youth
SO CHILDREN-BASEL
VL 10
IS 3
AR 538
DI 10.3390/children10030538
DT Article
PD MAR 2023
PY 2023
AB This study assessed the effects of a 12-week afterschool
   mindfulness-based diet and exercise intervention on mental and physical
   health in Latinx and Black youth. One hundred forty-eight boys and girls
   (average age = 10.1 years, SD = 1.3 years; 52% girls; 72.3% Latinx) were
   randomized to either the experimental group (n = 80) or the control
   group (n = 68). The experimental group participants engaged in fitness
   yoga, kickboxing, and/or spinning sessions, and mindfulness practices
   (e.g., breathing, meditation, and mindful eating) twice per week for 12
   weeks. The control group participants engaged in a recreational play
   session once per week for 12 weeks. All participants completed surveys
   (demographics, acculturation, anxiety, emotional eating, sleep, and food
   intake) and had their height, weight, and percent body fat measured pre-
   and post-intervention. Participants wore an accelerometer for 7 days
   pre- and post-intervention. Repeated measures analysis of covariance
   indicated that the experimental group participants reported lower scores
   in emotional eating, anxiety, and sleep latency post-intervention
   compared to the control group participants. Conversely, no significant
   differences were observed in physical activity between the experimental
   and control group participants post-intervention. These findings
   indicate that a mindfulness-based intervention has a positive effect on
   emotional eating, anxiety, and sleep latency among youth of color.
RI Olvera, Norma/; Matthews-Ewald, Molly/J-7865-2013
OI Olvera, Norma/0000-0001-8868-0781; Matthews-Ewald,
   Molly/0000-0002-1190-9426
ZA 0
ZS 0
TC 3
Z8 0
ZR 0
ZB 2
Z9 3
C1 Univ Houston, Dept Psychol Hlth & Learning Sci, Houston, TX 77204 USA
C1 Free Univ Berlin, Dept Educ & Psychol, D-14195 Berlin, Germany
C1 Creat Res Solut LLC, Snellville, GA 30078 USA
C1 Univ Houston Downtown, Sports & Fitness, Houston, TX 77002 USA
C3 Creat Res Solut LLC
EI 2227-9067
DA 2023-04-10
UT WOS:000955843400001
PM 36980096
ER

PT J
AU FOBIAN, AARON D
TI A sleep and media intervention to improve adolescents weight and risk of
   type 2 diabetes
DT Awarded Grant
PD Aug 01 2016
PY 2018
AB Project Narrative  Although the adolescent obesity rate and risk for
   type 2 diabetes is significant, current lifestyle interventions for
   obesity focused on physical activity and food intake have not shown
   significant long-term benefits, indicating the need for new approaches
   to the treatment of obesity. Although the relationship between sleep and
   obesity has been repeatedly demonstrated, there have been no reports of
   the effects of successful sleep interventions on adolescent obesity and
   risk for type 2 diabetes. Findings from this study will be useful in
   determining the benefit of treating inadequate sleep duration and
   quality for adolescent obesity and diabetes risk.
ZA 0
ZR 0
Z8 0
ZS 0
ZB 0
TC 0
Z9 0
C1 UNIVERSITY OF ALABAMA AT BIRMINGHAM
G1 5K23DK106570-03; 9485931; K23DK106570
DA 2023-12-14
UT GRANTS:10201243
ER

PT J
AU Andersen, Signe R.
   Wurtzen, Hanne
   Steding-Jessen, Marianne
   Christensen, Jane
   Andersen, Klaus K.
   Flyger, Henrik
   Mitchelmore, Cathy
   Johansen, Christoffer
   Dalton, Susanne O.
TI Effect of mindfulness-based stress reduction on sleep quality: Results
   of a randomized trial among Danish breast cancer patients
SO ACTA ONCOLOGICA
VL 52
IS 2
BP 336
EP 344
DI 10.3109/0284186X.2012.745948
DT Article
PD FEB 2013
PY 2013
AB The prevalence of sleep disturbance is high among cancer patients, and
   the sleep problems tend to last for years after the end of treatment. As
   part of a large randomized controlled clinical trial (the MICA trial,
   NCT00990977) of the effect of mindfulness-based stress reduction (MBSR)
   on psychological and somatic symptoms among breast cancer patients, the
   aim of the current study was to evaluate the effect of MBSR on the
   secondary outcome, 'sleep quality '. Material and methods. A total of
   336 women operated on for breast cancer stage I-III 3-18 months
   previously were randomized to MBSR (n = 168) or treatment as usual (n =
   168); both groups received standard clinical care. The intervention
   consisted of an eight-week MBSR program (psycho-education, meditation
   and gentle yoga). Sleep quality was assessed on the Medical Outcome
   Study sleep scale at baseline, after the intervention and at six-and
   12-months ' follow-up. Results. The mean sleep problem scores were
   significantly lower in the MBSR group than in controls immediately after
   the intervention. Quantile regression analyses showed that the effect
   was statistically significant only for the participants represented by
   the lower percentile of change between baseline and post-intervention,
   i.e. those who had more sleep problems; the MBSR group had a
   significantly smaller increase in sleep problems than the control group.
   After the 12-month follow-up, there was no significant between-group
   effect of MBSR on sleep quality in intention-to-treat analyses.
   Conclusion. MBSR had a statistically significant effect on sleep quality
   just after the intervention but no long-term effect among breast cancer
   patients. Future trials in which participation is restricted to patients
   with significant sleep problems are recommended for evaluating the
   effect of MBSR on sleep quality.
RI Flyger, Henrik/AAM-6494-2021; Wurtzen, Hanne/; johansen, christoffer/AAG-7916-2020; Mitchelmore, Cathy/; Dalton, Susanne Oksbjerg/
OI Wurtzen, Hanne/0000-0003-1157-3616; johansen,
   christoffer/0000-0002-4384-206X; Mitchelmore, Cathy/0000-0001-7292-8252;
   Dalton, Susanne Oksbjerg/0000-0002-5485-2730
ZA 0
ZS 1
Z8 3
TC 94
ZR 0
ZB 22
Z9 106
C1 Danish Canc Soc, Res Ctr, DK-2100 Copenhagen, Denmark
C1 Herlev Univ Hosp, Dept Breast Surg, DK-2730 Herlev, Denmark
C1 Roskilde Univ, Dept Sci Syst & Models, Roskilde, Denmark
SN 0284-186X
EI 1651-226X
DA 2013-02-14
UT WOS:000313672800017
PM 23282113
ER

PT J
AU Yoong, Sze Lin
   Chai, Li Kheng
   Williams, Christopher M.
   Wiggers, John
   Finch, Meghan
   Wolfenden, Luke
TI Systematic Review and Meta-Analysis of Interventions Targeting Sleep and
   Their Impact on Child Body Mass Index, Diet, and Physical Activity
SO OBESITY
VL 24
IS 5
BP 1140
EP 1147
DI 10.1002/oby.21459
DT Review
PD MAY 2016
PY 2016
AB Objective: This review aimed to examine the impact of interventions
   involving an explicit sleep component on child body mass index (BMI),
   diet, and physical activity.
   Methods: A systematic search was undertaken in six databases to identify
   randomized controlled trials examining the impact of interventions with
   a sleep component on child BMI, dietary intake, and/or physical
   activity. A random effects meta-analysis was conducted assessing the
   impact of included interventions on child BMI.
   Results: Of the eight included trials, three enforced a sleep protocol
   and five targeted sleep as part of multicomponent behavioral
   interventions either exclusively or together with nutrition and physical
   activity. Meta-analysis of three studies found that multicomponent
   behavioral interventions involving a sleep component were not
   significantly effective in changing child BMI (n=360, -0.04 kg/m(2)
   [-0.18, 0.11], I-2 = 0%); however, only one study included in the
   meta-analysis successfully changed sleep duration in children. There
   were some reported improvements to adolescent diet, and only one trial
   examined the impact on child physical activity, where a significant
   effect was observed.
   Conclusions: Findings from the included studies suggest that where
   improvements in child sleep duration were achieved, a positive impact on
   child BMI, nutrition, and physical activity was also observed.
RI Chai, Li/AGO-4856-2022; Young, Steven/G-2304-2014; Williams, Christopher/A-2395-2011; Wolfenden, Luke/; Yoong, Sze Lin/; Chai, Li Kheng/; Wiggers, John H/
OI Williams, Christopher/0000-0001-8896-0978; Wolfenden,
   Luke/0000-0002-6178-3868; Yoong, Sze Lin/0000-0002-0836-017X; Chai, Li
   Kheng/0000-0001-5371-4777; Wiggers, John H/0000-0001-6361-9685
ZB 13
Z8 1
ZS 0
TC 54
ZA 0
ZR 0
Z9 61
C1 Hunter New England Local Hlth Dist, Hunter New England Populat Hlth,
   Wallsend, NSW, Australia
C1 Univ Newcastle, Sch Med & Publ Hlth, Callaghan, NSW 2308, Australia
C1 Hunter Med Res Inst, New Lambton Hts, NSW, Australia
SN 1930-7381
EI 1930-739X
DA 2016-06-29
UT WOS:000377519500020
PM 27112069
ER

PT J
AU FOBIAN, AARON D
TI A sleep and media intervention to improve adolescents weight and risk of
   type 2 diabetes
DT Awarded Grant
PD Aug 01 2016
PY 2020
AB Project Summary Dr. Davis-Fobian's long-term goal is to become an
   independent, patient-orientedinvestigator with a focus on implementing
   and evaluating interventions to address childhoodand adolescent obesity
   and prevent type 2 diabetes. Protected time provided by successful
   completionof this K23 career development award will provide the
   foundational support necessary for achievement of thisgoal. The
   long-term objective of this research is to establish an effective
   interventionincorporating sleep to improve adolescent health and reduce
   obesity and risk for thedevelopment of type 2 diabetes. Dr. Davis-Fobian
   is an Assistant Professor in the Department of Psychiatry at the
   University of Alabamaat Birmingham (UAB). Her position allows her to
   interact with distinguished researchers on a daily basis andprovides her
   with the opportunity to utilize the most innovative technology. Dr.
   Davis-Fobian is an experiencedclinical psychologist who has extensive
   experience in treating obese adolescents with or at risk for type
   2diabetes. It was through these clinical experiences that Dr.
   Davis-Fobian realized the need for new approachesto obesity treatments
   and developed her hypothesis that improving sleep may assist in
   adolescent weight lossand prevention of type 2 diabetes. The foundation
   of Dr. Davis-Fobian's successful career development is the distinguished
   mentoringteam she has developed for her project, consisting of Drs.
   Barbara Gower, David Allison and Karen Gamble andher scientific advisory
   panel. Their expertise complements all areas in which Dr. Davis-Fobian
   would benefitfrom additional training. These mentors are all faculty at
   UAB and have a strong history of researchcollaborations. Career
   development planned for this award includes 1) training in insulin
   sensitivity, beta-cellfunction, chronobiology, biostatistical and
   clinical trials research and research ethics; 2) laboratory training
   inmetabolism, body composition, and chronobiology; and 3) professional
   skills training. These skills will befostered through coursework, short
   courses, didactic opportunities and hands-on experiences, allowing
   Dr.Davis-Fobian to ultimately become a nationally recognized obesity and
   type 2 diabetes prevention researcher. The purpose of the proposed study
   is to assess the effects of a sleep and media use intervention on
   bodycomposition and risk for type 2 diabetes in obese adolescents aged
   15-17. This will be accomplished through 2specific aims: 1) Conduct a
   two-arm parallel group randomized controlled trial of the relative
   effects of anintervention for adolescent sleep duration and media use on
   sleep duration and quality, insulin sensitivity,appetite-regulating
   hormones, and body composition; and 2) Evaluate whether the sleep
   intervention affectsadolescents' nighttime media use at both the end of
   the intervention and the 3-month follow-up.
ZA 0
ZR 0
Z8 0
TC 0
ZB 0
ZS 0
Z9 0
C1 UNIVERSITY OF ALABAMA AT BIRMINGHAM
G1 10219566; 3K23DK106570-05S1; K23DK106570
DA 2023-12-14
UT GRANTS:15030876
ER

PT J
AU FOBIAN, AARON D
TI A sleep and media intervention to improve adolescents weight and risk of
   type 2 diabetes
DT Awarded Grant
PD Aug 01 2016
PY 2020
AB Project Summary Dr. Davis-Fobian's long-term goal is to become an
   independent, patient-orientedinvestigator with a focus on implementing
   and evaluating interventions to address childhoodand adolescent obesity
   and prevent type 2 diabetes. Protected time provided by successful
   completionof this K23 career development award will provide the
   foundational support necessary for achievement of thisgoal. The
   long-term objective of this research is to establish an effective
   interventionincorporating sleep to improve adolescent health and reduce
   obesity and risk for thedevelopment of type 2 diabetes. Dr. Davis-Fobian
   is an Assistant Professor in the Department of Psychiatry at the
   University of Alabamaat Birmingham (UAB). Her position allows her to
   interact with distinguished researchers on a daily basis andprovides her
   with the opportunity to utilize the most innovative technology. Dr.
   Davis-Fobian is an experiencedclinical psychologist who has extensive
   experience in treating obese adolescents with or at risk for type
   2diabetes. It was through these clinical experiences that Dr.
   Davis-Fobian realized the need for new approachesto obesity treatments
   and developed her hypothesis that improving sleep may assist in
   adolescent weight lossand prevention of type 2 diabetes. The foundation
   of Dr. Davis-Fobian's successful career development is the distinguished
   mentoringteam she has developed for her project, consisting of Drs.
   Barbara Gower, David Allison and Karen Gamble andher scientific advisory
   panel. Their expertise complements all areas in which Dr. Davis-Fobian
   would benefitfrom additional training. These mentors are all faculty at
   UAB and have a strong history of researchcollaborations. Career
   development planned for this award includes 1) training in insulin
   sensitivity, beta-cellfunction, chronobiology, biostatistical and
   clinical trials research and research ethics; 2) laboratory training
   inmetabolism, body composition, and chronobiology; and 3) professional
   skills training. These skills will befostered through coursework, short
   courses, didactic opportunities and hands-on experiences, allowing
   Dr.Davis-Fobian to ultimately become a nationally recognized obesity and
   type 2 diabetes prevention researcher. The purpose of the proposed study
   is to assess the effects of a sleep and media use intervention on
   bodycomposition and risk for type 2 diabetes in obese adolescents aged
   15-17. This will be accomplished through 2specific aims: 1) Conduct a
   two-arm parallel group randomized controlled trial of the relative
   effects of anintervention for adolescent sleep duration and media use on
   sleep duration and quality, insulin sensitivity,appetite-regulating
   hormones, and body composition; and 2) Evaluate whether the sleep
   intervention affectsadolescents' nighttime media use at both the end of
   the intervention and the 3-month follow-up.
Z8 0
ZS 0
ZR 0
TC 0
ZA 0
ZB 0
Z9 0
C1 UNIVERSITY OF ALABAMA AT BIRMINGHAM
G1 5K23DK106570-05; 9931203; K23DK106570
DA 2023-12-14
UT GRANTS:14972422
ER

PT J
AU FOBIAN, AARON D
TI A sleep and media intervention to improve adolescents weight and risk of
   type 2 diabetes
DT Awarded Grant
PD Aug 01 2016
PY 2019
AB Project Summary Dr. Davis-Fobian's long-term goal is to become an
   independent, patient-orientedinvestigator with a focus on implementing
   and evaluating interventions to address childhoodand adolescent obesity
   and prevent type 2 diabetes. Protected time provided by successful
   completionof this K23 career development award will provide the
   foundational support necessary for achievement of thisgoal. The
   long-term objective of this research is to establish an effective
   interventionincorporating sleep to improve adolescent health and reduce
   obesity and risk for thedevelopment of type 2 diabetes. Dr. Davis-Fobian
   is an Assistant Professor in the Department of Psychiatry at the
   University of Alabamaat Birmingham (UAB). Her position allows her to
   interact with distinguished researchers on a daily basis andprovides her
   with the opportunity to utilize the most innovative technology. Dr.
   Davis-Fobian is an experiencedclinical psychologist who has extensive
   experience in treating obese adolescents with or at risk for type
   2diabetes. It was through these clinical experiences that Dr.
   Davis-Fobian realized the need for new approachesto obesity treatments
   and developed her hypothesis that improving sleep may assist in
   adolescent weight lossand prevention of type 2 diabetes. The foundation
   of Dr. Davis-Fobian's successful career development is the distinguished
   mentoringteam she has developed for her project, consisting of Drs.
   Barbara Gower, David Allison and Karen Gamble andher scientific advisory
   panel. Their expertise complements all areas in which Dr. Davis-Fobian
   would benefitfrom additional training. These mentors are all faculty at
   UAB and have a strong history of researchcollaborations. Career
   development planned for this award includes 1) training in insulin
   sensitivity, beta-cellfunction, chronobiology, biostatistical and
   clinical trials research and research ethics; 2) laboratory training
   inmetabolism, body composition, and chronobiology; and 3) professional
   skills training. These skills will befostered through coursework, short
   courses, didactic opportunities and hands-on experiences, allowing
   Dr.Davis-Fobian to ultimately become a nationally recognized obesity and
   type 2 diabetes prevention researcher. The purpose of the proposed study
   is to assess the effects of a sleep and media use intervention on
   bodycomposition and risk for type 2 diabetes in obese adolescents aged
   15-17. This will be accomplished through 2specific aims: 1) Conduct a
   two-arm parallel group randomized controlled trial of the relative
   effects of anintervention for adolescent sleep duration and media use on
   sleep duration and quality, insulin sensitivity,appetite-regulating
   hormones, and body composition; and 2) Evaluate whether the sleep
   intervention affectsadolescents' nighttime media use at both the end of
   the intervention and the 3-month follow-up.
ZR 0
ZA 0
TC 0
Z8 0
ZS 0
ZB 0
Z9 0
C1 UNIVERSITY OF ALABAMA AT BIRMINGHAM
G1 5K23DK106570-04; 9702807; K23DK106570
DA 2023-12-14
UT GRANTS:12079900
ER

PT J
AU Qiu, Hui
   Liang, Xiao
TI Change in Sleep Latency as a Mediator of the Effect of Physical Activity
   Intervention on Executive Functions Among Children with ADHD: A
   Secondary Analysis from a Randomized Controlled Trial
SO JOURNAL OF AUTISM AND DEVELOPMENTAL DISORDERS
VL 54
IS 8
BP 3069
EP 3077
DI 10.1007/s10803-023-06018-2
EA MAY 2023
DT Article
PD AUG 2024
PY 2024
AB This study aimed to explore the potential mediating role of sleep
   quality in the effect of physical activity (PA) intervention for
   improving executive functions (EFs) in children with attention-deficit
   hyperactivity disorder (ADHD). Participants aged 6 to 12 years old with
   a formal ADHD diagnosis were recruited from a local hospital. A total of
   80 eligible children with ADHD were randomized to an intervention group
   for 12 consecutive weeks of PA training (three times per week, 60 min
   per session) (n = 40; Mage = 8.37, 75% boys) or a wait-list control
   group (n = 40; Mage = 8.29, 80% boys). Three core EFs (inhibitory
   control, working memory, and cognitive flexibility) were assessed by
   neurocognitive tasks, and sleep quality was measured by the Chinese
   version of the Pittsburgh Sleep Quality Index. The bootstrapping method
   was used to test PA intervention effects on EFs and on potential
   variables of sleep quality after intervention and to test whether there
   were indirect effects of the intervention on EFs via mediators of sleep.
   The results showed that the PA intervention had a direct effect on sleep
   latency reduction (beta = - 0.26, 95%CI - 0.47 to - 0.06) and cognitive
   flexibility improvement (decrease in completion time) (beta = - 0.30,
   95%CI - 0.50 to - 0.09). Furthermore, change in sleep latency
   significantly mediated the effects of PA intervention on cognitive
   flexibility (beta = - 0.084, 95%CI - 0.252 to - 0.001). The findings
   suggest that sleep latency could be a crucial behavioral mediator of PA
   intervention in improving cognitive flexibility among children with
   ADHD.
RI Qiu, Huihe/A-4334-2016; Qiu, Hui/; Liang, Xiao/
OI Qiu, Hui/0000-0001-9283-515X; Liang, Xiao/0000-0002-9874-3376
ZS 0
ZR 0
Z8 1
TC 4
ZA 0
ZB 1
Z9 5
C1 Chinese Univ Hong Kong, Dept Educ Adm & Policy, Hong Kong, Peoples R
   China
C1 Hong Kong Polytech Univ, Dept Rehabil Sci, Hong Kong, Peoples R China
C1 Chinese Univ Hong Kong, Dept Sports Sci & Phys Educ, Hong Kong, Peoples
   R China
SN 0162-3257
EI 1573-3432
DA 2023-06-15
UT WOS:000999215800002
PM 37256478
ER

PT J
AU Agaronov, Alen
   Ash, Tayla
   Sepulveda, Martina
   Taveras, Elsie M.
   Davison, Kirsten K.
TI Inclusion of Sleep Promotion in Family-Based Interventions To Prevent
   Childhood Obesity
SO CHILDHOOD OBESITY
VL 14
IS 8
BP 485
EP 500
DI 10.1089/chi.2017.0235
DT Review
PD DEC 1 2018
PY 2018
AB Sleep promotion in childhood may reduce the risk of obesity, but little
   is known of its inclusion in family-based interventions. This study
   examines the proportion and context of family-based interventions to
   prevent childhood obesity that promote child sleep. We drew on data from
   a recent systematic review and content analysis of family-based
   interventions for childhood obesity prevention published between 2008
   and 2015, coupled with new data on sleep promotion strategies, designs,
   and measures. Out of 119 eligible family-based interventions to prevent
   childhood obesity, 24 (20%) promoted child sleep. In contrast, 106 (89%)
   interventions targeted diet, 97 (82%) targeted physical activity, and 63
   (53%) targeted media use in children. Most interventions that promoted
   sleep were implemented in clinics (50%) and home-based settings (38%),
   conducted in the United States (57%), and included children 2-5 years of
   age (75%). While most interventions utilized a randomized controlled
   design (70%), only two examined the promotion of sleep independent of
   other energy-balance behaviors in a separate study arm. Sleep was
   predominately promoted by educating parents on sleep hygiene (e.g.,
   age-appropriate sleep duration), followed by instructing parents on
   responsive feeding practices and limiting media use. One intervention
   promoted sleep by way of physical activity. A large number promoted
   sleep by way of bedtime routines. Most interventions measured children's
   sleep by parent report. Results demonstrate that sleep promotion is
   underrepresented and variable in family-based childhood obesity
   interventions. While opportunities exist for increasing its integration,
   researchers should consider harmonizing and being more explicit about
   their approach to sleep promotion.
RI Davison, Kirsten/T-5932-2017; Agaronov, Alen/HZJ-0455-2023
ZR 0
ZB 3
TC 24
ZS 0
Z8 0
ZA 0
Z9 25
C1 Harvard TH Chan Sch Publ Hlth, Dept Social & Behav Sci, 677 Huntington
   Ave, Boston, MA 02115 USA
C1 Harvard TH Chan Sch Publ Hlth, Dept Nutr, Boston, MA USA
C1 Univ Arizona, Dept Nutr Sci, Tucson, AZ USA
C1 Massachusetts Gen Hosp Children, Div Gen Pediat, Boston, MA USA
C3 Massachusetts Gen Hosp Children
SN 2153-2168
EI 2153-2176
DA 2018-12-28
UT WOS:000451335700001
PM 30109955
ER

PT J
AU Filion, A. Jordan
   Darlington, Gerarda
   Chaput, Jean-Philippe
   Ybarra, Michele
   Haines, Jess
TI Examining the influence of a text message-based sleep and physical
   activity intervention among young adult smokers in the United States
SO BMC PUBLIC HEALTH
VL 15
AR 671
DI 10.1186/s12889-015-2045-2
DT Article
PD JUL 16 2015
PY 2015
AB Background: Sleep and physical activity are two health behaviors
   associated with improved smoking cessation outcomes. Text message-based
   interventions have previously been used to promote physical activity and
   smoking cessation; however, this type of intervention has not targeted
   sleep habits. This study examined the effectiveness of a text
   message-based active control intervention in improving sleep and
   physical activity habits among a U.S. national sample of young adult
   smokers participating in a smoking cessation intervention.
   Methods: This study was a secondary analysis of data from the Stop My
   Smoking USA randomized controlled trial. Baseline and 3-month follow-up
   data were collected from 116 young adult smokers (mean age 21.8 years,
   SD = 2.1) who were randomized at a 2:1 ratio to receive a 6-week text
   messaging program focused on either smoking cessation (n = 72), or
   improving sleep and physical activity (n = 44). Three main outcomes were
   assessed: 1) sleep quantity (on work/school nights, and
   non-work/non-school nights), 2) sleep quality, and 3) physical activity
   at follow-up. Multivariable linear regression analysis was used to
   quantify the differences in these outcomes between the groups. To
   identify possible effect modification by baseline sleep and physical
   activity, the sample was stratified by indicators defined for both of
   these variables.
   Results: At follow-up, sleep quantity and quality were similar for
   participants in the smoking cessation and sleep/activity groups when
   assessed among the total sample and those sleeping = 6 hours/night at
   baseline. Among short sleepers (<6 hours/night at baseline), sleep
   quantity on work/school nights improved for those receiving
   sleep/activity messages compared to those receiving smoking cessation
   messages, after adjusting for covariates (<(beta)over cap> = 1.373, 95 %
   CI [0.262, 2.484]; p = 0.02). Physical activity at follow-up was similar
   for the two groups, when examined among the total sample and when
   stratified by baseline activity level.
   Conclusions: This study provides preliminary evidence that a text
   message-based intervention may be a promising approach for improving
   sleep quantity among young adult smokers who are short sleepers and
   interested in quitting smoking. Similar programs should be further
   explored as a novel approach for improving sleep habits among
   individuals with insufficient sleep.
RI Chaput, Jean-Philippe/ABE-6307-2020; Chaput, Jean-Philippe/; Haines, Jess/
OI Chaput, Jean-Philippe/0000-0002-5607-5736; Haines,
   Jess/0000-0001-7315-1211
TC 18
ZS 0
Z8 0
ZR 0
ZA 0
ZB 1
Z9 23
C1 Univ Guelph, Dept Family Relat & Appl Nutr, Guelph, ON N1G 2W1, Canada
C1 Univ Guelph, Dept Math & Stat, Guelph, ON N1G 2W1, Canada
C1 Childrens Hosp Eastern Ontario, Res Inst, Hlth Act Living & Obes Res
   Grp, Ottawa, ON K1H 8L1, Canada
C1 Ctr Innovat Publ Hlth Res, San Clemente, CA 92672 USA
C3 Ctr Innovat Publ Hlth Res
EI 1471-2458
DA 2015-07-16
UT WOS:000357913800002
PM 26178640
ER

PT J
AU JENNESS, JESSICA LYNNE; Adam Bryant Miller
TI Developing a Digital Just-in-Time Adaptive Intervention for Adolescent
   Depression Treatment in Primary Care
DT Awarded Grant
PD May 01 2024
PY 2024
AB PROJECT SUMMARYOver 3 million adolescents are diagnosed annually with
   major depressive disorder (MDD). Adolescent MDDpredicts lifelong risk of
   chronic medical conditions, psychosocial disability, and death by
   suicide. Currentevidence-based practices for adolescent MDD, such as
   standard cognitive behavioral therapy, are time andresource intensive
   while still leaving some adolescent MDD symptoms, including sleep
   disturbance and fatigue,unresolved. Capitalizing on adolescents’ near
   ubiquitous use of technologies, including smartphones andwearable
   devices, this proposal aims to develop an innovative and scalable
   digital tool (i.e., Sidekick) that willdeliver a just-in-time adaptive
   intervention for adolescent MDD treatment within outpatient primary
   care. ThisR61/R33 will test whether Sidekick engages core target
   mechanisms of sleep and physical activity for improvingadolescent MDD
   and functioning. The R61 phase will expand an existing digital platform
   by developing andoptimizing Sidekick’s intervention algorithms,
   conducting user testing, and testing whether Sidekick engagescore
   treatment mechanisms (i.e., sleep duration and physical activity
   levels). Smartphones and smartwatcheswill collect passive data and
   ecological momentary assessments on sleep and physical activity.
   Sidekick willprocess these streams of data to identify periods where
   adolescents need just-in-time support to increasephysical activity and
   improve sleep. Aim 1 will focus on developing and refining the algorithm
   that individuallytailors intervention type and delivery timing. Aim 2
   will consist of a micro-randomized trial with 30 adolescentsreceiving
   collaborative care for MDD to test whether youth demonstrate improved
   sleep (e.g., more sleep forinsomnia, less sleep for hypersomnia) and
   increased physical activity when they receive (vs. do not receive)
   aSidekick tailored intervention. Once we satisfy our “go” criteria of
   engaging sleep and physical activity targets,the R33 phase will conduct
   a moderately sized randomized control trial of 70 youth receiving
   collaborative carefor MDD. Aim 3 will examine whether youth who receive
   Sidekick in combination with collaborative care vs.collaborative care
   alone demonstrate greater improvements in sleep, physical activity, MDD
   symptoms, andpsychosocial functioning. To better prepare for a larger
   clinical trial, Aim 4 will assess whether Sidekick isfeasible,
   acceptable, appropriate, usable, and engaging across all phases of the
   study. If successful, this projectwill have a significant, lasting
   impact on the field of adolescent mental health by creating a digitally
   delivered,just-in-time adaptive intervention that can overcome
   substantial barriers in accessing evidence-basedinterventions and
   assisting adolescents in their daily contexts where support is most
   needed. This research willset the stage for a series of R01s testing
   Sidekick in expanded settings and as an evidence-based
   therapyenhancement tool for other mental health problems that may
   benefit from in-the-moment physical activity andsleep support, like
   suicidality, inattention, and executive functioning difficulties.
ZS 0
Z8 0
ZB 0
ZA 0
ZR 0
TC 0
Z9 0
C1 UNIVERSITY OF WASHINGTON
C1 UNIVERSITY OF WASHINGTON
G1 10790987; 1R61MH132809-01A1; R61MH132809
DA 2024-05-27
UT GRANTS:17674832
ER

PT J
AU Voiss, Petra
   Heoxtermann, Melanie Desiree
   Dobos, Gustav
   Cramer, Holger
TI The use of mind-body medicine among US individuals with sleep problems:
   analysis of the 2017 National Health Interview Survey data
SO SLEEP MEDICINE
VL 56
BP 151
EP 156
DI 10.1016/j.sleep.2019.01.008
DT Article
PD APR 2019
PY 2019
AB Background: Being a major health risk and very prevalent in the
   population, sleep problems are an important health care issue.
   Methods: We used the 2017 National Health Interview Survey (NHIS) to
   study the prevalence of sleep problems and the use of mind body medicine
   (MBM) among individuals with sleep problems in a representative sample
   of the US population (N = 26,742). Using chi-squared tests and backward
   stepwise multiple logistic regression analyses, predictors of sleep
   problems and of MBM use in the past 12 months were identified.
   Results: The prevalence of sleep problems was 49.3%, with higher
   prevalence being associated with higher age, being female, being
   non-Hispanic White, and higher education. Among individuals with sleep
   problems, 29.8% used MBM vs. only 17.5% without. Being less than 30
   years of age, female, non-Hispanic White, living in the Western US,
   having a higher education, and being diagnosed with heart disease
   predicted MBM use among individual's with sleep problems. Yoga (16.3%),
   spiritual meditation (13.6%), and mindfulness meditation (7.5%) were the
   most used MBM approaches.
   Conclusion: The characteristics of individuals with sleep problems were
   largely in line with the literature, while notably Whites were more
   prone to sleep problems than other ethnicities. MBM treatments commonly
   used were yoga, spiritual meditation and mindfulness meditation;
   although evidence supports its use for sleep problems, tai chi was used
   rarely by the wider population. Further studies should explore reasons
   for ethnical differences in MBM use and why some effective MBM
   approaches are not commonly used. (C) 2019 Elsevier B.V. All rights
   reserved.
RI Cramer, Holger/AAH-1794-2019; Hoxtermann, Melanie/
OI Hoxtermann, Melanie/0000-0002-5653-6686
ZB 3
ZR 0
Z8 0
ZA 0
ZS 0
TC 9
Z9 11
C1 Univ Duisburg Essen, Dept Internal & Integrat Med, Kliniken Essen Mitte,
   Fac Med, Essen, Germany
C1 Univ Technol Sydney, Fac Hlth, Australian Res Ctr Complementary &
   Integrat Med A, Sydney, NSW, Australia
SN 1389-9457
EI 1878-5506
DA 2019-05-27
UT WOS:000467267400025
PM 30799256
ER

PT J
AU Li, Lijun
   Wang, Lu
   Sun, Qian
   Xiao, Panpan
   Duan, Yinglong
   Liu, Xiangyu
   Zhou, Jianda
   Xie, Jianfei
   Cheng, Andy S. K.
TI Effect of Two Interventions on Sleep Quality for Adolescent and Young
   Adult Cancer Survivors A Pilot Randomized Controlled Trial
SO CANCER NURSING
VL 45
IS 2
BP E560
EP E572
DI 10.1097/NCC.0000000000000932
DT Article
PD MAR-APR 2022
PY 2022
AB Background Sleep disturbance is common among adolescent and young adult
   (AYA) cancer survivors. Physical activity (PA) and behavioral activation
   (BA) therapy have been reported as enhancing sleep quality, but few
   studies exist on the effects of such interventions combined with
   technology to promote sleep quality in AYA cancer patients. Objective
   The aim of this study was to investigate the feasibility and effects of
   intelligent wearable device-based PA therapy and internet-based modified
   BA therapy to improve sleep quality among AYA cancer patients. Methods A
   randomized controlled trial with 143 AYA cancer patients was conducted.
   Participants were randomly assigned to a control group (n = 48), which
   performed routine care, a PA group (n = 47), which received 8-week PA
   therapy based on intelligent wearable devices, and a BA group (n = 48),
   which participated in internet-based modified BA therapy for 8 weeks.
   Results At 1 week and 3 months after the intervention for sleep quality,
   there were statistically significant differences between the PA group
   and the control group (P = .020), but no statistically significant
   difference between the BA group and the control group. Conclusions The
   intelligent wearable device-based PA therapy has more advantages than
   internet-based modified BA therapy in improving the overall state of AYA
   cancer patients, and the intervention effect was sustained for at least
   3 months. Implications for Practice Developing and implementing PA plans
   for AYA cancer survivors can improve their sleep quality. Social media,
   intelligent wearable devices, and mobile health applications have unique
   advantages in promoting sleep quality for AYA cancer survivors.
RI Liu, Xiangyu/JVZ-3534-2024; Sun, Qian/KQU-9301-2024; Li, Lijun/AAG-9407-2019; Cheng, Andy/AAW-1120-2020; Sun, Qian/
OI Sun, Qian/0000-0001-8556-2464
ZB 6
ZR 0
ZS 0
Z8 1
ZA 0
TC 14
Z9 16
C1 Cent South Univ, Xiangya Hosp 3, 138 Tongzipo Rd, Changsha, Hunan,
   Peoples R China
C1 Cent South Univ, Xiangya Nursing Sch, Changsha, Peoples R China
C1 Cent South Univ, Clin Nursing Safety Management Res Ctr, Changsha,
   Peoples R China
C1 Hunan Canc Hosp, Changsha, Peoples R China
C1 Hong Kong Polytech Univ, Dept Rehabilitat Sci, Hong Kong, Peoples R
   China
C3 Hunan Canc Hosp
SN 0162-220X
EI 1538-9804
DA 2022-03-06
UT WOS:000755949200036
PM 33883477
ER

PT J
AU Twomey, Rosie
   Martin, Tristan
   Temesi, John
   Culos-Reed, S. Nicole
   Millet, Guillaume Y.
TI Tailored exercise interventions to reduce fatigue in cancer survivors:
   study protocol of a randomized controlled trial
SO BMC CANCER
VL 18
AR 757
DI 10.1186/s12885-018-4668-z
DT Article
PD JUL 24 2018
PY 2018
AB Background: Cancer-related fatigue (CRF) is a common and distressing
   symptom of cancer and/or cancer treatment that persists for years after
   treatment completion in approximately one third of cancer survivors.
   Exercise is beneficial for the management of CRF, and general exercise
   guidelines for cancer survivors are available. There are multiple
   potential pathways by which exercise improves CRF, and cancer survivors
   with CRF are diverse with respect to cancer type, treatments and
   experienced side effects. While the general exercise guidelines are
   likely sufficient for most cancer survivors, tailoring of exercise
   interventions may be more effective in those with persistent fatigue.
   The primary aim of this research is to investigate the effect of a
   traditional vs. tailored exercise intervention on CRF severity in cancer
   survivors with persistent CRF.
   Methods/design: Cancer survivors (=3 months and =5 years since primary
   treatment) who score =34 on the Functional Assessment of Chronic Illness
   Therapy Fatigue Scale (FACIT-F) will be randomly allocated to one of two
   parallel treatment arms: traditional (active control) and tailored
   exercise. Participants in the traditional exercise group will engage in
   aerobic and resistance exercise that is consistent with exercise
   guidelines for cancer survivors. The tailored exercise group will be
   prescribed an intervention designed to address individual deficits
   identified at baseline, such as loss of muscular strength,
   cardiorespiratory deconditioning or sleep disturbance. Participants will
   be assessed before and after the intervention for CRF severity and other
   patient-reported outcomes, neuromuscular function and fatigue in
   response to whole-body exercise, sleep quantity and quality, physical
   activity levels, cardiorespiratory fitness and blood biomarkers.
   Discussion: To our knowledge, this will be the first study to compare
   the effects of a traditional vs. tailored exercise intervention on CRF
   severity in cancer survivors with persistent CRF. Using physiological,
   behavioural and patient-reported outcomes, this study will add to the
   current knowledge about both the factors contributing to CRF, and the
   potential reduction in CRF severity with an exercise intervention.
RI Millet, Guillaume/AAO-6520-2020; Temesi, John/; Twomey, Rosemary/; Martin, Tristan/
OI Temesi, John/0000-0002-5086-6350; Twomey, Rosemary/0000-0001-8313-6656;
   Martin, Tristan/0000-0001-7576-883X
TC 25
ZS 0
ZB 4
ZA 0
Z8 1
ZR 0
Z9 28
C1 Univ Calgary, Fac Kinesiol, 2500 Univ Dr NW, Calgary, AB T2N 1N4, Canada
C1 Univ Calgary, Cumming Sch Med, Dept Oncol, 2500 Univ Dr NW, Calgary, AB
   T2N 1N4, Canada
EI 1471-2407
DA 2018-07-24
UT WOS:000439700100002
PM 30041626
ER

PT J
AU Zhou, Peng
   Li, Yin
   Lau, Patrick W. C.
   Yan, Liang
   Song, Huiqi
   Shi, Tony Lei
TI Effectiveness of parent-based electronic health<i> (eHealth)</i>
   intervention on physical activity, dietary behaviors, and sleep in
   preschoolers: A systematic review
SO JOURNAL OF EXERCISE SCIENCE & FITNESS
VL 22
IS 1
BP 1
EP 13
DI 10.1016/j.jesf.2023.10.004
EA NOV 2023
DT Review
PD JAN 2024
PY 2024
AB Background: The lifestyles of preschoolers have become physically
   inactive and sedentary, their eating habits unhealthy, and their sleep
   routines increasingly disturbed. Parental involvement appears crucial to
   combat the unhealthy lifestyle of preschoolers. Because of the
   recognized barriers to traditional face-to-face interventions, easy
   access and lower costs make electronic health (eHealth) interventions
   appealing. However, whether parent based eHealth intervention may be
   harnessed to improve the aforementioned lifestyle behaviors of
   preschoolers is currently unclear, a gap that this systematic review
   intends to address. This study aims to systematically review the current
   literature concerning the effectiveness of parent-based eHealth
   intervention on the physical activity, dietary behaviors, and sleep of
   preschoolers.Method: This systematic review conforms to the Preferred
   Reporting Items for Systematic Reviews and Meta analysis statement. Six
   databases (EMBASE, PubMed, MEDLINE, Web of Science, SPORTDiscus, and
   PsycINFO) were retrieved for the period from January 2000 to December
   2022. Studies were eligible if 1 they were quantitative study design; 2
   eHealth interventions in which parents were the change agents targeted
   children aged 3-6 years; 3 interventions examined the effectiveness of
   eHealth or incorporated eHealth as one of the intervention modalities; 4
   at least one variable included in either primary or secondary outcome
   had to concentrate on the physical activity, diet, and sleep of
   preschoolers; 5 publication type was limited to the English language and
   peer-reviewed journal articles; 6 study settings were confined to
   family-or parent-based ones. The risk of bias was assessed, based upon
   Version 2 of the Cochrane risk-of-tool for randomized trials
   (RoB2).Results: Twelve studies were screened. No significant
   group-by-time improvement in physical activity was found in studies
   related to physical activity outcomes. Two studies reported a
   significant difference between groups concerning motor ability, with one
   study indicating improved object control with the other reporting
   improvement in both object control and locomotor skills. Of the studies
   related to dietary behavior outcomes, six studies reported a significant
   difference at the posttest compared to the control group, in terms of
   vegetable and fruit intake, sugar-sweetened drinks, reduced candy
   consumption, and improved non-core food. Three studies reported a
   significant difference between groups in sleep duration at the end of
   the posttest, with the result of one study limited to preference-only
   participants. None of the reviewed studies found a significant
   difference between groups for sleep problems. Conclusion: Parent-based
   eHealth interventions were not significantly effective in improving
   physical activity and reducing sleep problems in preschoolers, but the
   majority of studies have found that this type of intervention
   significantly improves the dietary behaviors and sleep duration of
   preschoolers. High-quality, robustly designed studies to balance the
   intervention dosage and sequence are needed to investigate the
   effectiveness of parent based eHealth intervention on physical activity,
   dietary behaviors, and sleep in preschoolers, particularly those raised
   in other cultural background, which may significantly impact their
   lifestyle. Trial registration: International Prospective Register of
   Systematic Review (PROSPERO): CRD42023418861.
RI Liang, Daisy/ABF-8487-2020; SONG, Huiqi/; ZHOU, Peng/
OI SONG, Huiqi/0000-0001-6515-9993; ZHOU, Peng/0000-0003-3366-0876
TC 1
ZB 0
ZA 0
ZR 0
Z8 0
ZS 0
Z9 1
C1 Hong Kong Baptist Univ, Dept Sport Phys Educ & Hlth, Hong Kong, Peoples
   R China
C1 Sun Yat Sen Univ, Dept Phys Educ, Guangzhou, Peoples R China
C1 China Womens Univ, Dept Phys Educ, Beijing, Peoples R China
C1 Beijing Normal Univ Hong Kong Baptist Univ United, Zhuhai, Peoples R
   China
SN 1728-869X
DA 2023-12-06
UT WOS:001110844400001
PM 38021206
ER

PT J
AU Tse, Andy C. Y.
   Lee, Paul H.
   Sit, Cindy H. P.
   Poon, Eric Tsz-chun
   Sun, F.
   Pang, Chi-Ling
   Cheng, James C. H.
TI Comparing the Effectiveness of Physical Exercise Intervention and
   Melatonin Supplement in Improving Sleep Quality in Children with ASD
SO JOURNAL OF AUTISM AND DEVELOPMENTAL DISORDERS
VL 54
IS 12
BP 4456
EP 4464
DI 10.1007/s10803-023-06172-7
EA NOV 2023
DT Article
PD DEC 2024
PY 2024
AB Purpose Previous studies have demonstrated that physical exercise can
   modulate the endogenous melatonin level in children with autism spectrum
   disorder (ASD) and improve their sleep quality. However, it remains
   unclear whether physical exercise or melatonin supplement, or a
   combination of both, is more effective in improving sleep quality in
   this population. The purpose of this study is to answer this research
   question by comparing the effectiveness of three types of interventions
   (physical exercise vs. melatonin supplement or a combination of both) in
   improving sleep quality in children with ASD.Methods Sixty-two (62)
   children diagnosed with ASD were randomly assigned to one of four
   groups: cycling (n = 18), melatonin supplement (n = 14), a combination
   of both (n = 12), and placebo control group (n = 18). Four (4) sleep
   parameters (sleep efficiency, sleep onset latency, sleep duration, and
   wake after sleep onset) were assessed.Results The results revealed a
   significant improvement in sleep efficiency, sleep onset latency, and
   sleep duration in all of the interventions, but not in the placebo
   control group. However, no significant group differences were found
   among the interventions (ps > .05).Conclusion Our findings suggest
   similar effectiveness of physical exercise and melatonin supplementation
   in improving sleep quality in children with ASD.
RI Sit, Cindy/AAY-1056-2020; Cheng, James/IWE-2774-2023; Tse, Andy/AAF-7431-2020; Lee, Paul/F-2549-2010; Cheng, James/; SUN, Fenghua/N-4299-2014
OI Lee, Paul/0000-0002-5729-6450; Cheng, James/0000-0003-1997-5230; SUN,
   Fenghua/0000-0001-5251-4087
Z8 0
ZR 0
ZA 0
ZB 0
TC 6
ZS 0
Z9 6
C1 Educ Univ Hong Kong, Dept Hlth & Phys Educ, Rm D4-2-F-02,Block D4,10 Lo
   Ping Rd,Tai Po, Hong Kong, Peoples R China
C1 Univ Southampton, Clin Trial Unit, Southampton, England
C1 Chinese Univ Hong Kong, Dept Sports Sci & Phys Educ, Hong Kong, Peoples
   R China
C1 Johns Hopkins Univ, Sch Educ, Baltimore, MD USA
C1 United Christian Hosp, Dept Paediat & Adolescent Hlth, Hong Kong,
   Peoples R China
SN 0162-3257
EI 1573-3432
DA 2023-12-17
UT WOS:001102047000001
PM 37950776
ER

PT J
AU FOBIAN, AARON D
TI A sleep and media intervention to improve adolescents weight and risk of
   type 2 diabetes
DT Awarded Grant
PD Aug 01 2016
PY 2016
AB Project Narrative  Although the adolescent obesity rate and risk for
   type 2 diabetes is significant, current lifestyle interventions for
   obesity focused on physical activity and food intake have not shown
   significant long-term benefits, indicating the need for new approaches
   to the treatment of obesity. Although the relationship between sleep and
   obesity has been repeatedly demonstrated, there have been no reports of
   the effects of successful sleep interventions on adolescent obesity and
   risk for type 2 diabetes. Findings from this study will be useful in
   determining the benefit of treating inadequate sleep duration and
   quality for adolescent obesity and diabetes risk.
ZB 0
ZR 0
TC 0
Z8 0
ZS 0
ZA 0
Z9 0
C1 UNIVERSITY OF ALABAMA AT BIRMINGHAM
G1 1K23DK106570-01A1; 9179841; K23DK106570
DA 2023-12-14
UT GRANTS:12311336
ER

PT J
AU Zielinski, Mark R.
   Davis, J. Mark
   Fadel, James R.
   Youngstedt, Shawn D.
TI Influence of chronic moderate sleep restriction and exercise training on
   anxiety, spatial memory, and associated neurobiological measures in mice
SO BEHAVIOURAL BRAIN RESEARCH
VL 250
BP 74
EP 80
DI 10.1016/j.bbr.2013.04.038
DT Article
PD AUG 1 2013
PY 2013
AB Sleep deprivation can have deleterious effects on cognitive function and
   mental health. Moderate exercise training has myriad beneficial effects
   on cognition and mental health. However, physiological and behavioral
   effects of chronic moderate sleep restriction and its interaction with
   common activities, such as moderate exercise training, have received
   little investigation. The aims of this study were to examine the effects
   of chronic moderate sleep restriction and moderate exercise training on
   anxiety-related behavior, spatial memory, and neurobiological correlates
   in mice. Male mice were randomized to one of four 11-week treatments in
   a 2 [sleep restriction (similar to 4h loss/day) vs. ad libitum sleep] x
   2 [exercise (1 h/day/6 d/wk) vs. sedentary activity] experimental
   design. Anxiety-related behavior was assessed with the elevated-plus
   maze, and spatial learning and memory were assessed with the Morris
   water maze. Chronic moderate sleep restriction did not alter
   anxiety-related behavior, but exercise training significantly attenuated
   anxiety-related behavior. Spatial learning and recall, hippocampal cell
   activity (i.e., number of c-Fos positive cells), and brain derived
   neurotrophic factor were significantly lower after chronic moderate
   sleep restriction, but higher after exercise training. Further, the
   benefit of exercise training for some memory variables was evident under
   normal sleep, but not chronic moderate sleep restriction conditions.
   These data indicate clear detrimental effects of chronic moderate sleep
   restriction on spatial memory and that the benefits of exercise training
   were impaired after chronic moderate sleep restriction. Published by
   Elsevier B.V.
RI youngstedt, shawn/AAA-3361-2021; davis, mark/AAD-9575-2021; Fadel, Jim/J-5789-2015
ZB 28
ZS 2
ZA 0
ZR 0
TC 38
Z8 3
Z9 45
C1 Harvard Univ, Sch & Vet Affairs Boston Healthcare Syst, Dept Psychiat,
   West Roxbury, MA 02138 USA
C1 Univ S Carolina, Dept Exercise Sci, Arnold Sch Publ Hlth, Columbia, SC
   29208 USA
C1 Univ S Carolina, Sch Med, Dept Pharmacol Physiol & Neurosci, Columbia,
   SC 29208 USA
C1 WJB Dorn VA Med Ctr, Columbia, SC USA
C1 Univ S Carolina, Dept Psychol, Columbia, SC 29208 USA
C3 WJB Dorn VA Med Ctr
SN 0166-4328
DA 2013-09-04
UT WOS:000321880400011
PM 23644185
ER

PT J
AU FOBIAN, AARON D
TI A sleep and media intervention to improve adolescents weight and risk of
   type 2 diabetes
DT Awarded Grant
PD Aug 01 2016
PY 2017
AB Project Narrative  Although the adolescent obesity rate and risk for
   type 2 diabetes is significant, current lifestyle interventions for
   obesity focused on physical activity and food intake have not shown
   significant long-term benefits, indicating the need for new approaches
   to the treatment of obesity. Although the relationship between sleep and
   obesity has been repeatedly demonstrated, there have been no reports of
   the effects of successful sleep interventions on adolescent obesity and
   risk for type 2 diabetes. Findings from this study will be useful in
   determining the benefit of treating inadequate sleep duration and
   quality for adolescent obesity and diabetes risk.
ZB 0
Z8 0
ZA 0
TC 0
ZS 0
ZR 0
Z9 0
C1 UNIVERSITY OF ALABAMA AT BIRMINGHAM
G1 5K23DK106570-02; 9324259; K23DK106570
DA 2023-12-14
UT GRANTS:12117895
ER

PT J
AU Knebel, Margarethe Thaisi Garro
   Borgatto, Adriano Ferreti
   Lopes, Marcus Vinicius Veber
   dos Santos, Priscila Cristina
   Matias, Thiago Sousa
   Narciso, Fernanda Veruska
   Silva, Kelly Samara
TI Mediating role of screen media use on adolescents' total sleep time: A
   cluster-randomized controlled trial for physical activity and sedentary
   behaviour
SO CHILD CARE HEALTH AND DEVELOPMENT
VL 46
IS 3
BP 381
EP 389
DI 10.1111/cch.12755
DT Article
PD MAY 2020
PY 2020
AB Background The present study aimed to analyse the effect of an
   intervention for increasing physical activity (PA) and reducing
   sedentary time on adolescents' total sleep time (TST) and to examine
   whether the effect on adolescents' TST was mediated by the intervention
   changes on screen-based sedentary time.
   Methods This study was a school-based cluster-randomized controlled
   trial conducted with Brazilian adolescents in Grades 7 to 9 (in 2017).
   Three schools participated in each of the intervention group (IG) and
   control group (CG). The intervention involved the following three
   strategies designed to increase PA and reduce sedentary time: (a)
   teacher training, (b) environmental improvements, and (c) health
   educational component. TST and screen-based sedentary time (television
   use, cell phone use, playing on computer/video game, and computer use
   that is not for gaming purposes) on weekdays and weekends were assessed
   using a standardized questionnaire. Generalized linear mixed models were
   conducted to verify the effect of the intervention on TST. Mediation
   analyses were used to examine the mediator role of changes in
   screen-based sedentary time in the relationship between the intervention
   and TST.
   Results Overall, 597 students participated in this study (mean age: 13.0
   +/- 1.0 years; IG: n = 351; CG: n = 246). The intervention had no effect
   on TST on weekdays and weekends. Adolescents in the IG were more likely
   to report <= 2 hr of television viewing per day on weekdays at
   follow-up. Mediated effects by screen media use were not significant.
   Conclusions The school-based intervention for increasing PA and reducing
   sedentary time had no effect on adolescents' TST.
RI Borgatto, Adriano/AAF-9796-2021; Santos, Priscila Cristina dos/AAE-1607-2022; Matias, Thiago/AAT-8059-2020; Narciso, Fernanda Veruska/O-9869-2015; Silva, Kelly Samara/AAX-8307-2020; Veber Lopes, Marcus Vinicius/; Knebel, Margarethe/; Veruska Narciso, Fernanda/; Santos, Priscila Cristina dos/
OI Silva, Kelly Samara/0000-0002-7356-1680; Veber Lopes, Marcus
   Vinicius/0000-0002-7968-5211; Knebel, Margarethe/0000-0002-9905-9250;
   Veruska Narciso, Fernanda/0000-0001-6863-8252; Santos, Priscila Cristina
   dos/0000-0002-0166-1201
ZA 0
ZB 2
Z8 0
ZS 0
TC 10
ZR 0
Z9 10
C1 Univ Fed Santa Catarina, Sch Sports, Res Ctr Phys Act & Hlth, Dept Phys
   Educ, Campus Reitor Joao David Ferreira Lima S-N, BR-88040900
   Florianopolis, SC, Brazil
C1 Univ Fed Minas Gerais, Sch Phys Educ Physiotherapy & Occupat Therapy,
   Dept Sports, Belo Horizonte, MG, Brazil
SN 0305-1862
EI 1365-2214
DA 2020-04-14
UT WOS:000522665300015
PM 32012323
ER

PT J
AU Hu, Yuwei
   Duan, Xiyan
   Zhang, Zhuoran
   Lu, Chunxia
   Zhang, Yang
TI Effects of Adverse Events and 12-Week Group Step Aerobics on Sleep
   Quality in Chinese Adolescents
SO CHILDREN-BASEL
VL 10
IS 7
AR 1253
DI 10.3390/children10071253
DT Article
PD JUL 2023
PY 2023
AB Background: In China, sleep disorders have become a public health
   concern. This study aimed to model the relationship between adverse
   events and sleep quality, as well as the effect of group step aerobics
   on sleep quality. Methods: The modeling was built on surveying 2760
   16-19-year-old adolescents. The Pittsburgh Sleep Quality Index (PSQI)
   was used to evaluate sleep quality, and the Adolescent Self-rating Life
   Events Checklist (ASLEC) was used to evaluate adverse events.
   Adolescents with sleep disorders (PSQI & GE; 8) were randomized into the
   control (n = 26) and exercise (n = 26) groups. The exercise group
   participated in 12-week step aerobics, and the 300 min weekly volume is
   compliant with the WHO physical activity guidelines. Results: The double
   Poisson distribution was chosen to fit the data. ASLEC had a nonlinear
   relationship with the PSQI. Participants in the exercise group slept
   better (p < 0.05) from the eighth week until the end of the study. A
   random adolescent, therefore, has a 92.5% probability of experiencing
   improved sleep quality after 12 weeks of step aerobics. Conclusions:
   Intervention should be implemented before adverse events accumulate. An
   active lifestyle should be a preparedness strategy for increasing the
   resilience of adolescent mental health in the face of adversity.
RI LU, CX/KFB-9510-2024; zhang, zhuoran/HKM-6910-2023; duan, xiyan/GYQ-7693-2022; Zhang, Yang/E-1192-2013; Zhang, Yang/; duan, xi yan/
OI Zhang, Yang/0000-0001-9290-5891; duan, xi yan/0000-0002-4872-7554
ZB 0
ZS 0
ZR 0
ZA 0
TC 1
Z8 0
Z9 1
C1 Hunan Normal Univ, Coll Phys Educ, Changsha 410081, Peoples R China
C1 Hunan Sports Vocat Coll, Changsha 410081, Peoples R China
C3 Hunan Sports Vocat Coll
EI 2227-9067
DA 2023-08-10
UT WOS:001035081200001
PM 37508750
ER

PT J
AU ACOSTA, JULIANA 
TI Examining the Influence of Parenting Practices on Youths Sleep Health
   During a Sensitive Developmental Period
DT Awarded Grant
PD May 01 2020
PY 2020
AB Project Summary/AbstractSleep problems among youth are highly prevalent
   and associated with a broad range of emotional, behavioral,cognitive,
   and physical issues. Indeed, sleep problems are ubiquitous to mental
   health disorders and evidencesupports sleep problems as a precursor to
   internalizing pathology in youth. The early adolescencedevelopmental
   period (i.e., peri-puberty) presents as a particularly vulnerable stage
   for the negative effects ofinsufficient and/or poor-quality sleep. When
   considering influences on youth’s sleep, parenting behaviors andthe
   parent-youth relationship have been demonstrated to predict the
   development and maintenance of poorsleep in youth. However, research is
   lacking on the specificity of which dimensions of parenting behaviors
   (e.g.,nighttime parenting, general parenting practices) are most
   strongly associated with youth sleep problems.Further, parenting
   practices have scarcely been addressed in sleep interventions for
   adolescents, especially inthe context of preventing mental health
   difficulties (e.g., anxiety, depression) that typically accompany
   sleepproblems and that are occurring at escalating rates in adolescents.
   Considering the negative sequelaeassociated with experiencing sleep
   problems in early adolescence, the current proposal aims to advance
   theunderstanding of the influence of specific parenting practices on
   disrupted sleep in youth by leveraging thesponsors’ clinical trial to
   examine intervention outcomes of a family-focused sleep group
   intervention for peri-pubertal youth with co-occurring sleep and
   internalizing problems when compared to a treatment-as-usual
   youth-focused sleep intervention. The proposed study will employ a
   comprehensive, objective, multi-method, and multi-informant examination
   of trajectories in daytime and nighttime parenting practices and of
   youth sleep healthusing methodology such as ecological momentary
   assessment and actigraphy (Research Aim 1). Further, groupdifferences in
   the trajectory of change in parenting practices and youth sleep
   (Research Aim 2) will also beexamined. Lastly, the proposed study aims
   to examine the mechanisms underlying improvements in youth sleepand
   psychosocial health (Research Aim 3). Dr. McMakin will provide
   mentorship on the assessment andtreatment of sleep problems and
   psychosocial well-being in peri-pubertal youth (Training Goal #1). Dr.
   Parentand Dr. Forehand will consult on the impact of parenting practices
   on youth sleep health and psychosocialdevelopment (Training Goal #2).
   Dr. Timmons and Dr. Hayes will consult on developing advanced
   quantitativeskills to examine intensive, high volume streams of data on
   parenting practices and youth sleep (Training Goal#3). Drs. McMakin and
   Parent will supervise and consult on the overall proposed study and
   ethics. Findings willadvance the understanding of transactional models
   between youth sleep problems and parenting and informprevention and
   intervention services for youth with co-occurring sleep and behavioral
   and emotional difficulties.The proposed research aims and training goals
   have been intentionally delineated to prepare the applicant for acareer
   as an independent investigator focused on studying youth sleep health
   within the family context.
ZR 0
TC 0
Z8 0
ZB 0
ZA 0
ZS 0
Z9 0
C1 FLORIDA INTERNATIONAL UNIVERSITY
G1 1F31HD101257-01; 9911236; F31HD101257
DA 2023-12-14
UT GRANTS:15034994
ER

PT J
AU Pinheiro, Marina B.
   Ho, Kevin K.
   Ferreira, Manuela L.
   Refshauge, Kathryn M.
   Grunstein, Ron
   Hopper, John L.
   Maher, Christopher G.
   Koes, Bart W.
   Ordonana, Juan R.
   Ferreira, Paulo H.
TI Efficacy of a Sleep Quality Intervention in People With Low Back Pain:
   Protocol for a Feasibility Randomized Co-Twin Controlled Trial
SO TWIN RESEARCH AND HUMAN GENETICS
VL 19
IS 5
BP 492
EP 501
DI 10.1017/thg.2016.67
DT Article
PD OCT 2016
PY 2016
AB Poor sleep quality is highly prevalent in patients with low back pain
   (LBP) and is associated with high levels of pain, psychological
   distress, and physical disability. Studies have reported a bidirectional
   relationship between sleep problems and intensity of LBP. Accordingly,
   effective management of LBP should address sleep quality. In addition,
   genetics has been found to significantly affect the prevalence of both
   LBP and insomnia. Our study aims to establish the feasibility of a trial
   exploring the efficacy of a web-based sleep quality intervention in
   people with LBP, with the genetic influences being controlled for. 30
   twins (15 complete pairs) with subacute or chronic LBP (>6 weeks) will
   be recruited from the Australian Twin Registry. Participants will be
   randomly assigned to one of the two groups with each twin within a pair
   receiving either an interactive web-based sleep intervention based on
   cognitive behavioral therapy principles (intervention) or a web-based
   education program (control) for 6 weeks. The feasibility of the trial
   will be investigated with regard to recruitment rate, feasibility of
   data collection and outcome measure completion, contamination of
   intervention, acceptability and experience of intervention, and sample
   size requirement for the full trial. Patient outcomes will be collected
   electronically at baseline, immediately post-treatment, and at 3-months'
   follow-up post-randomization. This trial employs a robust design that
   will effectively control for the influence of genetics on treatment
   effect. Additionally, this study addresses sleep quality, a significant
   but under-explored issue in LBP. Results will inform the design and
   implementation of the definitive trial.
RI de Barros Pinheiro, Marina/AFN-6530-2022; Ferreira, Manuela/AAQ-5446-2020; Ho, Kevin/AAF-6295-2021; Ferreira, Paulo/N-3061-2017; Ho, Kevin/; Maher, Chris/AAC-6267-2019; Pinheiro, Marina/; Koes, Bart/K-4614-2016; refshauge, kathryn/; Ordonana, Juan/M-1196-2014; Ferreira, Manuela/; Grunstein, Ronald/
OI Ferreira, Paulo/0000-0002-5861-7770; Ho, Kevin/0000-0003-2438-3467;
   Maher, Chris/0000-0002-1628-7857; Pinheiro, Marina/0000-0001-7459-5105;
   Koes, Bart/0000-0002-0450-9969; refshauge, kathryn/0000-0002-8127-6847;
   Ordonana, Juan/0000-0001-7779-6017; Ferreira,
   Manuela/0000-0002-3479-0683; Grunstein, Ronald/0000-0001-6682-5812
Z8 0
TC 14
ZR 0
ZS 0
ZA 0
ZB 2
Z9 14
C1 Univ Sydney, Fac Hlth Sci, 75 East St, Sydney, NSW 2141, Australia
C1 Univ Sydney, George Inst Global Hlth, Sydney, NSW, Australia
C1 Univ Sydney, Sydney Med Sch, Kolling Inst, Inst Bone & Joint Res,
   Sydney, NSW, Australia
C1 Univ Sydney, Woolcock Inst Med Res, Ctr Sleep & Chronobiol, CIRUS,
   Sydney, NSW, Australia
C1 Royal Prince Alfred Hosp, Camperdown, NSW, Australia
C1 Univ Melbourne, Melbourne Sch Populat & Global Hlth, Ctr Epidemiol &
   Biostat, Melbourne, Vic, Australia
C1 Univ Sydney, Sydney Med Sch, George Inst Global Hlth, Sydney, NSW,
   Australia
C1 Erasmus MC, Dept Gen Practice, Rotterdam, Netherlands
C1 Univ Murcia, Dept Human Anat & Psychobiol, Murcia Twin Registry, Murcia,
   Spain
C1 Univ Murcia, IMIB Arrixaca, Murcia, Spain
SN 1832-4274
EI 1839-2628
DA 2016-10-01
UT WOS:000384428600011
PM 27571889
ER

PT J
AU Moitinho-Silva, Lucas
   Wegener, Michelle
   May, Sandra
   Schrinner, Florian
   Akhtar, Awais
   Boysen, Teide J.
   Schaeffer, Eva
   Hansen, Clint
   Schmidt, Timo
   Ruehlemann, Malte C.
   Huebenthal, Matthias
   Rausch, Philipp
   Kondakci, Mustafa T.
   Maetzler, Walter
   Weidinger, Stephan
   Laudes, Matthias
   Suess, Philip
   Schulte, Dominik
   Junker, Ralf
   Sommer, Felix
   Weisser, Burkhard
   Bang, Corinna
   Franke, Andre
TI Short-term physical exercise impacts on the human holobiont obtained by
   a randomised intervention study
SO BMC MICROBIOLOGY
VL 21
IS 1
AR 162
DI 10.1186/s12866-021-02214-1
DT Article
PD JUN 2 2021
PY 2021
AB BackgroundHuman well-being has been linked to the composition and
   functional capacity of the intestinal microbiota. As regular exercise is
   known to improve human health, it is not surprising that exercise was
   previously described to positively modulate the gut microbiota, too.
   However, most previous studies mainly focused on either elite athletes
   or animal models. Thus, we conducted a randomised intervention study
   that focused on the effects of different types of training (endurance
   and strength) in previously physically inactive, healthy adults in
   comparison to controls that did not perform regular exercise. Overall
   study duration was ten weeks including six weeks of intervention period.
   In addition to 16S rRNA gene amplicon sequencing of longitudinally
   sampled faecal material of participants (six time points), detailed body
   composition measurements and analysis of blood samples (at baseline and
   after the intervention) were performed to obtain overall physiological
   changes within the intervention period. Activity tracker devices
   (wrist-band wearables) provided activity status and sleeping patterns of
   participants as well as exercise intensity and heart
   measurements.ResultsDifferent biometric responses between endurance and
   strength activities were identified, such as a significant increase of
   lymphocytes and decrease of mean corpuscular haemoglobin concentration
   (MCHC) only within the strength intervention group. In the endurance
   group, we observed a significant reduction in hip circumference and an
   increase in physical working capacity (PWC). Though a large variation of
   microbiota changes were observed between individuals of the same group,
   we did not find specific collective alterations in the endurance nor the
   strength groups, arguing for microbiome variations specific to
   individuals, and therefore, were not captured in our
   analysis.ConclusionsWe could show that different types of exercise have
   distinct but moderate effects on the overall physiology of humans and
   very distinct microbial changes in the gut. The observed overall changes
   during the intervention highlight the importance of physical activity on
   well-being. Future studies should investigate the effect of exercise on
   a longer timescale, investigate different training intensities and
   consider high-resolution shotgun metagenomics technology.Trial
   registrationDRKS, DRKS00015873. Registered 12 December 2018;
   Retrospectively registered.
RI Sommer, Felix/AAL-1746-2020; Rühlemann, Malte/AAA-6528-2019; Schulte, Dominik/G-8653-2013; Maetzler, Walter/AAE-5831-2020; Hansen, Clint/J-4961-2019; Franke, Andre/B-2151-2010; Hubenthal, Matthias/M-8149-2015; Schulte, Dominik/; Maetzler, Walter/; Sommer, Felix/I-1706-2017; Rausch, Philipp/J-4258-2017
OI Hubenthal, Matthias/0000-0002-5956-3006; Schulte,
   Dominik/0000-0002-4622-6051; Maetzler, Walter/0000-0002-5945-4694;
   Sommer, Felix/0000-0002-6545-3487; Rausch, Philipp/0000-0003-3133-5674
ZB 22
Z8 0
ZS 0
ZR 0
TC 31
ZA 0
Z9 31
C1 Christian Albrechts Univ Kiel, Inst Clin Mol Biol IKMB, Rosalind
   Franklin Str 12, D-24105 Kiel, Germany
C1 Univ Hosp Schleswig Holstein, Dept Dermatol, Quincke Res Ctr, Kiel,
   Germany
C1 Christian Albrechts Univ Kiel, Inst Sport Sci, Kiel, Germany
C1 Univ Hosp Schleswig Holstein UKSH, Dept Neurol, Kiel, Germany
C1 Univ Hosp Schleswig Holstein UKSH, Dept Internal Med 1, Kiel, Germany
C1 Univ Kiel, Inst Clin Chem, Kiel, Germany
SN 1471-2180
DA 2021-06-24
UT WOS:000660627800001
PM 34078289
ER

PT J
AU Bommarito, Julian C.
   Millar, Philip J.
TI Effects of aerobic exercise on ambulatory blood pressure responses to
   acute partial sleep deprivation: impact of chronotype and sleep quality
SO AMERICAN JOURNAL OF PHYSIOLOGY-HEART AND CIRCULATORY PHYSIOLOGY
VL 326
IS 1
BP H291
EP H301
DI 10.1152/ajpheart.00441.2023
DT Article
PD JAN 3 2024
PY 2024
AB Blood pressure (BP) follows a circadian rhythm intertwined with the
   sleep-wake cycle. Acute partial sleep deprivation (PSD; sleep <= 6 h)
   can increase BP, associated with increased cardiovascular risk. Acute
   exercise can reduce BP for up to 24 h, a phenomenon termed postexercise
   hypotension. The present study tested whether aerobic exercise could
   mitigate the augmented 24-h ambulatory BP caused by acute PSD.
   Twenty-four young otherwise healthy adults (22 +/- 3 yr; 14 females;
   self-reported chronotypes: 6 early/10 intermediate/8 late; Pittsburgh
   sleep quality index: 17 good/7 poor sleepers) completed a randomized
   crossover trial in which, on different days, they slept normally
   (2300-0700), restricted sleep [0330-0700 (PSD)], and cycled for 50 min
   (70-80% predicted heart rate maximum) before PSD. Ambulatory BP was
   assessed every 30 min until 2100 the next day. Acute PSD increased 24-h
   systolic BP (control 117 +/- 9 mmHg, PSD 122 +/- 9 mmHg; P < 0.001) and
   prior exercise attenuated (exercise + PSD 120 +/- 9 mmHg; P = 0.04 vs.
   PSD) but did not fully reverse this response (exercise + PSD, P = 0.02
   vs. control). Subgroup analysis revealed that the 24-h systolic BP
   reduction following exercise was specific to late types (PSD 119 +/- 7
   vs. exercise + PSD 116 +/- 6 mmHg; P < 0.05). Overall, habitual sleep
   quality was negatively correlated with the change in daytime systolic BP
   following PSD (r = -0.56, P < 0.01). These findings suggest that the
   ability of aerobic cycling exercise to counteract the hemodynamic
   effects of acute PSD in young adults may be dependent on chronotype and
   that habitual sleep quality can predict the daytime BP response to acute
   PSD.
ZR 0
ZB 2
ZA 0
TC 5
Z8 1
ZS 0
Z9 6
C1 Univ Guelph, Dept Human Hlth & Nutr Sci, Human Cardiovasc Physiol Lab,
   Guelph, ON, Canada
SN 0363-6135
EI 1522-1539
DA 2024-01-25
UT WOS:001140355000006
PM 38038716
ER

PT J
AU Vargas, Cristina
   Paoletti, Daniela
   De Stasio, Simona
   Berenguer, Carmen
TI Sleep disturbances in autistic children and adolescents: A systematic
   review and meta-analysis of randomized controlled trials
SO AUTISM
DI 10.1177/13623613251319391
EA FEB 2025
DT Review; Early Access
PY 2025
AB Sleep disturbances are one of the most common comorbidities in autistic
   children and adolescence. Considering the impact of sleep disorders on
   development and daily functioning, it is important to know which
   treatments are considered effective in literature. This systematic
   review and meta-analysis study specifically aimed to investigate the
   effectiveness of non-pharmacological interventions for the treatment of
   sleep disorders in autistic children and adolescents without
   intellectual disability. Search across PubMed, PsycINFO, Scopus, and Web
   of Science were identified 11 randomized controlled trial studies
   published between 2012 and 2024 that met the inclusion criteria. The
   results indicate that the interventions considered
   (Behavioral/psychological, Physical activity, and Somatosensory sleep
   interventions) significantly improve sleep parameters in this population
   (p < 0.05). Objective data from actigraphy show an increase in total
   sleep time and sleep efficiency and a reduction in sleep onset latency.
   The results also show an improvement in sleep quality assessed through
   the Children's Sleep Habits Questionnaire filled out by parents. This
   study is one of the first to examine through a meta-analysis the
   positive impact of non-pharmacological therapies in the treatment of
   sleep disorders in autistic children and adolescents without
   intellectual disability. Alternative treatments are essential,
   particularly for those who are intolerant to medication, as it allows
   clinicians to provide effective interventions tailored to this
   population. Lay Abstract Sleep disorders are common in people on the
   autistic spectrum and can affect their development, daily function, and
   overall well-being. This study examined the effectiveness of
   non-pharmacological intervention to improve sleep in autistic children
   and adolescents without intellectual disability. We considered 11
   studies of non-pharmacological treatments for autistic children and
   adolescents. The results indicate that these interventions help to
   improve several sleep parameters, either by increasing, for example, the
   total time and quality of sleep, or by reducing the time needed for
   falling asleep. These approaches offer important treatment options
   especially for those cases where medication is not feasible, allowing
   physicians and specialists to propose more targeted and safer solutions
   for managing sleep difficulties in this population.
RI Berenguer, Carmen/H-2679-2015; /
OI /0000-0001-5731-3962
TC 0
ZR 0
ZB 0
ZS 0
Z8 0
ZA 0
Z9 0
C1 Univ Valencia, Valencia, Spain
C1 LUMSA Univ, Rome, Italy
SN 1362-3613
EI 1461-7005
DA 2025-02-24
UT WOS:001425518900001
PM 39968574
ER

PT J
AU Vlahoyiannis, Angelos
   Aphamis, George
   Eddin, Daniel Ala
   Giannaki, Christoforos D.
TI The effect of evening cycling at different intensities on sleep in
   healthy young adults with intermediate chronobiological phenotype: A
   randomized, cross-over trial
SO JOURNAL OF SPORTS SCIENCES
VL 39
IS 2
BP 192
EP 199
DI 10.1080/02640414.2020.1812194
EA AUG 2020
DT Article
PD JAN 17 2021
PY 2021
AB This study investigated the effect of various cycling intensities on
   sleep-related parameters in healthy young adults with intermediate
   chronobiological phenotype. Ten recreationally trained male volunteers
   underwent an evening i) moderate-intensity continuous training (MICT; 45
   min at 70% W-max), ii) high-intensity interval training (HIIT; 10 x 1
   min at 90% W-max), iii) sprint interval training (SIT; 6 x 20 sec at
   140% W-max) or iv) a non-exercise (CON) trial in randomized,
   counter-balanced and crossover order. At baseline, somatometric data,
   maximum oxygen uptake and chronotype were evaluated. Sleep-related
   indices and daily activity were recorded by a multi-sensor activity
   monitor. Total sleep time was longer after SIT compared to CON and MICT
   (p< 0.05). Sleep efficiency was higher in SIT than in CON (p< 0.05).
   Sleep onset latency did not differ among trials. Wake after sleep onset
   was decreased after SIT compared to CON (p= 0.049). No differences were
   found for bedtime among trials. Wake time was earlier in the MICT trial
   compared to CON (p= 0.026). Evening cycling exercise -independently of
   intensity- did not impair sleep of individuals with intermediate
   chronobiological phenotype. Furthermore, a single SIT session improved
   sleep quantity and continuation of individuals with this specific
   chronotype.
RI Vlahoyiannis, Angelos/JRY-8808-2023; Aphamis, George/; Vlahoyiannis, Angelos/
OI Aphamis, George/0000-0002-9081-4782; Vlahoyiannis,
   Angelos/0000-0001-8424-3314
ZS 0
Z8 0
ZB 4
ZA 0
TC 12
ZR 0
Z9 12
C1 Univ Nicosia, Dept Life & Hlth Sci, Nicosia, Cyprus
SN 0264-0414
EI 1466-447X
DA 2020-09-07
UT WOS:000562611400001
PM 32844703
ER

PT J
AU Hiscock, Harriet
   Sciberras, Emma
   Mensah, Fiona
   Gerner, Bibi
   Efron, Daryl
   Khano, Sonia
   Oberklaid, Frank
TI Impact of a behavioural sleep intervention on symptoms and sleep in
   children with attention deficit hyperactivity disorder, and parental
   mental health: randomised controlled trial
SO BMJ-BRITISH MEDICAL JOURNAL
VL 350
AR h68
DI 10.1136/bmj.h68
DT Article
PD JAN 20 2015
PY 2015
AB Objective To examine whether behavioural strategies designed to improve
   children's sleep problems could also improve the symptoms, behaviour,
   daily functioning, and working memory of children with attention deficit
   hyperactivity disorder (ADHD) and the mental health of their parents.
   Design Randomised controlled trial.
   Setting 21 general paediatric practices in Victoria, Australia.
   Participants 244 children aged 5-12 years with ADHD attending the
   practices between 2010 and 2012. Intervention Sleep hygiene practices
   and standardised behavioural strategies delivered by trained
   psychologists or trainee paediatricians during two fortnightly
   consultations and a follow-up telephone call. Children in the control
   group received usual clinical care.
   Main outcome measures At three and six months after randomisation:
   severity of ADHD symptoms (parent and teacher ADHD rating scale
   IV-primary outcome), sleep problems (parent reported severity,
   children's sleep habits questionnaire, actigraphy), behaviour (strengths
   and difficulties questionnaire), quality of life (pediatric quality of
   life inventory 4.0), daily functioning (daily parent rating of evening
[truncated: 2,377,186 more chars]
