# Supplementary material for: Effects of exercise interventions on sleep quality in adolescents: a systematic review and meta-analysis
Source: Front Public Health. 2025 Sep 3;13:1623506. doi: 10.3389/fpubh.2025.1623506 (PMC12452866; doi:10.3389/fpubh.2025.1623506)
Supplement: Supplementary file 1 [file Data_Sheet_1.ZIP › Literature Search Record/web 1001-1225.ciw]

FN Clarivate Analytics Web of Science
VR 1.0
PT J
AU DIMENAS, E
   OSTERGREN, J
   LINDVALL, K
   DAHLOF, C
   WESTERGREN, G
   DEFAIRE, U
TI COMPARISON OF CNS-RELATED SUBJECTIVE SYMPTOMS IN HYPERTENSIVE PATIENTS
   TREATED WITH EITHER A NEW CONTROLLED RELEASE (CR ZOK) FORMULATION OF
   METOPROLOL OR ATENOLOL
SO JOURNAL OF CLINICAL PHARMACOLOGY
VL 30
IS 2
BP S82
EP S90
DI 10.1002/j.1552-4604.1990.tb03502.x
SU S
DT Article; Proceedings Paper
PD FEB 1990
PY 1990
CT WORKSHOP ON METOPROLOL CR/ZOK
CY SEP 07-09, 1989
CL EZE, FRANCE
ZB 1
ZS 0
Z8 0
ZR 0
ZA 0
TC 13
Z9 13
C1 AB HASSLE,CARDIOVASC RES,S-43183 MOLNDAL,SWEDEN
C1 SAHLGRENS UNIV HOSP,DEPT CLIN PHARMACOL,S-41345 GOTHENBURG,SWEDEN
C1 KAROLINSKA INST,DANDERYD HOSP,DEPT MED,DANDERYD,SWEDEN
C3 AB HASSLE
SN 0091-2700
DA 1990-02-01
UT WOS:A1990CT54700013
PM 2179286
ER

PT J
AU JACOB, EUFEMIA
TI Wireless Pain Intervention Program for At Risk Youths with Sickle Cell
   Disease
DT Awarded Grant
PD Sep 30 2009
PY 2009
AB Relevance to Public HealthThe study will examine the effectiveness of
   the Wireless Pain Intervention Program. The program will consistof 1) a
   cell phone/PDAs with a program (e-Ouch) that has questions about pain;2)
   a web link that will connectto resources including educational
   materials, a psychologist, and nurse practitioner, and 3) a peer
   socialsupport network using cell phone/PDAs.
ZR 0
ZB 0
ZS 0
TC 0
Z8 0
ZA 0
Z9 0
C1 UNIVERSITY OF CALIFORNIA LOS ANGELES
G1 1RC1HL100301-01; 7821521; RC1HL100301
DA 2023-12-14
UT GRANTS:12084054
ER

PT J
AU JACOB, EUFEMIA
TI Wireless Pain Intervention Program for At Risk Youths with Sickle Cell
   Disease
DT Awarded Grant
PD Sep 30 2009
PY 2010
AB Relevance to Public HealthThe study will examine the effectiveness of
   the Wireless Pain Intervention Program. The program will consistof 1) a
   cell phone/PDAs with a program (e-Ouch) that has questions about pain;2)
   a web link that will connectto resources including educational
   materials, a psychologist, and nurse practitioner, and 3) a peer
   socialsupport network using cell phone/PDAs.
TC 0
ZS 0
Z8 0
ZB 0
ZA 0
ZR 0
Z9 0
C1 UNIVERSITY OF CALIFORNIA LOS ANGELES
G1 5RC1HL100301-02; 7933945; RC1HL100301
DA 2023-12-14
UT GRANTS:10365015
ER

PT J
AU August, Gilbert P.
   Caprio, Sonia
   Fennoy, Ilene
   Freemark, Michael
   Kaufman, Francine R.
   Lustig, Robert H.
   Silverstein, Janet H.
   Speiser, Phyllis W.
   Styne, Dennis M.
   Montori, Victor M.
TI Prevention and Treatment of Pediatric Obesity: An Endocrine Society
   Clinical Practice Guideline Based on Expert Opinion
SO JOURNAL OF CLINICAL ENDOCRINOLOGY & METABOLISM
VL 93
IS 12
BP 4576
EP 4599
DI 10.1210/jc.2007-2458
DT Review
PD DEC 2008
PY 2008
AB Objective: Our objective was to formulate practice guidelines for the
   treatment and prevention of pediatric obesity.
   Conclusions: We recommend defining overweight as body mass index (BMI)
   in at least the 85th percentile but < the 95th percentile and obesity as
   BMI in at least the 95th percentile against routine endocrine studies
   unless the height velocity is attenuated or inappropriate for the family
   background or stage of puberty; referring patients to a geneticist if
   there is evidence of a genetic syndrome; evaluating for
   obesity-associated comorbidities in children with BMI in at least the
   85th percentile; and prescribing and supporting intensive lifestyle
   (dietary, physical activity, and behavioral) modification as the
   prerequisite for any treatment.
   We suggest that pharmacotherapy (in combination with lifestyle
   modification) be considered in: 1) obese children only after failure of
   a formal program of intensive lifestyle modification; and 2) overweight
   children only if severe comorbidities persist despite intensive
   lifestyle modification, particularly in children with a strong family
   history of type 2 diabetes or premature cardiovascular disease.
   Pharmacotherapy should be provided only by clinicians who are
   experienced in the use of antiobesity agents and aware of the potential
   for adverse reactions. We suggest bariatric surgery for adolescents with
   BMI above 50 kg/m(2), or BMI above 40 kg/m(2) with severe comorbidities
   in whom lifestyle modifications and/or pharmacotherapy have failed.
   Candidates for surgery and their families must be psychologically stable
   and capable of adhering to lifestyle modifications. Access to
   experienced surgeons and sophisticated multidisciplinary teams who
   assess the benefits and risks of surgery is obligatory.
   We emphasize the prevention of obesity by recommending breast-feeding of
   infants for at least 6 months and advocating that schools provide for 60
   min of moderate to vigorous daily exercise in all grades. We suggest
   that clinicians educate children and parents through anticipatory
   guidance about healthy dietary and activity habits, and we advocate for
   restricting the availability of unhealthy food choices in schools,
   policies to ban advertising unhealthy food choices to children, and
   community redesign to maximize opportunities for safe walking and bike
   riding to school, athletic activities, and neighborhood shopping. (J
   Clin Endocrinol Metab 93: 4576-4599, 2008)
RI Montori, Victor/HCH-3522-2022; Fennoy, Ilene/W-6812-2019; Lustig, Robert/O-9380-2019; Montori, Victor/
OI Montori, Victor/0000-0003-0595-2898
Z8 1
ZR 12
TC 305
ZB 93
ZA 0
ZS 19
Z9 367
C1 George Washington Univ, Sch Med, Washington, DC 20037 USA
C1 Yale Univ, Sch Med, New Haven, CT 06510 USA
C1 Columbia Univ, New York, NY 10027 USA
C1 Duke Univ, Med Ctr, Durham, NC 27710 USA
C1 Childrens Hosp Los Angeles, Los Angeles, CA 90027 USA
C1 Univ Calif San Francisco, San Francisco, CA 94143 USA
C1 Univ Florida, Gainesville, FL 32611 USA
C1 Schneider Childrens Hosp, New Hyde Pk, NY 11040 USA
C1 Univ Calif Davis, Med Ctr, Sacramento, CA 95817 USA
C1 Mayo Clin, Rochester, MN 55905 USA
SN 0021-972X
EI 1945-7197
DA 2008-12-01
UT WOS:000261396900002
PM 18782869
ER

PT J
AU Giannasi, Lilian Chrystiane
   Dutra, Marignes T. S.
   Tenguan, Vera L. S.
   Mancilha, Gabriela P.
   Silva, Gabriela R. C.
   Fillietaz-Bacigalupo, Elaine
   da Silva, Daniel B.
   Politti, Fabiano
   Nacif, Sergio R.
   de Oliveira, Ezequiel F.
   da Rocha, Joao C.
   Rocha, Carolina T.
   Romero, Mateus M.
   de Oliveira, Claudia S.
   de Oliveira, Luis V. F.
   Rode, Sigmar de Mello
   Koga-Ito, Cristiane Yumi
   Amorim, Jose B. O.
   Salgado, Miguel A. C.
   Gomes, Monica F.
TI Evaluation of the masticatory muscle function, physiological sleep
   variables, and salivary parameters after electromechanical therapeutic
   approaches in adult patients with Down syndrome: a randomized controlled
   clinical trial
SO TRIALS
VL 20
AR 215
DI 10.1186/s13063-019-3300-0
DT Article
PD APR 11 2019
PY 2019
AB Background: There are many comorbidities associated with Down syndrome
   (DS), including obstructive sleep apnea (OSA) and masticatory muscle
   alteration. Muscular hypotonia, in particular, of the masticatory and
   oropharyngeal muscles is one of the main characteristics of individuals
   with DS, resulting in impairments of speech, swallowing, and mastication
   in these individuals. In addition, total or partial obstruction of the
   airways during sleep can occur due to pharyngeal hypotonia, leading to
   snoring and to OSA. This progressive respiratory disorder is associated
   with a high risk of morbidity and mortality in individuals with DS. The
   aim of this research is to assess the therapeutic effects of surface
   neuromuscular electrical stimulation (NMES), the mastication apparatus
   (MA), and a mandibular advancement oral appliance (OAm) with an embedded
   thermosensitive microchip on the functions of masticatory muscles
   (bilateral masseter and temporal muscles), physiological sleep
   variables, and salivary parameters in adult patients with DS.
   Methods: The patients with DS will be randomly selected and divided into
   three groups (DS-NMES, DS-MA, and DS-OA(m)) with a minimum of 10
   patients in each group. A thermosensitive microchip will be embedded in
   the OA(m) to record its compliance. The therapeutic effects on
   masticatory muscle function will be investigated through
   electromyography, a caliper, and a force-transducer device; the sleep
   variables, in turn, will be evaluated by means of polysomnography. The
   physicochemical and microbiological properties of the saliva will also
   be analyzed, including the salivary flow, viscosity, buffer capacity,
   cortisol levels (susceptibility to psychological and/or physical
   stress), and Pseudomonas aeruginosa levels (risk of aspiration
   pneumonia) in these patients. The methods determined for this study will
   be carried out prior to and after 2 months of the recommended therapies.
   Discussion: The primary outcomes would be the improvement and/or
   reestablishment of the function of masticatory muscles and the
   physiological sleep variables in this target public since individuals
   with DS commonly present generalized muscular hypotonia and dysfunction
   of the oropharyngeal musculature. As a secondary outcome indicator, the
   impact of the applied therapies (NMES, MA, and OA(m)) on the salivary
   microbiological and physicochemical properties in DS individuals will
   also be assessed. Furthermore, the compliance of OA(m) usage will be
   measured through a thermosensitive microchip.
RI Politti, Fabiano/C-4534-2012; Koga-Ito, Cristiane/D-7999-2012; amorim, jose/F-3162-2012; da Rocha, João/ABB-6027-2020; Gomes, Monica/KPB-8250-2024; Amorim, jose/KPY-5837-2024; Fernandes Gomes, Monica/; Fillietaz-Bacigalupo, Elaine/; Oliveira, Claudia/H-2328-2013; Oliveira, Luis V F/K-8838-2013; castillo salgado, miguel angel/N-2717-2016; da Rocha, Joao Carlos/; Giannasi, Lilian/E-6875-2017; Koga Ito, Cristiane Yumi/; de Mello Rode, Sigmar/G-6411-2012
OI Amorim, jose/0000-0002-8074-6528; Fernandes Gomes,
   Monica/0000-0003-3358-5116; Fillietaz-Bacigalupo,
   Elaine/0000-0002-5722-799X; Oliveira, Claudia/0000-0001-8509-4576;
   Oliveira, Luis V F/0000-0002-3852-9415; castillo salgado, miguel
   angel/0000-0001-5793-4013; da Rocha, Joao Carlos/0000-0001-7311-9051;
   Giannasi, Lilian/0000-0001-6609-2794; Koga Ito, Cristiane
   Yumi/0000-0002-2416-2173; de Mello Rode, Sigmar/0000-0002-4261-4217
ZR 0
TC 10
ZS 1
Z8 0
ZB 2
ZA 0
Z9 10
C1 Sao Paulo State Univ UNESP, Inst Sci & Technol, Ctr Biosci Appl Patients
   Special Hlth Care Needs, Sao Jose Campos Campus,R Esperanca 265, Sao
   Paulo, SP, Brazil
C1 Univ Metropolitana Santos, Santos, Brazil
C1 Univ Ctr Anapolis UniEvangel, Anapolis, Brazil
C1 Nove Julho Univ, Sao Paulo, Brazil
C1 Hosp Servidor Publ Estadual Sao Paulo IAMSPE HSPE, Sao Paulo, Brazil
C1 Inst Sci & Technol, Discipline Pediat Dent, Sao Paulo, Brazil
C3 Univ Metropolitana Santos
C3 Univ Ctr Anapolis UniEvangel
C3 Hosp Servidor Publ Estadual Sao Paulo IAMSPE HSPE
C3 Inst Sci & Technol
EI 1745-6215
DA 2019-05-17
UT WOS:000466734800008
PM 30975204
ER

PT J
AU Muenzer, Joseph
   Gucsavas-Calikoglu, Muge
   McCandless, Shawn E.
   Schuetz, Thomas J.
   Kimura, Alan
TI A phase I/II clinical trial of enzyme replacement therapy in
   mucopolysaccharidosis II (Hunter syndrome)
SO MOLECULAR GENETICS AND METABOLISM
VL 90
IS 3
BP 329
EP 337
DI 10.1016/j.ymgme.2006.09.001
DT Article
PD MAR 2007
PY 2007
AB Objective: To evaluate the safety and explore the efficacy of
   idursulfase (recombinant human iduronate-2-sulfatase) treatment for
   mucopolysaccharidosis 11 (NIPS 11).
   Study design: Twelve patients were enrolled into a randomized,
   double-blind, placebo-controlled trial for 24 weeks followed by an
   open-label extension study. Three groups of 4 patients were enrolled
   sequentially, with 3 patients in each group receiving idursulfase and I
   patient receiving placebo. The first group received idursulfase at 0.15
   mg/kg infused every other week with the 2nd and 3rd groups receiving 0.5
   and 1.5 mg/kg, respectively. After 24 weeks the placebo-treated patients
   were changed to idursulfase at the dose of their group. The primary
   endpoint was a change from baseline in urinary excretion of
   glycosaminoglycans. Results were pooled for analysis by ANOVA and
   compared to baseline.
   Results: Urinary glycosaminoglycans were reduced within 2 weeks of
   initiating idursulfase and were decreased 49% after 48 weeks of
   treatment (P < 0.0001). Both liver and spleen volume were decreased at
   24 weeks (P < 0.01) and 48 weeks (P < 0.001). The 6-minute walk test
   distance increased an average of 48 meters after 48 weeks (P = 0.013).
   Six patients in the higher dose groups developed IgG antibodies that did
   not influence the clinical effects of idursulfase.
   Conclusions: This study describes the first experience with enzyme
   replacement therapy for the treatment of patients with MPS II.
   Idursulfase was generally well tolerated and was associated with
   reductions in urine glycosaminoglycans levels and organ size, as well as
   an increased 6-minute walk test distance. (c) 2006 Elsevier Inc. All
   rights reserved.
Z8 1
ZA 0
ZB 120
TC 171
ZS 9
ZR 7
Z9 202
C1 Univ N Carolina, Dept Pediat, Chapel Hill, NC 27599 USA
C1 Shire Human Gene Therapies, Cambridge, MA USA
C1 Case Western Reserve Univ, Dept Genet, Cleveland, OH 44120 USA
C1 Case Western Reserve Univ, Dept Pediat, Cleveland, OH 44120 USA
SN 1096-7192
EI 1096-7206
DA 2007-03-01
UT WOS:000245179500096
PM 17185020
ER

PT J
AU KIRK, SHELLEY 
TI Enhancing effectiveness of existing weight management programs for teens
   with severe obesity: A 6-month feasibility pilot study
DT Awarded Grant
PD Aug 01 2018
PY 2019
AB Project Summary/Abstract:The prevalence of obesity among adolescents
   (ages 12-19) continues to be a serious public health problem asthe most
   recent national survey (NHANES: 2015-2016) reported 20.5% of adolescents
   have a BMI > 95thpercentile. Especially concerning is the steady
   increase of severe obesity (≥ 120% of the 95th percentile for BMI)within
   this age group. Also the concurrent rise in obesity-related health
   complications, such as insulin resistance,dyslipidemia, and fatty liver
   disease, underscores this major health burden from severe obesity.
   Therecommended treatment for adolescents with obesity is a pediatric
   weight management (PWM) program offeredin a tertiary-care setting that
   combines dietary, physical activity and behavioral strategies, using a
   patient-centered model with frequent contact. However this approach
   often has poor adherence to treatment and highattrition rates. Providing
   at least 26 hours of contact over a 6-month treatment period was found
   to be mosteffective, but a recent survey of 29 PWM programs in POWER
   (Pediatric Obesity Weight Evaluation Registry)found most sites offer
   low-intensity interventions (<26 hours) due to limited resources and
   patient circumstances.To improve the effectiveness of PWM programs, this
   proposed study has identified a “bundle of programenhancements” (BPE)
   informed by a literature review, preliminary POWER outcomes, and
   evaluation of programcharacteristics of POWER’s “top-performing” sites.
   The BPE components are: 1) Increasing provider contacthours in existing
   PWM programs to reach 26 hours during a 6-month treatment period by
   using remote interactivetechnologies to supplement standard-of-care
   clinic visits; 2) Identification of mental health problems during
   anindividual program orientation prior to starting a PWM program, in
   order to initiate needed treatment as part of aPWM program; and 3)
   Evaluation of “readiness to change” and “barriers to making lifestyle
   changes” withmotivational interviewing during the orientation session,
   allowing for interventions tailored to the patient’s needs.The proposed
   study is a pilot pragmatic trial designed to test the feasibility,
   acceptance, and preliminaryeffectiveness of the BPE (Intervention group:
   N=40) vs. standard-of-care (Control group: N=20) for adolescentswith
   severe obesity in PWM programs at two POWER sites. The primary aims are:
   1) Test whether existing PWMprograms can successfully implement the BPE
   for 80% of participants randomly assigned to the Interventiongroup and
   2) Test whether 70% of participants in the Intervention group will
   complete 26 contact hours during 6months of treatment. The secondary
   aims test whether the Intervention group has greater rates of
   participationand retention, plus better health outcomes compared to the
   Control group. If the results of this pilot study arepromising, then a
   fully-powered multi-site clinical trial can be designed to evaluate the
   BPE’s efficacy in existingPWM programs. By developing more successful
   evidence-based interventions for PWM programs, this researchcan help
   reverse the adolescent obesity epidemic and prevent the onset or
   worsening of comorbidities.
ZR 0
ZB 0
ZA 0
Z8 0
TC 0
ZS 0
Z9 0
C1 CINCINNATI CHILDRENS HOSP MED CTR
G1 5R34DK118510-02; 9741688; R34DK118510
DA 2023-12-14
UT GRANTS:14958844
ER

PT J
AU Dorenbos, Elke
   Drummen, Mathijs
   Rijks, Jesse
   Adam, Tanja
   Stouthart, Pauline
   Martinez, J. Alfredo
   Navas-Carretero, Santiago
   Stratton, Gareth
   Swindell, Nils
   Fogelholm, Mikael
   Raben, Anne
   Westerterp-Plantenga, Margriet
   Vreugdenhil, Anita
TI PREVIEW (Prevention of Diabetes Through Lifestyle Intervention and
   Population Studies in Europe and Around the World) study in children
   aged 10 to 17 years: Design, methods and baseline results
SO DIABETES OBESITY & METABOLISM
VL 20
IS 5
BP 1096
EP 1101
DI 10.1111/dom.13216
DT Article
PD MAY 2018
PY 2018
AB Insulin resistance (IR) in adolescence is associated with type 2
   diabetes mellitus [T2DM]. The PREVIEW (Prevention of Diabetes Through
   Lifestyle Intervention and Population Studies in Europe and Around the
   World) study assessed the effectiveness of a high-protein,
   low-glycaemic-index diet and a moderate-protein,
   moderate-glycaemic-index diet to decrease IR in insulin-resistant
   children who were overweight or obese. Inclusion criteria were age 10 to
   17 years, homeostatic model assessment of IR (HOMA-IR) >= 2.0 and
   overweight/obesity. In 126 children (mean +/- SD age 13.6 +/- 2.2 years,
   body mass index [BMI] z-score 3.04 +/- 0.66, HOMA-IR 3.48 +/- 2.28)
   anthropometrics, fat mass percentage (FM%), metabolic characteristics,
   physical activity, food intake and sleep were measured. Baseline
   characteristics did not differ between the groups. IR was higher in
   pubertal children with morbid obesity than in prepubertal children with
   morbid obesity (5.41 +/- 1.86 vs 3.23 +/- 1.86; P=.007) and prepubertal
   and pubertal children with overweight/obesity (vs 3.61 +/- 1.60, P=.004,
   and vs 3.40 +/- 1.50, P<.001,respectively). IR was associated with sex,
   Tanner stage, BMI z-score and FM%. Fasting glucose concentrations were
   negatively associated with Baecke sport score (r = -0.223, P=.025) and
   positively with daytime sleepiness (r = 0.280, P=.016) independent of
   sex, Tanner stage, BMI z-score and FM%. In conclusion, IR was most
   severe in pubertal children with morbid obesity. The associations
   between fasting glucose concentration and Baecke sport score and
   sleepiness suggest these might be possible targets for diabetes
   prevention.
RI Martínez, J./K-8709-2014; stratton, Gareth/Z-5471-2019; Raben, Anne/B-6978-2015; Swindell, Nils/; Stratton, Gareth/Q-2746-2017; Navas-Carretero, Santiago/L-2918-2015; Dorenbos, Elke/
OI Raben, Anne/0000-0001-5229-4491; Swindell, Nils/0000-0003-3742-6139;
   Stratton, Gareth/0000-0001-5618-0803; Navas-Carretero,
   Santiago/0000-0002-5163-2230; Dorenbos, Elke/0000-0001-8675-9672
ZR 0
Z8 0
ZA 0
TC 5
ZB 1
ZS 0
Z9 5
C1 Maastricht Univ, NUTRIM Sch Nutr & Translat Res Metab, Maastricht,
   Netherlands
C1 Maastricht Univ, Med Ctr, COACH, Maastricht, Netherlands
C1 Univ Navarra, Ctr Nutr Res CIN, Dept Nutr Food Sci & Physiol, Pamplona,
   Spain
C1 Inst Salud Carlos III, CIBERobn, Madrid, Spain
C1 Swansea Univ, Res Ctr Appl Sports Technol Exercise & Med A STEM,
   Swansea, W Glam, Wales
C1 Univ Helsinki, Dept Food & Environm Sci, Helsinki, Finland
C1 Univ Copenhagen, Fac Sci, Dept Nutr Exercise & Sports, Copenhagen,
   Denmark
SN 1462-8902
EI 1463-1326
DA 2018-12-28
UT WOS:000430070000002
PM 29322617
ER

PT J
AU Vargas Corzo, M. C.
   Aguilar Cordero, M. J.
   de Teresa Galvan, C.
   Segura Millan, D.
   Miranda Leon, M. T.
   Castillo Rueda, G.
   Guisado Barrilao, R.
TI BENEFITS OF <i>DECUMANUM PHLEBODIUM</i> INTAKE ON THE MUSCLE DAMAGE IN
   THE RESPONSE TO INTENSE PHYSICAL EXERCISE IN SEDENTARY SUBJECTS
SO NUTRICION HOSPITALARIA
VL 29
IS 6
BP 1408
EP 1418
DI 10.3305/nh.2014.29.6.7407
DT Article
PD JUN 2014
PY 2014
AB Introduction: Intense physical exercise provoke muscle damage, that in
   sedentary people can increase cardiovascular risk. Phlebodium decumanum
   (PD) has shown to have immunomodulator effects in models of
   moderate-intense physical activities in well conditioned groups. To
   evaluate the PD effects during eccentric exercise, as a model of muscle
   inflammation protocol, on a sedentary population with cardiovascular
   risk.
   Methods. This is an experimental, double-blind, multi-group randomized
   study. Experimental Group 1 (n = 17) received PD, 9 dosis of 400 mg
   (total amount 3.6 g) every 8 hours during 3 days, and Control Group 2 (n
   = 16) received a placebo. All the subjects performed two tread-mill
   ergoespirometry tests: first, a modified Bruce protocol to discard
   ischemic responses during exercise and to evaluate VO2max before the
   experimental phase; and second, with an eccentric protocol (14%
   descending ramp test) during 10 minutes in stable state at 70-80%
   VO2max, as experimental inflammatory protocol. We compared intra and
   inter groups to evaluate differences in the pre and post-test
   differences results on blood muscle damage variables.
   Results: The study shown statistically significant differences in all
   pre-post intra-groups results in muscle damage variables (CK, LDH and
   Myoglobin, but not in Cardiac Troponin), and in functional lower-limb
   test (Si and CMJ). The comparison of inter-group results shown less
   muscle damage and less functional lower-limb deterioration in Group 1
   compared with Control group, with statistical significance in both
   cases. Differences in hand grip dynamometry were no statistically
   significant.
   Conclusions: The eccentric exercise protocol in that study has proven to
   be a good model to induce muscle and functional damage in sedentary
   people. Short PD treatment has shown to reduce muscle and functional
   acute damages compared with placebo control group in this specific
   population.
RI Guisado, Rafael/B-4763-2016; Aguilar Cordero, Maria Jose/H-3503-2015; Miranda Leon, Maria Teresa/
OI Aguilar Cordero, Maria Jose/0000-0002-6268-0975; Miranda Leon, Maria
   Teresa/0000-0002-6254-7402
ZB 1
TC 3
Z8 0
ZS 1
ZR 0
ZA 0
Z9 3
C1 Ctr Andaluz Med Deporte Granada, Granada, Spain
C1 Univ Granada, Dept Enfermeria, Fac Ciencias Salud, E-18071 Granada,
   Spain
C1 Hosp Univ San Juan de Dios, Ctr Andaluz Med Deporte Granada, Granada,
   Spain
C1 Univ Granada, Dept Estadist & Invest Operat, E-18071 Granada, Spain
C1 Serv Andaluz Salud, Jaen, Spain
C3 Ctr Andaluz Med Deporte Granada
C3 Hosp Univ San Juan de Dios
C3 Serv Andaluz Salud
SN 0212-1611
EI 1699-5198
DA 2014-06-01
UT WOS:000340227200026
PM 24972482
ER

PT J
AU Liang, L.
   Li, Jing
   Liao, Yinglin
   Zhang, Shi-Yao
   Jin, Ling
   Congdon, Nathan
   Fan, Zixin
   Zeng, Yangfa
   Zheng, Yingfeng
   Liu, Zuguo
   Liu, Yizhi
   Liang, Lingyi
TI Effect of laughter exercise versus 0.1% sodium hyaluronic acid on ocular
   surface discomfort in dry eye disease: non-inferiority randomised
   controlled trial
SO BMJ-BRITISH MEDICAL JOURNAL
VL 386
AR e080474
DI 10.1136/bmj-2024-080474
DT Article
PD SEP 14 2024
PY 2024
AB Objective To assess efficacy and safety of laughter exercise in patients
   with symptomatic dry eye disease. Design Non-inferiority randomised
   controlled trial. Setting Recruitment was from clinics and community and
   the trial took place at Zhongshan Ophthalmic Center, Sun Yat-sen
   University, the largest ophthalmic centre in China, between 18 June 2020
   to 8 January 2021. Participants People with symptomatic dry eye disease
   aged 18-45 years with ocular surface disease index scores ranging from
   18 to 80 and tear film break-up time of eight seconds or less.
   Interventions Participants were randomised 1:1 to receive laughter
   exercise or artificial tears (0.1% sodium hyaluronic acid eyedrop,
   control group) four times daily for eight weeks. The laughter exercise
   group viewed an instructional video and participants were requested to
   vocalise the phrases "Hee hee hee, hah hah hah, cheese cheese cheese,
   cheek cheek cheek, hah hah hah hah hah hah" 30 times per five minute
   session. Investigators assessing study outcomes were masked to group
   assignment but participants were unmasked for practical reasons. Main
   outcome measures The primary outcome was the mean change in the ocular
   surface disease index (0-100, higher scores indicating worse ocular
   surface discomfort) from baseline to eight weeks in the per protocol
   population. The non-inferiority margin was 6 points of this index score.
   Main secondary outcomes included the proportion of patients with a
   decrease from baseline in ocular surface disease index score of at least
   10 points and changes in dry eye disease signs, for example,
   non-invasive tear break up time at eight weeks. Results 299 participants
   (mean age 28.9 years; 74% female) were randomly assigned to receive
   laughter exercise (n=149) or 0.1% sodium hyaluronic acid (n=150). 283
   (95%) completed the trial. The mean change in ocular surface disease
   index score at eight weeks was -10.5 points (95% confidence interval
   (CI) -13.1 to -7.82) in the laughter exercise group and -8.83 (-11.7 to
   -6.02) in the control group. The upper boundary of the CI for difference
   in change between groups was lower than the non-inferiority margin (mean
   difference -1.45 points (95% CI -5.08 to 2.19); P=0.43), supporting
   non-inferiority. Among secondary outcomes, the laughter exercise was
   better in improving non-invasive tear break up time (mean difference
   2.30 seconds (95% CI 1.30 to 3.30), P<0.001); other secondary outcomes
   showed no significant difference. No adverse events were noted in either
   study group. Conclusions The laughter exercise was non-inferior to 0.1%
   sodium hyaluronic acid in relieving subjective symptoms in patients with
   dry eye disease with limited corneal staining over eight weeks
   intervention.
RI Zheng, Yingfeng/CAH-4522-2022; Zhang, Shiyao/HTP-4772-2023; Fan, Zixin/IUN-7353-2023
TC 0
Z8 0
ZA 0
ZB 0
ZR 0
ZS 0
Z9 0
C1 Sun Yat Sen Univ, Zhongshan Ophthalm Ctr, Guangdong Prov Clin Res Ctr
   Ocular Dis, State Key Lab Ophthalmol,Guangdong Prov Key Lab Op,
   Guangzhou, Guangdong, Peoples R China
C1 Queens Univ Belfast, Ctr Publ Hlth, Belfast, North Ireland
C1 ORBIS Int, New York, NY USA
C1 Xiamen Univ, Xiamen Eye Ctr, Eye Inst, Fujian Engn & Res Ctr Eye
   Regenerat Med,Fujian Pro, Xiamen, Fujian, Peoples R China
C1 Univ South China, Dept Ophthalmol, Affiliated Hosp 1, Hengyang, Hunan,
   Peoples R China
C3 ORBIS Int
SN 0959-535X
EI 1756-1833
DA 2024-10-02
UT WOS:001318964600011
PM 39260878
ER

PT J
AU BAUMANN, SARA ELIZABETH
TI Improving Menstrual Health Among Women and Girls Using Community Engaged
   Intervention Development in Nepal
DT Awarded Grant
PD Sep 16 2023
PY 2023
AB PROJECT SUMMARY/ABSTRACTDespite being a natural physiological process,
   menstruation is often associated with health and safetychallenges,
   especially in low-resource settings. In Nepal, 90% of women and girls
   follow at least one menstrualrestriction. The most extreme is chhaupadi,
   a social-religious tradition in which women live in isolation
   duringmenstruation, exposing them to harmful health consequences. There
   is a dearth of evidence regarding effectiveapproaches to address
   chhaupadi, which remains widespread. Research: This community-engaged
   study aimsto rigorously review extant intervention evidence, as well as
   co-design and pilot a culturally relevant chhaupadiintervention to
   ultimately improve women’s health in Nepal. The study aims are as
   follows: Aim 1 - Conduct aRealist Synthesis to elucidate the mechanisms
   of success or failure of chhaupadi interventions to date,
   includingkey-informant interviews (KIIs) (n=35). Aim 2 - Co-design a
   chhaupadi intervention with women (n=30) in threedistricts using
   participatory, human-centered design activities. The intervention will
   be refined via communitymeetings (n=6) and KIIs (n=25). Aim 3 - Pilot
   test the intervention in two matched communities (intervention
   andcontrol, n=45). Surveys with standardized measures and focus group
   discussions (n=6) will be conducted toassess feasibility, acceptability,
   and changes in health attitudes and behaviors expected to be impacted by
   theintervention. Candidate: Dr. Sara Baumann is an Assistant Professor
   at the University of Pittsburgh School ofPublic Health, Department of
   Behavioral and Community Health Sciences with extensive previous
   training incommunity-engaged research and women’s reproductive health in
   Nepal. Training: Four training goals willsupport Dr. Baumann’s
   trajectory toward becoming an independent investigator: 1) Acquire
   skills in RealistSynthesis to identify underlying causal mechanisms and
   reasons for intervention success or failure; 2) developexpertise in
   intervention development and assessment, as well as implementation
   science; 3) attain new skillsin clinical trial design applicable to low-
   and middle-income countries (LMICs); and 4) gain essential skills
   inleadership, mentorship, grant writing, and study management.
   Mentors/Environment: Dr. Baumann will besupported by an exceptional team
   of international and multidisciplinary experts including a diverse
   mentorshipteam, advisory board, consultants, and collaborating
   organizations in Nepal. Her mentorship team has expertisein essential
   content and methodological areas such as intervention development,
   evaluation, clinical trials, andstatistical analyses. Her comprehensive
   career development plan includes substantial mentorship,
   didactictraining, and experiential learning at the University of
   Pittsburgh (US) and Tribhuvan University (Nepal). Bysuccessfully
   completing these rigorous career development and research plans, Dr.
   Baumann will be fullyprepared to transition into a successful
   independent global health researcher and interventionist who
   harnessescommunity-engaged approaches to improve women’s reproductive
   health in LMICs.
Z8 0
ZB 0
TC 0
ZR 0
ZA 0
ZS 0
Z9 0
C1 UNIVERSITY OF PITTSBURGH AT PITTSBURGH
G1 10802924; 1K01TW012424-01A1; K01TW012424
DA 2023-12-14
UT GRANTS:17353285
ER

PT J
AU MILLER, ELIZABETH 
TI Creating Peace:  community-based youth violence prevention to address
   racism and discrimination
DT Awarded Grant
PD May 24 2019
PY 2023
AB In response to RFA-MD-18-005, “Youth Violence Prevention Interventions
   that Incorporate Racism Discrimina-tion Prevention,” this proposed study
   will examine, via a cluster-randomized controlled trial, the
   effectiveness ofa trauma-focused, gender-transformative youth violence
   prevention program that integrates racism and dis-crimination
   prevention. In the United States, racial/ethnic minority youth are
   disproportionately impacted by vio-lence, with higher rates of homicide,
   physical assaults, and school fights than non-Hispanic Whites, most
   com-monly within neighborhoods with concentrated social and economic
   disadvantage and high levels of gun vio-lence. While a growing number of
   youth violence prevention programs are incorporating structural
   interventionsto address the limited educational and employment
   opportunities for youth in marginalized neighborhoods, fewhave directly
   addressed gender and racial injustice as a modifiable factor in youth
   violence prevention. Theproposed community partnered study will examine
   the effectiveness of a program for youth violence preventiontitled
   “Creating Peace” (CP). Through 12 sessions (3 hours/session) over 6 to
   12 weeks in a group format withactivities that explore race, gender,
   sexual identity, and social class, the program will support participants
   inhealing from experiences of trauma by restoring social connections,
   challenging gender norms that foster vio-lence perpetration, and
   practicing positive bystander intervention skills to intervene safely
   with peers' disre-spectful and harmful behaviors. Youth leadership
   skills are nurtured in the latter part of the program, whereyouth will
   offer guidance to law enforcement officers in a process of social
   restoration. The study will be inPittsburgh, Pennsylvania (PA) across 24
   lower-resource neighborhoods, randomized to receive either CP(n=12) or
   the control intervention (n=12) (job skills development). Partnerships
   from the Pittsburgh communityinclude Black churches, youth-serving
   agencies, law enforcement, juvenile justice, child protective
   services,schools, health department, human services as well as policy
   makers. At 3 months after the program (Time 2),compared to youth (ages
   14-18) in control neighborhoods, youth in CP are expected to
   demonstrate: greaterreduction in recent violence perpetration (primary
   outcome); fewer number of times carrying a weapon in past30 days
   (secondary); increased positive bystander behaviors (secondary);
   decreased experiences of bias-based discrimination (exploratory) (Aim
   1). Surveys at 9 months after end of program will assess whether
   CPresults in sustained improvements in these same outcomes (Time 3;
   final n = 1440), compared to controls (Aim2). We will explore whether
   baseline risk and protective factors (e.g., homicide survivorship,
   social supports)may interact with the intervention to predict changes in
   outcomes of interest (i.e., how intervention outcomesmay differ across
   groups) (Aim 3). Finally, we will explore impact of the bias-based
   discrimination preventioncomponent on law enforcement officers who
   participate in the restorative practice sessions with youth (Aim 4).
ZA 0
TC 0
ZB 0
Z8 0
ZR 0
ZS 0
Z9 0
C1 UNIVERSITY OF PITTSBURGH AT PITTSBURGH
G1 10551804; 5R01MD013797-05; R01MD013797
DA 2024-07-23
UT GRANTS:17708986
ER

PT J
AU Tar Bolacali, Edanur
   Kaya Senol, Derya
TI The effect of a training program on adolescents' stress levels and
   healthy lifestyle behaviors during the Covid-19 pandemic: A randomized
   controlled study
SO JOURNAL OF CHILD AND ADOLESCENT PSYCHIATRIC NURSING
VL 37
IS 2
AR e12456
DI 10.1111/jcap.12456
DT Article
PD MAY 2024
PY 2024
AB TopicAdolescence is the period when people adopt healthy lifestyle
   behaviors and turn them into habits. Healthy lifestyle behaviors are a
   significant step toward a long and healthy life.PurposeThis study
   investigated the effect of a training program on adolescents' stress
   levels and healthy lifestyle behaviors during the COVID-19
   pandemic.MethodsThis randomized controlled study was conducted between
   May and July 2021. The sample consisted of 100 adolescents living in a
   city in the south of Turkey. Participants were randomized into
   intervention and control groups using block randomization. The
   intervention group participated in an online (Zoom) training program
   consisting of two 45 min sessions once a week for 8 weeks. Data were
   collected using the adolescent stress questionnaire (ASQ) and the
   adolescent lifestyle profile (ALP).ResultsThe results showed that 73%
   (n: 73) of the participants had developed hygiene habits since the onset
   of the pandemic. However, the pandemic negatively affected participants'
   dietary habits (45%, n: 45), physical activity (70%, n: 70), coping
   mechanisms (68%, n: 68), sleep patterns (54%, n: 54), Internet/social
   media/video game addiction (64%, n: 64), and interpersonal relationships
   (57%, n: 57). The intervention group had a lower mean ASQ posttest score
   and a higher mean ALP posttest score than the control group. The
   intervention group had a lower mean ASQ posttest score than their
   pretest score. The intervention group also had a higher mean ALP
   posttest score than their pretest score.Conclusions/Implications for
   PracticeThe training program helped adolescents feel less stress and
   adopt more healthy lifestyle behaviors. Pediatric nurses should identify
   risk factors and design and implement appropriate plans to help
   adolescents go through future pandemics with as little damage as
   possible. Parents and educators should support adolescents against the
   adverse impacts of events such as the COVID 19 pandemic.
RI Tar Bolacali, Edanur/HJI-3308-2023; Tar Bolacali, Edanur/
OI Tar Bolacali, Edanur/0000-0001-8821-8554
ZA 0
TC 0
ZS 0
ZB 0
ZR 0
Z8 0
Z9 0
C1 Kirsehir Ahi Evran Univ, Vocat Sch Hlth Serv, Dept Med Serv & Tech,
   First & Emergency Aid Program, Kirsehir, Turkiye
C1 Osmaniye Korkut Ata Univ, Fac Hlth Sci, Midwifery Dept, Osmaniye,
   Turkiye
SN 1073-6077
EI 1744-6171
DA 2024-05-18
UT WOS:001182389100001
PM 38469992
ER

PT J
AU Moreno, Renaldo D.
   Abreu, Luiz C.
   Morais, Mauro J. D.
   Oliveira, Fabiano S.
   Bezerra, Italla M. P.
   Valenti, Vitor E.
   Sato, Monica A.
TI Heart rate variability in people with visual disability Study Protocol
SO MEDICINE
VL 98
IS 46
AR e17656
DI 10.1097/MD.0000000000017656
DT Article
PD NOV 2019
PY 2019
AB Introduction: People with visual impairment (VI) have loss of vision
   that causes impact on their daily living activities. Synonymous of VI
   are blindness, low vision, subnormal vision, visual incapacity, although
   there are peculiarities among them. The autonomic nervous system (ANS)
   provides the body with dynamic adaptation, moment by moment, according
   to changes in the internal and/or external body environment. As VI is an
   adverse condition, it is expected to be associated with changes in
   systemic autonomic activity, such as heart rate (HR) variability.
   Objective: To analyze the blindness stress by monitoring the activity of
   the ANS in the heart in subjects submitted acutely to low vision and
   also in subjects with chronic visual deficiency.
   Method: This is a randomized trial experimental study. In this clinical
   trial, initially, patients will undergo an ophthalmologic medical
   evaluation, along with monitoring of HR and systolic blood pressure
   /diastolic blood pressure. Volunteers with normal vision (Group i); and
   people with VI (Group ii) will be evaluated, all of them inhabitants of
   Rio Branco City, capital of Acre State, Brazilian Amazon. The
   intervention will consist of simulating blindness by sealing both eyes
   of each participant with good eyesight, using a sleep mask and allowing
   maximum occlusion for 45 minutes, split into 3 periods of 15 minutes
   each. Still blindfolded, participants will be requested to perform
   different tasks as walking, serve themselves water and/or cookies, and
   engaging in playful-pedagogical activity. Identical procedure will be
   done with the group with VI. The HR will be recorded by the Polar RS800
   HR monitor. All findings with a value of P<.05 will be considered
   statistically significant. As a risk measure the odds ratio will be
   calculated, adjusted, and not adjusted with their respective 95%
   confidence intervals. The odds ratio = 1 of lowest risk for the outcome
   of interest will be considered as the base category for each independent
   variable.
   Ethics and dissemination: This study will be carried out in accordance
   with the guidelines that regulate human research in Resolution No.
   466/12 of the National Health Council. We obtained the approval of the
   Research Ethics Committee of the ABC Medical School/Faculdade de
   Medicina do ABC, with CAAE: 73945017.0.0000.0082, and Opinion No.
   2,275,101. All individuals who agreed to participate in the study will
   sign the free and informed consent form (FICF). The FICF is also
   available in audio and Braille versions. The results will be
   disseminated through peer-reviewed journal articles and conferences.
   This study is registered in the Brazilian Registry of Clinical Trials
   under the number RBR-9sm9dp.
RI de Abreu, Luiz/AAL-8219-2021; Valenti, Vitor/Q-6355-2019
ZA 0
ZR 0
ZB 0
TC 1
Z8 0
ZS 0
Z9 1
C1 Univ Fed Acre, UFAC, Rio Brancro, Brazil
C1 Ctr Univ Saude ABC, Fac Med ABC, Setor Posgrad Pesquisa & Inovacao, Ave
   Lauro Gomes 2000,Vila Sacadura Cabral, Santo Andre, SP, Brazil
C1 Ctr Univ Saude ABC, Fac Med ABC, Lab Delineamento Estudos & Escrita
   Cient, Santo Andre, SP, Brazil
C1 EMESCAM, Escola Super Ciencias Santa Casa Misericordia Vit, Programa
   Posgrad Polit Publ & Desenvolvimento Loc, Vitoria, ES, Brazil
C1 Univ Fed Acre, Lab Multidisciplinar Estudos & Escrita Cient Cien, Rio
   Branco, Acre, Brazil
C1 Univ Limerick, Grad Entry Med Sch, Limerick, Ireland
C1 Univ Estadual Paulista UNESP, Ctr Estudo Sistema Nervoso Autonomo,
   Marilia, SP, Brazil
C1 Ctr Univ Saude ABC, Fac Med ABC, Dept Morphol & Physiol, Santo Andre,
   SP, Brazil
SN 0025-7974
EI 1536-5964
DA 2019-12-11
UT WOS:000500243900010
PM 31725608
ER

PT J
AU MILLER, ELIZABETH 
TI Creating Peace:  community-based youth violence prevention to address
   racism and discrimination
DT Awarded Grant
PD May 24 2019
PY 2022
AB In response to RFA-MD-18-005, “Youth Violence Prevention Interventions
   that Incorporate Racism Discrimina-tion Prevention,” this proposed study
   will examine, via a cluster-randomized controlled trial, the
   effectiveness ofa trauma-focused, gender-transformative youth violence
   prevention program that integrates racism and dis-crimination
   prevention. In the United States, racial/ethnic minority youth are
   disproportionately impacted by vio-lence, with higher rates of homicide,
   physical assaults, and school fights than non-Hispanic Whites, most
   com-monly within neighborhoods with concentrated social and economic
   disadvantage and high levels of gun vio-lence. While a growing number of
   youth violence prevention programs are incorporating structural
   interventionsto address the limited educational and employment
   opportunities for youth in marginalized neighborhoods, fewhave directly
   addressed gender and racial injustice as a modifiable factor in youth
   violence prevention. Theproposed community partnered study will examine
   the effectiveness of a program for youth violence preventiontitled
   “Creating Peace” (CP). Through 12 sessions (3 hours/session) over 6 to
   12 weeks in a group format withactivities that explore race, gender,
   sexual identity, and social class, the program will support participants
   inhealing from experiences of trauma by restoring social connections,
   challenging gender norms that foster vio-lence perpetration, and
   practicing positive bystander intervention skills to intervene safely
   with peers' disre-spectful and harmful behaviors. Youth leadership
   skills are nurtured in the latter part of the program, whereyouth will
   offer guidance to law enforcement officers in a process of social
   restoration. The study will be inPittsburgh, Pennsylvania (PA) across 24
   lower-resource neighborhoods, randomized to receive either CP(n=12) or
   the control intervention (n=12) (job skills development). Partnerships
   from the Pittsburgh communityinclude Black churches, youth-serving
   agencies, law enforcement, juvenile justice, child protective
   services,schools, health department, human services as well as policy
   makers. At 3 months after the program (Time 2),compared to youth (ages
   14-18) in control neighborhoods, youth in CP are expected to
   demonstrate: greaterreduction in recent violence perpetration (primary
   outcome); fewer number of times carrying a weapon in past30 days
   (secondary); increased positive bystander behaviors (secondary);
   decreased experiences of bias-based discrimination (exploratory) (Aim
   1). Surveys at 9 months after end of program will assess whether
   CPresults in sustained improvements in these same outcomes (Time 3;
   final n = 1440), compared to controls (Aim2). We will explore whether
   baseline risk and protective factors (e.g., homicide survivorship,
   social supports)may interact with the intervention to predict changes in
   outcomes of interest (i.e., how intervention outcomesmay differ across
   groups) (Aim 3). Finally, we will explore impact of the bias-based
   discrimination preventioncomponent on law enforcement officers who
   participate in the restorative practice sessions with youth (Aim 4).
Z8 0
ZA 0
ZS 0
TC 0
ZR 0
ZB 0
Z9 0
C1 UNIVERSITY OF PITTSBURGH AT PITTSBURGH
G1 10463408; 3R01MD013797-04S2; R01MD013797
DA 2024-06-01
UT GRANTS:17471683
ER

PT J
AU MILLER, ELIZABETH 
TI Creating Peace:  community-based youth violence prevention to address
   racism and discrimination
DT Awarded Grant
PD May 24 2019
PY 2021
AB In response to RFA-MD-18-005, “Youth Violence Prevention Interventions
   that Incorporate Racism Discrimina-tion Prevention,” this proposed study
   will examine, via a cluster-randomized controlled trial, the
   effectiveness ofa trauma-focused, gender-transformative youth violence
   prevention program that integrates racism and dis-crimination
   prevention. In the United States, racial/ethnic minority youth are
   disproportionately impacted by vio-lence, with higher rates of homicide,
   physical assaults, and school fights than non-Hispanic Whites, most
   com-monly within neighborhoods with concentrated social and economic
   disadvantage and high levels of gun vio-lence. While a growing number of
   youth violence prevention programs are incorporating structural
   interventionsto address the limited educational and employment
   opportunities for youth in marginalized neighborhoods, fewhave directly
   addressed gender and racial injustice as a modifiable factor in youth
   violence prevention. Theproposed community partnered study will examine
   the effectiveness of a program for youth violence preventiontitled
   “Creating Peace” (CP). Through 12 sessions (3 hours/session) over 6 to
   12 weeks in a group format withactivities that explore race, gender,
   sexual identity, and social class, the program will support participants
   inhealing from experiences of trauma by restoring social connections,
   challenging gender norms that foster vio-lence perpetration, and
   practicing positive bystander intervention skills to intervene safely
   with peers' disre-spectful and harmful behaviors. Youth leadership
   skills are nurtured in the latter part of the program, whereyouth will
   offer guidance to law enforcement officers in a process of social
   restoration. The study will be inPittsburgh, Pennsylvania (PA) across 24
   lower-resource neighborhoods, randomized to receive either CP(n=12) or
   the control intervention (n=12) (job skills development). Partnerships
   from the Pittsburgh communityinclude Black churches, youth-serving
   agencies, law enforcement, juvenile justice, child protective
   services,schools, health department, human services as well as policy
   makers. At 3 months after the program (Time 2),compared to youth (ages
   14-18) in control neighborhoods, youth in CP are expected to
   demonstrate: greaterreduction in recent violence perpetration (primary
   outcome); fewer number of times carrying a weapon in past30 days
   (secondary); increased positive bystander behaviors (secondary);
   decreased experiences of bias-based discrimination (exploratory) (Aim
   1). Surveys at 9 months after end of program will assess whether
   CPresults in sustained improvements in these same outcomes (Time 3;
   final n = 1440), compared to controls (Aim2). We will explore whether
   baseline risk and protective factors (e.g., homicide survivorship,
   social supports)may interact with the intervention to predict changes in
   outcomes of interest (i.e., how intervention outcomesmay differ across
   groups) (Aim 3). Finally, we will explore impact of the bias-based
   discrimination preventioncomponent on law enforcement officers who
   participate in the restorative practice sessions with youth (Aim 4).
ZB 0
Z8 0
TC 0
ZA 0
ZR 0
ZS 0
Z9 0
C1 UNIVERSITY OF PITTSBURGH AT PITTSBURGH
G1 10369306; 3R01MD013797-03S1; R01MD013797
DA 2024-06-01
UT GRANTS:17420340
ER

PT J
AU MILLER, ELIZABETH 
TI Creating Peace:  community-based youth violence prevention to address
   racism and discrimination
DT Awarded Grant
PD May 24 2019
PY 2022
AB In response to RFA-MD-18-005, “Youth Violence Prevention Interventions
   that Incorporate Racism Discrimina-tion Prevention,” this proposed study
   will examine, via a cluster-randomized controlled trial, the
   effectiveness ofa trauma-focused, gender-transformative youth violence
   prevention program that integrates racism and dis-crimination
   prevention. In the United States, racial/ethnic minority youth are
   disproportionately impacted by vio-lence, with higher rates of homicide,
   physical assaults, and school fights than non-Hispanic Whites, most
   com-monly within neighborhoods with concentrated social and economic
   disadvantage and high levels of gun vio-lence. While a growing number of
   youth violence prevention programs are incorporating structural
   interventionsto address the limited educational and employment
   opportunities for youth in marginalized neighborhoods, fewhave directly
   addressed gender and racial injustice as a modifiable factor in youth
   violence prevention. Theproposed community partnered study will examine
   the effectiveness of a program for youth violence preventiontitled
   “Creating Peace” (CP). Through 12 sessions (3 hours/session) over 6 to
   12 weeks in a group format withactivities that explore race, gender,
   sexual identity, and social class, the program will support participants
   inhealing from experiences of trauma by restoring social connections,
   challenging gender norms that foster vio-lence perpetration, and
   practicing positive bystander intervention skills to intervene safely
   with peers' disre-spectful and harmful behaviors. Youth leadership
   skills are nurtured in the latter part of the program, whereyouth will
   offer guidance to law enforcement officers in a process of social
   restoration. The study will be inPittsburgh, Pennsylvania (PA) across 24
   lower-resource neighborhoods, randomized to receive either CP(n=12) or
   the control intervention (n=12) (job skills development). Partnerships
   from the Pittsburgh communityinclude Black churches, youth-serving
   agencies, law enforcement, juvenile justice, child protective
   services,schools, health department, human services as well as policy
   makers. At 3 months after the program (Time 2),compared to youth (ages
   14-18) in control neighborhoods, youth in CP are expected to
   demonstrate: greaterreduction in recent violence perpetration (primary
   outcome); fewer number of times carrying a weapon in past30 days
   (secondary); increased positive bystander behaviors (secondary);
   decreased experiences of bias-based discrimination (exploratory) (Aim
   1). Surveys at 9 months after end of program will assess whether
   CPresults in sustained improvements in these same outcomes (Time 3;
   final n = 1440), compared to controls (Aim2). We will explore whether
   baseline risk and protective factors (e.g., homicide survivorship,
   social supports)may interact with the intervention to predict changes in
   outcomes of interest (i.e., how intervention outcomesmay differ across
   groups) (Aim 3). Finally, we will explore impact of the bias-based
   discrimination preventioncomponent on law enforcement officers who
   participate in the restorative practice sessions with youth (Aim 4).
ZA 0
ZS 0
ZB 0
Z8 0
ZR 0
TC 0
Z9 0
C1 UNIVERSITY OF PITTSBURGH AT PITTSBURGH
G1 10376106; 3R01MD013797-04S1; R01MD013797
DA 2024-06-01
UT GRANTS:17444118
ER

PT J
AU MILLER, ELIZABETH 
TI Creating Peace:  community-based youth violence prevention to address
   racism and discrimination
DT Awarded Grant
PD May 24 2019
PY 2022
AB In response to RFA-MD-18-005, “Youth Violence Prevention Interventions
   that Incorporate Racism Discrimina-tion Prevention,” this proposed study
   will examine, via a cluster-randomized controlled trial, the
   effectiveness ofa trauma-focused, gender-transformative youth violence
   prevention program that integrates racism and dis-crimination
   prevention. In the United States, racial/ethnic minority youth are
   disproportionately impacted by vio-lence, with higher rates of homicide,
   physical assaults, and school fights than non-Hispanic Whites, most
   com-monly within neighborhoods with concentrated social and economic
   disadvantage and high levels of gun vio-lence. While a growing number of
   youth violence prevention programs are incorporating structural
   interventionsto address the limited educational and employment
   opportunities for youth in marginalized neighborhoods, fewhave directly
   addressed gender and racial injustice as a modifiable factor in youth
   violence prevention. Theproposed community partnered study will examine
   the effectiveness of a program for youth violence preventiontitled
   “Creating Peace” (CP). Through 12 sessions (3 hours/session) over 6 to
   12 weeks in a group format withactivities that explore race, gender,
   sexual identity, and social class, the program will support participants
   inhealing from experiences of trauma by restoring social connections,
   challenging gender norms that foster vio-lence perpetration, and
   practicing positive bystander intervention skills to intervene safely
   with peers' disre-spectful and harmful behaviors. Youth leadership
   skills are nurtured in the latter part of the program, whereyouth will
   offer guidance to law enforcement officers in a process of social
   restoration. The study will be inPittsburgh, Pennsylvania (PA) across 24
   lower-resource neighborhoods, randomized to receive either CP(n=12) or
   the control intervention (n=12) (job skills development). Partnerships
   from the Pittsburgh communityinclude Black churches, youth-serving
   agencies, law enforcement, juvenile justice, child protective
   services,schools, health department, human services as well as policy
   makers. At 3 months after the program (Time 2),compared to youth (ages
   14-18) in control neighborhoods, youth in CP are expected to
   demonstrate: greaterreduction in recent violence perpetration (primary
   outcome); fewer number of times carrying a weapon in past30 days
   (secondary); increased positive bystander behaviors (secondary);
   decreased experiences of bias-based discrimination (exploratory) (Aim
   1). Surveys at 9 months after end of program will assess whether
   CPresults in sustained improvements in these same outcomes (Time 3;
   final n = 1440), compared to controls (Aim2). We will explore whether
   baseline risk and protective factors (e.g., homicide survivorship,
   social supports)may interact with the intervention to predict changes in
   outcomes of interest (i.e., how intervention outcomesmay differ across
   groups) (Aim 3). Finally, we will explore impact of the bias-based
   discrimination preventioncomponent on law enforcement officers who
   participate in the restorative practice sessions with youth (Aim 4).
Z8 0
ZB 0
ZA 0
ZR 0
TC 0
ZS 0
Z9 0
C1 UNIVERSITY OF PITTSBURGH AT PITTSBURGH
G1 10356795; 5R01MD013797-04; R01MD013797
DA 2024-06-01
UT GRANTS:17439446
ER

PT J
AU MILLER, ELIZABETH 
TI Creating Peace:  community-based youth violence prevention to address
   racism and discrimination
DT Awarded Grant
PD May 24 2019
PY 2021
AB In response to RFA-MD-18-005, “Youth Violence Prevention Interventions
   that Incorporate Racism Discrimina-tion Prevention,” this proposed study
   will examine, via a cluster-randomized controlled trial, the
   effectiveness ofa trauma-focused, gender-transformative youth violence
   prevention program that integrates racism and dis-crimination
   prevention. In the United States, racial/ethnic minority youth are
   disproportionately impacted by vio-lence, with higher rates of homicide,
   physical assaults, and school fights than non-Hispanic Whites, most
   com-monly within neighborhoods with concentrated social and economic
   disadvantage and high levels of gun vio-lence. While a growing number of
   youth violence prevention programs are incorporating structural
   interventionsto address the limited educational and employment
   opportunities for youth in marginalized neighborhoods, fewhave directly
   addressed gender and racial injustice as a modifiable factor in youth
   violence prevention. Theproposed community partnered study will examine
   the effectiveness of a program for youth violence preventiontitled
   “Creating Peace” (CP). Through 12 sessions (3 hours/session) over 6 to
   12 weeks in a group format withactivities that explore race, gender,
   sexual identity, and social class, the program will support participants
   inhealing from experiences of trauma by restoring social connections,
   challenging gender norms that foster vio-lence perpetration, and
   practicing positive bystander intervention skills to intervene safely
   with peers' disre-spectful and harmful behaviors. Youth leadership
   skills are nurtured in the latter part of the program, whereyouth will
   offer guidance to law enforcement officers in a process of social
   restoration. The study will be inPittsburgh, Pennsylvania (PA) across 24
   lower-resource neighborhoods, randomized to receive either CP(n=12) or
   the control intervention (n=12) (job skills development). Partnerships
   from the Pittsburgh communityinclude Black churches, youth-serving
   agencies, law enforcement, juvenile justice, child protective
   services,schools, health department, human services as well as policy
   makers. At 3 months after the program (Time 2),compared to youth (ages
   14-18) in control neighborhoods, youth in CP are expected to
   demonstrate: greaterreduction in recent violence perpetration (primary
   outcome); fewer number of times carrying a weapon in past30 days
   (secondary); increased positive bystander behaviors (secondary);
   decreased experiences of bias-based discrimination (exploratory) (Aim
   1). Surveys at 9 months after end of program will assess whether
   CPresults in sustained improvements in these same outcomes (Time 3;
   final n = 1440), compared to controls (Aim2). We will explore whether
   baseline risk and protective factors (e.g., homicide survivorship,
   social supports)may interact with the intervention to predict changes in
   outcomes of interest (i.e., how intervention outcomesmay differ across
   groups) (Aim 3). Finally, we will explore impact of the bias-based
   discrimination preventioncomponent on law enforcement officers who
   participate in the restorative practice sessions with youth (Aim 4).
ZS 0
ZA 0
Z8 0
TC 0
ZB 0
ZR 0
Z9 0
C1 UNIVERSITY OF PITTSBURGH AT PITTSBURGH
G1 10087427; 5R01MD013797-03; R01MD013797
DA 2024-06-01
UT GRANTS:17370809
ER

PT J
AU BUCKINGHAM, BRUCE A.
TI Prevention of Nocturnal Hypoglycemia: Effect on Neurologic Outcome in
   Toddlers
DT Awarded Grant
PD Sep 01 2007
PY 2009
ZA 0
Z8 0
ZS 0
TC 0
ZR 0
ZB 0
Z9 0
C1 STANFORD UNIVERSITY
G1 5U10HD041908-08; 7681021; U10HD041908
DA 2023-12-14
UT GRANTS:10410256
ER

PT J
AU LEVEY, ELIZABETH JANE
TI Adaptation and assessment of a family intervention designed to improve
   maternal and child mental health in resource-limited settings
DT Awarded Grant
PD Aug 13 2018
PY 2022
AB PROJECT SUMMARYBackground: It is estimated that 36% of children around
   the world experience emotional abuse, 23%experience physical abuse and
   12% experience sexual abuse. Child abuse is a risk factor for physical
   andmental health problems in adulthood, as well as for child abuse in
   the next generation, leading to a cycle ofabuse and mental illness.
   While 85% of the world's population lives in low and middle-income
   countries(LMICs), just 6% of research publications on psychiatric
   interventions represent studies conducted in LMICs.Given resource
   constraints inherent to LMICs, as well as unique social and cultural
   factors that influenceparenting practices and uptake of interventions,
   local contextual understanding of trauma and mental illness iskey to
   acceptable and effective prevention and intervention. Perú is a
   middle-income country with high rates ofchild abuse and adolescent
   pregnancy, and where depression is the leading cause of years lived
   withdisability. The Ministry of Health has identified maternal and child
   health as a priority. Thus, I propose toconduct this 3-phase study in
   Lima, Perú. Specific aims: 1) To conduct a qualitative assessment of
   norms andvalues related to child-rearing through focus group discussions
   with clinical staff (N=18) and in-depthinterviews with postpartum
   adolescents (N=10) and their family members (N=6); 2) To adapt a
   perinatal homevisiting intervention to a unique setting, population, and
   format 3) To assess maternal psychiatric symptoms,child abuse risk,
   caregiver sensitivity, and infant emotion regulation in the intervention
   group (N=30) ascompared to the standard care group (N=30). Candidate: I
   am well-positioned to accomplish these aims givenmy training in
   psychiatry and my experience conducting mixed methods research with
   adolescents in resource-limited settings. My overall career goal is to
   become an independent clinical investigator conducting globalmaternal
   and child mental health research, with a focus on intergenerational
   trauma. Training objectives: Atthe end of my 5-year training award, I
   will have acquired the research skills in ethnographic
   observationalresearch, perinatal intervention development and
   assessment, and quantitative data analysis to be able totackle the
   complex research questions in global mental health. The award will
   provide essential data to design,adapt, and expand interventions to
   support caregivers, prevent child abuse, and improve maternal and
   childmental health outcomes in resource-limited settings in the US and
   around the world. Training activities: I willdraw on the expertise of an
   internationally-renowned committee of mentors (Drs. Michelle Williams,
   MartaRondón, Sixto Sanchez, and Anne Becker) collaborators (Drs. Peter
   Cooper and Lynne Murray) and aconsultant (Dr. Douglas Hayden),
   field-based experience in Perú, formal coursework at the Harvard T.H.
   ChanSchool of Public Health, and seminars, trainings, conferences and
   workshop attendance. 
ZS 0
Z8 0
ZB 0
ZA 0
ZR 0
TC 0
Z9 0
C1 MASSACHUSETTS GENERAL HOSPITAL
G1 10460454; 5K23MH115169-05; K23MH115169
DA 2024-03-05
UT GRANTS:17470539
ER

PT J
AU LEVEY, ELIZABETH JANE
TI Adaptation and assessment of a family intervention designed to improve
   maternal and child mental health in resource-limited settings
DT Awarded Grant
PD Aug 13 2018
PY 2020
AB PROJECT SUMMARYBackground: It is estimated that 36% of children around
   the world experience emotional abuse, 23%experience physical abuse and
   12% experience sexual abuse. Child abuse is a risk factor for physical
   andmental health problems in adulthood, as well as for child abuse in
   the next generation, leading to a cycle ofabuse and mental illness.
   While 85% of the world's population lives in low and middle-income
   countries(LMICs), just 6% of research publications on psychiatric
   interventions represent studies conducted in LMICs.Given resource
   constraints inherent to LMICs, as well as unique social and cultural
   factors that influenceparenting practices and uptake of interventions,
   local contextual understanding of trauma and mental illness iskey to
   acceptable and effective prevention and intervention. Perú is a
   middle-income country with high rates ofchild abuse and adolescent
   pregnancy, and where depression is the leading cause of years lived
   withdisability. The Ministry of Health has identified maternal and child
   health as a priority. Thus, I propose toconduct this 3-phase study in
   Lima, Perú. Specific aims: 1) To conduct a qualitative assessment of
   norms andvalues related to child-rearing through focus group discussions
   with clinical staff (N=18) and in-depthinterviews with postpartum
   adolescents (N=10) and their family members (N=6); 2) To adapt a
   perinatal homevisiting intervention to a unique setting, population, and
   format 3) To assess maternal psychiatric symptoms,child abuse risk,
   caregiver sensitivity, and infant emotion regulation in the intervention
   group (N=30) ascompared to the standard care group (N=30). Candidate: I
   am well-positioned to accomplish these aims givenmy training in
   psychiatry and my experience conducting mixed methods research with
   adolescents in resource-limited settings. My overall career goal is to
   become an independent clinical investigator conducting globalmaternal
   and child mental health research, with a focus on intergenerational
   trauma. Training objectives: Atthe end of my 5-year training award, I
   will have acquired the research skills in ethnographic
   observationalresearch, perinatal intervention development and
   assessment, and quantitative data analysis to be able totackle the
   complex research questions in global mental health. The award will
   provide essential data to design,adapt, and expand interventions to
   support caregivers, prevent child abuse, and improve maternal and
   childmental health outcomes in resource-limited settings in the US and
   around the world. Training activities: I willdraw on the expertise of an
   internationally-renowned committee of mentors (Drs. Michelle Williams,
   MartaRondón, Sixto Sanchez, and Anne Becker) collaborators (Drs. Peter
   Cooper and Lynne Murray) and aconsultant (Dr. Douglas Hayden),
   field-based experience in Perú, formal coursework at the Harvard T.H.
   ChanSchool of Public Health, and seminars, trainings, conferences and
   workshop attendance. 
Z8 0
ZA 0
ZR 0
ZB 0
ZS 0
TC 0
Z9 0
C1 MASSACHUSETTS GENERAL HOSPITAL
G1 5K23MH115169-03; 9988520; K23MH115169
DA 2023-12-14
UT GRANTS:15034862
ER

PT J
AU LEVEY, ELIZABETH JANE
TI Adaptation and assessment of a family intervention designed to improve
   maternal and child mental health in resource-limited settings
DT Awarded Grant
PD Aug 13 2018
PY 2019
AB PROJECT SUMMARYBackground: It is estimated that 36% of children around
   the world experience emotional abuse, 23%experience physical abuse and
   12% experience sexual abuse. Child abuse is a risk factor for physical
   andmental health problems in adulthood, as well as for child abuse in
   the next generation, leading to a cycle ofabuse and mental illness.
   While 85% of the world's population lives in low and middle-income
   countries(LMICs), just 6% of research publications on psychiatric
   interventions represent studies conducted in LMICs.Given resource
   constraints inherent to LMICs, as well as unique social and cultural
   factors that influenceparenting practices and uptake of interventions,
   local contextual understanding of trauma and mental illness iskey to
   acceptable and effective prevention and intervention. Perú is a
   middle-income country with high rates ofchild abuse and adolescent
   pregnancy, and where depression is the leading cause of years lived
   withdisability. The Ministry of Health has identified maternal and child
   health as a priority. Thus, I propose toconduct this 3-phase study in
   Lima, Perú. Specific aims: 1) To conduct a qualitative assessment of
   norms andvalues related to child-rearing through focus group discussions
   with clinical staff (N=18) and in-depthinterviews with postpartum
   adolescents (N=10) and their family members (N=6); 2) To adapt a
   perinatal homevisiting intervention to a unique setting, population, and
   format 3) To assess maternal psychiatric symptoms,child abuse risk,
   caregiver sensitivity, and infant emotion regulation in the intervention
   group (N=30) ascompared to the standard care group (N=30). Candidate: I
   am well-positioned to accomplish these aims givenmy training in
   psychiatry and my experience conducting mixed methods research with
   adolescents in resource-limited settings. My overall career goal is to
   become an independent clinical investigator conducting globalmaternal
   and child mental health research, with a focus on intergenerational
   trauma. Training objectives: Atthe end of my 5-year training award, I
   will have acquired the research skills in ethnographic
   observationalresearch, perinatal intervention development and
   assessment, and quantitative data analysis to be able totackle the
   complex research questions in global mental health. The award will
   provide essential data to design,adapt, and expand interventions to
   support caregivers, prevent child abuse, and improve maternal and
   childmental health outcomes in resource-limited settings in the US and
   around the world. Training activities: I willdraw on the expertise of an
   internationally-renowned committee of mentors (Drs. Michelle Williams,
   MartaRondón, Sixto Sanchez, and Anne Becker) collaborators (Drs. Peter
   Cooper and Lynne Murray) and aconsultant (Dr. Douglas Hayden),
   field-based experience in Perú, formal coursework at the Harvard T.H.
   ChanSchool of Public Health, and seminars, trainings, conferences and
   workshop attendance. 
ZS 0
Z8 0
TC 0
ZB 0
ZR 0
ZA 0
Z9 0
C1 MASSACHUSETTS GENERAL HOSPITAL
G1 5K23MH115169-02; 9762192; K23MH115169
DA 2023-12-14
UT GRANTS:14953549
ER

PT J
AU Szymanski, Michael R.
   Giersch, Gabrielle E. W.
   Morrissey, Margaret C.
   Benjamin, Courteney L.
   Sekiguchi, Yasuki
   Manning, Ciara N.
   Stearns, Rebecca L.
   Casa, Douglas J.
TI Availability of a Flavored Beverage and Impact on Children's Hydration
   Status, Sleep, and Mood
SO NUTRIENTS
VL 13
IS 6
AR 1757
DI 10.3390/nu13061757
DT Article
PD JUN 2021
PY 2021
AB Euhydration remains a challenge in children due to lack of access and
   unpalatability of water and to other reasons. The purpose of this study
   was to determine if the availability/access to a beverage (Creative
   Roots(R)) influences hydration in children and, therefore, sleep quality
   and mood. Using a crossover investigation, 46 participants were randomly
   assigned to a control group (CON) or an intervention group and received
   Creative Roots(R) (INT) for two-week periods. We recorded daily first
   morning and afternoon urine color (Ucol), thirst perception, and
   bodyweight of the two groups. Participants reported to the lab once per
   week and provided first morning urine samples to assess Ucol, urine
   specific gravity (USG), and urine osmolality (Uosmo). Participants also
   completed the questionnaires Profile of Mood States-Adolescents (POMS-a)
   and Pittsburgh Sleep Quality Index (PSQI). Dependent t-tests were used
   to assess the effects of the intervention on hydration, mood, and sleep
   quality. Uosmo was greater and Ucol was darker in the control group
   (mean +/- SD) [Uosmo: INT = 828 +/- 177 mOsmkg(-1), CON = 879 +/- 184
   mOsmkg(-1), (p = 0.037], [Ucol:INT = 5 +/- 1, CON = 5 +/- 1, p = 0.024].
   USG, POMS-a, and PSQI were not significant between the groups. At-home
   daily afternoon Ucol was darker in the control group [INT = 3 +/- 1, CON
   = 3 +/- 1, p = 0.022]. Access to Creative Roots(R) provides a small,
   potentially meaningful hydration benefit in children. However, children
   still demonstrated consistent mild dehydration based on Uosmo, despite
   consuming the beverage.
OI Giersch, Gabrielle/0000-0002-6603-4399; Stearns,
   Rebecca/0000-0002-2744-3480; Casa, Douglas/0000-0002-8858-2636;
   Sekiguchi, Yasuki/0000-0002-2972-8738
ZB 0
TC 0
ZR 0
Z8 0
ZS 0
ZA 0
Z9 0
C1 Univ Connecticut, Dept Kinesiol, Korey Stringer Inst, Storrs, CT 06269
   USA
C1 Samford Univ, Dept Kinesiol, Birmingham, AL 35229 USA
EI 2072-6643
DA 2021-07-08
UT WOS:000666076800001
PM 34064102
ER

PT J
AU BUCKINGHAM, BRUCE A.
TI Prevention of Nocturnal Hypoglycemia: Effect on Neurologic Outcome in
   Toddlers
DT Awarded Grant
PD Sep 01 2007
PY 2010
Z8 0
ZS 0
ZR 0
TC 0
ZB 0
ZA 0
Z9 0
C1 STANFORD UNIVERSITY
G1 5U10HD041908-09; 7932069; U10HD041908
DA 2023-12-14
UT GRANTS:11521863
ER

PT J
AU BUCKINGHAM, BRUCE A.
TI Prevention of Nocturnal Hypoglycemia: Effect on Neurologic Outcome in
   Toddlers
DT Awarded Grant
PD Sep 01 2007
PY 2011
Z8 0
ZB 0
ZR 0
ZS 0
TC 0
ZA 0
Z9 0
C1 STANFORD UNIVERSITY
G1 5U10HD041908-10; 8120932; U10HD041908
DA 2023-12-14
UT GRANTS:12078570
ER

PT J
AU Apolzan, John W.
   Stein, Jesse A.
   Rood, Jennifer C.
   Beyl, Robbie A.
   Yang, Shengping
   Greenway, Frank L.
   Lieberman, Harris R.
TI Applied nutritional investigationEffects of acute arginine
   supplementation on neuroendocrine, metabolic, cardiovascular, and mood
   outcomes in younger men: A double-blind, placebo-controlled trial
SO NUTRITION
VL 101
AR 111658
DI 10.1016/j.nut.2022.111658
EA JUN 2022
DT Article
PD SEP 2022
PY 2022
AB Objectives: Arginine is an amino-acid supplement and precursor for
   nitric-oxide synthesis, which affects various biologic processes. The
   objective of this study was to determine the effects of arginine
   supplementation on growth hormone (GH) and metabolic parameters.
   Methods: Thirty physically active, healthy men (age 18-39 y; body mass
   index: 18.5-25 kg/m2) were randomized in a double-blind,
   placebo-controlled, crossover trial. Arginine (10 g) and placebo (0 g)
   beverages were consumed after an overnight fast. Blood samples were
   collected at baseline and 1.5, 3.0, and 24 h after supplementation. The
   primary outcomes were serum GH and metabolomics. Also, amino acids,
   glucose, insulin, triacylglycerols, thyroid hormones, testosterone,
   cortisol, dehydroepiandrosterone, and mood state were assessed.
   Individuals with detectable increases in GH were analyzed separately
   (responders: n = 16; < 0.05 ng/mL at 1.5 h). Repeated-measure analyses
   of variance estimated the treatment effects at each timepoint. Results:
   Arginine levels increased at 1.5 h (146%) and 3.0 h (95%; P <= 0.001)
   and GH (193%) and thyroid -stimulating hormone (TSH; 10%) levels at 24 h
   (P < 0.05) after arginine versus placebo consumption. Arginine versus
   placebo increased glucose levels at 1.5 h (5%) and 3.0 h (3%; P <=
   0.001). Arginine versus placebo did not affect other dependent measures,
   including mood state (P > 0.05), but changes in the urea, glutamate, and
   citric-acid pathways were observed. Among responders, arginine versus
   placebo increased GH at 1.5 h (37%), glucose at 1.5 h (4%) and 3.0 h
   (4%), and TSH at 24 h (9%; P < 0.05). Responders had higher levels of
   benzoate metabolites at baseline and 1.5 h, and an unknown compound
   (X-16124) at baseline, 1.5 h, and 24 h that corresponds to a class of
   gut microbes (P < 0.05). Conclusions: Arginine supplementation modestly
   increased GH, glucose, and TSH levels in younger men. Responders had
   higher benzoate metabolites and an unknown analyte attributed to the gut
   microbiome. Future studies should examine whether the increased
   prevalence of these gut microorganisms corresponds with GH response
   after arginine supplementation. (C) 2022 The Author(s). Published by
   Elsevier Inc.
RI Stein, Jesse/KZU-9003-2024; Beyl, Robbie/N-1951-2017; Apolzan, John/N-1949-2017; rood, jennifer/N-1989-2017; Greenway, Frank/N-1966-2017; Yang, Shengping/; Beyl, Robbie/
OI Apolzan, John/0000-0001-8492-7820; rood, jennifer/0000-0001-5848-2987;
   Greenway, Frank/0000-0002-1766-6111; Yang,
   Shengping/0000-0001-6298-6301; Beyl, Robbie/0000-0002-8582-744X
TC 5
ZB 5
ZA 0
ZR 0
ZS 0
Z8 2
Z9 6
C1 Louisiana State Univ Syst, Pennington Biomed Res Ctr, Baton Rouge, LA
   70803 USA
C1 US Army Res Inst Environm Med, Mil Nutr Div, Natick, MA USA
C1 Oak Ridge Inst Sci & Educ, Oak Ridge, TN USA
SN 0899-9007
EI 1873-1244
DA 2022-07-03
UT WOS:000813446200005
PM 35691183
ER

PT J
AU Zhao, Jie
   Fan, Bohan
   Huang, Jian
   Cowling, Benjamin John
   Yeung, Shiu Lun Ryan Au
   Baccarelli, Andrea
   Leung, Gabriel M.
   Schooling, C. Mary
   Lee, Sihoon
TI Environment- and epigenome-wide association study of obesity in
   'Children of 1997' birth cohort
SO ELIFE
VL 12
AR e82377
DI 10.7554/eLife.82377
DT Article
PD MAY 19 2023
PY 2023
AB Background: Increasing childhood obesity is a global issue requiring
   potentially local solutions to ensure it does not continue into
   adulthood. We systematically identified potentially modifiable targets
   of obesity at the onset and end of puberty in Hong Kong, the most
   economically developed major Chinese city.
   Methods: We conducted an environment-wide association study (EWAS) and
   an epigenome-wide association study of obesity to systematically assess
   associations with body mass index (BMI) and waist-hip ratio (WHR) in
   Hong Kong's population-representative 'Children of 1997' birth cohort.
   Univariable linear regression was used to select exposures related to
   obesity at similar to 11.5 years (BMI and obesity risk n <= 7119, WHR n
   = 5691) and similar to 17.6 years (n = 3618) at Bonferroni-corrected
   significance, and multivariable regression to adjust for potential
   confounders followed by replicated multivariable regression (n = 308)
   and CpG by CpG analysis (n = 286) at similar to 23 years. Findings were
   compared with evidence from published randomized controlled trials
   (RCTs) and Mendelian randomization (MR) studies.
   Results: At similar to 11.5 and similar to 17.6 years the EWAS
   identified 14 and 37 exposures associated with BMI, as well as 7 and 12
   associated with WHR, respectively. Most exposures had directionally
   consistent associations at similar to 23 years. Maternal second-hand
   smoking, maternal weight, and birth weight were consistently associated
   with obesity. Diet (including dairy intake and artificially sweetened
   beverages), physical activity, snoring, binge eating, and earlier
   puberty were positively associated with BMI at similar to 17.6 years,
   while eating before sleep was inversely associated with BMI at similar
   to 17.6 years. Findings for birth weight, dairy intake, and binge eating
   are consistent with available evidence from RCTs or MR studies. We found
   17 CpGs related to BMI and 17 to WHR.
   Conclusions: These novel insights into potentially modifiable factors
   associated with obesity at the outset and the end of puberty could, if
   causal, inform future interventions to improve population health in Hong
   Kong and similar Chinese settings.
RI Schooling, Catherine/C-4386-2009; Leung, Gabriel/C-4336-2009; Huang, Jian/AAV-1355-2021; Lee, Ju-Seog/X-1786-2018; SL, Au/ABD-3938-2021; Cowling, Benjamin/C-4263-2009; Au Yeung, Shiu Lun Ryan/; Zhao, Jie/; Huang, Jian/; Fan, Bohan/; Schooling, Mary/
OI Au Yeung, Shiu Lun Ryan/0000-0001-6136-1836; Zhao,
   Jie/0000-0002-1564-0057; Huang, Jian/0000-0002-3931-5013; Fan,
   Bohan/0000-0002-5349-9461; Schooling, Mary/0000-0001-9933-5887
ZS 0
ZB 1
ZR 0
TC 4
Z8 0
ZA 0
Z9 4
C1 Univ Hong Kong, Li Ka Shing Fac Med, Sch Publ Hlth, Hong Kong, Peoples R
   China
C1 ASTAR, Singapore Inst Clin Sci SICS, Singapore, Singapore
C1 Columbia Univ, Mailman Sch Publ Hlth, New York, NY USA
C1 CUNY, Sch Publ Hlth & Hlth policy, New York, NY USA
SN 2050-084X
DA 2023-06-04
UT WOS:000992839100001
PM 37204309
ER

PT J
AU BOUNDS, DAWN 
TI Teaching Youth & Families Self-Regulation Skills to Disrupt the Impact
   of Adverse Childhood Experiences: Preventing Substance Use in
   Adversity-Impacted Youth
DT Awarded Grant
PD Jul 01 2024
PY 2024
AB PROJECT SUMMARY/ABSTRACTAdverse Childhood Experiences (ACEs) constitute
   a serious public health issue, impacting almost half ofadolescents and
   over 60% of adults in the United States. High ACEs exposure (i.e., four
   or more ACEs) mayresult in self-dysregulation (i.e., challenges managing
   cognitions, emotions, and behaviors) and lead to earlyinitiation of
   alcohol and substance use (e.g., self-medication hypothesis) and other
   biopsychosocial responses,such as cardiometabolic risks (e.g., lowered
   heart rate variability [HRV], increased weight and blood pressure,and
   sleep disturbance), and emotional and/or cognitive dysregulation. Health
   inequities resulting from self-dysregulation are highest among
   minoritized and impoverished populations, who experience
   disproportionatelyhigher exposure to ACEs, and early adolescence is a
   time in which experimentation with alcohol and drugsoccurs. Although not
   all adolescents who experiment with drugs are later diagnosed with a
   substance usedisorder, those who engage early (i.e., before the age of
   14) and regularly are at greater risk. Youth with four ormore ACEs may
   experience a unique type of adversity characterized by chronic,
   unpredictable stress shapingtheir perception of and responses to stress.
   However certain strategies, called Shift and Persist, can mitigatethese
   exposures where one shifts their attention from adverse experiences to
   future-directed behaviors (e.g.,healthy habit adoption, stress
   management), resulting in improved self-regulation and lower
   cardiometabolicrisks. GRIT is a community health worker (CHW)-delivered
   psychoeducational health coaching intervention thatpromotes coping with
   high exposure to ACEs to regulate the stress response using
   self-regulation techniquesand the development of healthy habits
   recommended by the California Surgeon General (e.g.,
   supportiverelationships, quality sleep, physical activity). We propose
   conducting a 2-arm Randomized Controlled Trial(RCT) (GRIT vs an active
   control [i.e., digital citizenship]) with 210 adolescent-caregiver dyads
   to determineGRIT’s impact on preventing the early initiation of regular
   use of alcohol and cannabis among adversity-impactedadolescents ages
   11-14 who do not regularly use alcohol or cannabis at baseline. The
   specific aims will: Aim1. Examine the effect of GRIT on preventing the
   early initiation of regular alcohol and cannabis use over time.H1:
   Adolescents enrolled in GRIT will have lower rates of regular alcohol
   and/or cannabis use at post-intervention, 6-, and 12-month follow-ups
   compared to adolescents in the active control group. Aim 2. Examinethe
   role of youth and caregiver self-regulation in mediating the effect of
   GRIT on adolescent rates of alcohol andcannabis use. H2: Youth and
   caregiver self-regulation will mediate youth initiation of regular
   alcohol andcannabis use. This community-based study seeks to establish
   efficacy for a brief, accessible secondaryprevention program. Once
   efficacy is established and the mechanism of action is identified,
   larger confirmatoryefficacy studies and effectiveness trials using
   innovative in additional settings offer the opportunity to scale
   anddecrease the research-to-practice gap for adversity-impacted youth.
ZB 0
ZS 0
ZR 0
TC 0
Z8 0
ZA 0
Z9 0
C1 UNIVERSITY OF CALIFORNIA-IRVINE
G1 10923727; 1R01DA060784-01; R01DA060784
DA 2024-07-18
UT GRANTS:17701481
ER

PT J
AU Wraith, JE
   Clarke, LA
   Beck, M
   Kolodny, EH
   Pastores, GM
   Muenzer, J
   Rapoport, DM
   Berger, KI
   Swiedler, SJ
   Kakkis, ED
   Braakman, T
   Chadbourne, E
   Walton-Bowen, K
   Cox, GF
TI Enzyme replacement therapy for mucopolysaccharidosis I:: A randomized,
   double-blinded, placebo-controlled, multinational study of recombinant
   human α-L-iduronidase (Laronidase)
SO JOURNAL OF PEDIATRICS
VL 144
IS 5
BP 581
EP 588
DI 10.1016/j.jpeds.2004.01.046
DT Article
PD MAY 2004
PY 2004
AB Objective To confirm the efficacy and safety of recombinant human
   alpha-L-iduronidase (laronidase) in patients with mucopolysaccharidosis
   I (MPS I).
   Study design This was a randomized, double-blinded, multinational study
   of 45 patients with MPS I administered 100 U/kg (0.58 mg/kg) laronidase,
   or placebo intravenously, weekly for 26 weeks. The coprimary efficacy
   end points compared the median change from baseline to week 26 between
   groups in percentage of predicted normal forced vital capacity (FVC) and
   in 6-minute walk test (6MWT) distance through the use of the Wilcoxon
   rank sum test.
   Results The laronidase (n = 22) and placebo (n = 23) groups had similar
   baseline characteristics. After 26 weeks, patients receiving laronidase
   compared with placebo showed mean improvements of 5.6 percentage points
   in percent of predicted normal FVC (median, 3.0; P = .009) and 38.1
   meters in GMWT distance (median, 38.5; P = .066; P = .039,analysis of
   covariance). Laronidase also significantly reduced hepatomegaly and
   urinary glycosaminoglycans, and, in more severely affected patients,
   improved sleep apnea/hypopnea and shoulder flexion. Laronidase was
   well-tolerated. Nearly all patients receiving enzyme had development of
   IgG antibodies. without apparent clinical effects.
   Conclusions In patients with MPS I, laronidase significantly improves
   respiratory function and physical capacity, reduces glycosaminoglycan
   storage, and has a favorable safety profile.
RI Pastores, Gregory/AAE-8647-2020; Rapoport, David/; Clarke, Lorne/
OI Rapoport, David/0000-0002-4855-2600; Clarke, Lorne/0000-0003-0512-7281
Z8 1
ZS 18
TC 432
ZB 292
ZA 0
ZR 5
Z9 486
C1 Royal Manchester Childrens Hosp, Willink Biochem Genet Unit, Manchester
   M27 1HA, Lancs, England
C1 Univ British Columbia, Dept Med Genet, Vancouver, BC V5Z 1M9, Canada
C1 Johannes Gutenberg Univ Mainz, Dept Pediat, D-6500 Mainz, Germany
C1 NYU, Sch Med, Dept Neurol, New York, NY USA
C1 NYU, Sch Med, Dept Pulm Med, New York, NY USA
C1 Univ N Carolina, Dept Pediat, Chapel Hill, NC USA
C1 BioMarin Pharmaceut Inc, Novato, CA USA
C1 Genzyme Corp, Cambridge, MA USA
SN 0022-3476
EI 1097-6833
DA 2004-05-01
UT WOS:000221408700015
PM 15126990
ER

PT J
AU Chisini, Luiz Alexandre
   San Martin, Alissa Schmidt
   Cademartori, Mariana Gonzales
   Boscato, Noeli
   Correa, Marcos Britto
   Goettems, Marilia Leao
TI Interventions to reduce bruxism in children and adolescents: a
   systematic scoping review and critical reflection
SO EUROPEAN JOURNAL OF PEDIATRICS
VL 179
IS 2
BP 177
EP 189
DI 10.1007/s00431-019-03549-8
DT Review
PD FEB 2020
PY 2020
AB The aim of the present study was to perform a critical reflection about
   intervention options for bruxism reduction in children and adolescents.
   Search was conducted based on the PICO-structured question: "What are
   the intervention options to reduce bruxism in children/adolescents?". No
   language, year, or study design restrictions were imposed. Studies
   reporting interventions to reduce bruxism in children (< 10) and
   adolescents (10 to 19 years old) were included. Reviews and letters to
   editors were not included. From 2723 records, 17 papers were included.
   Included studies were primarily randomized clinical trials performed in
   Brazil (35.3%) and using different criteria for the diagnosis of
   bruxism. Reduction in self-reported bruxism and headaches associated
   with bruxism were observed in studies that used medications
   (hydroxyzine/trazodone/flurazepam), occlusal splints, orthodontic
   interventions, and psychological and physical therapy interventions.
   Reduction in Rhythmic Masticatory Muscle Activity was observed with the
   use of the occlusal splint and in orthodontic interventions. Alternative
   treatments (medicinal extracts such as Melissa officinalis-L) have shown
   inconclusive results. Conclusions: Several intervention options are
   available to inhibit or reduce bruxism activity. The respective
   indication, contraindications, and side effects of each treatment option
   must be assessed individually and carefully, taking into account that
   bruxism is not considered a disorder in otherwise healthy
   individuals.What is known center dot Biological and psychological
   factors have been strongly correlated to the development of bruxism
   center dot Bruxism prevalence ranging from 6 to 50% in childrenWhat is
   new center dot Reduction in self-reported bruxism and headaches
   associated with bruxism were observed in studies that used medication
   (Hydroxyzine/ Trazodone/ Flurazepam), occlusal splints, orthodontic
   interventions, psychological, and physical therapy interventions center
   dot A reduction in Rhythmic Masticatory Muscle Activity was observed
   with the use of the occlusal splint and orthodontic interventions.
   Alternative treatments (medicinal extracts such as Melissa officinalis
   L) show inconclusive results in respect of the reduction in bruxism
RI Chisini, Luiz/G-9072-2016; CADEMARTORI, MARIANA/D-3786-2018; Correa, Marcos/B-2964-2012; Gonzalez Cademartori, Mariana/; Boscato, Noeli/E-7788-2013; Goettems, Marilia/H-1081-2012; Correa, Marcos Britto/
OI Gonzalez Cademartori, Mariana/0000-0002-2433-8298; Boscato,
   Noeli/0000-0002-3817-1732; Goettems, Marilia/0000-0002-6512-2602;
   Correa, Marcos Britto/0000-0002-1797-3541
ZS 2
Z8 1
ZR 0
ZB 3
TC 27
ZA 0
Z9 32
C1 Univ Vale Taquari, Sch Dent, Dept Restorat Dent, 171 Avelino Talini
   St,St 7th Floor, BR-95914014 Lajeado, RS, Brazil
C1 Univ Fed Pelotas, Sch Dent, Dept Restorat Dent, 457 Goncalves Chaves
   St,5th Floor, BR-96015560 Pelotas, RS, Brazil
C1 Univ Fed Pelotas, Sch Dent, Dept Pediat Dent, 457 Goncalves Chaves
   St,5th Floor, BR-96015560 Pelotas, RS, Brazil
C1 Univ Fed Pelotas, Sch Dent, Dept Operat Dent, 457 Goncalves Chaves
   St,5th Floor, BR-96015560 Pelotas, RS, Brazil
C3 Univ Vale Taquari
SN 0340-6199
EI 1432-1076
DA 2020-02-25
UT WOS:000511932000001
PM 31858254
ER

PT J
AU Amagase, Harunobu
   Nance, Dwight M.
TI Effects of Lycium barbarum on Feelings of General Wellbeing,
   Neurological/Psychological Traits and Plasma Levels of Catecholamines. A
   Randomized, Double-blind, Placebo-controlled Human Clinical Study
SO FASEB JOURNAL
VL 23
MA 716.2
DT Meeting Abstract
PD APR 2009
PY 2009
ZA 0
ZR 0
ZB 0
ZS 0
Z8 0
TC 0
Z9 0
C1 FreeLife Int, Phoenix, AZ USA
C1 Univ Calif Irvine, Susan Samueli Ctr Integrat Med, Irvine, CA USA
C3 FreeLife Int
SN 0892-6638
DA 2009-04-01
UT WOS:000208621500240
ER

PT J
AU BEARDSLEE, WILLIAM R. (contact); GLADSTONE, TRACY G
TI 2/4-Prevention of Depression:  Impact on the Transition to Early
   Adulthood
DT Awarded Grant
PD Dec 01 2001
PY 2010
AB Project NarrativeIn our original study, we found that we can prevent
   depression among at-risk youth, but we do not yet know if this
   prevention lasts and whether it improves youths'schooling, employment,
   and relationships with others. The proposed study will be the first to
   examine whether depression continues to be prevented as these teens
   become young adults. This study also will identify youth who are most
   likely to benefit from this program, and will inform us about how to
   create futureprevention programs that help those youth who did not
   benefit.
ZR 0
ZA 0
TC 0
Z8 0
ZB 0
ZS 0
Z9 0
C1 JUDGE BAKER CHILDREN'S CENTER
C1 JUDGE BAKER CHILDREN'S CENTER
C3 JUDGE BAKER CHILDREN'S CENTER
C3 JUDGE BAKER CHILDREN'S CENTER
G1 5R01MH064717-07; 7778185; R01MH064717
DA 2023-12-14
UT GRANTS:10254490
ER

PT J
AU BRENT, DAVID A.
TI 3/4-Prevention of Depression: Impact on the Transition to Early
   Adulthood
DT Awarded Grant
PD Dec 01 2001
PY 2010
AB In our original study, we found that we can prevent depression among
   at-risk youth, but we do not yet know if this prevention lasts and
   whether it improves youths'schooling, employment, and relationships with
   others. The proposed study will be the first to examine whether
   depression continues to be prevented as these teens become young adults.
   This study also will identify youth who are most likely to benefit from
   this program, and will inform us about how to create futureprevention
   programs that help those youth who did not benefit.
RI Brent, David/HNJ-5068-2023
ZR 0
ZA 0
ZS 0
Z8 0
ZB 0
TC 0
Z9 0
C1 UNIVERSITY OF PITTSBURGH AT PITTSBURGH
G1 5R01MH064503-07; 7778183; R01MH064503
DA 2023-12-14
UT GRANTS:10881389
ER

PT J
AU GARBER, JUDY
TI 1/4-Prevention of Depression: Impact on the Transition to Early
   Adulthood
DT Awarded Grant
PD Dec 01 2001
PY 2010
AB 7. Project NarrativeIn our original study, we found that we can prevent
   depression among at-risk youth, but we do not yet know ifthis prevention
   lasts and whether it improves youths'schooling, employment, and
   relationships with others.The proposed study will be the first to
   examine whether depression continues to be prevented as these
   teensbecome young adults. This study also will identify youth who are
   most likely to benefit from this program, andwill inform us about how to
   create future prevention programs that help those youth who did not
   benefit.
ZB 0
ZS 0
TC 0
Z8 0
ZA 0
ZR 0
Z9 0
C1 VANDERBILT UNIVERSITY
G1 5R01MH064735-06; 7778184; R01MH064735
DA 2023-12-14
UT GRANTS:11575303
ER

PT J
AU CLARKE, GREGORY N
TI 4/4-Prevention of Depression: Impact on Transition to Early Adulthood
DT Awarded Grant
PD Dec 01 2001
PY 2010
AB Project NarrativeIn our original study, we found that we can prevent
   depression among at-risk youth, but we do not yet know if this
   prevention lasts and whether it improves youths'schooling, employment,
   and relationships with others. The proposed study will be the first to
   examine whether depression continues to be prevented as these teens
   become young adults. This study also will identify youth who are most
   likely to benefit from this program, and will inform us about how to
   create futureprevention programs that help those youth who did not
   benefit.
ZS 0
Z8 0
TC 0
ZR 0
ZB 0
ZA 0
Z9 0
C1 KAISER FOUNDATION RESEARCH INSTITUTE
G1 5R01MH064541-07; 7778186; R01MH064541
DA 2023-12-14
UT GRANTS:11672425
ER

PT J
AU Braddock, Amy
   Ghosh, Parijat
   Montgomery, Emma
   Lim, Crystal
   Ghosh, Jaya
   Henry, Nicole
   Popescu, Mihail
   Kimchi, Kimberly
   Guo, Congyu
   Bosworth, K. Taylor
   Koopman, Richelle J.
TI Effectiveness of an mHealth App That Uses Financial Incentivesand
   Gamification to Promote Health Behavior Change inAdolescents and
   Caregivers:Protocol for a Clinic-BasedRandomized Controlled Trial
SO JMIR RESEARCH PROTOCOLS
VL 13
AR e63505
DI 10.2196/63505
DT Article
PD 2024
PY 2024
AB Background: Adolescent and adult obesity continues to be a public health
   epidemic in the United States. Despite the popularityof mHealth apps
   with gamification among adolescents, there are insufficient studies to
   evaluate the efficacy of gamified mHealthapps and financial incentives
   to motivate sustained health behavior change in adolescents or their
   adult caregivers. Objective: This study aims to evaluate the
   effectiveness of gamification techniques and financial incentives used
   in the novel"CommitFit" mHealth app to motivate health behavior change
   and improve various mental and physical health metrics inadolescents and
   their caregivers. Methods: This study is a 3-month randomized controlled
   trial (RCT) with 30 adolescents (aged 13-15 years) and their
   adultcaregivers (N=60). It evaluates "CommitFit," which uses
   gamification including points and leaderboards to motivate logging
   andachievement of self-selected health behavior goals (eg, more water,
   sleep, physical activity, fruits, or vegetables or fewer
   sugarybeverages). The RCT had three arms, each with 10 dyads: (1)
   CommitFit-only users; (2) CommitFit$, where adolescents werepaid US
   $0.05 for each point they earned; and (3) waitlist control. Intervention
   dyads used the app for 3 months and had theoption to use it for the
   fourth month without prompts or extra financial incentives. User
   analytic software was used to evaluatethe frequency of user logs and
   goal achievement. Monthly surveys evaluated self-reported change in the
   5 CommitFit healthbehaviors. Changes in BMI and blood pressure were
   evaluated for all participants at 3 clinical visits. Mental health,
   gamification,and behavior economics surveys were completed during the
   clinical visits. Results: Recruitment began in August 2023 and was
   completed in 10 weeks. The research team successfully recruited
   andenrolled 30 dyads. Researchers emailed and called 89 caregivers on a
   physician-approved adolescent patient list, a 33% recruitmentrate. Data
   collection and analysis will be conducted in the spring and summer of
   2024. The results of this study are anticipatedto be published between
   late 2024 and early 2025 Conclusions: This RCT will expand knowledge of
   the effectiveness of gamification techniques, financial incentives, and
   mHealthapps to motivate sustained health behavior change among
   adolescents and caregivers. These results may offer new opportunitiesto
   caregivers, health insurers, health care systems, and clinicians to
   motivate health behavior change in adolescents and caregivers,with the
   ultimate goal of preventing or reducing obesity and obesity-related
   diseases. Additional gamification, mental healthsurveys, and app user
   analytics included in the study may provide further insight into the
   characteristics of adolescents or caregiverswho would benefit the most
   from using a gamified mHealth app like CommitFit.
OI , Kimberly Mountain Kimchi/0009-0001-2776-9851; Popescu,
   Mihail/0000-0002-6145-8096; , Emma/0009-0005-7547-8169; Bosworth,
   Kristin Taylor/0000-0001-8544-9859; Guo, Congyu/0009-0003-9939-6788;
   Henry, Nicole/0009-0005-0014-9184; Ghosh, Jaya/0009-0000-2792-1668
ZA 0
Z8 0
TC 1
ZB 0
ZS 0
ZR 0
Z9 1
C1 Univ Missouri, Family & Community Med, MA306,1 Hosp Dr, Columbia, MO
   65212 USA
C1 Univ Missouri, Dept Hlth Psychol, Columbia, MO USA
C1 Drexel Univ, Sch Biomed Engn Sci & Hlth Syst, Philadelphia, PA USA
C1 Univ Missouri, Dept Chem & Biomed Engn, Columbia, MO USA
C1 Univ Missouri, Sch Med, Columbia, MO USA
C1 Univ Missouri, Biomed Informat Biostat & Med Epidemiol, Columbia, MO USA
C1 Univ Missouri, Dept Elect Engn & Comp Sci, Columbia, MO USA
SN 1929-0748
DA 2024-10-05
UT WOS:001318693200006
PM 39255473
ER

PT J
AU Rodgers-Melnick, Samuel N.
   Lin, Lucas
   Gam, Kristina
   de Santana, Evanilda Souza
   Jenerette, Coretta
   Rowland, Douglas Y.
   Little, Jane A.
   Dusek, Jeffery A.
   Bakshi, Nitya
   Krishnamurti, Lakshmanan
TI Effects of Music Therapy on Quality of Life in Adults with Sickle Cell
   Disease (MUSIQOLS): A Mixed Methods Feasibility Study
SO JOURNAL OF PAIN RESEARCH
VL 15
BP 71
EP 91
DI 10.2147/JPR.S337390
DT Article
PD 2022
PY 2022
AB Purpose: To investigate the feasibility, acceptability, and preliminary
   efficacy of a 6-session music therapy protocol on self-efficacy, quality
   of life, and coping skills in adults with sickle cell disease (SCD).
   Patients and Methods: Using a mixed-methods intervention design, adults
   with SCD (ages 21-57; mean age 32.33) were randomized (1:1) to either 1)
   a 6-session music therapy (MT) intervention (n = 12) or 2) waitlist
   control (WLC) (n = 12) using stratified randomization where factors were
   age in years (<= 30 vs >30), and sex (male, female). All participants
   completed two weeks of daily electronic pain diary entries and
   self-efficacy, quality of life, and coping skills measures before and
   after their assigned study condition to explore preliminary efficacy. MT
   participants were taught music exercises accessed via smartphone and
   subsequently interviewed to determine feasibility and acceptability.
   Results: The enrollment rate was 89%. All study measures were completed,
   with high rates of electronic pain diary completion at baseline (70%)
   and 2-week follow-up (66%). Interviews revealed two overall themes
   related to MT participants' experience: 1) participants learned new
   self-management skills and 2) MT improved participants' ability to cope
   with pain. MT participants demonstrated 100% attendance. In preliminary
   analyses, MT participants demonstrated significant improvements (means
   +/- SD) in self-efficacy (5.42 +/- 5.43, p = 0.008, d = 1.20), PROMIS
   sleep disturbance (-1.49 +/- 6.68, p = 0.023, d = -0.99), PROMIS pain
   interference (-2.10 +/- 4.68, p = 0.016, d = -1.06), and ASCQ-Me social
   functioning impact scores (2.97 +/- 6.91, p = 0.018, d = 1.05) compared
   to WLC participants. Conclusion: Preliminary findings support the
   feasibility and acceptability of music therapy for home use in adults
   with SCD. While music therapy may assist adults with SCD in improving
   self-efficacy and quality of life, subsequent, fully-powered clinical
   research is needed to determine its efficacy.
RI Krishnamurti, Lakshmanan/F-7637-2011; Jenerette, Coretta/AFP-4070-2022; Rodgers-Melnick, Samuel/ABK-4891-2022; Krishnamurti, Lakshmanan/; Dusek, Jeffery/
OI Krishnamurti, Lakshmanan/0000-0003-3242-0037; Dusek,
   Jeffery/0000-0001-9581-0564
ZR 0
ZS 0
TC 15
ZB 1
ZA 0
Z8 0
Z9 15
C1 Univ Hosp Cleveland, Connor Whole Hlth, Cleveland, OH 44106 USA
C1 Case Western Reserve Univ, Sch Med, Dept Populat & Quantitat Hlth Sci,
   Cleveland, OH USA
C1 Case Western Reserve Univ, Sch Med, Cleveland, OH USA
C1 Univ Chicago, Med Ctr, Dept Surg, Chicago, IL 60637 USA
C1 Univ Estadual Feira de Santana, Dept Hlth, Feira De Santana, BA, Brazil
C1 Univ South Carolina, Coll Nursing, Columbia, SC 29208 USA
C1 Univ N Carolina, Dept Med, Chapel Hill, NC 27515 USA
C1 Case Western Reserve Univ, Sch Med, Dept Family Med & Community Hlth,
   Cleveland, OH USA
C1 Emory Univ, Dept Pediat, Div Pediat Hematol Oncol BMT, Atlanta, GA 30322
   USA
C1 Childrens Healthcare Atlanta, Aflac Canc & Blood Disorders Ctr, Atlanta,
   GA USA
SN 1178-7090
DA 2022-01-26
UT WOS:000745033200002
PM 35046718
ER

PT J
AU Taylor, Tom
   West, DanielJ.
   Howatson, Glyn
   Jones, Chris
   Bracken, Richard M.
   Love, Thomas D.
   Cook, Christian J.
   Swift, Eamon
   Baker, Julien S.
   Kilduff, Liam P.
TI The impact of neuromuscular electrical stimulation on recovery after
   intensive, muscle damaging, maximal speed training in professional team
   sports players
SO JOURNAL OF SCIENCE AND MEDICINE IN SPORT
VL 18
IS 3
BP 328
EP 332
DI 10.1016/j.jsams.2014.04.004
DT Article
PD MAY 2015
PY 2015
AB Objectives: During congested fixture periods in team sports, limited
   recovery time and increased travel hinder the implementation of many
   recovery strategies; thus alternative methods are required. We examined
   the impact of a neuromuscular electrical stimulation device on 24-h
   recovery from an intensive training session in professional players.
   Design: Twenty-eight professional rugby and football academy players
   completed this randomised and counter-balanced study, on 2 occasions,
   separated by 7 days.
   Methods: After baseline perceived soreness, blood (lactate and creatine
   kinase) and saliva (testosterone and cortisol) samples were collected,
   players completed a standardised warm-up and baseline countermovement
   jumps (jump height). Players then completed 60 m x 50 m maximal sprints,
   with 5 min recovery between efforts. After completing the sprint
   session, players wore a neuromuscular electrical stimulation device or
   remained in normal attire (CON) for 8 h. All measures were repeated
   immediately, 2 and 24-h post-sprint.
   Results: Player jump height was reduced from baseline at all time points
   under both conditions; however, at 24-h neuromuscular electrical
   stimulation was significantly more recovered (mean SD; neuromuscular
   electrical stimulation -3.2 +/- 3.2 vs. CON -7.2 +/- 3.7%; P < 0.001).
   Creatine kinase concentrations increased at all time points under both
   conditions, but at 24-h was lower under neuromuscular electrical
   stimulation (P = 0.001). At 24-h, perceived soreness was significantly
   lower under neuromuscular electrical stimulation, when compared to CON
   (P = 0.02). There was no effect of condition on blood lactate, or saliva
   testosterone and cortisol responses (P>0.05).
   Conclusions: Neuromuscular electrical stimulation improves recovery from
   intensive training in professional team sports players. This strategy
   offers an easily applied recovery strategy which may have particular
   application during sleep and travel. (C) 2014 Sports Medicine Australia.
   Published by Elsevier Ltd. All rights reserved.
RI Bracken, Rich/AAC-2586-2021; Howatson, Glyn/LSK-7026-2024; West, Daniel/O-4127-2014; Bracken, Richard/; Cook, Christian/; Love, Thomas/; Howatson, Glyn/
OI West, Daniel/0000-0003-2246-4925; Bracken, Richard/0000-0002-6986-6449;
   Cook, Christian/0000-0001-9677-0306; Love, Thomas/0000-0002-9404-5394;
   Howatson, Glyn/0000-0001-8494-2043
ZS 1
ZB 5
ZR 0
ZA 0
TC 28
Z8 1
Z9 31
C1 Swansea Univ, Coll Engn, Appl Sci, Swansea, W Glam, Wales
C1 Bangor Univ, Sch Sport Hlth & Exercise, Bangor, Gwynedd, Wales
C1 Northumbria Univ, Fac Hlth & Life Sci, Dept Sport Exercise & Rehabil,
   Newcastle Upon Tyne NE1 8ST, Tyne & Wear, England
C1 Univ West Scotland, Fac Sci & Technol, Sch Sci, Inst Clin Exercise &
   Hlth Sci, Paisley, Renfrew, Scotland
SN 1440-2440
EI 1878-1861
DA 2015-06-03
UT WOS:000354008200018
PM 24785367
ER

PT J
AU Greeson, Jeffrey M.
   Toohey, Michael J.
   Pearce, Michelle J.
TI AN ADAPTED, FOUR-WEEK MIND-BODY SKILLS GROUP FOR MEDICAL STUDENTS:
   REDUCING STRESS, INCREASING MINDFULNESS, AND ENHANCING SELF-CARE
SO EXPLORE-THE JOURNAL OF SCIENCE AND HEALING
VL 11
IS 3
BP 186
EP 192
DI 10.1016/j.explore.2015.02.003
DT Article
PD MAY-JUN 2015
PY 2015
AB Objective: Despite the well-known stress of medical school, including
   adverse consequences for mental and behavioral health, there is little
   consensus about how to best intervene in a way that accommodates
   students' intense training demands, interest in science, and desire to
   avoid being stigmatized. The objective of this study, therefore, was to
   evaluate the feasibility, acceptability, and initial effectiveness of an
   adapted, four-week stress management and self-care workshop for medical
   students, which was based on the science and practice of mind-body
   medicine.
   Methods: The current study used a prospective, observational, and mixed
   methods design, with pretest and posttest evaluations. Participants (n =
   44) included medical and physician-scientist (MD/PhD) students from a
   large, southeastern medical school. Feasibility was assessed by rates of
   workshop enrollment and completion. Acceptability was assessed using
   qualitative ratings and open-ended responses that queried perceived
   value of the workshop. Quantitative outcomes included students' ratings
   of stress and mindfulness using validated self-report surveys.
   Results: Enrollment progressively increased from 6 to 15 to 23 students
   per workshop in 2007, 2009, and 2011, respectively. Of the 44 enrolled
   students, 36 (82%) completed the workshop, indicating that the
   four-session extracurricular format was feasible for most students.
   Students reported that the workshop was acceptable, stating that it
   helped them cope more skillfully with the stress and emotional
   challenges of medical school, and helped increase self-care behaviors,
   such as exercise, sleep, and engaging in social support. Students also
   reported a 32% decrease in perceived stress (P < .001; d = 1.38) and a
   16% increase in mindfulness (P < .001; d = 0.92) following the workshop.
   Changes in stress and mindfulness were significantly correlated (r =
   -0.42; P = .01).
   Conclusion: Together, these findings suggest that a brief, voluntary
   mind-body skills workshop specifically adapted for medical students is
   feasible, acceptable, and effective for reducing stress, increasing
   mindfulness, and enhancing student self-care.
RI Greeson, Jeffrey/A-9272-2009; Greeson, Jeffrey/
OI Greeson, Jeffrey/0000-0003-4871-1197
ZA 0
ZS 3
TC 58
Z8 1
ZR 0
ZB 9
Z9 71
C1 Univ Penn, Perelman Sch Med, Dept Psychiat, Philadelphia, PA 19104 USA
C1 Univ Hartford, Grad Inst Profess Psychol, Hartford, CT 06117 USA
C1 Univ Maryland, Sch Med, Ctr Integrat Med, Dept Family & Community Med,
   Baltimore, MD 21201 USA
SN 1550-8307
EI 1878-7541
DA 2015-05-01
UT WOS:000354910300005
PM 25792145
ER

PT J
AU MacInnis, Martin J.
   Dziedzic, Christine E.
   Wood, Emily
   Oikawa, Sara Y.
   Phillips, Stuart M.
TI Presleep α-Lactalbumin Consumption Does Not Improve Sleep Quality or
   Time-Trial Performance in Cyclists
SO INTERNATIONAL JOURNAL OF SPORT NUTRITION AND EXERCISE METABOLISM
VL 30
IS 3
BP 197
EP 202
DI 10.1123/ijsnem.2020-0009
DT Article
PD MAY 2020
PY 2020
AB We tested the hypothesis that presleep consumption of a-lactalbumin
   (LA). a fraction of whey with a high abundance of tryptophan, would
   improve indices of sleep quality and time-trial (TT) performance in
   cyclists relative to an isonitrogenous collagen peptide (CP) supplement
   lacking tryptophan. Using randomized, double-blind, crossover designs.
   cyclists consumed either 40 g of LA or CP 2 hr prior to sleep. In Study
   1, six elite male endurance track cyclists (age 23 t 6 years, (V)over
   dotO(2)peak 70.2 t 4.4 ml.kg(-1).min(-1)) consumed a supplement for
   three consecutive evenings before each 4-km TT on a velodrome track,
   whereas in Study 2, six well-trained cyclists (one female; age 24 t 5
   years, (V)over dotO(2)peak 66.9 t 8.3 ml.kg(-1).min(-1)) consumed a
   supplement the evening before each 4-km TT on a stationary cycle
   ergometer. Indices of sleep quality were assessed with wrist-based
   actigraphy. There were no differences between the CP and LA supplements
   in terms of total time in bed, total sleep time, or sleep efficiency in
   Study 1 (LA: 568 +/- 71 min, 503 +/- 67 min, 88.3% +/- 3.4%; CP: 546 +/-
   30 min, 479 +/- 35 min, 87.8% +/- 3.1%; p = .41, p = .32, p = .74,
   respectively) or Study 2 (LA: 519 +/- 90 min. 450 +/- 78 min, 87.2% +/-
   7.6%; CP: 536 +/- 62 min, 467 +/- 57 min. 87.3% +/- 6.4%; p = .43, p =
   .44, p = .97. respectively). Similarly, time to complete the 4-km TT was
   unaffected by supplementation in Study 1 (LA: 274.9 +/- 7.6 s; CP: 275.5
   +/- 7.2 s; p = .62) and Study 2 (LA: 344.3 +/- 22.3 s; CP: 343.3 +/-
   23.0 s; p = .50). Thus, relative to CP, consuming LA 2 hr prior to sleep
   over 1-3 days did not improve actigraphy-based indices of sleep quality
   or 4-km TT performance in cyclists.
RI MacInnis, Martin/J-5080-2012; Phillips, Stuart/B-2343-2009; MacInnis, Martin/
OI Phillips, Stuart/0000-0002-1956-4098; MacInnis,
   Martin/0000-0002-0377-5800
ZR 0
ZS 0
TC 12
ZB 8
ZA 0
Z8 0
Z9 12
C1 McMaster Univ, Dept Kinesiol, Fac Sci, Exercise Metab Res Grp, Hamilton,
   ON, Canada
C1 Univ Calgary, Fac Kinesiol, Calgary, AB, Canada
C1 Canadian Sport Inst Ontario, Toronto, ON, Canada
C1 Buffalo Sabres, Buffalo, NY USA
C1 Buffalo Bills, Buffalo, NY USA
C3 Canadian Sport Inst Ontario
C3 Buffalo Sabres
C3 Buffalo Bills
SN 1526-484X
EI 1543-2742
DA 2020-06-30
UT WOS:000540322400003
PM 32698123
ER

PT J
AU WOLFE, JOANNE 
TI PediQUEST ResPOND: Piloting an intervention to treat recurrent pain in
   children with severe neurological impairment
DT Awarded Grant
PD Apr 26 2023
PY 2023
AB PROJECT SUMMARYIn the US, tens of thousands of children, adolescents,
   and young adults (AYA) are estimated to live with severeneurologic
   impairment (SNI), a condition that poses an unequal burden on families
   from minority and low-incomebackgrounds. Over 60% of these children
   suffer from uncontrolled pain, which is often persistent, unrecognized,
   anduntreated. The impact extends to their parents who commonly
   experience unremitting physical and psychologicaldistress. There have
   been no rigorous intervention studies aimed at treating recurrent pain
   in children with SNI.This gap may exist because children with SNI are
   stigmatized and often from historically marginalizedbackgrounds, and not
   prioritized in scientific research. To address this inequity and using
   the ORBIT Model forintervention development, the research team has
   adapted and refined an intervention previously applied in children
   withcancer. The PediQUEST Response to Pain Of children with Neurologic
   Disability (PQ-ResPOND) uses “reciprocalactivation” strategies to
   overcome normalization, the acceptance among parents and clinicians that
   symptom distressis an unavoidable outcome of serious illness and
   integration of a specialty pediatric palliative care team (PPC) to
   respondto child distress. Specifically, PQ-ResPOND will combine (i)
   parent-mediated activation through weekly collection andfeedback to
   parents and clinicians, via our PQ App, of parent reported child pain
   (Non-Communicating Children’s PainChecklist-Revised scale (NCCPC-R)) and
   other symptoms (PediQUEST-Memorial Symptom Assessment Scaleadapted for
   children with SNI), with (ii) PPC team activation of primary clinicians:
   through consultation by PPC, and(iii) PPC team activation through
   training in a standardize recurrent pain approach using the PQ-ResPOND
   Checklist(adapted by the study’s interprofessional expert panel).The
   overall hypothesis is that PQ-ResPOND will improve childrecurrent pain,
   and parent distress, burden, and activation. The overall objective of
   this R21 proposal is to conducta single site Phase II Pilot Feasibility
   2:1 RCT of PQ-ResPOND (intervention, n=30) vs. usual care (control,
   n=15) in45 children ≥1 year-old & AYA with SNI and recurrent pain
   behaviors. A 2-week run-in period will exclude children withmild pain
   and survey non-responders. Parents of children who meet randomization
   criteria will answer weekly PQ-ResPOND surveys and monthly outcome
   surveys over 12 weeks via the PQ App, and a semi-structured exit
   interview.Specific Aims are to 1. assess the study’s feasibility (>60%
   enrollment rate and >80% retention), interventionacceptability (>70%
   parents would recommend the intervention and most parents and clinicians
   provide positivefeedback during qualitative exit interviews), and
   estimate monthly enrollment rate; and 2. Estimate effect sizes
   andvariability of the proposed trial outcomes: child pain, parent
   distress and burden (anxiety, depression, stress, burden,overall health,
   and sleep quality), and parent activation (use of complementary
   therapies and coping). Results will informthe study design and sample
   size calculation of a larger Phase III Efficacy trial, development of a
   manual of proceduresand fidelity monitoring strategies. The
   interprofessional research team has the expertise to expand and test
   this PPCintervention to ease pain in children with SNI, a novel
   population that is marginalized, stigmatized, and understudied.
Z8 0
ZS 0
ZA 0
ZR 0
TC 0
ZB 0
Z9 0
C1 MASSACHUSETTS GENERAL HOSPITAL
G1 10606777; 1R21NR020433-01A1; R21NR020433
DA 2023-12-14
UT GRANTS:16467036
ER

PT J
AU Durkee, Tony
   Carli, Vladimir
   Floderus, Birgitta
   Wasserman, Camilla
   Sarchiapone, Marco
   Apter, Alan
   Balazs, Judit A.
   Bobes, Julio
   Brunner, Romuald
   Corcoran, Paul
   Cosman, Doina
   Haring, Christian
   Hoven, Christina W.
   Kaess, Michael
   Kahn, Jean-Pierre
   Nemes, Bogdan
   Postuvan, Vita
   Saiz, Pilar A.
   Vaernik, Peeter
   Wasserman, Danuta
TI Pathological Internet Use and Risk-Behaviors among European Adolescents
SO INTERNATIONAL JOURNAL OF ENVIRONMENTAL RESEARCH AND PUBLIC HEALTH
VL 13
IS 3
DI 10.3390/ijerph13030294
DT Article
PD MAR 2016
PY 2016
AB Risk-behaviors are a major contributor to the leading causes of
   morbidity among adolescents and young people; however, their association
   with pathological Internet use (PIU) is relatively unexplored,
   particularly within the European context. The main objective of this
   study is to investigate the association between risk-behaviors and PIU
   in European adolescents. This cross-sectional study was conducted within
   the framework of the FP7 European Union project: Saving and Empowering
   Young Lives in Europe (SEYLE). Data on adolescents were collected from
   randomized schools within study sites across eleven European countries.
   PIU was measured using Young's Diagnostic Questionnaire (YDQ).
   Risk-behaviors were assessed using questions procured from the Global
   School-Based Student Health Survey (GSHS). A total of 11,931 adolescents
   were included in the analyses: 43.4% male and 56.6% female (M/F:
   5179/6752), with a mean age of 14.89 +/- 0.87 years. Adolescents
   reporting poor sleeping habits and risk-taking actions showed the
   strongest associations with PIU, followed by tobacco use, poor nutrition
   and physical inactivity. Among adolescents in the PIU group, 89.9% were
   characterized as having multiple risk-behaviors. The significant
   association observed between PIU and risk-behaviors, combined with a
   high rate of co-occurrence, underlines the importance of considering PIU
   when screening, treating or preventing high-risk behaviors among
   adolescents.
RI Corcoran, Peter/C-1398-2009; Cosman, Doina/L-9087-2013; Postuvan, Vita/AAI-6910-2020; Carli, Vladimir/G-4728-2012; Kaess, Michael/; Nemes, Bogdan/A-8446-2012; Bobes, Julio/AAH-4365-2019; Hoven, Christina/; Carli, Vladimir/; Sarchiapone, Marco/F-6402-2018; Saiz, Pilar A./ABF-5814-2021; Corcoran, Paul/
OI Kaess, Michael/0000-0003-0031-7764; Nemes, Bogdan/0000-0002-1381-798X;
   Bobes, Julio/0000-0003-2187-4033; Hoven, Christina/0000-0003-1274-2936;
   Carli, Vladimir/0000-0001-6922-0675; Sarchiapone,
   Marco/0000-0001-9583-3117; Saiz, Pilar A./0000-0002-5705-4523; Corcoran,
   Paul/0000-0003-1201-7136
ZS 5
TC 97
ZB 17
Z8 0
ZR 4
ZA 0
Z9 108
C1 Karolinska Inst, Natl Ctr Suicide Res & Prevent Mental Ill Hlth NA,
   SE-17177 Stockholm, Sweden
C1 Karolinska Inst, Dept Clin Neurosci, SE-17177 Stockholm, Sweden
C1 Univ Molise, Dept Med & Hlth Sci, I-86100 Campobasso, Italy
C1 Columbia Univ, New York State Psychiat Inst, Dept Child & Adolescent
   Psychiat, New York, NY 10032 USA
C1 Natl Inst Migrat & Poverty, Via San Gallicano,Roma 25-A, Rome, Italy
C1 Tel Aviv Univ, Schneider Childrens Med Ctr, Feinberg Child Study Ctr,
   IL-49202 Tel Aviv, Israel
C1 Vadaskert Child & Adolescent Psychiat Hosp, H-1021 Budapest, Hungary
C1 Eotvos Lorand Univ, Inst Psychol, H-1064 Budapest, Hungary
C1 Univ Oviedo, Dept Psychiat, Ctr Biomed Res Mental Hlth Network CIBERSAM,
   E-33006 Oviedo, Spain
C1 Heidelberg Univ, Sect Disorders Personal Dev, Clin Child & Adolescent
   Psychiat, Ctr Psychosocial Med, Bergheimer Str 58, D-69115 Heidelberg,
   Germany
C1 Natl Suicide Res Fdn, Western Rd, Cork, Ireland
C1 Iuliu Hatieganu Univ Med & Pharm, Dept Clin Psychol, Str Victor Babes 8,
   Cluj Napoca 400000, Romania
C1 Univ Med Informat Technol, Res Div Mental Hlth, A-6060 Innsbruck,
   Austria
C1 Columbia Univ, Dept Epidemiol, Mailman Sch Publ Hlth, New York, NY 10032
   USA
C1 Univ Lorraine, Ctr Hosp Univ Nancy, Dept Psychiat, F-54500 Nancy,
   Vandoeuvre Les, France
C1 Univ Primorska, Slovene Ctr Suicide Res, Andrej Marusic Inst, Koper
   6000, Slovenia
C1 Tallinn Univ, Ctr Behav & Hlth Sci, Estonian Swedish Mental Hlth &
   Suicidol Inst, EE-10120 Tallinn, Estonia
C3 Natl Inst Migrat & Poverty
C3 Vadaskert Child & Adolescent Psychiat Hosp
C3 Natl Suicide Res Fdn
C3 Univ Med Informat Technol
EI 1660-4601
DA 2016-04-27
UT WOS:000373528600027
PM 27005644
ER

PT J
AU Michaud, Liana
   Sharedalal, Parija
   Seplowe, Matthew
   Rosenzveig, Akiva
   Frishman, William H.
   Aronow, Wilbert S.
TI Hyperlipidemia in Children and Adolescents
SO CARDIOLOGY IN REVIEW
VL 31
IS 6
BP 330
EP 335
DI 10.1097/CRD.0000000000000465
DT Review
PD NOV-DEC 2023
PY 2023
AB While coronary artery disease (CAD) is thought to be a disease of
   adulthood, atherosclerosis can originate in childhood and adolescence.
   There is a paucity of randomized controlled treatment trials regarding
   dyslipidemia among the younger population. However, it is apparent that
   childhood dyslipidemia is associated with an earlier onset of CAD. Most
   recent guidelines by the American College of Cardiology (ACC) and
   American Heart Association (AHA) focus on lifestyle modification and
   lifetime risk of atherosclerotic disease, as well as adequate screening
   measures. Genetic factors, environmental contributors such as pollution,
   obesity linked to poor nutrition, and sedentary lifestyles are shown to
   be associated with increased lipid levels and early CAD among children
   and adolescents. Familial hyperlipidemia is one of the most prevalent
   genetic diseases and can affect 1 in 250 individuals. A multimodal
   treatment plan is most effective for children and adolescents with
   dyslipidemia including lifestyle changes (a modified diet and moderate
   physical activity) and pharmacologic intervention. The mainstay of
   pharmacologic treatment for childhood dyslipidemia is similar to that of
   adults. Statins are the most widely used medications. Newer medications
   have proven integral in treatment for genetic dyslipidemias including
   evolocumab and evinacumab.
OI Seplowe, Matthew/0009-0003-8714-3484
ZB 1
TC 1
Z8 0
ZS 0
ZA 0
ZR 0
Z9 1
C1 Westchester Med Ctr, Dept Med, Valhalla, NY 10595 USA
C1 New York Med Coll, Valhalla, NY 10595 USA
C1 Westchester Med Ctr, Dept Cardiol, Valhalla, NY 10595 USA
C1 Westchester Med Ctr, Dept Cardiol, Macy Pavil,Room 141, Valhalla, NY
   10595 USA
C1 New York Med Coll, Med, Macy Pavil,Room 141, Valhalla, NY 10595 USA
SN 1061-5377
EI 1538-4683
DA 2023-10-28
UT WOS:001080970400006
PM 35700367
ER

PT J
AU VIDMAR, ALAINA P
TI Impact of Meal Timing on Glycemic Profiles in Adolescents with Type 2
   Diabetes
DT Awarded Grant
PD Jan 01 2023
PY 2023
AB CANDIDATE: Alaina Vidmar is a pediatric clinical scientist specializing
   in treatment of adolescents with obesityand type 2 diabetes (T2D). The
   proposed study will focus on investigating if time-limited eating (TLE:
   8-houreating/16-hour fasting) in adolescents with T2D reduces glycemic
   excursions, delays β-cell dysfunction, andreduces body fat mass compared
   to prolonged eating period (12+hours). This K23 Award will provide her
   withadvanced training in clinical trial design and advanced statistical
   methods, pediatric nutrition and bodycomposition measurement, and
   glucose monitoring technology, all of which are required for her to
   compete forindependent R01 funding. RESEARCH CONTEXT: Preliminary
   evidence, mostly in adults, has shown that TLEreduces body weight and
   fat mass, improves insulin sensitivity, reduces hepatic fat
   accumulation, and is safewith minimal risk when compared to prolonged
   eating windows and has no negative effect on daily function orlifestyle
   behaviors. 1–12 Because of its simplicity, TLE may represent a more
   feasible approach for adolescentsthan other caloric restriction
   regimens. Our preliminary data support TLE feasibility, acceptability,
   and safety inadolescents with obesity, with and without diabetes.13–15
   However, no trial to date has studied the effects of TLEon glycemic
   control and body composition in adolescents with T2D. We hypothesize
   that TLE will reduceglycemic excursions, improve β-cell function, and
   reduce body fat mass in adolescents with T2D when comparedto prolonged
   eating periods. One-hundred adolescents with T2D (aged 14-21 years),
   with a hemoglobin A1c(HbA1c) < 9%, and on Metformin monotherapy, will be
   recruited. All participants will be randomized to one oftwo meal-timing
   schedules to be followed for 12 weeks: (1) Control: >12-hour eating or
   (2) TLE. We will examinethe effects of TLE versus control in 3 specific
   aims: (1) Effects on glucose control as measured by percent timein range
   (captured from continuous glucose monitoring data), Hemoglobin A1c, and
   β-cell function (mean changein insulinogenic index after a mixed meal
   tolerance test); (2) Effects on body composition and liver fat (DEXAand
   magnetic resonance imaging); and (3) Effects on sleep, physical
   activity, and dietary intake. CAREERDEVELOPMENT: Dr. Vidmar has access
   to a rich academic research environment, one of the largest pediatricT2D
   populations in the country, the support of her institution, and a
   stellar mentoring committee consisting of (1)Dr. Goran, a pediatric
   nutritional scientist, (2) Dr. Raymond, a physician-scientist with
   expertise in diabetestechnology, (3) Dr. Ramon Durazo-Arvizu, a
   statistician, (4) Dr. Espinoza, an expert in clinical bioinformatics,and
   (5) Dr. Salvy, a behavioral and clinical psychologist with expertise in
   TLE implementation. The two co-primary mentors, Drs. Goran and Raymond
   will be responsible for guiding Dr. Vidmar in achieving the
   milestonestowards transition to independence. In summary, this proposal
   meets a critical need for finding an effectivedietary intervention for
   treatment of adolescents with T2D and provides Dr. Vidmar with a robust
   training platform,and structured mentoring path towards an R01-level
   competitive application.
ZS 0
ZR 0
ZB 0
Z8 0
TC 0
ZA 0
Z9 0
C1 CHILDREN'S HOSPITAL OF LOS ANGELES
G1 10571631; 1K23DK134801-01; K23DK134801
DA 2023-12-14
UT GRANTS:16330063
ER

PT J
AU Puder, J J
   Kriemler, S
TI [Can we stop the epidemic of childhood obesity?].
FT Ist die Epidemie der Adipositas bei Kindern noch aufhaltbar?
SO Praxis
VL 97
IS 1
BP 17
EP 23
DT Journal Article
PD 2008-Jan-09
PY 2008
AB Childhood obesity influences body weight in the adult and is
   intrinsically associated with multiple co-morbidities. In the past 20
   years, the prevalence of overweight and obese school children in
   Switzerland has increased by three to six-fold. One out of every four to
   five children is overweight or obese. Thus, primary prevention is
   absolutely essential. Excess weight results from a positive energy
   balance. According to the current literature, changes in the quantity
   and quality of nutrition, a reduction in physical activity, an increase
   in sedentary lifestyles, including media consumption, as well as a
   reduction of sleep time are the most important external factors that
   promote the development of childhood obesity after infancy. Hereby, the
   intrauterine milieu and genetic factors also play a role. The obesity
   epidemic particularly affects children born to overweight parents,
   children with low socio-economic status, and migrants. Randomized,
   controlled studies aimed at medium to long-term (> or =1 year)
   reductions in BMI or fat tissue have mainly been school-based and
   sometimes involved the family as well. Unfortunately, these studies only
   produced unanimously negative or modest results. We believe that
   successful and sustainable prevention must contain 3 elements: (1) A
   relatively intensive and sustained modification of the individual's
   behavior that appropriately accounts for the multifactorial causes of
   childhood obesity. (2) A concurrent adaptation of external conditions
   that enable behavioral modifications. (3) Incorporation of
   socio-economic and political aspects.
OI Kriemler, Susi/0000-0002-3384-7940; Puder, Jardena/0000-0002-0460-7614
ZA 0
ZB 0
Z8 0
ZS 0
TC 2
ZR 0
Z9 2
C1 Service d'Endocrinologie, Diabetologie et Metabolisme, CHUVI, Institut
   fur Sport und Sportwissenschaften, Universitat Basel, Lausanne.
   jardena.puder@chuv.ch
SN 1661-8157
DA 2008-01-09
UT MEDLINE:18260592
PM 18260592
ER

PT J
AU Kemp, Chadley
   Pienaar, Paula R.
   Henst, Rob H. P.
   Roden, Laura C.
   Kolbe-Alexander, Tracy L.
   Rae, Dale E.
TI Assessing the validity and reliability and determining cut-points of the
   Actiwatch 2 in measuring physical activity
SO PHYSIOLOGICAL MEASUREMENT
VL 41
IS 8
AR 085001
DI 10.1088/1361-6579/aba80f
DT Article
PD AUG 2020
PY 2020
AB Objective: The Actiwatch 2 (AW2) is a wrist-worn accelerometer typically
   used to measure sleep. Although it can measure physical activity, there
   is limited evidence supporting its validity. We assessed the validity
   and reliability of the AW2 to measure sedentary behavior and physical
   activity (light, moderate, vigorous intensities), and reported their
   respective count cut-points.Approach: Twenty-eight males and 22 females
   completed a task battery comprising three sedentary tasks and six
   randomized physical activity tasks at varying intensities, whilst
   wearing the AW2, a reference accelerometry device (Actigraph GT3X) and a
   cardiopulmonary gas analyzer on two separate occasions. Validity was
   assessed using correlations (AW2 counts versus GT3X counts and metabolic
   equivalent (MET) values), reliability using Bland-Altman analyses, and
   cut-points were determined using receiver operating characteristic (ROC)
   area under the curve (AUC) analyses.Main results: AW2 counts were
   positively correlated with GT3X counts (rho = 0.902,p< 0.001) and METs
   (rho = 0.900,p< 0.001). AW2-derived counts were comparable across
   independent assessment periods. Sedentary (AUC = 0.99, cut-point: 256
   cpm) and vigorous activity (AUC = 0.95, cut-point: 720 cpm) were
   strongly characterized, and moderate activity (AUC = 0.66, cut-point:
   418 cpm) was weakly characterized.Significance: The use of the AW2 in
   physical activity monitoring looks promising for sedentary behavior,
   moderate and vigorous activity, however, further validation is needed.
RI Rae, Dale/JAC-7553-2023; Roden, Laura/JBJ-1480-2023; Kemp, Chadley/; Kolbe-Alexander, Tracy/C-1333-2014; Rae, Dale/W-1039-2017; Henst, Rob/; Roden, Laura Catherine/D-1364-2010
OI Kemp, Chadley/0000-0001-9159-9474; Kolbe-Alexander,
   Tracy/0000-0002-5025-3204; Rae, Dale/0000-0002-2584-6585; Henst,
   Rob/0000-0002-1690-4982; Roden, Laura Catherine/0000-0002-1941-898X
TC 11
ZA 0
ZR 0
ZS 0
Z8 0
ZB 1
Z9 12
C1 Univ Cape Town, Fac Hlth Sci, Lifestyle & Sport Res Ctr, Hlth Phys Act,
   Rondebosch, South Africa
C1 Univ Cape Town, Fac Hlth Sci, Div Exercise Sci & Sports Med, Dept Human
   Biol, Rondebosch, South Africa
C1 Vrije Univ Amsterdam, Amsterdam UMC, Amsterdam Publ Hlth Res Inst, Dept
   Publ & Occupat Hlth, Amsterdam, Netherlands
C1 Coventry Univ, Fac Hlth & Life Sci, Sch Life Sci, Coventry, W Midlands,
   England
C1 Univ Southern Queensland, Fac Hlth Engn & Sci, Sch Hlth & Wellbeing,
   Toowoomba, Qld, Australia
C1 Univ Queensland, Sch Human Movement & Nutr Sci, Brisbane, Qld, Australia
SN 0967-3334
EI 1361-6579
DA 2020-09-24
UT WOS:000568471000001
PM 32886650
ER

PT J
AU Bae, Jeongyee
   Wolpin, Seth
   Kim, Eunjung
   Lee, Sowoo
   Yoon, Sookhee
   An, Kyungeh
TI Development of a user-centered health information service system for
   depressive symptom management
SO NURSING & HEALTH SCIENCES
VL 11
IS 2
BP 185
EP 193
DI 10.1111/j.1442-2018.2009.00454.x
DT Article
PD JUN 2009
PY 2009
AB A user-centered, Web-based depressive symptoms management system might
   be particularly useful in Korea, where those who seek mental health care
   face stigmatism and where personal computers and the Internet have
   reached saturation levels. The purpose of this article is to describe
   the development process of a Web-based system for depressive symptom
   management through user-centered design principles. Our design process
   included four distinct phases: a needs assessment, analysis,
   design/development/testing, and the application release. The final
   revised website was released with the URL address,
   http://www.baejy.com/smiles/". In the 3 years since the site was made
   available publicly, it is notable that 161 604 Koreans have accessed
   this website, either for educational purposes or for managing their
   depressive symptoms. A Web-based depressive symptom management system
   with a high degree of usability was developed. This website can be used
   to assess depressive symptoms and to serve as an intervention strategy
   to improve mental health.
OI An, Kyungeh/0000-0002-3423-9269
Z8 1
ZR 0
ZS 0
TC 8
ZA 0
ZB 0
Z9 9
C1 Inje Univ, Dept Nursing, Pusan 614735, South Korea
C1 Univ Washington, Sch Nursing, Seattle, WA 98195 USA
C1 Univ Texas Galveston, Med Branch, Sch Nursing, Galveston, TX 77550 USA
C1 Oita Univ Nursing & Hlth Sci, Oita, Japan
SN 1441-0745
EI 1442-2018
DA 2009-06-01
UT WOS:000266428900014
PM 19519707
ER

PT J
AU Wolsko, PM
   Eisenberg, DM
   Davis, RB
   Phillips, RS
TI Use of mind-body medical therapies - Results of a national survey
SO JOURNAL OF GENERAL INTERNAL MEDICINE
VL 19
IS 1
BP 43
EP 50
DI 10.1111/j.1525-1497.2004.21019.x
DT Article
PD JAN 2004
PY 2004
AB OBJECT: Research demonstrating connections between the mind and body has
   increased interest in the potential of mind-body therapies. Our aim was
   to examine the use of mind-body therapies, using data available from a
   national survey.
   DESIGN: Analysis of a large nationally representative dataset that
   comprehensively evaluated the use of mind-body therapies in the last
   year.
   SETTING: United States households.
   PATIENTS/PARTICIPANTS: A total of 2,055 American adults in 1997-1998.
   INTERVENTIONS: Random national telephone survey.
   MEASURES AND MAIN RESULTS: We obtained a 60% weighted overall response
   rate among eligible respondents. We found that 18.9% of adults had used
   at least 1 mind-body therapy in the last year, with 20.5% of these
   therapies involving visits to a mind-body professional. Meditation,
   imagery, and yoga were the most commonly used techniques. Factors
   independently and positively associated with the use of mind-body
   therapies in the last year were being 40 to 49 years old (adjusted odds
   ratio [AOR], 2.03; 95% confidence interval [CI], 1.33 to 3.10), being
   not married (AOR, 1.78; 95% CI, 1.34 to 2.36), having an educational
   level of college or greater (AOR, 2.21; 95% CI, 1.57 to 3.09), having
   used self-prayer for a medical concern (AOR, 2.53; 95% CI, 1.87 to
   3.42), and having used another complementary medicine therapy in the
   last year (AOR, 3.77; 95% CI, 2.74 to 5.20). While used for the full
   array of medical conditions, they were used infrequently for chronic
   pain (used by 20% of those with chronic pain) and insomnia (used by 13%
   of those with insomnia), conditions for which consensus panels have
   concluded that mind-body therapies are effective. They were also used by
   less than 20% of those with heart disease, headaches, back or neck pain,
   and cancer, conditions for which there is strong research support.
   Mind-body therapies were generally used concomitantly with conventional
   care: 90% of those using a mind-body therapy in the last year had seen a
   physician and 80% of mind-body therapies used were discussed with a
   physician.
   CONCLUSIONS: Although mind-body therapies were commonly used, much
   opportunity exists to increase use of mind-body therapies for
   indications with demonstrated efficacy.
ZB 22
ZS 1
ZR 0
TC 146
ZA 0
Z8 0
Z9 174
C1 Harvard Univ, Sch Med, Osher Inst, Div Res & Educ Complementary &
   Integrat Med Thera, Boston, MA 02215 USA
C1 Harvard Univ, Sch Med, Dept Med, Beth Israel Deaconess Med Ctr,Div Gen
   Med & Prima, Boston, MA USA
SN 0884-8734
DA 2004-01-01
UT WOS:000188354000006
PM 14748859
ER

PT J
AU Corwin, Mr Daniel
   Orchinik, Julia
   D'Alonzo, Bernadette
   Master, Christina
   Agarwal, Anish K
   Wiebe, Douglas
TI A Randomized Trial of Incentivization to Maximize Retention For
   Real-Time Symptom and Activity Monitoring Using Ecological Momentary
   Assessment in Pediatric Concussion.
SO Neurology
VL 98
IS 1 Supplement 1
BP S7
EP S7
DI 10.1212/01.wnl.0000801796.23027.9b
DT Journal Article
PD 2022-Jan-04
PY 2022
AB OBJECTIVE: To determine the incentivization strategy that maximizes
   patient adherence to report symptoms and activity via ecological
   momentary assessment (EMA) following pediatric concussion.
   BACKGROUND: Concussion is a common pediatric injury. Traditionally,
   outcome assessment has occurred at discrete points-in-time, days or
   weeks apart, relying on patient's subjective recall of symptoms and
   activity. EMA is a behavioral measurement approach that allows for
   reporting of real-time symptoms and behaviors in real-life settings.
   While feasible in adolescents, the ideal strategy to maximize
   responsiveness from the emergency department (ED) setting is unknown.
   DESIGN/METHODS: This was a randomized controlled trial of patients age
   13-18 with concussion presenting to an urban, academic pediatric ED
   within 5 days of injury. Patients were randomized to one of 4
   incentive-based arms: 2 dynamic (loss-based and streak) and 2 flat-rate
   (monetary and electronic device). Through the ReCoUPS app, patients
   reported symptoms 3 times per day and cognitive activity once each
   evening for 3 weeks. Physical activity (step count) and sleep were
   monitored using a FitBit (which was kept by the participant in the
   electronic device flat-rate arm). The primary outcome was proportion of
   prompts to which patients responded. Secondary outcomes included daily
   symptom change and time to symptom resolution.
   RESULTS: Thirty participants were enrolled, median age 15.5 years, 60%
   female. Median proportion completed was 81% in the loss-based arm, 59%
   in the streak accrual arm, 50% in the FitBit-received arm, and 57%
   monetary flat rate arm. Retention was higher in the dynamic compared to
   the flat arms (68% v. 54%, p = 0.065). There was no significant
   difference between morning, afternoon, and evening symptoms. Sixty-four
   percent of participants had symptom resolution during the 3-week
   follow-up.
   CONCLUSIONS: Dynamic incentivization showed higher rates of response to
   tri-daily symptom prompts compared with flat-fee incentivization. This
   data shows tracking concussed youth using EMA from ED is feasible using
   a dynamic incentivization strategy.
OI D'Alonzo, Bernadette/0000-0002-3760-2158
ZA 0
ZB 2
ZR 0
Z8 0
TC 3
ZS 0
Z9 3
EI 1526-632X
DA 2022-01-04
UT MEDLINE:34969889
PM 34969889
ER

PT J
AU Cooper, Sue
   Oborne, Janet
   Harrison, Tim
   Tattersfield, Anne
TI Effect of mouth taping at night on asthma control - A randomised
   single-blind crossover study
SO RESPIRATORY MEDICINE
VL 103
IS 6
BP 813
EP 819
DI 10.1016/j.rmed.2009.02.003
DT Article
PD JUN 2009
PY 2009
AB Background: Nose breathing ensures that inspired air is warm, filtered
   and moist and may therefore benefit patients with asthma. It features in
   some complementary approaches to treat asthma and is encouraged at night
   in the Buteyko technique by the use of mouth taping. In this pragmatic
   study we sought to determine whether taping the mouth at night has any
   effect on asthma control compared with usual breathing in patients with
   symptomatic asthma, since if it was effective it would be a simple
   intervention to implement.
   Methods: This was a randomised, single-blind, crossover study of
   participants (n = 51) with symptomatic asthma (mean FEV(1), 86%
   predicted). A 4-week period of usual breathing at night was followed by
   use of mouth taping with microporous tape, as in the Buteyko technique,
   or vice versa, with a 2-week run-in period and a minimum 2-week washout
   period of usual breathing between 'treatments'. Primary outcomes were
   morning peak expiratory flow and symptom scores (Asthma Control Diary).
   Outcomes were measured and analysed without knowledge of treatment
   allocation.
   Results: Fifty participants completed the study and reported taping
   their mouth for a median 26 of 28 nights. Although 36 participants said
   mouth taping was very or fairly acceptable there were no differences
   between treatments for morning peak expiratory flow (mean difference -1
   l/min (95%CI, -9 to 7)) or symptoms scores (mean difference -0.12
   (95%CI, -0.30 to 0.06)) nor for any secondary measures.
   Conclusions: Taping the mouth at night had no effect on asthma control
   in patients with symptomatic asthma. (Registered:
   www.controlled-triais.com/ISRCTN74428617). Trial Registration Number:
   ISRCTN74428617. (C) 2009 Elsevier Ltd. All rights reserved.
RI Cooper, Sue/A-7471-2011
OI Cooper, Sue/0000-0002-1994-6395
ZA 0
ZR 0
Z8 0
ZS 0
ZB 4
TC 7
Z9 8
C1 Univ Nottingham, City Hosp, Acad Unit, Div Resp Med, Nottingham NG5 1PB,
   England
SN 0954-6111
DA 2009-06-01
UT WOS:000266684100004
PM 19285849
ER

PT J
AU Haghdoost, A. A.
   PoorRanjbar, M.
TI The interaction between physical activity and fasting on the serum lipid
   profile during Ramadan
SO SINGAPORE MEDICAL JOURNAL
VL 50
IS 9
BP 897
EP 901
DT Article
PD SEP 2009
PY 2009
AB Introduction: The serum lipid profiles in Muslims change during the
   fasting month of Ramadan, but it is not clear whether this change is due
   to changes in their physical activities. In this study, we compared the
   patterns of the lipid profile changes in those who engaged in regular
   physical activity with those who did not.
   Methods: In a randomised trial, we assigned 93 students who took a
   physical education course into two groups-those who had regular physical
   activity after Ramadan and those who had physical activity during
   Ramadan. Venous blood (5 ml) was taken just before, at the end, and 40
   days after Ramadan, and the fasting glucose sugar and lipid profile were
   measured.
   Results: Fasting with physical activity decreased body weight by 1.2 kg
   (p-value is 0.03). Fasting blood sugar also decreased by 7 mg/dL during
   Ramadan, but this drop was observed in both groups. Triglyceride
   decreased in both groups during Ramadan, but cholesterol levels dropped
   considerably during and after Ramadan for those who concurrently engaged
   in physical activity and fasted (-12.24 and -8.4 mg/dL, respectively).
   The patterns of changes in the high-density lipoprotein (HDL),
   low-density lipoprotein (LDL) and HDL/LDL values were more or less
   comparable in both groups (p is greater than 0.5).
   Conclusion: Usually, people are less physically active during Ramadan,
   but our findings show that physical activity alone cannot explain the
   variations in the lipid profile. Other factors, such as changes in the
   diet and sleeping hours, may have more important roles.
RI Haghdoost, Ali/C-2823-2009; Haghdoost, AliAkbar/
OI Haghdoost, AliAkbar/0000-0003-4628-4849
Z8 0
ZR 0
ZB 7
TC 23
ZA 0
ZS 0
Z9 24
C1 Kerman Univ Med Sci, Physiol Res Ctr, Kerman 7618747653, Iran
SN 0037-5675
DA 2009-09-01
UT WOS:000271745700014
PM 19787180
ER

PT J
AU Xu, Shumei
   Xue, Ying
TI Pediatric obesity: Causes, symptoms, prevention and treatment (Review)
SO EXPERIMENTAL AND THERAPEUTIC MEDICINE
VL 11
IS 1
BP 15
EP 20
DI 10.3892/etm.2015.2853
DT Article; Proceedings Paper
PD JAN 2016
PY 2016
AB Pediatric or childhood obesity is the most prevalent nutritional
   disorder among children and adolescents worldwide. Approximately 43
   million individuals are obese, 21-24% children and adolescents are
   overweight, and 16-18% of individuals have abdominal obesity. The
   prevalence of obesity is highest among specific ethnic groups. Obesity
   increases the risk of heart diseases in children and adults. Childhood
   obesity predisposes the individual to insulin resistance and type 2
   diabetes, hypertension, hyperlipidemia, liver and kidney diseases and
   causes reproductive dysfunction in adults. Obesity in children is a
   major health concern of the developed world. The National Health and
   Nutrition Examination Survey has reported that the prevalence of obesity
   is on the increase in all the pediatric age groups, in males and
   females, and in various ethnic and racial groups. Factors, such as
   eating habits, genetics, environment, metabolism, and lifestyle play an
   important role in the development of obesity. Over 90% of obesity cases
   are idiopathic and less than 10% are associated with genetic and
   hormonal causes. Obesity occurs when the body consumes more calories
   than it burns, through overeating and underexercising. The symptoms of
   obesity include breathing disorders, sleep apnea, chronic obstructive
   pulmonary disease, certain types of cancer such as prostate, bowel,
   breast and uterine, coronary heart disease, diabetes (type 2 in
   children), depression, liver and gallbladder problems, gastro-esophageal
   reflux disease, high blood pressure, high cholesterol, stroke, and joint
   diseases such as osteoarthritis, pain in knees and lower back.
   Environmental, behavioral such as consumption of convenience foods,
   genetic, and family factors contribute to pediatric obesity. Obesity can
   be countered through lower calorie consumption, weight loss and diet
   programs, as well as increased physical activity. A number of endogenous
   molecules including leptin, hypothalamic melanocortin 4 receptor, and
   mitochondrial uncoupling proteins, are known to affect body weight.
   These molecules serve as potential targets for the pharmacological
   manipulation of obesity. Sibutramine and orlistat are primariliy used
   for the treatment of adult obesity, which produces modest weight loss,
   of 3-8% compared to placebo. For children and obese adolescents,
   metformin is used in the case of insulin resistance and
   hyperinsulinemia. Octreotide is used for hypothalamic obesity. Bariatric
   surgery is performed for the treatment of severe childhood obesity. The
   causes, symptoms, prevention and treatment of pediatric obesity are
   described in the present review.
CT Paediatric Virology Workshop
CY OCT 10-10, 2015
CL Athens, GREECE
TC 111
ZS 1
ZR 2
ZB 40
ZA 0
Z8 2
Z9 152
C1 Xuzhou Childrens Hosp, Dept Endocrinol, Xuzhou 221002, Jiangsu, Peoples
   R China
C3 Xuzhou Childrens Hosp
SN 1792-0981
EI 1792-1015
DA 2016-01-01
UT WOS:000366892600003
PM 26834850
ER

PT J
AU Fialkowski, Marie Kainoa
   DeBaryshe, Barbara
   Bersamin, Andrea
   Nigg, Claudio
   Guerrero, Rachael Leon
   Rojas, Gena
   Areta, Aufa'i Apulu Ropeti
   Vargo, Agnes
   Belyeu-Camacho, Tayna
   Castro, Rose
   Luick, Bret
   Novotny, Rachel
CA CHL Team
TI A Community Engagement Process Identifies Environmental Priorities to
   Prevent Early Childhood Obesity: The Children's Healthy Living (CHL)
   Program for Remote Underserved Populations in the US Affiliated Pacific
   Islands, Hawaii and Alaska
SO MATERNAL AND CHILD HEALTH JOURNAL
VL 18
IS 10
SI SI
BP 2261
EP 2274
DI 10.1007/s10995-013-1353-3
DT Article
PD DEC 2014
PY 2014
AB Underserved minority populations in the US Affiliated Pacific Islands
   (USAPI), Hawaii, and Alaska display disproportionate rates of childhood
   obesity. The region's unique circumstance should be taken into account
   when designing obesity prevention interventions. The purpose of this
   paper is to (a), describe the community engagement process (CEP) used by
   the Children's Healthy Living (CHL) Program for remote underserved
   minority populations in the USAPI, Hawaii, and Alaska (b) report
   community-identified priorities for an environmental intervention
   addressing early childhood (ages 2-8 years) obesity, and (c) share
   lessons learned in the CEP. Four communities in each of five CHL
   jurisdictions (Alaska, American Samoa, Commonwealth of the Northern
   Mariana Islands, Guam, Hawai'i) were selected to participate in the
   community-randomized matched-pair trial. Over 900 community members
   including parents, teachers, and community leaders participated in the
   CEP over a 14 month period. The CEP was used to identify environmental
   intervention priorities to address six behavioral outcomes: increasing
   fruit/vegetable consumption, water intake, physical activity and sleep;
   and decreasing screen time and intake of sugar sweetened beverages.
   Community members were engaged through Local Advisory Committees, key
   informant interviews and participatory community meetings.
   Community-identified priorities centered on policy development; role
   modeling; enhancing access to healthy food, clean water, and physical
   activity venues; and healthy living education. Through the CEP, CHL
   identified culturally appropriate priorities for intervention that were
   also consistent with the literature on effective obesity prevention
   practices. Results of the CEP will guide the CHL intervention design and
   implementation. The CHL CEP may serve as a model for other underserved
   minority island populations.
RI Fialkowski, Marie/IWE-2116-2023; Nigg, Claudio/A-7186-2019
OI Nigg, Claudio/0000-0002-2897-4689
ZB 7
ZR 0
ZA 0
Z8 0
TC 38
ZS 0
Z9 48
C1 Univ Hawaii Manoa, Honolulu, HI 96822 USA
C1 Univ Alaska Fairbanks, Fairbanks, AK USA
C1 Univ Guam, Mangilao, GU USA
C1 Amer Samoa Community Coll, Mapusaga, AS USA
C3 Amer Samoa Community Coll
SN 1092-7875
EI 1573-6628
DA 2014-12-01
UT WOS:000344780500004
PM 24043557
ER

PT J
AU Malik, Sadaf
   Asprusten, Tarjei Torre
   Pedersen, Maria
   Mangersnes, Julie
   Trondalen, Gro
   van Roy, Betty
   Skovlund, Eva
   Wyller, Vegard Bruun
TI Cognitive-behavioural therapy combined with music therapy for chronic
   fatigue following Epstein-Barr virus infection in adolescents: a
   randomised controlled trial
SO BMJ PAEDIATRICS OPEN
VL 4
IS 1
AR e000797
DI 10.1136/bmjpo-2020-000797
DT Article
PD JUN 2020
PY 2020
AB Background Cognitive-behavioural therapy (CBT) is effective in chronic
   fatigue (CF) syndrome. However, CBT has not been investigated in
   postinfectious CF, nor is it known whether addition of therapeutic
   elements from other disciplines might be useful. We explored combined
   CBT and music therapy intervention for CF following Epstein-Barr virus
   (EBV) infection in adolescents.
   Methods Adolescents (12-20 years old) participating in a postinfectious
   cohort study who developed CF 6months after an acute EBV infection were
   eligible for the present study. A combined CBT and music therapy
   programme (10 therapy sessions and related homework) was compared with
   care as usual in a randomised controlled design. Therapists and
   participants were blinded to outcome evaluation. Endpoints included
   physical activity (steps/day), symptom scores, recovery rate and
   possible harmful effects, but the study was underpowered regarding
   efficacy. Total follow-up time was 15 months. Power analyses suggested
   that 120 participants would be needed in order to detect a moderate
   effect size.
   Results A total of 91 individuals with postinfectious CF were eligible,
   and a total of 43 were included (21 intervention group, 22 control
   group). Concern regarding school absence due to therapy sessions was the
   main reason for declining participation. Seven individuals left the
   study during the first 3months, leaving 15 in the intervention group and
   21 in the control group at 3months follow-up. No harmful effects were
   recorded, and compliance with appointment was high. In
   intention-to-treat analyses, the primary endpoint (number of steps/day)
   did not differ significantly between the intervention group and the
   control group (difference (95% CI) =-1298 (-4874 to 2278)). Secondary
   outcome measures were also not significantly different among the two
   groups.
   Conclusion An intervention study of combined CBT and music therapy in
   postinfectious CF is feasible. A fully powered trial is needed to
   evaluate efficacy; participants' concern regarding school absence should
   be properly addressed to secure recruitment.
   Trial registration number ClinicalTrials ID: NCT02499302, registered
   July 2015.
ZA 0
Z8 0
TC 2
ZS 0
ZB 1
ZR 0
Z9 2
C1 Akershus Univ Hosp, Pediatr, Oslo, Norway
C1 Univ Oslo, Inst Klin Med, Oslo, Norway
C1 Akershus Univ Sykehus HF, Barne & Ungdomsklinikken, Lorenskog, Norway
C1 Drammen Hosp, Dept Pediat & Adolescent Med, Drammen, Norway
C1 Norwegian Coll Mus, Ctr Mus & Hlth, Oslo, Norway
C1 NTNU Norwegian Univ Sci & Technol, Dept Publ Hlth & Nursing, Trondheim,
   Norway
C3 Akershus Univ Sykehus HF
C3 Drammen Hosp
C3 Norwegian Coll Mus
EI 2399-9772
DA 2020-06-01
UT WOS:000672547800094
PM 33117895
ER

PT J
AU Aben, Hendrickus G. J.
   Hills, Samuel P.
   Higgins, Darren
   Cooke, Carlton B.
   Davis, Danielle
   Jones, Ben
   Russell, Mark
TI The Efficacy of a Multimodal Recovery Strategy Implemented After a
   High-Intensity Rugby League Training Session
SO JOURNAL OF STRENGTH AND CONDITIONING RESEARCH
VL 37
IS 8
BP 1634
EP 1642
DI 10.1519/JSC.0000000000004450
DT Article
PD AUG 2023
PY 2023
AB Aben, HGJ, Hills, SP, Higgins, D, Cooke, CB, Davis, D, Jones, B, and
   Russell, M. The efficacy of a multimodal recovery strategy implemented
   after a high-intensity rugby league training session. J Strength Cond
   Res 37(8): 1634-1642, 2023-The efficacy of a multimodal recovery
   strategy implemented within 4 hours of rugby league (RL) training was
   investigated using repeated-measures, randomized, crossover methods in
   10 professional academy RL players (age: 17 & PLUSMN; 1 years).
   Following standardized training (5,383 m covered, 350-m high-speed
   running, 28 repeated high-intensity efforts, 24 collisions), players
   completed a multimodal recovery (REC) strategy (i.e., & SIM;640 kcal
   meal + & SIM;1,285 kcal snacks or drinks, cold-water immersion, sleep
   hygiene recommendations) or control (i.e., & SIM;640 kcal meal: CONT)
   practices. Isometric mid-thigh pulls (IMTP), countermovement jumps
   (CMJ), and wellness questionnaires were completed before (-3 hours) and
   after (+24, +48 hours) training. The recovery strategy influenced IMTP
   peak force (p = 0.026), but between-trial differences were undetectable.
   No other between-trial effects (all p > 0.05) were seen for IMTP, CMJ,
   or wellness variables. Training-induced reductions in CMJ peak power (-4
   & PLUSMN; 6% vs baseline: 4,878 & PLUSMN; 642 W) at +24 hours (p =
   0.016) dissipated by +48 hours. Fatigue and lower-body soreness reduced
   by 16 & PLUSMN; 19% (p = 0.01) and 32 & PLUSMN; 44% (p = 0.024) at +48
   hours versus +24 hours, respectively. Relative to CONT (i.e.,
   posttraining nutrition), the effects of a single bout of recovery
   practices appeared limited when implemented after RL-specific training.
   Therefore, when training included limited collisions, balanced
   postexercise meals appeared equally effective relative to a multimodal
   recovery strategy. Transient changes in performance and wellness
   variables after training may have implications for practitioners.
   Consecutive training sessions, including a high frequency and intensity
   of eccentric muscle actions, should be carefully planned, especially
   near match-play.
RI Russell, Mark/M-1652-2019
ZR 0
ZA 0
Z8 0
TC 2
ZS 0
ZB 0
Z9 2
C1 Leeds Trinity Univ, Fac Social & Hlth Sci, Sch Sport & Wellbeing, Leeds,
   England
C1 Bournemouth Univ, Fac Hlth & Social Sci, Departmentof Rehabil & Sport
   Sci, Poole, Dorset, England
C1 Castleford Tigers RLFC, Mend Ahose Jungle, Castleford, England
C1 Leeds Beckett Univ, Carnegie Sch Sport, Leeds, England
C1 Leeds Beckett Univ, Carnegie Appl Rugby Res CARR Ctr, Leeds, England
C1 England Performance Unit, Rugby Football League, Leeds, England
C1 Leeds Rhinos Rugby League Club, Leeds, England
C1 Univ New England, Sch Sci & Technol, Armidale, NSW, Australia
C1 Univ Cape Town, Inst South Afr, Fac Hlth Sci, Dept Human Biol,Div
   Exercise Sci & Sports Med, Cape Town, South Africa
C3 Castleford Tigers RLFC
C3 England Performance Unit
C3 Leeds Rhinos Rugby League Club
SN 1064-8011
EI 1533-4287
DA 2023-09-16
UT WOS:001054517200018
PM 36723062
ER

PT J
AU BUCKINGHAM, BRUCE A.
TI Prevention of Nocturnal Hypoglycemia: Effect on Neurologic Outcome in
   Toddlers
DT Awarded Grant
PD Sep 01 2007
PY 2008
Z8 0
TC 0
ZB 0
ZR 0
ZS 0
ZA 0
Z9 0
C1 STANFORD UNIVERSITY
G1 5U10HD041908-07; 7502078; U10HD041908
DA 2023-12-14
UT GRANTS:12101448
ER

PT J
AU TANNER, BRADLEY 
TI BurntOut: Role-Play Simulation for Building Medical Student Resiliency
DT Awarded Grant
PD Sep 15 2017
PY 2020
AB PROJECT DESCRIPTION BurntOut: Role-Play Simulation for Building Medical
   Student ResiliencyMedical student and physician burnout rates are high.
   Rates correlate with alcohol and other substance useproblems, and
   negatively impact patient care. This project will create a 3D simulation
   BurntOut: Role-Play Simulation for medical students to practice and
   respond to stressful situations, enhance coping, anddevelop ways to
   respond that decrease use of unhealthy behaviors such as alcohol
   misuse.During Phase I, we created and evaluated a prototype simulation.
   We conducted needs analysis to identifystresses, associated impact on
   clinical medicine, research-based interventions, and assessment
   toolsbased on literature review, faculty consultation, and formative
   analysis.We created a design document for the simulation focused on
   exposing students to challenges associatedwith clinical care and
   highlighting well-being resources. The document outlines a strategy to
   expand copingskills, counter the misuse of alcohol and other substances,
   decrease depression, build resiliency, anddecrease burnout during their
   clinical training and future career. After creating a proof of concept
   prototype,we conducted iterative rounds of formative analysis and
   revision. Dr. Tanner also presented the work at theInternational
   Conference on Physician Health and received significant positive
   feedback. The approach waswell received as a unique and valuable
   contribution; they provided guidance as well.In Phase II, we will
   complete development incorporating frequent and regular input from a
   variety ofstakeholders. Adopting the role of a medical student character
   in the simulation, students can engagechallenges and conflicts, make
   decisions to avoid stress or use coping strategies, enhance their
   resiliency,and experience the impact of their choices. The final
   interactive experience will include: 1. 20 short scenarios, lasting 5-15
   minutes, in simulated hospital, clinic, home, and wellnessenvironments.
   2. A simulated break room with a computer-generated peer/mentor
   character providing guidance to support lessons learned and to assist in
   setting goals to apply to real world choices and behaviors. 3. A
   tailored resource guide based on the break room experience that provides
   direction to online, institutional, and organizational resources and
   support. Examples include mindfulness training opportunities,
   exercise/diet/sleep tips, wellness centers, and popular student
   communication boards run by respected organizations.Usability and pilot
   testing will ensure the final product and evaluation design has maximum
   potential forsuccess. A final summative study will be a randomized
   pre/post, wait-list control evaluation with 80 students(40/group) and a
   3 month follow up. We will assess impact on burnout symptoms, quality of
   life, resiliency,alcohol use, depression, and product satisfaction using
   standardized scales.The above work will determine the potential of a 3D
   simulation to enable medical students to build resiliencyby practicing
   decision making, deploying beneficial coping skills, rejecting alcohol
   and substance-basedcoping strategies, reducing depression, and
   decreasing burnout.
ZS 0
TC 0
ZB 0
Z8 0
ZR 0
ZA 0
Z9 0
C1 CLINICAL TOOLS, INC.
C3 CLINICAL TOOLS, INC.
G1 10000814; 5R44AA026474-03; R44AA026474
DA 2023-12-14
UT GRANTS:15018319
ER

PT J
AU TANNER, BRADLEY 
TI BurntOut: Role-Play Simulation for Building Medical Student Resiliency
DT Awarded Grant
PD Sep 15 2017
PY 2021
AB PROJECT DESCRIPTION BurntOut: Role-Play Simulation for Building Medical
   Student ResiliencyMedical student and physician burnout rates are high.
   Rates correlate with alcohol and other substance useproblems, and
   negatively impact patient care. This project will create a 3D simulation
   BurntOut: Role-Play Simulation for medical students to practice and
   respond to stressful situations, enhance coping, anddevelop ways to
   respond that decrease use of unhealthy behaviors such as alcohol
   misuse.During Phase I, we created and evaluated a prototype simulation.
   We conducted needs analysis to identifystresses, associated impact on
   clinical medicine, research-based interventions, and assessment
   toolsbased on literature review, faculty consultation, and formative
   analysis.We created a design document for the simulation focused on
   exposing students to challenges associatedwith clinical care and
   highlighting well-being resources. The document outlines a strategy to
   expand copingskills, counter the misuse of alcohol and other substances,
   decrease depression, build resiliency, anddecrease burnout during their
   clinical training and future career. After creating a proof of concept
   prototype,we conducted iterative rounds of formative analysis and
   revision. Dr. Tanner also presented the work at theInternational
   Conference on Physician Health and received significant positive
   feedback. The approach waswell received as a unique and valuable
   contribution; they provided guidance as well.In Phase II, we will
   complete development incorporating frequent and regular input from a
   variety ofstakeholders. Adopting the role of a medical student character
   in the simulation, students can engagechallenges and conflicts, make
   decisions to avoid stress or use coping strategies, enhance their
   resiliency,and experience the impact of their choices. The final
   interactive experience will include: 1. 20 short scenarios, lasting 5-15
   minutes, in simulated hospital, clinic, home, and wellnessenvironments.
   2. A simulated break room with a computer-generated peer/mentor
   character providing guidance to support lessons learned and to assist in
   setting goals to apply to real world choices and behaviors. 3. A
   tailored resource guide based on the break room experience that provides
   direction to online, institutional, and organizational resources and
   support. Examples include mindfulness training opportunities,
   exercise/diet/sleep tips, wellness centers, and popular student
   communication boards run by respected organizations.Usability and pilot
   testing will ensure the final product and evaluation design has maximum
   potential forsuccess. A final summative study will be a randomized
   pre/post, wait-list control evaluation with 80 students(40/group) and a
   3 month follow up. We will assess impact on burnout symptoms, quality of
   life, resiliency,alcohol use, depression, and product satisfaction using
   standardized scales.The above work will determine the potential of a 3D
   simulation to enable medical students to build resiliencyby practicing
   decision making, deploying beneficial coping skills, rejecting alcohol
   and substance-basedcoping strategies, reducing depression, and
   decreasing burnout.
ZB 0
Z8 0
ZR 0
ZS 0
TC 0
ZA 0
Z9 0
C1 CLINICAL TOOLS, INC.
C3 CLINICAL TOOLS, INC.
G1 10290942; 5R44AA026474-04; R44AA026474
DA 2024-06-01
UT GRANTS:17417728
ER

PT J
AU TANNER, BRADLEY 
TI BurntOut: Role-Play Simulation for Building Medical Student Resiliency
DT Awarded Grant
PD Sep 15 2017
PY 2019
AB PROJECT DESCRIPTION BurntOut: Role-Play Simulation for Building Medical
   Student ResiliencyMedical student and physician burnout rates are high.
   Rates correlate with alcohol and other substance useproblems, and
   negatively impact patient care. This project will create a 3D simulation
   BurntOut: Role-Play Simulation for medical students to practice and
   respond to stressful situations, enhance coping, anddevelop ways to
   respond that decrease use of unhealthy behaviors such as alcohol
   misuse.During Phase I, we created and evaluated a prototype simulation.
   We conducted needs analysis to identifystresses, associated impact on
   clinical medicine, research-based interventions, and assessment
   toolsbased on literature review, faculty consultation, and formative
   analysis.We created a design document for the simulation focused on
   exposing students to challenges associatedwith clinical care and
   highlighting well-being resources. The document outlines a strategy to
   expand copingskills, counter the misuse of alcohol and other substances,
   decrease depression, build resiliency, anddecrease burnout during their
   clinical training and future career. After creating a proof of concept
   prototype,we conducted iterative rounds of formative analysis and
   revision. Dr. Tanner also presented the work at theInternational
   Conference on Physician Health and received significant positive
   feedback. The approach waswell received as a unique and valuable
   contribution; they provided guidance as well.In Phase II, we will
   complete development incorporating frequent and regular input from a
   variety ofstakeholders. Adopting the role of a medical student character
   in the simulation, students can engagechallenges and conflicts, make
   decisions to avoid stress or use coping strategies, enhance their
   resiliency,and experience the impact of their choices. The final
   interactive experience will include: 1. 20 short scenarios, lasting 5-15
   minutes, in simulated hospital, clinic, home, and wellnessenvironments.
   2. A simulated break room with a computer-generated peer/mentor
   character providing guidance to support lessons learned and to assist in
   setting goals to apply to real world choices and behaviors. 3. A
   tailored resource guide based on the break room experience that provides
   direction to online, institutional, and organizational resources and
   support. Examples include mindfulness training opportunities,
   exercise/diet/sleep tips, wellness centers, and popular student
   communication boards run by respected organizations.Usability and pilot
   testing will ensure the final product and evaluation design has maximum
   potential forsuccess. A final summative study will be a randomized
   pre/post, wait-list control evaluation with 80 students(40/group) and a
   3 month follow up. We will assess impact on burnout symptoms, quality of
   life, resiliency,alcohol use, depression, and product satisfaction using
   standardized scales.The above work will determine the potential of a 3D
   simulation to enable medical students to build resiliencyby practicing
   decision making, deploying beneficial coping skills, rejecting alcohol
   and substance-basedcoping strategies, reducing depression, and
   decreasing burnout.
ZB 0
Z8 0
ZA 0
ZR 0
ZS 0
TC 0
Z9 0
C1 CLINICAL TOOLS, INC.
C3 CLINICAL TOOLS, INC.
G1 2R44AA026474-02; 9846971; R44AA026474
DA 2023-12-14
UT GRANTS:14970851
ER

PT J
AU Dimitri, Paul
TI Treatment of Acquired Hypothalamic Obesity: Now and the Future
SO FRONTIERS IN ENDOCRINOLOGY
VL 13
AR 846880
DI 10.3389/fendo.2022.846880
DT Review
PD APR 6 2022
PY 2022
AB The hypothalamus is the centre of neuroendocrine regulation of energy
   homeostasis and appetite. Maldevelopment of, or damage to, the key
   hypothalamic nuclei disrupts the coordinated balance between energy
   intake and expenditure leading, to rapid and excessive weight gain.
   Hypothalamic obesity is compounded by a disruption of the
   hypothalamic-pituitary axis, sleep disruption, visual compromise, and
   neurological and vascular sequalae. Amongst suprasellar tumors,
   craniopharyngioma is the most common cause of acquired hypothalamic
   obesity, either directly or following surgical or radiotherapeutic
   intervention. At present, therapy is limited to strategies to manage
   obesity but with a modest and variable impact. Current approaches
   include optimizing pituitary hormone replacement, calorie restriction,
   increased energy expenditure through physical activity, behavioral
   interventions, pharmacotherapy and bariatric surgery. Current
   pharmacotherapeutic approaches include stimulants that increase energy
   consumption, anti-diabetic agents, hypothalamic-pituitary substitution
   therapy, octreotide, and methionine aminopeptidase 2 (MetAP2)
   inhibitors. Some pharmacological studies of hypothalamic obesity report
   weight loss or stabilization but reported intervention periods are
   short, and others report no effect. The impact of bariatric surgery on
   weight loss in hypothalamic obesity again is variable. Novel or combined
   approaches to manage hypothalamic obesity are thus required to achieve
   credible and sustained weight loss. Identifying etiological factors
   contributing hypothalamic obesity may lead to multi-faceted
   interventions targeting hyperphagia, insulin resistance, decreased
   energy expenditure, sleep disturbance, hypopituitarism and psychosocial
   morbidity. Placebo-controlled trials using current single, or
   combination therapies are required to determine the impact of
   therapeutic agents. A well-defined approach to defining the location of
   hypothalamic damage may support the use of future targeted therapies.
   Intranasal oxytocin is currently being investigated as an anorexogenic
   agent. Novel agents including those targeting pro-opimelanocortin-C and
   AgRP/NPY expressing neurons and the MC4 receptor may result in better
   outcomes. This article discusses the current challenges in the
   management of hypothalamic obesity in children and young people and
   future therapeutic approaches to increasing weight loss and quality of
   life in these patients.
OI Dimitri, Paul/0000-0001-7625-6713
TC 33
ZA 0
Z8 0
ZS 0
ZR 0
ZB 13
Z9 33
C1 Sheffield Childrens NHS Fdn Trust, Dept Paediat Endocrinol, Sheffield, S
   Yorkshire, England
C1 Sheffield Hallam Univ, Coll Hlth Wellbeing & Life Sci, Sheffield, S
   Yorkshire, England
SN 1664-2392
DA 2022-05-17
UT WOS:000792045700001
PM 35464063
ER

PT J
AU Noblet, Tim
   Marriott, John
   Hensman-Crook, Amanda
   O'Shea, Simon
   Friel, Sarah
   Rushton, Alison
TI Independent prescribing by advanced physiotherapists for patients with
   low back pain in primary care: A feasibility trial with an embedded
   qualitative component
SO PLOS ONE
VL 15
IS 3
AR e0229792
DI 10.1371/journal.pone.0229792
DT Article
PD MAR 17 2020
PY 2020
AB Background
   Low back pain (LBP) is the most prevalent musculoskeletal condition.
   Guidelines advocate a multimodal approach, including prescription of
   medications. Advanced Physiotherapy Practitioners (APPs) are well placed
   to manage LBP. To date no trial has evaluated the efficacy of
   physiotherapist-prescribing for LBP.
   Objectives
   To evaluate the feasibility, suitability and acceptability of assessing
   the effectiveness of physiotherapist-prescribing for LBP in primary
   care; informing the design of a future definitive stepped-wedged cluster
   trial (SWcRCT).
   Methods
   Mixed-methods, single-arm feasibility design with two components.
   1) Trial component: participants with medium-risk LBP +/-leg pain were
   recruited across 3 sites. Outcome measures (primary outcome
   measures-Pain/RMDQ) were completed at baseline, 6 and 12 weeks Physical
   activity/sedentary behaviour were assessed over 7 days using
   accelerometery. A CONSORT diagram analysed recruitment/follow-up rates.
   Descriptive analysis evaluated procedure/floor-effects.
   2) Embedded qualitative component: focus groups (n = 6) and
   semi-structured interviews (n = 3) evaluated the views/experiences of
   patients and APPs about feasibility/suitability/acceptability of the
   proposed trial. Thematic analysis synthesised the qualitative data.
   Findings were evaluated against a priori success criteria.
   Results
   n = 29 participants were recruited. 90% of success criteria were met.
   Loss to follow-up at 12 weeks (65.5%) did not satisfy success criteria.
   Primary and secondary outcome measures were suitable and acceptable with
   no floor effects. The addition of a sleep assessment tool was advised.
   Accelerometer use was acceptable with 100% adherence. APPs felt all
   patients presenting with non-specific LBP +/- leg pain and capture data
   representative of the full scope of physiotherapist independent
   prescribing should be included. Data collection methods were acceptable
   to APPs and patients. APPs advocated necessity for using research
   assistants owing to time limitations.
   Conclusions
   Methods evaluated are feasible, suitable and acceptable for a definitive
   SWcRCT, with modification of eligibility criteria, and use of research
   assistants to overcome limited clinician capacity. A definitive SWcRCT
   is feasible with minor modifications.
RI Noblet, Tim/AAK-9611-2021; O'Shea, Simon/; Rushton, Alison/V-1260-2017; Hensman-Crook, Amanda/JND-9854-2023; Noblet, Tim/
OI O'Shea, Simon/0000-0003-2636-8375; Rushton, Alison/0000-0001-8114-7669;
   Hensman-Crook, Amanda/0009-0003-9819-5853; Noblet,
   Tim/0000-0002-7032-9966
ZS 1
ZA 0
TC 13
Z8 0
ZR 0
ZB 2
Z9 13
C1 Univ Birmingham, Ctr Precis Rehabil Spinal Pain, Sch Sport Exercise &
   Rehabil Sci, Birmingham, W Midlands, England
C1 St Georges Univ Hosp Fdn Trust, Physiotherapy Dept, London, England
C1 Univ Birmingham, Coll Med & Dent Sci, Inst Clin Sci, Birmingham, W
   Midlands, England
C1 Windermere Hlth Ctr, Windermere, England
C1 Sheffield Teaching Hosp NHS Fdn Trust, Sheffield, S Yorkshire, England
C1 Guys & St ThomasNHS Fdn Trust, London, England
C3 St Georges Univ Hosp Fdn Trust
C3 Windermere Hlth Ctr
C3 Guys & St ThomasNHS Fdn Trust
SN 1932-6203
DA 2020-06-09
UT WOS:000535296400011
PM 32182243
ER

PT B
AU Haydon, Marcie Dorethy
Z2  
TI Helping Peers to Promote Well-Being: A Randomized Controlled Trial
   Testing the Benefits of an Online Prosocial Intervention in Young Adult
   Cancer Survivors
DT Dissertation/Thesis
PD Jan 01 2021
PY 2021
TC 0
ZS 0
Z8 0
ZB 0
ZA 0
ZR 0
Z9 0
C1 University of California, Los Angeles, Psychology 0780, California,
   United States
C3 University of California, Los Angeles
BN 9798535595511
UT PQDT:64535758
ER

PT J
AU Schlick, Werner
   Pohl, Wolfgang
   Pfeiffer, Karl P.
   Aigner, Kurt
   Forche, Guenter
   Kneussl, Meinhard
   Zwick, Hartmut
TI Evaluation of 3-5 months' add-on therapy with montelukast in patients
   with non-controlled asthma in Austria: the STAR open-label, real-world,
   observational study
SO CURRENT MEDICAL RESEARCH AND OPINION
VL 26
IS 3
BP 561
EP 570
DI 10.1185/03007990903523021
DT Article
PD MAR 2010
PY 2010
AB Objective:
   To assess the current state of asthma management in Austria and evaluate
   improvement of symptoms and quality of life (QoL) in asthma patients by
   adding the controller substance montelukast to existing therapy.
   Research design and methods:
   Office-based pneumologists across Austria were invited to participate in
   an open-label, multicenter observational study. Male and female patients
   aged from 12-50 years with mild or moderate persistent asthma according
   to GINA guidelines and FEV1 > 70% predicted were included if they were
   on concurrent asthma treatment, but still had persistent symptoms and
   reduced quality of life. Asthma control was assessed at time of patient
   anamnesis and subsequent follow-up visits. In addition, a physical
   examination was performed, lung function (FEV1) was measured and two
   types of validated QoL questionnaires were used: the Juniper Asthma
   Control Questionnaire was evaluated and documented by the physicians at
   each study visit and the Asthma Quality of Life Questionnaire was
   completed by the patients following each visit.
   Results:
   A total of 851 patients (343 males, 508 females) were included and 328
   patients were eligible for evaluation 3-5 months after completing at
   least two study visits. QoL rating by patients was available for 263 at
   baseline and for 216 patients after 3-5 months. The physicians' rating
   of asthma-related QoL showed improvements between 6.66 and 11.80% in the
   categories: nocturnal awakening, morning asthma symptoms, reduction of
   daily activities, wheezing and dyspnoea, but no reduction in the use of
   short acting beta(2)-agonists (SABA). The QoL judged by the patients by
   means of the QoL-Q showed statistically significant improvements in 13
   of 15 parameters of QoL. The categories: response to cigarette smoke and
   response to air pollution showed positive trends (not significant) while
   the improvement of shortness of breath, response to dust, frustration,
   cough, anxiety, chest pressure, sleep quality, worries about asthma,
   wheezing, symptoms at heavy and moderate exercise and impairment of
   daily activities and activities at work reached statistical
   significance.
   Conclusion:
   This open-label, multicenter observational study shows significant
   improvement in six QoL parameters evaluated by the physicians and in 13
   out of 15 QoL categories judged by the patients 3-5 months after adding
   montelukast to the ongoing asthma treatment in patients with mild or
   moderate persistent asthma. Limitations to these conclusions are the
   lack of a placebo control group (as this was an open-label study) and
   the continuing basal asthma therapy, which might contribute to
   improvement of asthma control.
ZR 0
TC 6
ZA 0
ZB 2
Z8 0
ZS 0
Z9 7
C1 Med Univ Vienna, Dept Cardiothorac Surg, A-1090 Vienna, Austria
C1 Karl Landsteiner Inst Clin & Expt Pneumol, Dept Pneumol, KH Hietzing,
   A-1130 Vienna, Austria
C1 Innsbruck Med Univ, Dept Med Stat Informat & Hlth Econ, A-6020
   Innsbruck, Austria
C1 Elisabethinen Linz, Dept Pneumol, A-4010 Linz, Austria
C1 Elisabethinen KH, Dept Internal Med, A-8020 Graz, Austria
C1 Wilhelminenspital Stadt Wien, Dept Pulmonol, A-1160 Vienna, Austria
C1 KH Hietzing, Dept Pneumol, A-1130 Vienna, Austria
C3 Elisabethinen KH
SN 0300-7995
EI 1473-4877
DA 2010-03-01
UT WOS:000274883200006
PM 20050815
ER

PT J
AU O'Connor, Teresia M.
   Beltran, Alicia
   Musaad, Salma
   Perez, Oriana
   Flores, Adriana
   Galdamez-Calderon, Edgar
   Isbell, Tasia
   Arredondo, Elva M.
   Cardona, Ruben Parra
   Cabrera, Natasha
   Marton, Stephanie A.
   Baranowski, Tom
   Morgan, Philip J.
TI Feasibility of Targeting Hispanic Fathers and Children in an Obesity
   Intervention: "<i>Papas Saludables Ninos Saludables</i>"
SO CHILDHOOD OBESITY
VL 16
IS 6
BP 379
EP 392
DI 10.1089/chi.2020.0006
EA MAY 2020
DT Article
PD SEP 1 2020
PY 2020
AB Background: Hispanic children and men carry a high burden for obesity
   and associated medical conditions. Healthy Dads Healthy Kids was the
   first obesity prevention intervention targeting fathers and demonstrated
   weight loss among fathers and behavior change among fathers and children
   in Australia. The aim of this study was to assess the feasibility of a
   culturally adapted version of the program for Hispanic families, Papas
   Saludables Ninos Saludables.
   Methods: A randomized waitlist controlled trial with a process
   evaluation was conducted to assess the feasibility of Papas Saludables
   Ninos Saludables (NCT03532048). Fathers, their partner (mother), and one
   to three children were enrolled. A priori feasibility criteria were: (1)
   recruit 40 Hispanic fathers and their families in <= 4 months; (2)
   retain 80% of participants for pre- and postassessments; (3) maintain >=
   70% attendance to the 10 sessions; (4) obtain 80% "excellent" or "good"
   satisfaction from participants; and (5) collect anthropometric and
   behavioral data on >= 75% of participants at baseline and follow-up.
   Results: The study enrolled 90% (n = 36) of the goal from one local
   pediatric clinic between May and August 2018; retained 75% of
   participants for postassessment; maintained 72% attendance among those
   who started the program; and achieved 100% "excellent/good" satisfaction
   ratings among the participating fathers and mothers. One hundred percent
   of participants had most anthropometric and behavioral data at baseline
   and 72% at follow-up.
   Conclusions: With oversampling and improvements in the recruitment
   strategies, Papas Saludables Ninos Saludables is feasible for a
   randomized controlled clinical trial to address whether a
   father-targeted lifestyle program is efficacious among low-income
   Hispanic men and their children.
RI Cabrera, Natasha/JXN-0572-2024; OConnor, Teresia/IUP-8996-2023; Morgan, Philip/G-7072-2013
OI Morgan, Philip/0000-0002-5632-8529
TC 19
ZB 3
Z8 1
ZR 0
ZS 0
ZA 0
Z9 23
C1 Baylor Coll Med, Dept Pediat, USDA ARS, Childrens Nutr Res Ctr, 1100
   Bates St, Houston, TX 77030 USA
C1 Univ Texas Houston, Sch Publ Hlth, Houston, TX USA
C1 San Diego State Univ, Sch Publ Hlth, San Diego, CA 92182 USA
C1 Univ Texas Austin, Steve Hicks Sch Social Work, Austin, TX 78712 USA
C1 Univ Maryland, Dept Human Dev & Quantitat Methodol, College Pk, MD 20742
   USA
C1 Texas Childrens Hlth Plan, Houston, TX USA
C1 Baylor Coll Med, Dept Pediat, Houston, TX 77030 USA
C1 Univ Newcastle, Fac Educ & Arts, Prior Res Ctr Phys Act & Nutr,
   Newcastle, NSW, Australia
C3 Texas Childrens Hlth Plan
SN 2153-2168
EI 2153-2176
DA 2020-06-18
UT WOS:000538063400001
PM 32466678
ER

PT J
AU Barr, Ronald G.
   Rivara, Frederick P.
   Barr, Marilyn
   Cummings, Peter
   Taylor, James
   Lengua, Liliana J.
   Meredith-Benitz, Emily
TI Effectiveness of Educational Materials Designed to Change Knowledge and
   Behaviors Regarding Crying and Shaken-Baby Syndrome in Mothers of
   Newborns: A Randomized, Controlled Trial
SO PEDIATRICS
VL 123
IS 3
BP 972
EP 980
DI 10.1542/peds.2008-0908
DT Article
PD MAR 2009
PY 2009
AB BACKGROUND. Infant crying is an important precipitant for shaken-infant
   syndrome.
   OBJECTIVE. To determine if parent education materials (The Period of
   PURPLE Crying [PURPLE]) change maternal knowledge and behavior relevant
   to infant shaking.
   METHODS. This study was a randomized, controlled trial conducted in
   prenatal classes, maternity wards, and pediatric practices. There were
   1374 mothers of newborns randomly assigned to the PURPLE intervention
   and 1364 mothers to the control group. Primary outcomes were measured by
   telephone 2 months after delivery. These included 2 knowledge scales
   about crying and the dangers of shaking; 3 scales about behavioral
   responses to crying generally and to unsoothable crying, and caregiver
   self-talk in response to unsoothable crying; and 3 questions concerning
   the behaviors of sharing of information with others about crying,
   walking away if frustrated, and the dangers of shaking.
   RESULTS. The mean infant crying knowledge score was greater in the
   intervention group (69.5) compared with controls (63.3). Mean shaking
   knowledge was greater for intervention subjects (84.8) compared with
   controls (83.5). For reported maternal behavioral responses to crying
   generally, responses to unsoothable crying, and for self-talk responses,
   mean scores for intervention mothers were similar to those for controls.
   For the behaviors of information sharing, more intervention mothers
   reported sharing information about walking away if frustrated and the
   dangers of shaking, but there was little difference in sharing
   information about infant crying. Intervention mothers also reported
   increased infant distress.
   CONCLUSIONS. Use of the PURPLE education materials seem to lead to
   higher scores in knowledge about early infant crying and the dangers of
   shaking, and in sharing of information behaviors considered to be
   important for the prevention of shaking. Pediatrics 2009;123:972-980
TC 134
Z8 0
ZA 0
ZS 2
ZR 0
ZB 35
Z9 146
C1 Univ British Columbia, Child & Family Res Inst, Ctr Community Child Hlth
   Res, Vancouver, BC V6H 3V4, Canada
C1 Univ British Columbia, Dept Pediat, Vancouver, BC V6H 3V4, Canada
C1 Univ Washington, Dept Pediat, Seattle, WA 98195 USA
C1 Univ Washington, Dept Epidemiol, Seattle, WA 98195 USA
C1 Univ Washington, Harborview Injury Prevent & Res Ctr, Seattle, WA 98195
   USA
C1 Natl Ctr Shaken Baby Syndrome, Ogden, UT USA
C1 Univ Washington, Dept Psychol, Seattle, WA 98195 USA
C3 Natl Ctr Shaken Baby Syndrome
SN 0031-4005
EI 1098-4275
DA 2009-03-01
UT WOS:000263825500033
PM 19255028
ER

PT J
AU MUSAAD, SALMA 
TI Biostatistics and Data Management Core (BDM-Core)
DT Awarded Grant
PD Sep 09 2022
PY 2023
AB The Biostatistics and Data Management Core (BDM-Core) will provide data
   management and analysis supportto the program projects. Its services
   will include statistical and study design guidance, protocol
   preparationassistance and evaluation, statistical analysis and
   interpretation of results, data management and qualityassurance. Housed
   in the Children’s Nutrition Research Center, the BDM-Core is easily
   accessible to allProject leads. BDM-Core personnel will consist of PhD-
   and MS-level biostatisticians and a database manager.The Core will
   handle requests for secondary data analysis within the program, and
   submit de-identified data tothe NICHD Data and Specimen Hub.To promote
   synergy and cost-effectiveness within the program, the BDM-Core will
   collaborate with the DigitalAssessment Core to facilitate the structure
   and variable formats in TDM and accelerometer-derived data setsfor use
   by all projects. Collaboration with the Administrative Core will occur
   by contributing to its educationaloutreach activities, DSMB support, and
   sharing of pertinent information in its Electronic Management
   System.Cost-effectiveness will be promoted by housing a database manager
   to build and maintain a central REDCapdatabase for all projects, support
   for scientific programming, data harmonization, dissemination of
   scientificand technical knowledge, results discussion and interpretation
   across all projects, and activities to promotelong-term sustainability.
   BDM-Core members have expertise in assessing obesity risk and
   executivefunctioning outcomes, with years of experience in several
   advanced areas, such as clinical trials, non-randomized observational
   studies, study design and sample size estimation, longitudinal data
   analysis,generalized linear mixed models, multilevel structural equation
   modeling, causal inference, missing data.
ZA 0
ZS 0
Z8 0
ZR 0
TC 0
ZB 0
Z9 0
C1 BAYLOR COLLEGE OF MEDICINE
G1 10701921; 5P01HD109876-02; 8457; P01HD109876
DA 2024-07-25
UT GRANTS:17753707
ER

PT J
AU MUSAAD, SALMA 
TI Biostatistics and Data Management Core (BDM-Core)
DT Awarded Grant
PD Sep 09 2022
PY 2022
AB The Biostatistics and Data Management Core (BDM-Core) will provide data
   management and analysis supportto the program projects. Its services
   will include statistical and study design guidance, protocol
   preparationassistance and evaluation, statistical analysis and
   interpretation of results, data management and qualityassurance. Housed
   in the Children’s Nutrition Research Center, the BDM-Core is easily
   accessible to allProject leads. BDM-Core personnel will consist of PhD-
   and MS-level biostatisticians and a database manager.The Core will
   handle requests for secondary data analysis within the program, and
   submit de-identified data tothe NICHD Data and Specimen Hub.To promote
   synergy and cost-effectiveness within the program, the BDM-Core will
   collaborate with the DigitalAssessment Core to facilitate the structure
   and variable formats in TDM and accelerometer-derived data setsfor use
   by all projects. Collaboration with the Administrative Core will occur
   by contributing to its educationaloutreach activities, DSMB support, and
   sharing of pertinent information in its Electronic Management
   System.Cost-effectiveness will be promoted by housing a database manager
   to build and maintain a central REDCapdatabase for all projects, support
   for scientific programming, data harmonization, dissemination of
   scientificand technical knowledge, results discussion and interpretation
   across all projects, and activities to promotelong-term sustainability.
   BDM-Core members have expertise in assessing obesity risk and
   executivefunctioning outcomes, with years of experience in several
   advanced areas, such as clinical trials, non-randomized observational
   studies, study design and sample size estimation, longitudinal data
   analysis,generalized linear mixed models, multilevel structural equation
   modeling, causal inference, missing data.
ZB 0
ZR 0
Z8 0
TC 0
ZA 0
ZS 0
Z9 0
C1 BAYLOR COLLEGE OF MEDICINE
G1 10532295; 1P01HD109876-01; 5655; P01HD109876
DA 2023-12-14
UT GRANTS:16274215
ER

PT J
AU GLOD, JOHN 
TI Pediatric Oncology Branch Behavioral Science Core
DT Awarded Grant
PD Jan 01 1800
PY 2021
AB Advancements made: 1) Patient-reported outcome measures developed and
   administered by the Behavioral Health Core were instrumental in
   documenting improvements in pain intensity and pain interference, which
   contributed to the FDA approval of selumetinib for children with NF1 and
   inoperable plexiform neurofibromas. 2) Publication of timely
   recommendations for mental health providers working with chronic pain
   patients during the COVID-19 pandemic. 3) Development and publication of
   an implementation toolkit for pediatric cancer centers: The toolkit
   includes an Institutional Assessment Tool for cancer centers to assess
   their current implementation of each of the 15 pediatric psychosocial
   oncology standards of care and accompanying guidelines for each
   Standard. 4) Conducting in-depth evaluations of verbal learning and
   memory in youth with NF1 and plexiform neurofibroma tumors 6) Provide
   virtual support to trainees and staff during quarantine 7)Founded and
   running a Diversity Working Group to establish and implement goals to
   address diversity-related barriers and challenges in the workplace
   Projects: Support for: 1)The longitudinal study of patients with rare
   tumors including Wild Type GIST, Pheochromocytoma and Paraganglioma
   associated with Succinate Dehydrogenase Deficiency, Neurofibromatosis
   type 1, multiple endocrine neoplasia type 2, and Rasopathies. (PIs:
   Brigitte Widemann, Marielle Yohe, Andrea Gross, John Glod). 2)
   Collecting subject-reported symptom data and providing neurocognitive
   assessment and evaluation of neurotoxicity for ongoing CART studies
   designed to treat leukemias (PI: Nirali Shah). 3) Developing the
   neurotoxicity assessment for a new Phase I Dose Escalation Study of
   Anti-FGFR4 Chimeric Antigen Receptor T Cells in Children and Young
   Adults with Recurrent or Refractory Rhabdomyosarcoma (PI: Javed Kahn).
   4) Assessing psychosocial and behavioral outcomes in a longitudinal and
   natural history study of children and adults with RUNX1 FPD (PI: Paul
   Liu). 5) Assessing psychosocial and behavioral outcomes in longitudinal
   and natural history study of children and adults with Adrenal Cortical
   Cancer (PI: Jaydi Del Rivero). 6) Identifying patient and parent
   attitudes toward the use of next generation sequencing (NGS) for
   diagnosing and managing cancer and the return of results and incidental
   findings (PI: Rosie Kaplan). 7) Collecting and analyzing
   patient-reported outcome (PRO) data of pain, physical function, and
   quality of life in a registration phase II clinical trial of selumetinib
   in children with NF1 and inoperable plexiform neurofibromas, which
   contributed to FDA approval of selumetib (koselugo) in April 2020. 9)
   Assessing medication adherence in a Phase II clinical trial of
   Selumetinib in Children with NF1 and Inoperable Plexiform Neurofibromas.
   10) Investigating neurocognitive functions, pain, and quality of life in
   several protocols of children, adolescents, and adults with sickle cell
   anemia undergoing stem cell transplant (PIs: Courtney Fitzhugh, John
   Tisdale). 11) Assessing psychosocial characteristics of children in a
   natural history study of clinical factors in children with chronic GVHD
   (PI: Steven Pavletic). 12) Planning a neurocognitive evaluation to
   assess for neurotoxicities on a first-in-human Phase I trial to
   investigate the safety, tolerability, pharmacokinetics, biological and
   clinical activity of metarrestin in subjects with metastatic solid
   tumors (PI: Udo Rudloff). 13) Conducted qualitative interviews to
   understand how families decide order of transplant when multiple
   siblings require transplant for DOCK8 Deficiency (PI: Nirali Shah). 15)
   Planning the methodology and specific measures to evaluate the
   feasibility of mobile sensor technologies using an Apple iPhone and
   Apple Watch to assess general symptomology (e.g., fatigue, pain) and
   cognitive function (e.g., cognitive flexibility, reaction time) of
   cancer patients (PI: James Gulley) Core-Initiated Investigations: 1)
   Establishing and disseminating recommendations on working with patients
   with chronic pain during the COVID-19 pandemic. 2) Evaluating the
   psychosocial support needs of parents before and after the death of
   their child. 3) Assessing the barriers and facilitators to incorporating
   palliative and bereavement care worldwide. 4) Evaluating the feasibility
   and efficacy of an enhanced mindfulness intervention for children with
   high-risk cancer and their caregivers. 5) Sponsoring multi-institutional
   studies to develop and validate new or adapted measures to assess QOL,
   pain, cGVHD symptoms, and distress. 6) Developing an electronic distress
   screen for patients/caregivers alongside a provider summary report to
   facilitate referrals and improve patient care. 7) Accepted into and
   working with the FDA's Drug Development Tool Qualification Program to
   modify and validate current patient-reported outcome measures of pain
   intensity and pain interference for use in NF1 clinical trials through a
   two-phase research protocol. 8) Conducting a randomized controlled trial
   to evaluate a novel physical activity intervention to improve cognitive
   late effects in youth who received radiation for a brain tumor. 9)
   Developing rating scales to assess disfigurement and appearance concerns
   in individuals with NF1 and plexiform or cutaneous neurofibromas. 10)
   Assessing interventions to enhance stem cell donor preparedness. 11)
   Evaluating an intervention to support bereaved parents. 12) Developing a
   communication tool for physicians on discussing autopsy. 13) Exploring
   how/when to intervene with couple's marriage/partnerships during the
   cancer/NF1 trajectory. 14) Evaluating methods of preparation for
   amputation in individuals who underwent an amputation as a child. 15)
   Determining the feasibility, utility, and impact of Voicing My CHOiCESTM
   in AYA living with cancer and other chronic illnesses; Evaluating an
   updated version of Voicing My CHOiCESTM for AYA living with cancer and
   other chronic illnesses; collaborating on cultural adaptation of Voicing
   My CHOiCESTM in Australia, Brazil and Beijing. 17) Determining
   integration of pediatric palliative care concepts into existing
   pediatric oncology programs. 18) Evaluating integration of bereavement
   psychosocial standards of care into pediatric oncology programs. 19)
   Developing a patient engagement survey to assess the thoughts of adults
   and children with NF, and the parents of these children, and about their
   participation in psychosocial clinical trials to better design studies
   that are meaningful to patients. 20) Determining the health related
   quality of life (HRQoL) of sibling pediatric HSC donors and to compare
   their HRQoL to that of (1) healthy non-donor sibling from the same
   family, (2) siblings of children with similar diseases who receive
   alternate treatments (e.g., unrelated cord blood transplants), and (3)
   healthy age, gender, and race/ethnicity-matched controls. 21) Developing
   a board game to prepare children for CAR T therapy. 22) Developing a
   DOCK8 guide for adolescents. 23) Developing interchangeable cards for
   the therapeutic game ShopTalk to prepare children for BMT. 24) Conducted
   a nationwide and global study to assess the impact of COVID-19 on
   pediatric palliative care providers and programs. 25) Conducting an
   international anonymous online survey for adults with NF1, NF2, and
   schwannomatosis to better understand their social-emotional concerns and
   to help plan patient-centered psychosocial trials 26)Evaluating
   neurocognitive and psychosocial effects of stem cell transplant in
   patients with sickle cell disease 27) Developing a remote psychological
   intervention for parents of a child with a RASopathy 28) Developing a
   psychological intervention for adults with sickle cell disease and sleep
   disturbance
RI Glod, John/U-9925-2019
Z8 0
ZB 0
ZS 0
ZR 0
TC 0
ZA 0
Z9 0
C1 DIVISION OF BASIC SCIENCES - NCI
G1 10487293; 1ZIDBC011517-09; ZIDBC011517
DA 2024-03-05
UT GRANTS:17427373
ER

PT J
AU Knaier, Raphael
   Schafer, Juliane
   Rossmeissl, Anja
   Klenk, Christopher
   Hanssen, Henner
   Hochsmann, Christoph
   Cajochen, Christian
   Schmidt-Trucksass, Arno
TI Effects of bright and blue light on acoustic reaction time and maximum
   handgrip strength in male athletes: a randomized controlled trial
SO EUROPEAN JOURNAL OF APPLIED PHYSIOLOGY
VL 117
IS 8
BP 1689
EP 1696
DI 10.1007/s00421-017-3659-0
DT Article
PD AUG 2017
PY 2017
AB Purpose To assess which type of evening light exposure has the greatest
   effect on reaction time and maximum handgrip strength. These were
   pre-specified secondary outcomes in a trial which primarily investigated
   the influence of light on cycling performance.
   Methods Seventy-four male athletes were allocated at random to either
   bright light (BRIGHT), monochromatic blue light (BLUE), or a control
   condition (CONTROL). Light exposure lasted for 60 min and started 17 h
   after the individual midpoint of sleep. Reaction time, handgrip
   strength, and melatonin levels were measured before and after the light
   exposure. We used analysis of covariance to compare the groups with
   respect to the investigated outcomes.
   Results Two participants had to be excluded retrospectively. The
   remaining 72 participants had a median age of 23 years. The adjusted
   difference in reaction time was -1 ms [95% confidence interval (CI) -8,
   6] for participants in BRIGHT and 2 ms (95% CI -5, 9) for participants
   in BLUE, both relative to participants in CONTROL. The adjusted
   difference in handgrip strength was 0.9 kg (95% CI -1.5, 3.3) for
   participants in BRIGHT and -0.3 kg (95% CI -2.7, 2.0) for participants
   in BLUE, both relative to participants in CONTROL. After the light
   exposure, 17% of participants in BRIGHT, 22% in BLUE, and 29% in CONTROL
   showed melatonin concentrations of 2 pg/ml or higher.
   Conclusions The results suggest that bright light might reduce melatonin
   levels but neither bright nor blue light exposure in the evening seem to
   improve reaction time or handgrip strength in athletes.
RI Höchsmann, Christoph/IWM-5488-2023; Cajochen, Christian/N-6748-2014; Knaier, Raphael/N-4251-2018; Schmidt-Trucksäss, Arno/I-7673-2015; Hochsmann, Christoph/; Knaier, Raphael/; Schmidt-Trucksass, Arno/; Cajochen, Christian/; Hanssen, Henner/AEU-2514-2022
OI Hochsmann, Christoph/0000-0003-2007-3007; Knaier,
   Raphael/0000-0002-0244-7768; Schmidt-Trucksass,
   Arno/0000-0002-4662-3911; Cajochen, Christian/0000-0003-2699-7171;
   Hanssen, Henner/0000-0001-5501-4205
TC 5
ZS 0
ZB 2
ZR 0
ZA 0
Z8 0
Z9 5
C1 Univ Basel, Dept Sport Exercise & Hlth, Div Sports & Exercise Med,
   Birsstr 320 B, CH-4052 Basel, Switzerland
C1 Univ Hosp Basel, Basel Inst Clin Epidemiol & Biostat, CH-4031 Basel,
   Switzerland
C1 Univ Basel, Ctr Chronobiol, Psychiat Hosp, CH-4056 Basel, Switzerland
C1 Univ Basel, Transfac Res Platform Mol & Cognit Neurosc, Basel,
   Switzerland
SN 1439-6319
EI 1439-6327
DA 2017-09-04
UT WOS:000407726800015
PM 28597081
ER

PT J
AU Posadzki, Pawel
   Mastellos, Nikolaos
   Ryan, Rebecca
   Gunn, Laura H
   Felix, Lambert M
   Pappas, Yannis
   Gagnon, Marie-Pierre
   Julious, Steven A
   Xiang, Liming
   Oldenburg, Brian
   Car, Josip
TI Automated telephone communication systems for preventive healthcare and
   management of long-term conditions.
SO The Cochrane database of systematic reviews
VL 12
BP CD009921
EP CD009921
DI 10.1002/14651858.CD009921.pub2
DT Journal Article; Meta-Analysis; Research Support, Non-U.S. Gov't;
   Review; Systematic Review
PD 2016 Dec 14
PY 2016
AB BACKGROUND: Automated telephone communication systems (ATCS) can deliver
   voice messages and collect health-related information from patients
   using either their telephone's touch-tone keypad or voice recognition
   software. ATCS can supplement or replace telephone contact between
   health professionals and patients. There are four different types of
   ATCS: unidirectional (one-way, non-interactive voice communication),
   interactive voice response (IVR) systems, ATCS with additional functions
   such as access to an expert to request advice (ATCS Plus) and multimodal
   ATCS, where the calls are delivered as part of a multicomponent
   intervention.
   OBJECTIVES: To assess the effects of ATCS for preventing disease and
   managing long-term conditions on behavioural change, clinical, process,
   cognitive, patient-centred and adverse outcomes.
   SEARCH METHODS: We searched 10 electronic databases (the Cochrane
   Central Register of Controlled Trials; MEDLINE; Embase; PsycINFO;
   CINAHL; Global Health; WHOLIS; LILACS; Web of Science; and ASSIA); three
   grey literature sources (Dissertation Abstracts, Index to Theses,
   Australasian Digital Theses); and two trial registries
   (www.controlled-trials.com; www.clinicaltrials.gov) for papers published
   between 1980 and June 2015.
   SELECTION CRITERIA: Randomised, cluster- and quasi-randomised trials,
   interrupted time series and controlled before-and-after studies
   comparing ATCS interventions, with any control or another ATCS type were
   eligible for inclusion. Studies in all settings, for all
   consumers/carers, in any preventive healthcare or long term condition
   management role were eligible.
   DATA COLLECTION AND ANALYSIS: We used standard Cochrane methods to
   select and extract data and to appraise eligible studies.
   MAIN RESULTS: We included 132 trials (N = 4,669,689). Studies spanned
   across several clinical areas, assessing many comparisons based on
   evaluation of different ATCS types and variable comparison groups.
   Forty-one studies evaluated ATCS for delivering preventive healthcare,
   84 for managing long-term conditions, and seven studies for appointment
   reminders. We downgraded our certainty in the evidence primarily because
   of the risk of bias for many outcomes. We judged the risk of bias
   arising from allocation processes to be low for just over half the
   studies and unclear for the remainder. We considered most studies to be
   at unclear risk of performance or detection bias due to blinding, while
   only 16% of studies were at low risk. We generally judged the risk of
   bias due to missing data and selective outcome reporting to be
   unclear.For preventive healthcare, ATCS (ATCS Plus, IVR, unidirectional)
   probably increase immunisation uptake in children (risk ratio (RR) 1.25,
   95% confidence interval (CI) 1.18 to 1.32; 5 studies, N = 10,454;
   moderate certainty) and to a lesser extent in adolescents (RR 1.06, 95%
   CI 1.02 to 1.11; 2 studies, N = 5725; moderate certainty). The effects
   of ATCS in adults are unclear (RR 2.18, 95% CI 0.53 to 9.02; 2 studies,
   N = 1743; very low certainty).For screening, multimodal ATCS increase
   uptake of screening for breast cancer (RR 2.17, 95% CI 1.55 to 3.04; 2
   studies, N = 462; high certainty) and colorectal cancer (CRC) (RR 2.19,
   95% CI 1.88 to 2.55; 3 studies, N = 1013; high certainty) versus usual
   care. It may also increase osteoporosis screening. ATCS Plus
   interventions probably slightly increase cervical cancer screening
   (moderate certainty), but effects on osteoporosis screening are
   uncertain. IVR systems probably increase CRC screening at 6 months (RR
   1.36, 95% CI 1.25 to 1.48; 2 studies, N = 16,915; moderate certainty)
   but not at 9 to 12 months, with probably little or no effect of IVR (RR
   1.05, 95% CI 0.99, 1.11; 2 studies, 2599 participants; moderate
   certainty) or unidirectional ATCS on breast cancer screening.Appointment
   reminders delivered through IVR or unidirectional ATCS may improve
   attendance rates compared with no calls (low certainty). For long-term
   management, medication or laboratory test adherence provided the most
   general evidence across conditions (25 studies, data not combined).
   Multimodal ATCS versus usual care showed conflicting effects (positive
   and uncertain) on medication adherence. ATCS Plus probably slightly
   (versus control; moderate certainty) or probably (versus usual care;
   moderate certainty) improves medication adherence but may have little
   effect on adherence to tests (versus control). IVR probably slightly
   improves medication adherence versus control (moderate certainty).
   Compared with usual care, IVR probably improves test adherence and
   slightly increases medication adherence up to six months but has little
   or no effect at longer time points (moderate certainty). Unidirectional
   ATCS, compared with control, may have little effect or slightly improve
   medication adherence (low certainty). The evidence suggested little or
   no consistent effect of any ATCS type on clinical outcomes (blood
   pressure control, blood lipids, asthma control, therapeutic coverage)
   related to adherence, but only a small number of studies contributed
   clinical outcome data.The above results focus on areas with the most
   general findings across conditions. In condition-specific areas, the
   effects of ATCS varied, including by the type of ATCS intervention in
   use.Multimodal ATCS probably decrease both cancer pain and chronic pain
   as well as depression (moderate certainty), but other ATCS types were
   less effective. Depending on the type of intervention, ATCS may have
   small effects on outcomes for physical activity, weight management,
   alcohol consumption, and diabetes mellitus. ATCS have little or no
   effect on outcomes related to heart failure, hypertension, mental health
   or smoking cessation, and there is insufficient evidence to determine
   their effects for preventing alcohol/substance misuse or managing
   illicit drug addiction, asthma, chronic obstructive pulmonary disease,
   HIV/AIDS, hypercholesterolaemia, obstructive sleep apnoea, spinal cord
   dysfunction or psychological stress in carers.Only four trials (3%)
   reported adverse events, and it was unclear whether these were related
   to the interventions.
   AUTHORS' CONCLUSIONS: ATCS interventions can change patients' health
   behaviours, improve clinical outcomes and increase healthcare uptake
   with positive effects in several important areas including immunisation,
   screening, appointment attendance, and adherence to medications or
   tests. The decision to integrate ATCS interventions in routine
   healthcare delivery should reflect variations in the certainty of the
   evidence available and the size of effects across different conditions,
   together with the varied nature of ATCS interventions assessed. Future
   research should investigate both the content of ATCS interventions and
   the mode of delivery; users' experiences, particularly with regard to
   acceptability; and clarify which ATCS types are most effective and
   cost-effective.
RI Xiang, Liming/B-6966-2011; Julious, Steven/; Felix, Lambert/; Car, Josip/H-6755-2015
OI Xiang, Liming/0000-0003-0698-5173; Julious, Steven/0000-0002-9917-7636;
   Felix, Lambert/0000-0001-6517-9089; Car, Josip/0000-0001-8969-371X
TC 29
ZS 0
Z8 0
ZB 5
ZA 0
ZR 0
Z9 29
C1 Centre for Population Health Sciences (CePHaS), Lee Kong Chian School of
   Medicine, Nanyang Technological University, 3 Fusionopolis Link, #06-13,
   Nexus@one-north, Singapore, Singapore, 138543.
C1 Global eHealth Unit, Department of Primary Care and Public Health,
   School of Public Health, Imperial College London, St Dunstans Road,
   London, Hammersmith, UK, W6 8RP.
C1 Centre for Health Communication and Participation, School of Psychology
   and Public Health, La Trobe University, Bundoora, VIC, Australia, 3086.
C1 Public Health Program, Stetson University, 421 N Woodland Blvd, DeLand,
   Florida, USA, 32723.
C1 Faculty of Health and Social Care, Edge Hill University, St Helens Road,
   Ormskirk, Lancashire, UK, L39 4QP.
C1 Institute for Health Research, University of Bedfordshire, Park Square,
   Luton, Bedford, UK, LU1 3JU.
C1 Centre de recherche du CHU de Quebec, Axe Sante des populations -
   Pratiques optimales en sante, Traumatologie - Urgence - Soins Intensifs,
   10 Rue de l'Espinay, D6-727, Quebec, QC, Canada, G1L 3L5.
C1 Medical Statistics Group, School of Health and Related Research,
   University of Sheffield, Regent Court, 30 Regent Street, Sheffield, UK,
   S1 4DA.
C1 Division of Mathematical Sciences, School of Physical and Mathematical
   Sciences, Nanyang Technological University, 21 Nanyang Link, Singapore,
   Singapore.
C1 Melbourne School of Population and Global Health, University of
   Melbourne, Melbourne, Victoria, Australia.
C1 Department of Family Medicine, Faculty of Medicine, University of
   Ljubljana, Ljubljana, Slovenia.
EI 1469-493X
DA 2016-01-01
UT MEDLINE:27960229
PM 27960229
ER

PT J
AU Dentice, Ruth L.
   Elkins, Mark R.
   Middleton, Peter G.
   Bishop, Jennifer R.
   Wark, Peter A. B.
   Dorahy, Douglas J.
   Harmer, Christopher J.
   Hu, Honghua
   Bye, Peter T. P.
TI A randomised trial of hypertonic saline during hospitalisation for
   exacerbation of cystic fibrosis
SO THORAX
VL 71
IS 2
BP 141
EP 147
DI 10.1136/thoraxjnl-2014-206716
DT Article
PD FEB 2016
PY 2016
AB Background The mucoactive effects of hypertonic saline should promote
   exacerbation resolution in people with cystic fibrosis (CF).
   Objectives To determine the effects of hypertonic saline inhalation
   during hospitalisation for exacerbation of CF on length of stay, lung
   function, symptoms, oxygenation, exercise tolerance, quality of life,
   bacterial load and time to next hospitalisation.
   Methods 132 adults with an exacerbation of CF were randomised to inhale
   three nebulised doses a day of either 4 mL 7% saline or a taste-masked
   control of 0.12% saline, throughout the hospital admission. The primary
   outcome measure was length of hospital stay.
   Results All participants tolerated their allocated saline solution.
   There was no significant difference in length of stay, which was 12 days
   in the hypertonic saline group and 13 days in controls, with a mean
   between-group difference (MD) of 1 day (95% CI 0 to 2). The likelihood
   of regaining pre-exacerbation FEV1 by discharge was significantly higher
   in the hypertonic saline group (75% vs 57%), and the number needed to
   treat was 6 (95% CI 3 to 65). On a 0-100 scale, the hypertonic saline
   group had significantly greater reduction in symptom severity than the
   control group at discharge in sleep (MD=13, 95% CI 4 to 23), congestion
   (MD=10, 95% CI 3 to 18) and dyspnoea (MD=8, 95% CI 1 to 16). No
   significant difference in time to next hospitalisation for a pulmonary
   exacerbation was detected between groups (HR=0.86 (CI 0.57 to 1.30),
   p=0.13). Other outcomes did not significantly differ.
   Conclusions Addition of hypertonic saline to the management of a CF
   exacerbation did not reduce the length of hospital stay. Hypertonic
   saline speeds the resolution of exacerbation symptoms and allows
   patients to leave hospital with greater symptom resolution.
RI Middleton, Peter/ABC-5138-2020; Harmer, Christopher/Z-2630-2019; Elkins, Mark/C-3240-2012; Wark, Peter/G-7037-2013; Harmer, Catherine/; Hu, Honghua/AAG-2202-2021; Elkins, Mark/; Middleton, Peter G/; Harmer, Christopher/; Wark, Peter/G-8267-2015
OI Harmer, Catherine/0000-0002-1609-8335; Hu, Honghua/0000-0002-3749-4089;
   Elkins, Mark/0000-0002-2052-7366; Middleton, Peter
   G/0000-0003-3361-4941; Harmer, Christopher/0000-0003-1486-454X; Wark,
   Peter/0000-0001-5676-6126
ZA 0
ZR 0
TC 39
ZB 8
Z8 0
ZS 1
Z9 40
C1 Royal Prince Alfred Hosp, Dept Resp Med, Sydney, NSW 2050, Australia
C1 Univ Sydney, Sydney Med Sch, Sydney, NSW 2006, Australia
C1 Westmead Hosp, Ludwig Engel Ctr Resp Res, Sydney, NSW, Australia
C1 Univ Newcastle, Hunter Med Res Inst, Ctr Asthma & Resp Dis, Newcastle,
   NSW 2300, Australia
C1 John Hunter Hosp, Newcastle, NSW, Australia
C1 Macquarie Univ, Fac Med & Hlth Sci, Sydney, NSW 2109, Australia
SN 0040-6376
EI 1468-3296
DA 2016-02-01
UT WOS:000368333000010
PM 26769016
ER

PT J
AU Fuller, Chloe
   Marin-Dragu, Silvia
   Iyer, Ravishankar Subramani
   Meier, Sandra Melanie
TI A Mobile App-Based Gratitude Intervention's Effect on Mental Well-Being
   in University Students: Randomized Controlled Trial
SO JMIR MHEALTH AND UHEALTH
VL 13
AR e53850
DI 10.2196/53850
DT Article
PD 2025
PY 2025
AB Background: Gratitude interventions are used to cultivate a sense of
   gratitude for life and others. There have been mixed results of the
   efficacy of gratitude interventions' effect on psychological well-being
   with a variety of populations methodologies. Objectives: The objective
   of our study was to test the effectiveness of a gratitude intervention
   smartphone app on university students' psychological well-being.
   Methods: We used a randomized experimental design to test our objective.
   Participants were recruited undergraduate students from a web-based
   university study recruitment system. Participants completed 90 web-based
   survey questions on emotional well-being and personality traits at the
   beginning and end of the 3-week research period. Their depression,
   anxiety, and stress levels were measured with the Depression, Anxiety,
   and Stress Scale (DASS-21). After the baseline survey, participants were
   randomly assigned to either the control or the intervention.
   Participants in the intervention group used a fully automated mobile
   sensing app and a gratitude intervention mobile iOS smartphone app
   designed for youth users based on previous gratitude interventions and
   exercises. The gratitude intervention app prompted users to complete
   gratitude exercises on the app including a gratitude journal, a
   gratitude photo book, an imagine exercise, a speech exercise,
   meditation. Participants in the control group used only the mobile
   sensing app, which passively collected smartphone sensory data on
   mobility, screen time, sleep, and social interactions. Results: A total
   of 120 participants met the inclusion criteria, and 27 were lost to
   follow-up for a total of 41 participants in intervention group and 52 in
   the control group providing complete data. Based on clinical cutoffs
   from the baseline assessment, 56 out of 120 participants were identified
   as being in a subsample with at least moderate baseline symptomatology.
   Participants in the subsample with at least moderate baseline
   symptomatology reported significantly lower symptoms of depression,
   anxiety, and stress postintervention (Cohen d=-0.68; P=.04) but not in
   the full sample with low baseline symptomatology (Cohen d=0.16; P=.46).
   The number of times the app was accessed was not correlated with changes
   in either the subsample (r=0.01; P=.98) or the full sample (r=-0.04;
   P=.79). Conclusions: University students experiencing moderate to severe
   distress can benefit from a gratitude intervention smart phone app to
   improve symptoms of depression, anxiety, and stress. The number of times
   the gratitude intervention was used is not related to well-being
   outcomes. Clinicians could look at incorporating gratitude apps with
   other mental health treatments or for those waitlisted as a
   cost-effective and minimally guided option for university students
   experiencing psychological distress.
OI Marin-Dragu, Silvia/0000-0002-1889-0377; Meier,
   Sandra/0000-0002-3287-5894; Iyer, Ravishankar
   Subramani/0000-0001-8381-8307
ZS 0
ZA 0
ZR 0
TC 0
Z8 0
ZB 0
Z9 0
C1 St Marys Univ, Dept Psychol, Halifax, NS, Canada
C1 Dalhousie Univ, IWK Hlth Ctr Dept Psychiat & Spec Care Clin, Dept
   Psychiat, 5850-5980 Univ Ave, Halifax, NS B3K 6R8, Canada
C1 Dalhousie Univ, Dept Psychol & Neurosci, Halifax, NS, Canada
C1 Dalhousie Univ, Dept Comp Sci, Halifax, NS, Canada
SN 2291-5222
DA 2025-02-14
UT WOS:001415666100001
PM 39810453
ER

PT J
AU Feiger, AD
   Heiser, JF
   Shrivastava, RK
   Weiss, KJ
   Smith, WT
   Sitsen, JMA
   Gibertini, M
TI Gepirone extended-release: New evidence for efficacy in the treatment of
   major depressive disorder
SO JOURNAL OF CLINICAL PSYCHIATRY
VL 64
IS 3
BP 243
EP 249
DI 10.4088/JCP.v64n0304
DT Article
PD MAR 2003
PY 2003
AB Objective: To assess the efficacy and tolerability of the 5-HT1A agonist
   gepirone in extended-release formulation (gepirone-ER) versus placebo in
   patients with major depressive disorder.
   Method: Patients aged 18 to 70 years were eligible if they satisfied
   DSM-IV criteria for moderate-to-severe major depressive disorder and had
   a baseline 17-item Hamilton Rating Scale for Depression (HAM-D-17) score
   greater than or equal to 20. After a 4- to 7-day placebo washout period,
   patients were randomly assigned to receive either placebo (N = 106) or
   gepirone-ER (20-80 mg/day) (N = 103) for 56 days. Assessments were done
   at weeks 1-4, 6, and 8.
   Results: Mean change from baseline in HAM-D-17 score within the
   intent-to-treat group (gepirone, N = 101; placebo, N = 103) was
   significantly greater with gepirone-ER than placebo at weeks 3 (p =
   .013) and 8 (p = .018). Significantly (p < .05) more patients receiving
   gepirone-ER than placebo were HAM-D-17 responders at weeks 3 (33.7% vs.
   18.8%, respectively) and 4 (38.6% vs. 24.8%, respectively) and HAM-D-17
   remitters at weeks 6 (24.8% vs. 13.9%, respectively) and 8 (28.7% vs.
   14.9%, respectively). Mean change from baseline for HAM-D-25 total score
   was significantly (p less than or equal to .05) greater with gepirone-ER
   at all assessments except week 6. The proportion of HAM-D-25 responders
   was significantly greater (p less than or equal to .05) with gepirone-ER
   at weeks 3 and 8. Gepirone-ER was well tolerated: 9.8% of the
   gepirone-ER group and 2.8% of the placebo group discontinued due to
   adverse events. Common adverse events were considered mild and included
   dizziness, nausea, and insomnia. Gepirone-ER did not differ
   statistically compared with placebo in weight gain or sedation.
   Furthermore, preliminary evidence suggested that Gepirone-ER may not be
   associated with sexual dysfunction. No serious adverse events occurred
   in gepirone-treated patients.
   Conclusion: Gepirone-ER is effective for the short-term treatment of
   major depressive disorder and is well tolerated.
ZS 0
TC 51
ZR 0
ZB 23
ZA 0
Z8 0
Z9 52
C1 Feiger Hlth Res Ctr, Wheat Ridge, CO 80333 USA
C1 Pharmaceut Res Inst, Newport Beach, CA USA
C1 Eastside Comprehens Med Serv, New York, NY USA
C1 Delaware Valley Res Associates Inc, Conshohocken, PA USA
C1 NW Res Clin, Portland, OR USA
C1 NV Organon, NL-5340 BH Oss, Netherlands
C1 Organanon Inc, W Orange, NJ USA
C3 Feiger Hlth Res Ctr
C3 Pharmaceut Res Inst
C3 Eastside Comprehens Med Serv
C3 Delaware Valley Res Associates Inc
C3 NW Res Clin
C3 NV Organon
C3 Organanon Inc
SN 0160-6689
EI 1555-2101
DA 2003-03-01
UT WOS:000181954600004
PM 12716264
ER

PT J
AU CORTES, DHARMA E
TI Mobile Healthy Food Purchasing Intervention for Hispanics
DT Awarded Grant
PD Sep 23 2013
PY 2014
AB PUBLIC HEALTH RELEVANCE: The proposed Phase I effort will develop and
   test innovative strategies for using widely available smartphones to
   improve food purchasing practices among Hispanic women, a group with
   exceptionally high rates of overweight and obesity. The approach used in
   this culturally tailored, client-centered, health behavioral
   theory-guided, and technology-based mobile intervention has the
   potential to improve health outcomes by helping Hispanic women make
   healthier and more cost-effective food purchasing decisions for
   themselves and their families.
ZA 0
Z8 0
TC 0
ZR 0
ZB 0
ZS 0
Z9 0
C1 ENVIRONMENT AND HEALTH GROUP, INC.
C3 ENVIRONMENT AND HEALTH GROUP, INC.
G1 5R43MD008595-02; 8739671; R43MD008595
DA 2023-12-14
UT GRANTS:11666684
ER

PT J
AU CORTES, DHARMA E
TI Mobile Healthy Food Purchasing Intervention for Hispanics
DT Awarded Grant
PD Sep 23 2013
PY 2013
AB PUBLIC HEALTH RELEVANCE: The proposed Phase I effort will develop and
   test innovative strategies for using widely available smartphones to
   improve food purchasing practices among Hispanic women, a group with
   exceptionally high rates of overweight and obesity. The approach used in
   this culturally tailored, client-centered, health behavioral
   theory-guided, and technology-based mobile intervention has the
   potential to improve health outcomes by helping Hispanic women make
   healthier and more cost-effective food purchasing decisions for
   themselves and their families.
ZA 0
Z8 0
ZB 0
ZR 0
TC 0
ZS 0
Z9 0
C1 ENVIRONMENT AND HEALTH GROUP, INC.
C3 ENVIRONMENT AND HEALTH GROUP, INC.
G1 1R43MD008595-01; 8472257; R43MD008595
DA 2023-12-14
UT GRANTS:10827537
ER

PT J
AU Kashikar-Zuck, S
   Swain, NF
   Jones, BA
   Graham, TB
TI Efficacy of cognitive-behavioral intervention for juvenile primary
   fibromyalgia syndrome
SO JOURNAL OF RHEUMATOLOGY
VL 32
IS 8
BP 1594
EP 1602
DT Article
PD AUG 2005
PY 2005
AB Objective. There are currently no controlled studies of behavioral
   interventions for juvenile primary fibromyalgia syndrome (JPFM). In this
   small-sample randomized study, we tested the efficacy of a behavioral
   intervention, i.e., coping skills training (CST), for the treatment of
   adolescents with JPFM. Outcomes tested in this study were functional
   disability, pain intensity, pain-coping efficacy, and depressive
   symptoms.
   Methods. Thirty patients with JPFM were randomly assigned to 8 weeks of
   either CST or self-monitoring. Adolescents in the CST condition received
   training in active pain-coping techniques, while those in the
   self-monitoring condition monitored daily pain intensity and sleep
   quality with no instructions about behavior change. After posttreatment
   assessment, subjects were crossed over into the opposite treatment arm
   for 8 weeks (so that all adolescents eventually received both CST and
   self-monitoring) and were reassessed at Week 16.
   Results. At Week 8, adolescents in both conditions showed significant
   decrease in depressive symptoms and functional disability. Those who
   received CST showed significantly greater ability to cope with pain than
   those in the self-monitoring condition and a trend toward decreased pain
   intensity. At Week 16, adolescents had significantly lower levels of
   disability and depressive symptoms compared to baseline, but those who
   received self-monitoring followed by CST seemed to receive the most
   benefit.
   Conclusion. CST can lead to improved functioning among JPFM patients.
   Although some of the improvement may be due to increased monitoring and
   attention, CST provides the specific benefit of improving adolescents'
   ability to cope with pain.
Z8 0
ZR 0
ZB 21
ZS 1
TC 81
ZA 0
Z9 92
C1 Univ Cincinnati, Med Ctr, Coll Med,Dept Pediat, Childrens Hosp,Psychol
   Div, Cincinnati, OH 45229 USA
SN 0315-162X
EI 1499-2752
DA 2005-08-01
UT WOS:000231103100029
PM 16078340
ER

PT J
AU Janney, Carol A.
   Ganguli, Rohan
   Richardson, Caroline R.
   Holleman, Rob G.
   Tang, Gong
   Cauley, Jane A.
   Kriska, Andrea M.
TI Sedentary behavior and psychiatric symptoms in overweight and obese
   adults with schizophrenia and schizoaffective disorders (WAIST Study)
SO SCHIZOPHRENIA RESEARCH
VL 145
IS 1-3
BP 63
EP 68
DI 10.1016/j.schres.2013.01.010
DT Article
PD APR 2013
PY 2013
AB Objective: Examine the association between sedentary behavior and
   psychiatric symptoms among overweight and obese adults with
   schizophrenia or schizoaffective disorders (SZO/SA).
   Design: Randomized clinical trial; Weight Assessment and Intervention in
   Schizophrenia Treatment (WAIST)
   Study: baseline data collected 2005-2008.
   Setting: University of Pittsburgh Medical Center, Pittsburgh, PA, USA.
   Participants: Community-dwelling adults diagnosed with SZO/SA, with mild
   symptom severity [Positive and Negative Syndrome Scale (PANSS) <90], who
   were interested in losing weight, age 18-70 years, BMI>27 kg/m(2).
   Measurements: Objectively measured sedentary behavior by accelerometry,
   and psychopathology assessed by PANSS. Participants wore the actigraphs
   for 7 consecutive days during their waking hours. Sedentary behavior was
   defined as <= 100 counts per minute during wear-time and excluded sleep
   and non-wear time.
   Results: On average, 81% of the participant's monitoring time or 756
   min/day was classified as sedentary behavior using accelerometry. No
   association was observed between sedentary behaviors and PANSS
   psychiatric symptoms [total (p >= 0.75), positive (p >= 0.81), negative
   (p >= 0.59) and general psychopathology (p >= 0.65) subscales]. No
   association was observed between sedentary behaviors and age, race,
   gender and BMI.
   Conclusion: From a clinical and public health perspective, the amount of
   time (approximately 13 h) and percentage of time (81% excluding non-wear
   time associated with sleeping) engaged in sedentary behavior among
   overweight and obese adults in this population is alarming, and points
   to an urgent need for interventions to decrease sedentary behaviors. The
   lack of associations between sedentary behavior and psychiatric symptoms
   may be due to a ceiling effect for sedentary behavior. (C) 2013 Elsevier
   B. V. All rights reserved.
RI Cauley, Jane/N-4836-2015; Richardson, Caroline/A-9237-2009; Kriska, Andrea/; Janney, Carol/; Richardson, Caroline/; Cauley, Jane A/; , Gong/
OI Kriska, Andrea/0000-0002-3522-0869; Janney, Carol/0000-0002-4821-4679;
   Richardson, Caroline/0000-0002-1945-6046; Cauley, Jane
   A/0000-0003-0752-4408; , Gong/0000-0002-6247-4338
ZB 26
TC 70
ZR 0
Z8 1
ZS 0
ZA 0
Z9 78
C1 Univ Pittsburgh, Sch Publ Hlth, Dept Epidemiol, Pittsburgh, PA 15260 USA
C1 Univ Pittsburgh, Sch Med, Western Psychiat Inst & Clin, Pittsburgh, PA
   USA
C1 Univ Toronto, Dept Psychiat, Toronto, ON, Canada
C1 Univ Michigan Hlth Syst, Dept Family Med, Zann Arbor, MI USA
C1 Ann Arbor Vet Affair Med Ctr, Hlth Serv Res & Dev Ctr Excellence, Zann
   Arbor, MI USA
C1 Univ Pittsburgh, Sch Publ Hlth, Dept Biostat, Pittsburgh, PA 15260 USA
C3 Univ Michigan Hlth Syst
C3 Ann Arbor Vet Affair Med Ctr
SN 0920-9964
EI 1573-2509
DA 2013-04-01
UT WOS:000317336200010
PM 23410710
ER

PT J
AU Bougrine, Houda
   Ammar, Achraf
   Salem, Atef
   Trabelsi, Khaled
   Jahrami, Haitham
   Chtourou, Hamdi
   Souissi, Nizar
TI Optimizing Short-Term Maximal Exercise Performance: The Superior
   Efficacy of a 6 mg/kg Caffeine Dose over 3 or 9 mg/kg in Young Female
   Team-Sports Athletes
SO NUTRIENTS
VL 16
IS 5
AR 640
DI 10.3390/nu16050640
DT Article
PD MAR 2024
PY 2024
AB Caffeine (CAF) is among the most extensively researched dietary
   supplements worldwide. However, little is known about the relationship
   between dosage and performance enhancement, particularly in female
   athletes. This study aimed to explore the effects of three different CAF
   dosages (3 mg center dot kg-1, 6 mg center dot kg-1, and 9 mg center dot
   kg-1) on high-intensity exercise and the prevalence of undesirable side
   effects related to these doses among female team-sports athletes. All
   participants (n = 16; age: 16.9 +/- 0.6 y; height: 1.64 +/- 0.1 m; BMI:
   21.6 +/- 1.5 kg center dot m-2) were mild CAF consumers. This study had
   a randomized, crossover, double-blind design in which each athlete
   performed four experimental sessions after ingesting either a placebo
   (PLAC), 3 mg center dot kg-1 CAF (CAF-3), 6 mg center dot kg-1 CAF
   (CAF-6), or 9 mg center dot kg-1 of CAF (CAF-9), with an in-between
   washout period of at least 72 h. In each experimental session, 60 min
   after ingesting the capsules, participants underwent a countermovement
   jumps test (CMJ), modified agility t-test (MATT), repeated sprint
   ability (RSA) test, and a rating of perceived exertion (RPE) and
   completed the CAF side effects questionnaire. Our findings revealed that
   in comparison to the PLAC condition, the MATT, RSAmean, and RSAbest
   performances were significantly greater only under the CAF-6 and CAF-9
   conditions. Although the RPE scores remained unchanged, CMJ performance
   improved under all CAF conditions. All the performance outcomes were
   better for the CAF-6 and CAF-9 conditions than for the CAF-3 condition.
   Notably, no significant difference between the CAF-6 and CAF-9
   conditions was observed for any of these parameters despite the highest
   incidence of side effects being noted for the CAF-9 condition. In
   summary, our findings highlight the recommendation for a moderate CAF
   dosage of 6 mg center dot kg-1 rather than 3 or 9 mg center dot kg-1 to
   enhance various aspects of short-term maximal performance in
   mild-CAF-consumer female team-sports athletes while mitigating the
   occurrence of adverse CAF side effects.
RI Jahrami, Haitham/Q-5765-2019; Khaled, Trabelsi/ABG-2717-2020; Jahrami, Haitham/; Achraf, Ammar/B-8455-2018; Chtourou, Hamdi/AEZ-6215-2022; Souissi, Nizar/
OI Khaled, Trabelsi/0000-0003-2623-9557; Jahrami,
   Haitham/0000-0001-8990-1320; Achraf, Ammar/0000-0003-0347-8053;
   Chtourou, Hamdi/0000-0002-5482-9151; Souissi, Nizar/0000-0003-1227-8221
ZR 0
ZS 0
TC 4
ZA 0
ZB 3
Z8 0
Z9 4
C1 Univ Gafsa, High Inst Sport & Phys Educ, Gafsa 2100, Tunisia
C1 Natl Observ Sports, Phys Act Res Unit, Sport & Hlth UR18JS01, Tunis
   1003, Tunisia
C1 Univ Sfax, High Inst Sport & Phys Educ Sfax, Sfax 3000, Tunisia
C1 Johannes Gutenberg Univ Mainz, Inst Sport Sci, Dept Training & Movement
   Sci, D-55099 Mainz, Germany
C1 Univ Sfax, Fac Med Sfax, Res Lab, Mol Bases Human Pathol,LR19ES13, Sfax
   3029, Tunisia
C1 Paris Nanterre Univ, Fac Sport Sci, Interdisciplinary Lab Neurosci
   Physiol & Psychol P, UFR STAPS,Univ Paris Lumieres UPL, F-92000
   Nanterre, France
C1 Sfax Univ, High Inst Sport & Phys Educ Sfax, Res Lab Educ Motr Sport &
   Hlth EM2S, LR19JS01, Sfax 3000, Tunisia
C1 Arabian Gulf Univ, Coll Med & Med Sci, Dept Psychiat, Manama 323,
   Bahrain
C1 Minist Hlth, Manama 410, Bahrain
C1 Manouba Univ, High Inst Sport & Phys Educ Ksar Said, Mannouba 2010,
   Tunisia
C3 Natl Observ Sports
C3 Paris Nanterre Univ
EI 2072-6643
DA 2024-03-29
UT WOS:001183061700001
PM 38474768
ER

PT J
AU Petruseviciene, Daiva
   Surmaitiene, Deive
   Baltaduoniene, Daiva
   Lendraitiene, Egle
TI Effect of Community-Based Occupational Therapy on Health-Related Quality
   of Life and Engagement in Meaningful Activities of Women with Breast
   Cancer
SO OCCUPATIONAL THERAPY INTERNATIONAL
AR 6798697
DI 10.1155/2018/6798697
DT Article
PD 2018
PY 2018
AB We aimed to evaluate the short-term effects of community-based
   occupational therapy on health-related quality of life and engagement in
   meaningful activities among women with breast cancer. An open label
   randomized controlled trial study design was applied. The participants
   were members of various societies of women with cancer. In total, 22
   women have participated in the study. Participants of the experimental
   group (n = 11) participated in a 6-week community-based occupational
   therapy program and the usual activities of various societies, whereas
   the control group (n = 11) women participated in the usual activities of
   the societies only. 1 of the participants withdrew during the course;
   therefore 21 completed the study successfully. Participants of both
   groups were assessed for health-related quality of life and the
   participants of the experimental group were assessed for engagement in
   meaningful activities. The evaluation was carried out during the
   nonacute period of the disease-at the beginning of the study and after 6
   weeks. Women of the experimental group demonstrated statistically
   significantly better scores in the global quality of life, role
   functions, physical, emotional, cognitive, and social functions,
   fatigue, insomnia, financial impact, systemic therapy side effects, and
   breast symptoms scales compared to the control group participants (p <
   0.05) after the 6 weeks, as measured by the EORTC QLQ-C30 questionnaire
   and its breast cancer module QLQ-BR23. Furthermore, women of the
   experimental group demonstrated significant greater engagement in
   meaningful activities when applying community-based occupational therapy
   (p < 0.05), as measured by using the Engagement in Meaningful Activities
   Survey (EMAS). The evaluation of the associations between the women's
   engagement in meaningful activities and changes in health-related
   quality of life showed that greater engagement in meaningful activities
   was associated with better emotional functions and a lower level of
   insomnia (p < 0.05). Based on the results of our study, we recommend
   applying occupational therapy in the field of community healthcare in
   order to maintain or improve breast cancer patients' health-related
   quality of life and suggest involving women into meaningful activities
   during community-based occupational therapy after clarifying which
   activities are important to them.
OI Baltaduoniene, Daiva/0009-0009-0354-6264; Petruseviciene,
   Daiva/0000-0003-4193-5729
ZB 4
Z8 1
TC 26
ZA 0
ZR 0
ZS 1
Z9 31
C1 Lithuanian Univ Hlth Sci, Med Acad, Dept Rehabil, Kaunas, Lithuania
C1 Hosp Lithuanian Univ Hlth Sci Kauno Klinikos, Kulautuva Hosp Rehabil,
   Kaunas, Lithuania
SN 0966-7903
EI 1557-0703
DA 2018-01-01
UT WOS:000431289700001
PM 29849515
ER

PT J
AU Weaver, R. G.
   Armstrong, B.
   Adams, E.
   Beets, M. W.
   White, J.
   Flory, K.
   Wilson, D.
   McLain, A.
   Tennie, B.
TI Feasibility and preliminary efficacy of structured programming and a
   parent intervention to mitigate accelerated summer BMI gain: a pilot
   study
SO PILOT AND FEASIBILITY STUDIES
VL 9
IS 1
AR 83
DI 10.1186/s40814-023-01312-3
DT Article
PD MAY 15 2023
PY 2023
AB BackgroundThis study assessed the initial feasibility and preliminary
   efficacy of providing children a free summer day camp and a parent
   intervention to improve self-regulation and mitigate accelerated summer
   BMI gain.MethodsThis pilot 2x2 factorial randomized control trial used a
   mixed-methods design to evaluate providing children a free summer day
   camp (SCV), a parent intervention (PI), and the combination of these two
   strategies (SCV+PI) to mitigate accelerated summer body mass index (BMI)
   gain. Progression criteria for feasibility and efficacy were assessed to
   determine if a full-scale trial was warranted. Feasibility criteria
   included recruitment capability (>= 80 participants recruited) retention
   (>= 70% participants retained), compliance (>= 80% of participants
   attending the summer program with children attending >= 60% of program
   days, and >= 80% of participants completing goal setting calls with >=
   60% of weeks syncing their child's Fitbit), and treatment fidelity (>=
   80% of summer program days delivered for >= 9 h/day, and >= 80% of
   participant texts delivered). Efficacy criteria were assessed via
   achieving a clinically meaningful impact on zBMI (i.e., >= 0.15).
   Changes in BMI were estimated using intent-to-treat and post hoc
   dose-response analyses via multilevel mixed-effects
   regressions.ResultsFor recruitment, capability and retention progression
   criteria were met with a total of 89 families participating and 24
   participants randomized to the PI group, 21 randomized to the SCV group,
   23 randomized to the SCV+PI group, and 21 randomized to the control.
   However, fidelity and compliance progression criteria were not achieved
   due to COVID-19 and lack of transportation. Progression criteria for
   efficacy was also not achieved as intent-to-treat analyses did not show
   changes in BMI gain that were clinically meaningful. Post hoc
   dose-response analyses showed that for each day (0 to 29) of summer
   programming children attended they gained -0.009 (95CI= -0.018, -0.001)
   less in BMI z score.ConclusionsEngagement in both the SCV and PI was not
   ideal due to COVID-19 and lack of transportation. Providing children
   with structured summer programming to mitigate accelerated summer BMI
   gain may be an effective strategy. However, because feasibility and
   efficacy progression criteria were not met, a larger trial is not
   warranted until further pilot work is completed to ensure children
   attend the programming.
RI Beets, Michael/IVH-9717-2023; McLain, Alexander/AFD-8215-2022; McLain, Alexander/; Weaver, R Glenn/A-3489-2017
OI McLain, Alexander/0000-0002-5475-0670; Weaver, R
   Glenn/0000-0001-5889-974X
ZR 0
ZS 0
TC 1
Z8 0
ZA 0
ZB 0
Z9 1
C1 Univ South Carolina, Arnold Sch Publ Hlth, Dept Exercise Sci, 921
   Assembly St,Room 130, Columbia, SC 29205 USA
C1 Univ South Carolina, Dept Psychol, Columbia, SC USA
C1 Univ South Carolina, Dept Epidemiol & Biostat, Columbia, SC USA
EI 2055-5784
DA 2023-05-28
UT WOS:000988010700001
PM 37189190
ER

PT S
BE Fielding, JE
BE Fielding, JE
TI Annual Review of Public Health, Vol 41
SO Annual Review of Public Health, Vol 41
SE Annual Review of Public Health
VL 41
DT Book
PD 2020
PY 2020
AB This 578-page book is part of a series on annual review of public
   health. The book is divided into 5 sections, which are further divided
   into 38 chapters. The first chapter deals with essential ingredients and
   innovations in the design and analysis of group-randomized trials. The
   second chapter deals with machine learning in epidemiology and health
   outcomes research. The third chapter deals with measures of racism,
   sexism, heterosexism, and gender binarism for health equity research:
   from structural injustice to embodied harm-an ecosocial analysis. The
   remaining chapters deals with sick individuals and sick (microbial)
   populations-challenges in epidemiology and the microbiome, sleep
   health-an opportunity for public health to address health equity, social
   media and internet-based disease surveillance for public health, built
   environment, physical activity, and obesity-findings from the
   international physical activity and environment network (IPEN) adult
   study, mental health of refugee children and youth-epidemiology,
   interventions, and future directions, external societal costs of
   antimicrobial resistance in humans attributable to antimicrobial use in
   livestock, mental health of refugee children and youth-epidemiology,
   interventions, and future directions. Each chapter contains a list of
   references. The text is written in English and indexed by subject with
   tables and figures. Users of this book will include pediatricians,
   epidemiologists, and molecular biologists.
ZB 0
ZR 0
ZS 0
ZA 0
TC 0
Z8 0
Z9 0
SN 0163-7525(print)
BN 978-0-8243-2741-5(P)
DA 2020-05-07
UT BCI:BCI202000403398
ER

PT J
AU Bjorvatn, Kjetil
   Ekstrom, Mathias
   Pires, Armando J. Garcia
TI Setting goals for keystone habits improves labor market prospects and
   life satisfaction for unemployed youth: Experimental evidence from
   Norway
SO JOURNAL OF ECONOMIC BEHAVIOR & ORGANIZATION
VL 188
BP 1109
EP 1123
DI 10.1016/j.jebo.2021.06.013
EA JUL 2021
DT Article
PD AUG 2021
PY 2021
AB We report the findings from a light-touch goal-setting intervention
   aimed at improving the job prospects of unemployed youth in Norway.
   Using a randomized control trial, we find that the intervention, which
   invited participants to set goals for three keystone habits- sleep,
   exercise, and substance use-changed the goal-directed habits and, more
   importantly, increased employment and reduced dependence on unemployment
   benefits. In addition, the intervention improved general life
   satisfaction and strengthened the locus of control of participants.
   These findings speak directly to the importance of setting goals for
   daily habits for a quick transition back to employment and highlight the
   need for a broad perspective in the design of employment services. Given
   the low-cost and low-threshold nature of the intervention, it should be
   easily applicable as a complement to standard labor market programs. 0
   2021 The Authors. Published by Elsevier B.V. This is an open access
   article under the CC BY license (
   http://creativecommons.org/licenses/by/4.0/ )
RI Garcia Pires, Armando/B-6280-2009
OI Garcia Pires, Armando/0000-0002-6174-3735
ZR 0
ZB 0
ZS 0
ZA 0
Z8 0
TC 2
Z9 2
C1 NHH Norwegian Sch Econ, Dept Econ, Bergen, Norway
C1 NHH SNF, Ctr Appl Res, Bergen, Norway
SN 0167-2681
EI 1879-1751
DA 2021-08-24
UT WOS:000684548500024
ER

PT J
AU STRAWN, JEFFREY ROBERT
TI Estracellular Vesicles as Non-Invasive Predictors of Antidepressant
   Outcomes in Pediatric Anxiety
DT Awarded Grant
PD Jul 17 2019
PY 2022
AB PROJECT SUMMARYAnxiety disorders are among the most common psychiatric
   conditions in children and adolescents with aprevalence of more than
   10%. Left untreated, pediatric patients with anxiety disorders suffer
   physical, emotional,academic, and social impairment, and these disorders
   increase the likelihood of secondary anxiety disorders,major depressive
   disorder and other psychiatric conditions in adulthood.
   Selective-serotonin reuptake inhibitors(SSRIs) are the first-line
   psychopharmacologic treatment for these conditions, but may take up to 8
   weeks toproduce responses—which only occur in 50-60% of youth. Further,
   SSRI-related adverse effects emerge earlyin the course of treatment,
   decrease the likelihood of success and increase the likelihood of
   medicationdiscontinuation. These significant side effects include
   gastrointestinal symptoms and activation—a hyperarousalevent
   characterized by specific symptoms including an increase in activity,
   impulsivity, disinhibition, restlessness,and insomnia.Today, there is no
   way to predict, based on clinical or biological characteristics which
   children and adolescentswill respond to an SSRI or who will develop
   treatment-limiting adverse effects—a significant concern of patientsand
   their families.The goal of this proposal is to advance the treatment of
   pediatric anxiety disorders by examining predictivemarkers of SSRI
   treatment response and SSRI-related gastrointestinal symptoms and
   activation. This proposalbuilds upon our significant finding that 5
   lipid classes derived from plasma extracellular vesicles (EVs)
   predictSSRI response in anxious youth. This application proposes to
   replicate our preliminary study in a large, multi-site, double-blind
   placebo-controlled trial and utilizes synchronized methods for
   biospecimen collection andoutcome measurement. This proposal will also
   evaluate a specific subpopulation of EVs—L1CAM(+) EVs—which are enriched
   in cargoes of neuronal origin, providing a targeted, non-invasive
   assessment of the molecularmilieu of the CNS.The line of inquiry is
   novel to precision medicine/child and adolescent mental health, and has
   the potential topropel the treatment of anxiety disorders in youth while
   increasing the safety of SSRI treatment, by predictingSSRI-related side
   effects.
RI Strawn, Jeffrey/H-8266-2019
TC 0
ZB 0
ZS 0
Z8 0
ZA 0
ZR 0
Z9 0
C1 UNIVERSITY OF CINCINNATI
G1 10493120; 5R01HD098757-04; R01HD098757
DA 2024-03-05
UT GRANTS:17481872
ER

PT J
AU STRAWN, JEFFREY ROBERT
TI Estracellular Vesicles as Non-Invasive Predictors of Antidepressant
   Outcomes in Pediatric Anxiety
DT Awarded Grant
PD Jul 17 2019
PY 2019
AB PROJECT SUMMARYAnxiety disorders are among the most common psychiatric
   conditions in children and adolescents with aprevalence of more than
   10%. Left untreated, pediatric patients with anxiety disorders suffer
   physical, emotional,academic, and social impairment, and these disorders
   increase the likelihood of secondary anxiety disorders,major depressive
   disorder and other psychiatric conditions in adulthood.
   Selective-serotonin reuptake inhibitors(SSRIs) are the first-line
   psychopharmacologic treatment for these conditions, but may take up to 8
   weeks toproduce responses—which only occur in 50-60% of youth. Further,
   SSRI-related adverse effects emerge earlyin the course of treatment,
   decrease the likelihood of success and increase the likelihood of
   medicationdiscontinuation. These significant side effects include
   gastrointestinal symptoms and activation—a hyperarousalevent
   characterized by specific symptoms including an increase in activity,
   impulsivity, disinhibition, restlessness,and insomnia.Today, there is no
   way to predict, based on clinical or biological characteristics which
   children and adolescentswill respond to an SSRI or who will develop
   treatment-limiting adverse effects—a significant concern of patientsand
   their families.The goal of this proposal is to advance the treatment of
   pediatric anxiety disorders by examining predictivemarkers of SSRI
   treatment response and SSRI-related gastrointestinal symptoms and
   activation. This proposalbuilds upon our significant finding that 5
   lipid classes derived from plasma extracellular vesicles (EVs)
   predictSSRI response in anxious youth. This application proposes to
   replicate our preliminary study in a large, multi-site, double-blind
   placebo-controlled trial and utilizes synchronized methods for
   biospecimen collection andoutcome measurement. This proposal will also
   evaluate a specific subpopulation of EVs—L1CAM(+) EVs—which are enriched
   in cargoes of neuronal origin, providing a targeted, non-invasive
   assessment of the molecularmilieu of the CNS.The line of inquiry is
   novel to precision medicine/child and adolescent mental health, and has
   the potential topropel the treatment of anxiety disorders in youth while
   increasing the safety of SSRI treatment, by predictingSSRI-related side
   effects.
RI Strawn, Jeffrey/H-8266-2019
TC 0
ZS 0
ZB 0
Z8 0
ZR 0
ZA 0
Z9 0
C1 UNIVERSITY OF CINCINNATI
G1 1R01HD098757-01; 9758710; R01HD098757
DA 2023-12-14
UT GRANTS:14948370
ER

PT J
AU STRAWN, JEFFREY ROBERT
TI Estracellular Vesicles as Non-Invasive Predictors of Antidepressant
   Outcomes in Pediatric Anxiety
DT Awarded Grant
PD Jul 17 2019
PY 2020
AB PROJECT SUMMARYAnxiety disorders are among the most common psychiatric
   conditions in children and adolescents with aprevalence of more than
   10%. Left untreated, pediatric patients with anxiety disorders suffer
   physical, emotional,academic, and social impairment, and these disorders
   increase the likelihood of secondary anxiety disorders,major depressive
   disorder and other psychiatric conditions in adulthood.
   Selective-serotonin reuptake inhibitors(SSRIs) are the first-line
   psychopharmacologic treatment for these conditions, but may take up to 8
   weeks toproduce responses—which only occur in 50-60% of youth. Further,
   SSRI-related adverse effects emerge earlyin the course of treatment,
   decrease the likelihood of success and increase the likelihood of
   medicationdiscontinuation. These significant side effects include
   gastrointestinal symptoms and activation—a hyperarousalevent
   characterized by specific symptoms including an increase in activity,
   impulsivity, disinhibition, restlessness,and insomnia.Today, there is no
   way to predict, based on clinical or biological characteristics which
   children and adolescentswill respond to an SSRI or who will develop
   treatment-limiting adverse effects—a significant concern of patientsand
   their families.The goal of this proposal is to advance the treatment of
   pediatric anxiety disorders by examining predictivemarkers of SSRI
   treatment response and SSRI-related gastrointestinal symptoms and
   activation. This proposalbuilds upon our significant finding that 5
   lipid classes derived from plasma extracellular vesicles (EVs)
   predictSSRI response in anxious youth. This application proposes to
   replicate our preliminary study in a large, multi-site, double-blind
   placebo-controlled trial and utilizes synchronized methods for
   biospecimen collection andoutcome measurement. This proposal will also
   evaluate a specific subpopulation of EVs—L1CAM(+) EVs—which are enriched
   in cargoes of neuronal origin, providing a targeted, non-invasive
   assessment of the molecularmilieu of the CNS.The line of inquiry is
   novel to precision medicine/child and adolescent mental health, and has
   the potential topropel the treatment of anxiety disorders in youth while
   increasing the safety of SSRI treatment, by predictingSSRI-related side
   effects.
RI Strawn, Jeffrey/H-8266-2019
ZS 0
TC 0
ZA 0
ZB 0
ZR 0
Z8 0
Z9 0
C1 UNIVERSITY OF CINCINNATI
G1 5R01HD098757-02; 9979926; R01HD098757
DA 2023-12-14
UT GRANTS:15014267
ER

PT J
AU STRAWN, JEFFREY ROBERT
TI Estracellular Vesicles as Non-Invasive Predictors of Antidepressant
   Outcomes in Pediatric Anxiety
DT Awarded Grant
PD Jul 17 2019
PY 2021
AB PROJECT SUMMARYAnxiety disorders are among the most common psychiatric
   conditions in children and adolescents with aprevalence of more than
   10%. Left untreated, pediatric patients with anxiety disorders suffer
   physical, emotional,academic, and social impairment, and these disorders
   increase the likelihood of secondary anxiety disorders,major depressive
   disorder and other psychiatric conditions in adulthood.
   Selective-serotonin reuptake inhibitors(SSRIs) are the first-line
   psychopharmacologic treatment for these conditions, but may take up to 8
   weeks toproduce responses—which only occur in 50-60% of youth. Further,
   SSRI-related adverse effects emerge earlyin the course of treatment,
   decrease the likelihood of success and increase the likelihood of
   medicationdiscontinuation. These significant side effects include
   gastrointestinal symptoms and activation—a hyperarousalevent
   characterized by specific symptoms including an increase in activity,
   impulsivity, disinhibition, restlessness,and insomnia.Today, there is no
   way to predict, based on clinical or biological characteristics which
   children and adolescentswill respond to an SSRI or who will develop
   treatment-limiting adverse effects—a significant concern of patientsand
   their families.The goal of this proposal is to advance the treatment of
   pediatric anxiety disorders by examining predictivemarkers of SSRI
   treatment response and SSRI-related gastrointestinal symptoms and
   activation. This proposalbuilds upon our significant finding that 5
   lipid classes derived from plasma extracellular vesicles (EVs)
   predictSSRI response in anxious youth. This application proposes to
   replicate our preliminary study in a large, multi-site, double-blind
   placebo-controlled trial and utilizes synchronized methods for
   biospecimen collection andoutcome measurement. This proposal will also
   evaluate a specific subpopulation of EVs—L1CAM(+) EVs—which are enriched
   in cargoes of neuronal origin, providing a targeted, non-invasive
   assessment of the molecularmilieu of the CNS.The line of inquiry is
   novel to precision medicine/child and adolescent mental health, and has
   the potential topropel the treatment of anxiety disorders in youth while
   increasing the safety of SSRI treatment, by predictingSSRI-related side
   effects.
RI Strawn, Jeffrey/H-8266-2019
ZS 0
ZR 0
ZA 0
TC 0
ZB 0
Z8 0
Z9 0
C1 UNIVERSITY OF CINCINNATI
G1 10224290; 5R01HD098757-03; R01HD098757
DA 2024-03-05
UT GRANTS:17404180
ER

PT J
AU Styne, Dennis M.
   Arslanian, Silva A.
   Connor, Ellen L.
   Farooqi, Ismaa Sadaf
   Murad, M. Hassan
   Silverstein, Janet H.
   Yanovski, Jack A.
TI Pediatric Obesity-Assessment, Treatment, and Prevention: An Endocrine
   Society Clinical Practice Guideline
SO JOURNAL OF CLINICAL ENDOCRINOLOGY & METABOLISM
VL 102
IS 3
BP 709
EP 757
DI 10.1210/jc.2016-2573
DT Article
PD MAR 2017
PY 2017
AB Cosponsoring Associations: The European Society of Endocrinology and the
   Pediatric Endocrine Society. This guideline was funded by the Endocrine
   Society.
   Objective: To formulate clinical practice guidelines for the assessment,
   treatment, and prevention of pediatric obesity.
   Participants: The participants include an Endocrine Society-appointed
   Task Force of 6 experts, a methodologist, and a medical writer.
   Evidence: This evidence-based guideline was developed using the Grading
   of Recommendations, Assessment, Development, and Evaluation approach to
   describe the strength of recommendations and the quality of evidence.
   The Task Force commissioned 2 systematic reviews and used the best
   available evidence from other published systematic reviews and
   individual studies.
   Consensus Process: One group meeting, several conference calls, and
   e-mail communications enabled consensus. Endocrine Society committees
   and members and co-sponsoring organizations reviewed and commented on
   preliminary drafts of this guideline.
   Conclusion: Pediatric obesity remains an ongoing serious international
   health concern affecting; similar to 17% of US children and adolescents,
   threatening their adult health and longevity. Pediatric obesity has its
   basis in genetic susceptibilities influenced by a permissive environment
   starting in utero and extending through childhood and adolescence.
   Endocrine etiologies for obesity are rare and usually are accompanied by
   attenuated growth patterns. Pediatric comorbidities are common and
   long-term health complications often result; screening for comorbidities
   of obesity should be applied in a hierarchal, logical manner for early
   identification before more serious complications result. Genetic
   screening for rare syndromes is indicated only in the presence of
   specific historical or physical features. The psychological toll of
   pediatric obesity on the individual and family necessitates screening
   for mental health issues and counseling as indicated. The prevention of
   pediatric obesity by promoting healthful diet, activity, and environment
   should be a primary goal, as achieving effective, long-lasting results
   with lifestyle modification once obesity occurs is difficult. Although
   some behavioral and pharmacotherapy studies report modest success,
   additional research into accessible and effective methods for preventing
   and treating pediatric obesity is needed. The use of weight loss
   medications during childhood and adolescence should be restricted to
   clinical trials. Increasing evidence demonstrates the effectiveness of
   bariatric surgery in themost seriously affected mature teenagers who
   have failed lifestyle modification, but the use of surgery requires
   experienced teams with resources for long-term follow-up. Adolescents
   undergoing lifestyle therapy, medication regimens, or bariatric surgery
   for obesity will need cohesive planning to help them effectively
   transition to adult care, with continued necessary monitoring, support,
   and intervention. Transition programs for obesity are an uncharted area
   requiring further research for efficacy. Despite a significant increase
   in research on pediatric obesity since the initial publication of these
   guidelines 8 years ago, further study is needed of the genetic and
   biological factors that increase the risk of weight gain and influence
   the response to therapeutic interventions. Also needed are more studies
   to better understand the genetic and biological factors that cause an
   obese individual to manifest one comorbidity vs another or to be free of
   comorbidities. Furthermore, continued investigation into the most
   effective methods of preventing and treating obesity and into methods
   for changing environmental and economic factors that will lead to
   worldwide cultural changes in diet and activity should be priorities.
   Particular attention to determining ways to effect systemic changes in
   food environments and total dailymobility, as well as methods for
   sustaining healthy bodymass index changes, is of importance.
RI Farooqi, Ismaa/AAZ-3046-2020; Murad, M./AAW-4367-2020; Farooqi, Ismaa Sadaf/; Yanovski, Jack/; Murad, Mohammad Hassan/
OI Farooqi, Ismaa Sadaf/0000-0001-7609-3504; Yanovski,
   Jack/0000-0001-8542-1637; Murad, Mohammad Hassan/0000-0001-5502-5975
ZA 0
ZS 16
ZR 10
Z8 29
TC 764
ZB 258
Z9 841
C1 Univ Calif Davis, Sacramento, CA 95817 USA
C1 Univ Pittsburgh, Pittsburgh, PA 15224 USA
C1 Univ Wisconsin, Madison, WI 53792 USA
C1 Univ Cambridge, Cambridge CB2 0QQ, England
C1 Mayo Clin, Rochester, MN 55905 USA
C1 Univ Florida, Gainesville, FL 32607 USA
C1 NIH, Bethesda, MD 20892 USA
SN 0021-972X
EI 1945-7197
DA 2017-03-01
UT WOS:000398118100001
PM 28359099
ER

PT J
AU YANOVSKI, JACK A.
TI Physiology, Psychology, and Genetics of Obesity
DT Awarded Grant
PD Jan 01 1800
PY 2021
AB We continue to examine genes involved in the leptin signaling pathway to
   identify gene variants impacting body composition, with the expectation
   that improved understanding might help the development of precision
   medicine approaches for obesity. We are currently intensively studying a
   variant MC3R that is associated with adiposity in children and which
   appears to have functional significance for MC3R signal transduction.
   Children and adults who are homozygous for two rare polymorphisms
   (Thr6Lys and Val81Ile) have significantly greater fat mass and leptin
   compared with wild type or heterozygous children. Ongoing studies
   attempt to understand the mechanisms by which these sequence alterations
   impact body weight. We have successfully bred and studied novel knock-in
   mice expressing the human wild type MC3R(hWT/hWT) and human
   double-mutant MC3R(hDM/hDM). MC3R(hDM/hDM) have greater weight and fat
   mass, increased energy intake and feeding efficiency, but reduced
   fat-free mass compared with MC3R(hWT/hWT). MC3R(hDM/hDM) mice did not
   have increased adipose tissue inflammatory cell infiltration or greater
   expression of inflammatory markers despite their greater fat mass.
   MC3R(hDM/hDM) bone- and adipose tissue-derived mesenchymal stem cells
   (MSCs) differentiated into adipocytes that accumulated more triglyceride
   than MC3R(hWT/hWT) MSCs. MC3R(hDM/hDM) impacted nutrient partitioning to
   generate increased adipose tissue that appeared metabolically healthy.
   These data confirmed the importance of MC3R signaling in human
   metabolism and suggested a previously-unrecognized role for the MC3R in
   adipose tissue development. Current studies are seeking to understand
   better the roles of MC3R in peripheral metabolism including studies of
   hepatic autophagy. We have obtained a floxed Mc3r mouse, which will
   allow us to study tissue-specific knockouts of Mc3r in hepatocytes,
   adipocytes, and other tissues.We have previously found that leptin is an
   important predictor of weight gain in children and identified children
   with hyperleptinemia and leptin receptor mutations. We have also found
   hyperleptinemia out of proportion with body fat mass in children with
   psychological loss of control (LOC) over eating. Such data suggest the
   importance of leptin resistance as a factor stimulating weight gain and
   have led to recent explorations of other syndromes associated with
   obesity that may cause dysregulation of leptin signaling, including
   WAGR, Bardet-Biedl (1-2), PCSK1, and Leptin Receptor deficiency. Current
   studies are directed at understanding additional genetic, physiological,
   and psychological factors that place children at-risk for undue weight
   gain (3-14), including humoral factors (3,4), food cravings (4), sleep,
   negative affective states like depression and anxiety (5-7), Inhibitory
   control (8) weight-based teasing (9-11), executive functioning (12,13)
   and LOC eating (14-18). For example, over a mean follow-up from baseline
   of 8.5 years, adjusting for covariates and repeated measures of BMI or
   fat mass, linear mixed models revealed that weight-based teasing was
   associated with greater gain of BMI and fat mass across the follow-up
   period (ps  .007). Adjusting for covariates, youths reporting high
   weight-based teasing (two standard deviations above the mean)
   experienced a 33% greater gain pe ryear in BMI and a 91% greater gain in
   fat mass per year compared with peers who reported no weight-based
   teasing.Another series of pilot studies has tested if short bouts of
   activity may improve glucose tolerance or alter mood (19) in children.
   In children who have normal weight or overweight, we found that
   interrupting sitting resulted in a significantly lower insulin and
   C-peptide Area vs continuous sitting during oral glucose tolerance test.
   Interrupting sedentary time with brief moderate-intensity walking thus
   improved short-term metabolic function. A new, recently completed trial
   tested if these acute improvements are sustained over 1 week, finding
   similar results. These studies may help lead to community studies
   examining if interrupting sedentary behavior is a promising prevention
   strategy for reducing cardiometabolic risk in children.Investigations
   concentrating on binge eating behaviors in children suggest that such
   behaviors are also associated with adiposity in children and predict
   future weight gain in children at-risk for overweight. Two completed
   protocols examined efficacy of interpersonal therapy (IPT) as a weight
   gain preventive strategy among children and adolescents who report binge
   eating behaviors versus a control health education (HE) program. Among
   girls with high self-reported baseline social-adjustment problems or
   anxiety, IPT, compared to HE, was associated with the steepest declines
   in BMIz (p<.001) and fat mass (p<=.03). Thus, in obesity-prone
   adolescent girls, IPT was associated with improvements in BMIz over 3
   years among youth with high social-adjustment problems or trait anxiety.
   Youth with remission of Loss of Control (LOC) eating at end-of-treatment
   had lower serum glucose, higher high-density lipoprotein cholesterol and
   lower triglycerides at 6-month follow-up when compared with youth with
   persistent LOC. Thus, reducing LOC eating in adolescent girls may have a
   beneficial impact on some components of the metabolic syndrome. A new
   study is underway to examine if retraining attentional biases away from
   palatable foods can help children avoid weight gain.Given the rapid
   increase in the prevalence of obesity, the development of treatments for
   obesity is urgently needed (20). We have conducted translational trials
   related to modulation of the leptin signaling pathway using the
   melanocortin agonist called setmelanotide. Our data suggest that the
   leptin resistance of patients with the rare obesity-causing disorder
   Bardet Biedl syndrome may be treatable with setmelanotide (1,2).
   Additional studies in other disorders that may be responsive to
   melanocortin agonists are underway. We have also completed a new
   randomized controlled study examining the use of diazoxide
   choline-controlled-release for the obesity of people with the
   Prader-Willi syndrome. Preliminary data suggest efficacy for those with
   significant hyperphagia. Finally, we have conducted studies to examine
   the hypothesis that administration of colchicine can decrease
   NLRP3-activated inflammation and improve obesity-related metabolic
   dysregulation (21, 22). 40 Adults with obesity were randomized to
   colchicine 0.6 mg or placebo capsules twice daily for 3 months. Compared
   with placebo, colchicine significantly reduced C-reactive protein (P
   <0.005) and erythrocyte sedimentation rate (P <0.01). Changes in
   homeostatic model assessment of insulin resistance (P = 0.0499) 
   suggested metabolic improvements in the colchicine versus placebo group.
   This pilot study found colchicine significantly improved
   obesity-associated inflammatory variables among adults with obesity
   using a metabolomics approach (21, 22). We identified GDF-15 as a
   molecule of interest changed by colchicine. All of these results suggest
   a larger, adequately powered study should be conducted to determine
   whether colchicine improves insulin resistance and other measures of
   metabolic health in at-risk individuals. A trial for this purpose is
   under IRB review and we expect to initiate it during Fall
   2021.Additional studies have examined: 1) avoiding hemolysis of insulin
   during frequent sampling studies (22), 2) developing calculation
   methodologies for use of the doubly-labeled water approach for energy
   expenditure determination (24), and 3) characterizing the insertion site
   of the adiponectin promoter+ Cre-recombinase in the Tg(Adipoq-cre)1Evdr
   mouse with targeted locus amplification and droplet digital PCR (25).
   Collaborative studies (26-32), include a placebo-controlled trial of
   exenatide in people with hypothalamic obesity (27,28).
ZB 0
ZA 0
TC 0
ZR 0
ZS 0
Z8 0
Z9 0
C1 EUNICE KENNEDY SHRIVER NATIONAL INSTITUTE OF CHILD HEALTH & HUMAN
   DEVELOPMENT
G1 10455957; 1ZIAHD000641-26; ZIAHD000641
DA 2024-03-05
UT GRANTS:17424189
ER

PT J
AU GARBER, JUDY
TI 1/4-Prevention of Depression: Impact on the Transition to Early
   Adulthood
DT Awarded Grant
PD Dec 01 2001
PY 2012
AB Public Health Relevance: In our original study, we found that we can
   prevent depression among at-risk youth, but we do not yet know if this
   prevention lasts and whether it improves youths' schooling, employment,
   and relationships with others. The proposed study will be the first to
   examine whether depression continues to be prevented as these teens
   become young adults. This study also will identify youth who are most
   likely to benefit from this program, and will inform us about how to
   create future prevention programs that help those youth who did not
   benefit.
ZB 0
ZR 0
Z8 0
ZS 0
TC 0
ZA 0
Z9 0
C1 VANDERBILT UNIVERSITY
G1 5R01MH064735-08; 8212260; R01MH064735
DA 2023-12-14
UT GRANTS:10325011
ER

PT J
AU BRENT, DAVID A.
TI 3/4-Prevention of Depression: Impact on the Transition to Early
   Adulthood
DT Awarded Grant
PD Dec 01 2001
PY 2011
AB In our original study, we found that we can prevent depression among
   at-risk youth, but we do notyet know if this prevention lasts and
   whether it improves youths'schooling, employment, andrelationships with
   others. The proposed study will be the first to examine whether
   depressioncontinues to be prevented as these teens become young adults.
   This study also will identify youthwho are most likely to benefit from
   this program, and will inform us about how to create futureprevention
   programs that help those youth who did not benefit.
RI Brent, David/HNJ-5068-2023
ZB 0
ZA 0
TC 0
Z8 0
ZR 0
ZS 0
Z9 0
C1 UNIVERSITY OF PITTSBURGH AT PITTSBURGH
G1 5R01MH064503-08; 8025952; R01MH064503
DA 2023-12-14
UT GRANTS:12299284
ER

PT J
AU GARBER, JUDY
TI 1/4-Prevention of Depression: Impact on the Transition to Early
   Adulthood
DT Awarded Grant
PD Dec 01 2001
PY 2011
AB 7. Project NarrativeIn our original study, we found that we can prevent
   depression among at-risk youth, but we do not yet know ifthis prevention
   lasts and whether it improves youths'schooling, employment, and
   relationships with others.The proposed study will be the first to
   examine whether depression continues to be prevented as these
   teensbecome young adults. This study also will identify youth who are
   most likely to benefit from this program, andwill inform us about how to
   create future prevention programs that help those youth who did not
   benefit.
ZA 0
ZS 0
Z8 0
ZR 0
TC 0
ZB 0
Z9 0
C1 VANDERBILT UNIVERSITY
G1 5R01MH064735-07; 8018114; R01MH064735
DA 2023-12-14
UT GRANTS:12059790
ER

PT J
AU CLARKE, GREGORY N
TI 4/4-Prevention of Depression: Impact on Transition to Early Adulthood
DT Awarded Grant
PD Dec 01 2001
PY 2012
AB 7. Project Narrative  In our original study, we found that we can
   prevent depression among at-risk youth, but we do not  yet know if this
   prevention lasts and whether it improves youths' schooling, employment,
   and  relationships with others. The proposed study will be the first to
   examine whether depression  continues to be prevented as these teens
   become young adults. This study also will identify youth  who are most
   likely to benefit from this program, and will inform us about how to
   create future  prevention programs that help those youth who did not
   benefit.
ZB 0
TC 0
Z8 0
ZA 0
ZR 0
ZS 0
Z9 0
C1 KAISER FOUNDATION RESEARCH INSTITUTE
G1 5R01MH064541-09; 8205004; R01MH064541
DA 2023-12-14
UT GRANTS:11365583
ER

PT J
AU CLARKE, GREGORY N
TI 4/4-Prevention of Depression: Impact on Transition to Early Adulthood
DT Awarded Grant
PD Dec 01 2001
PY 2011
AB 7. Project NarrativeIn our original study, we found that we can prevent
   depression among at-risk youth, but we do notyet know if this prevention
   lasts and whether it improves youths'schooling, employment,
   andrelationships with others. The proposed study will be the first to
   examine whether depressioncontinues to be prevented as these teens
   become young adults. This study also will identify youthwho are most
   likely to benefit from this program, and will inform us about how to
   create futureprevention programs that help those youth who did not
   benefit.
ZS 0
Z8 0
ZR 0
TC 0
ZB 0
ZA 0
Z9 0
C1 KAISER FOUNDATION RESEARCH INSTITUTE
G1 5R01MH064541-08; 8019521; R01MH064541
DA 2023-12-14
UT GRANTS:10807125
ER

PT J
AU BEARDSLEE, WILLIAM R. (contact); GLADSTONE, TRACY G
TI 2/4-Prevention of Depression:  Impact on the Transition to Early
   Adulthood
DT Awarded Grant
PD Dec 01 2001
PY 2012
AB Project Narrative  In our original study, we found that we can prevent
   depression among at-risk youth, but we do not  yet know if this
   prevention lasts and whether it improves youths' schooling, employment,
   and  relationships with others. The proposed study will be the first to
   examine whether depression  continues to be prevented as these teens
   become young adults. This study also will identify youth  who are most
   likely to benefit from this program, and will inform us about how to
   create future  prevention programs that help those youth who did not
   benefit.
ZB 0
ZS 0
Z8 0
ZA 0
ZR 0
TC 0
Z9 0
C1 JUDGE BAKER CHILDREN'S CENTER
C1 JUDGE BAKER CHILDREN'S CENTER
C3 JUDGE BAKER CHILDREN'S CENTER
C3 JUDGE BAKER CHILDREN'S CENTER
G1 5R01MH064717-09; 8212264; R01MH064717
DA 2023-12-14
UT GRANTS:11479021
ER

PT J
AU BEARDSLEE, WILLIAM R. (contact); GLADSTONE, TRACY G
TI 2/4-Prevention of Depression:  Impact on the Transition to Early
   Adulthood
DT Awarded Grant
PD Dec 01 2001
PY 2011
AB Project NarrativeIn our original study, we found that we can prevent
   depression among at-risk youth, but we do notyet know if this prevention
   lasts and whether it improves youths'schooling, employment,
   andrelationships with others. The proposed study will be the first to
   examine whether depressioncontinues to be prevented as these teens
   become young adults. This study also will identify youthwho are most
   likely to benefit from this program, and will inform us about how to
   create futureprevention programs that help those youth who did not
   benefit.
Z8 0
ZS 0
ZA 0
ZB 0
ZR 0
TC 0
Z9 0
C1 JUDGE BAKER CHILDREN'S CENTER
C1 JUDGE BAKER CHILDREN'S CENTER
C3 JUDGE BAKER CHILDREN'S CENTER
C3 JUDGE BAKER CHILDREN'S CENTER
G1 5R01MH064717-08; 8050628; R01MH064717
DA 2023-12-14
UT GRANTS:11277852
ER

PT J
AU BEARDSLEE, WILLIAM R. (contact); GLADSTONE, TRACY G
TI 2/4-Prevention of Depression:  Impact on the Transition to Early
   Adulthood
DT Awarded Grant
PD Dec 01 2001
PY 2009
AB Project NarrativeIn our original study, we found that we can prevent
   depression among at-risk youth, but we do notyet know if this prevention
   lasts and whether it improves youths'schooling, employment,
   andrelationships with others. The proposed study will be the first to
   examine whether depressioncontinues to be prevented as these teens
   become young adults. This study also will identify youthwho are most
   likely to benefit from this program, and will inform us about how to
   create futureprevention programs that help those youth who did not
   benefit.
TC 0
ZA 0
ZR 0
ZS 0
Z8 0
ZB 0
Z9 0
C1 JUDGE BAKER CHILDREN'S CENTER
C1 JUDGE BAKER CHILDREN'S CENTER
C3 JUDGE BAKER CHILDREN'S CENTER
C3 JUDGE BAKER CHILDREN'S CENTER
G1 2R01MH064717-06A1; 7578721; R01MH064717
DA 2023-12-08
UT GRANTS:10009818
ER

PT J
AU BRENT, DAVID A.
TI 3/4-Prevention of Depression: Impact on the Transition to Early
   Adulthood
DT Awarded Grant
PD Dec 01 2001
PY 2009
AB In our original study, we found that we can prevent depression among
   at-risk youth, but we do notyet know if this prevention lasts and
   whether it improves youths'schooling, employment, andrelationships with
   others. The proposed study will be the first to examine whether
   depressioncontinues to be prevented as these teens become young adults.
   This study also will identify youthwho are most likely to benefit from
   this program, and will inform us about how to create futureprevention
   programs that help those youth who did not benefit.
RI Brent, David/HNJ-5068-2023
ZA 0
ZB 0
TC 0
ZR 0
ZS 0
Z8 0
Z9 0
C1 UNIVERSITY OF PITTSBURGH AT PITTSBURGH
G1 2R01MH064503-06A1; 7581818; R01MH064503
DA 2023-12-14
UT GRANTS:11529270
ER

PT J
AU CLARKE, GREGORY N
TI 4/4-Prevention of Depression: Impact on Transition to Early Adulthood
DT Awarded Grant
PD Dec 01 2001
PY 2009
AB 7. Project NarrativeIn our original study, we found that we can prevent
   depression among at-risk youth, but we do notyet know if this prevention
   lasts and whether it improves youths'schooling, employment,
   andrelationships with others. The proposed study will be the first to
   examine whether depressioncontinues to be prevented as these teens
   become young adults. This study also will identify youthwho are most
   likely to benefit from this program, and will inform us about how to
   create futureprevention programs that help those youth who did not
   benefit.
ZS 0
ZA 0
Z8 0
TC 0
ZR 0
ZB 0
Z9 0
C1 KAISER FOUNDATION RESEARCH INSTITUTE
G1 2R01MH064541-06A1; 7578048; R01MH064541
DA 2023-12-14
UT GRANTS:11895629
ER

PT J
AU GARBER, JUDY
TI 1/4-Prevention of Depression: Impact on the Transition to Early
   Adulthood
DT Awarded Grant
PD Dec 01 2001
PY 2009
AB 7. Project NarrativeIn our original study, we found that we can prevent
   depression among at-risk youth, but we do not yet know ifthis prevention
   lasts and whether it improves youths'schooling, employment, and
   relationships with others.The proposed study will be the first to
   examine whether depression continues to be prevented as these
   teensbecome young adults. This study also will identify youth who are
   most likely to benefit from this program, andwill inform us about how to
   create future prevention programs that help those youth who did not
   benefit.
Z8 0
TC 0
ZA 0
ZB 0
ZS 0
ZR 0
Z9 0
C1 VANDERBILT UNIVERSITY
G1 2R01MH064735-05A1; 7582843; R01MH064735
DA 2023-12-14
UT GRANTS:12022915
ER

PT J
AU BRENT, DAVID A.
TI 3/4-Prevention of Depression: Impact on the Transition to Early
   Adulthood
DT Awarded Grant
PD Dec 01 2001
PY 2012
AB In our original study, we found that we can prevent depression among
   at-risk youth, but we do not  yet know if this prevention lasts and
   whether it improves youths' schooling, employment, and  relationships
   with others. The proposed study will be the first to examine whether
   depression  continues to be prevented as these teens become young
   adults. This study also will identify youth  who are most likely to
   benefit from this program, and will inform us about how to create future
    prevention programs that help those youth who did not benefit.
RI Brent, David/HNJ-5068-2023
Z8 0
ZB 0
ZR 0
ZS 0
TC 0
ZA 0
Z9 0
C1 UNIVERSITY OF PITTSBURGH AT PITTSBURGH
G1 5R01MH064503-09; 8206588; R01MH064503
DA 2023-12-14
UT GRANTS:12204198
ER

PT J
AU Cinar, Ali
TI Multivariable Adaptive Artificial Pancreas System in Type 1 Diabetes
SO CURRENT DIABETES REPORTS
VL 17
IS 10
AR 88
DI 10.1007/s11892-017-0920-1
DT Review
PD OCT 2017
PY 2017
AB Purpose of Review The review summarizes the current state of the
   artificial pancreas (AP) systems and introduces various new modules that
   should be included in future AP systems.
   Recent Findings A fully automated AP must be able to detect and mitigate
   the effects of meals, exercise, stress and sleep on blood glucose
   concentrations. This can only be achieved by using a multivariable
   approach that leverages information from wearable devices that provide
   real-time streaming data about various physiological variables that
   indicate imminent changes in blood glucose concentrations caused by
   meals, exercise, stress and sleep.
   Summary The development of a fully automated AP will necessitate the
   design of multivariable and adaptive systems that use information from
   wearable devices in addition to glucose sensors and modify the models
   used in their model-predictive alarm and control systems to adapt to the
   changes in the metabolic state of the user. These AP systems will also
   integrate modules for controller performance assessment, fault detection
   and diagnosis, machine learning and classification to interpret various
   signals and achieve fault-tolerant control. Advances in wearable
   devices, computational power, and safe and secure communications are
   enabling the development of fully automated multivariable AP systems.
RI Cinar, Ali/I-7300-2012
ZR 0
TC 28
Z8 1
ZS 0
ZB 9
ZA 0
Z9 34
C1 IIT, Dept Chem & Biol Engn, Chicago, IL 60616 USA
C1 IIT, Dept Biomed Engn, Chicago, IL 60616 USA
SN 1534-4827
EI 1539-0829
DA 2017-11-19
UT WOS:000413063800007
PM 28812204
ER

PT J
AU von Ungern-Sternberg, Britta S.
   Davies, Kylie
   Hegarty, Mary
   Erb, Thomas O.
   Habre, Walid
TI The effect of deep vs. awake extubation on respiratory complications in
   high-risk children undergoing adenotonsillectomy <i>A randomised
   controlled trial</i>
SO EUROPEAN JOURNAL OF ANAESTHESIOLOGY
VL 30
IS 9
BP 529
EP 536
DI 10.1097/EJA.0b013e32835df608
DT Article
PD SEP 2013
PY 2013
AB CONTEXTThere is ongoing debate regarding the optimal timing for tracheal
   extubation in children at increased risk of perioperative respiratory
   adverse events, particularly following adenotonsillectomy.OBJECTIVETo
   assess the occurrence of perioperative respiratory adverse events in
   children undergoing elective adenotonsillectomy extubated under deep
   anaesthesia or when fully awake.DESIGNProspective, randomised controlled
   trial.SETTINGTertiary paediatric hospital.PATIENTSOne hundred children
   (<16 years), with at least one risk factor for perioperative respiratory
   adverse events (current or recent upper respiratory tract infection in
   the past 2 weeks, eczema, wheezing in the past 12 months, dry nocturnal
   cough, wheezing on exercise, family history of asthma, eczema or hay
   fever as well as passive smoking).INTERVENTIONDeep or awake
   extubation.MAIN OUTCOME MEASUREThe occurrence of perioperative
   respiratory adverse events (laryngospasm, bronchospasm, persistent
   coughing, airway obstruction, desaturation<95%).RESULTSThere were no
   differences between the two groups with regard to age, medical and
   surgical parameters. The overall incidence of complications did not
   differ between the two groups; tracheal extubation in fully awake
   children was associated with a greater incidence of persistent coughing
   (60 vs. 35%, P=0.028), whereas the incidence of airway obstruction
   relieved by simple airway manoeuvres in children extubated while deeply
   anaesthetised was greater (26 vs. 8%, P=0.03). There was no difference
   in the incidence of oxygen desaturation lasting more than
   10s.CONCLUSIONThere was no difference in the overall incidence of
   perioperative respiratory adverse events. Both extubation techniques may
   be used in high-risk children undergoing adenotonsillectomy provided
   that the child is monitored closely in the postoperative period.TRIAL
   REGISTRATIONAustralian New Zealand Clinical Trials Registry:
   ACTRN12609000387224.
RI von Ungern-Sternberg, Britta/S-5532-2019; von Ungern-Sternberg, Britta/
OI von Ungern-Sternberg, Britta/0000-0002-8043-8541
Z8 0
ZS 1
ZA 0
ZB 12
ZR 0
TC 50
Z9 53
C1 Univ Western Australia, Princess Margaret Hosp Children, Dept
   Anaesthesia & Pain Management, Perth, WA 6009, Australia
C1 Univ Western Australia, Sch Med & Pharmacol, Perth, WA 6009, Australia
C1 Univ Childrens Hosp, Div Anaesthesia, Basel, Switzerland
C1 Univ Hosp Geneva, Geneva Childrens Hosp, Paediat Anaesthesia Unit,
   Geneva, Switzerland
C3 Univ Childrens Hosp
SN 0265-0215
EI 1365-2346
DA 2013-09-01
UT WOS:000326601800003
PM 23344124
ER

PT J
AU WOODY, GEORGE EDWARD
TI Delaware Valley Node of the Clinical Trials Network
DT Awarded Grant
PD Sep 30 1999
PY 2008
Z8 0
ZB 0
ZR 0
ZA 0
ZS 0
TC 0
Z9 0
C1 UNIVERSITY OF PENNSYLVANIA
G1 5U10DA013043-09; 7492274; U10DA013043
DA 2023-12-14
UT GRANTS:11051258
ER

PT J
AU Ghattassi, K.
   Hammouda, O.
   Graja, A.
   Boudhina, N.
   Chtourou, H.
   Hadhri, S.
   Driss, T.
   Souissi, N.
TI Morning melatonin ingestion and diurnal variation of short-term maximal
   performances in soccer players
SO PHYSIOLOGY INTERNATIONAL
VL 103
IS 1
BP 94
EP 104
DI 10.1556/036.103.2016.1.9
DT Article
PD MAR 2016
PY 2016
AB Aim: Very few studies have investigated the temporal specificity of
   melatonin (MEL) ingestion upon short-term maximal athletic performances.
   The aim of the present study was to explore the effect of morning MEL
   ingestion on cognitive and physical performances measured in the
   afternoon. Methods: Twelve soccer players from a Tunisian squad (17.9
   +/- 1.3 years, 1.74 +/- 0.06 m and 62.0 +/- 8.8 kg) participated in the
   present study. They performed two testing sessions at 08:00 h, 12:00 h
   and 16:00 h after either MEL (5mg) or placebo (PLA) ingestion, in a
   randomized order. During each period, the participants performed the
   following cognitive and physical tests: reaction time and vigilance
   tests, medicine-ball throw (MBT), five jumps, handgrip strength (HG),
   and agility tests. Results: cognitive and physical performances were
   significantly higher at 16:00 h compared to 08:00 h during the two
   conditions (p < 0.05). Moreover, performances of MBT and HG were lower
   in the morning with MEL in comparison to PLA (p < 0.05). However, MEL
   ingestion did not affect physical and cognitive performances measured at
   12: 00 h and 16:00 h. Conclusion: morning MEL ingestion has no
   unfavourable effect on afternoon physical and cognitive performances in
   soccer players.
RI DRISS, Tarak/AGC-4395-2022; Nizar, Souissi/AAF-4490-2019; HAMMOUDA, Omar/ADW-4182-2022; DRISS, Tarak/; Chtourou, Hamdi/AEZ-6215-2022
OI HAMMOUDA, Omar/0000-0002-5002-687X; DRISS, Tarak/0000-0001-6109-7393;
   Chtourou, Hamdi/0000-0002-5482-9151
ZA 0
Z8 0
TC 24
ZR 0
ZB 13
ZS 1
Z9 25
C1 Natl Ctr Med & Sci Sport CNMSS, Res Lab Sport Performance Optimizat,
   Tunis, Tunisia
C1 Univ Paris Ouest Nanterre La Def, Sci & Tech Phys & Sporting Act UFR
   STAPS, Res Ctr Sport & Movement CeRSM, EA 2931, 200 Ave Republ, F-92001
   Nanterre, France
C1 Univ Sfax, High Inst Sport & Phys Educ, Sfax, Tunisia
C1 Manouba Univ, High Inst Sport & Phys Educ, Tunis, Tunisia
SN 2498-602X
DA 2016-04-27
UT WOS:000373496000009
PM 27030631
ER

PT J
AU Dinardi, Ricardo Reis
   de Andrade, Claudia Ribeiro
   Martins-Costa, Hugo Cesar
   Ibiapina, Cassio da Cunha
TI Does the Airmax® internal nasal dilator increase peak nasal inspiratory
   flow (PNIF) in adolescent athletes?
SO INTERNATIONAL JOURNAL OF PEDIATRIC OTORHINOLARYNGOLOGY
VL 84
BP 37
EP 42
DI 10.1016/j.ijporl.2016.02.023
DT Article
PD MAY 2016
PY 2016
AB Objectives: Nasal dilators are being developed for the purpose of
   increasing air flow in the nasal valve. The aim of this study is to
   evaluate the use of the internal nasal dilator (IND) by adolescent
   athletes.
   Methods: A double-blind, crossover clinical trial in which we evaluated
   54 adolescents using experimental and placebo INDs, submitted to a
   cardio-respiratory test in randomized order. The predicted values for
   the peak nasal inspiratory flow (PNIF) were obtained and the intensity
   of dyspnea was evaluated using the visual analog scale method after the
   race.
   Results: In relation to PNIF (% predicted), when participants used the
   experimental IND, significantly higher means were found in comparison
   with the placebo (104.27 +/- 24.67 L/min and 97.73 +/- 25.61 L/min,
   respectively) (p = 0.010). There were no significant differences
   observed in terms of heart rate (HR), pulse oximetry (SpO(2)) and
   maximal oxygen uptake (VO(2)max), before and after the
   cardio-respiratory test. There was also no significant difference (p >
   0.05) between the use of experimental and placebo INDs on dyspnea scale
   measurements after completion of the cardio-respiratory test.
   Conclusion: Results suggested that the Airmax (R) IND improves nasal
   patency, as measured by PNIF, in healthy adolescent athletes. There was
   no statistically significant difference in the values for heart rate and
   SpO(2). There was also no difference between the conditions tested for
   the mean VO(2)max. Further studies should be conducted to evaluate the
   effect of IND in adolescent athletes with chronic diseases, such as
   asthma and allergic rhinitis, and also using other cardio-respiratory
   assessment methods. (C) 2016 Elsevier Ireland Ltd. All rights reserved.
RI Ibiapina, Cassio Da/CAH-7804-2022; Ibiapina, Cassio/
OI Ibiapina, Cassio/0000-0003-3607-8857
ZA 0
ZR 0
ZS 0
Z8 0
ZB 5
TC 7
Z9 7
C1 Univ Fed Minas Gerais, Univ Hosp, Pediat Pulmonol Unit, Belo Horizonte,
   MG, Brazil
C1 Pontifical Catholic Univ, Belo Horizonte, MG, Brazil
SN 0165-5876
EI 1872-8464
DA 2016-05-25
UT WOS:000374805000007
PM 27063750
ER

PT J
AU PAUL, IAN M; Jennifer Savage Williams
TI Preventing Obesity through Intervention during Infancy
DT Awarded Grant
PD Mar 17 2011
PY 2022
AB PROJECT SUMMARY/ABSTRACT This competitive renewal application seeks to
   continue the longitudinal evaluation of children participatingin the
   Intervention Nurses Start Infants Growing on Healthy Trajectories
   (INSIGHT) study, an ongoing,prospective, randomized, controlled trial
   testing a responsive parenting (RP) intervention designed for theprimary
   prevention of obesity versus a home safety control. In the US, 23% of
   2-5 year olds are alreadyoverweight and 9% are already obese. By ages
   6-11 years, 34% of US children are overweight and 17% areobese,
   highlighting the need for early life preventive interventions with
   sustained effects. With virtually noeffective prevention approaches to
   date, we began INSIGHT by recruiting a birth cohort of 279 infants
   andparents who received four home visits during the first year after
   birth followed by annual clinic visits throughage 3 years. The INSIGHT
   curriculum includes RP messages through age 2 years about infant
   feeding, sleep,interactive play, emotion regulation, and normal growth
   patterns; these areas were selected based on evidencelinking them to
   obesity risk and their potential to be modified. Thus far, results from
   INSIGHT have been verypositive: RP infants had lower mean
   weight-for-length at 1 year than controls and were less likely to
   beoverweight at age 1 year (p<.05 for both). At age 3 years our primary
   outcome, body mass index (BMI) z-score, was significantly lower in the
   RP group than control (-0.13 vs. +0.15; p=.04). A multilevel model fit
   forthe entire intervention period with a cubic time trend confirmed a
   main effect for intervention group (p=.0003).These results make INSIGHT
   the most successful early intervention trial for the prevention of
   childhood obesityto date. RP group children also have demonstrated
   improved sleep duration and behaviors, dietary content,and emotion
   regulation. INSIGHT has retained over 83% of participants through age 3
   years, but the long-termeffects of the RP intervention have not yet been
   assessed. The high rates of obesity among school age children in the US
   and the complete lack of existing early lifeprimary preventive
   interventions with sustained effects form the scientific premise for
   this competitive renewalapplication, which proposes to test the
   sustained efficacy and long-term effects of our RP intervention on
   childBMI. Following attainment of annual growth measurements from
   participants from ages 5 through 9 years, wewill use multilevel modeling
   to examine BMI growth curves from early childhood to age 9, and
   hypothesize thatRP effects will persist across time points. We further
   expect that RP group parents will utilize more responsiveparenting
   practices, and RP group children will exhibit greater self-regulation of
   eating behaviors (inhibitorycontrol and appetite regulation), better
   sleep, more physical activity, and less sedentary behavior at the
   study'sprimary assessment point which occurs when participants are 6
   years old.
RI Paul, Ian/AAD-9813-2020
ZB 0
ZA 0
ZS 0
ZR 0
Z8 0
TC 0
Z9 0
C1 PENNSYLVANIA STATE UNIV HERSHEY MED CTR
C1 PENNSYLVANIA STATE UNIV HERSHEY MED CTR
G1 10372924; 5R01DK088244-11; R01DK088244
DA 2024-03-05
UT GRANTS:17443095
ER

PT J
AU PAUL, IAN M; Jennifer Savage Williams
TI Preventing Obesity through Intervention during Infancy
DT Awarded Grant
PD Mar 17 2011
PY 2021
AB PROJECT SUMMARY/ABSTRACT This competitive renewal application seeks to
   continue the longitudinal evaluation of children participatingin the
   Intervention Nurses Start Infants Growing on Healthy Trajectories
   (INSIGHT) study, an ongoing,prospective, randomized, controlled trial
   testing a responsive parenting (RP) intervention designed for theprimary
   prevention of obesity versus a home safety control. In the US, 23% of
   2-5 year olds are alreadyoverweight and 9% are already obese. By ages
   6-11 years, 34% of US children are overweight and 17% areobese,
   highlighting the need for early life preventive interventions with
   sustained effects. With virtually noeffective prevention approaches to
   date, we began INSIGHT by recruiting a birth cohort of 279 infants
   andparents who received four home visits during the first year after
   birth followed by annual clinic visits throughage 3 years. The INSIGHT
   curriculum includes RP messages through age 2 years about infant
   feeding, sleep,interactive play, emotion regulation, and normal growth
   patterns; these areas were selected based on evidencelinking them to
   obesity risk and their potential to be modified. Thus far, results from
   INSIGHT have been verypositive: RP infants had lower mean
   weight-for-length at 1 year than controls and were less likely to
   beoverweight at age 1 year (p<.05 for both). At age 3 years our primary
   outcome, body mass index (BMI) z-score, was significantly lower in the
   RP group than control (-0.13 vs. +0.15; p=.04). A multilevel model fit
   forthe entire intervention period with a cubic time trend confirmed a
   main effect for intervention group (p=.0003).These results make INSIGHT
   the most successful early intervention trial for the prevention of
   childhood obesityto date. RP group children also have demonstrated
   improved sleep duration and behaviors, dietary content,and emotion
   regulation. INSIGHT has retained over 83% of participants through age 3
   years, but the long-termeffects of the RP intervention have not yet been
   assessed. The high rates of obesity among school age children in the US
   and the complete lack of existing early lifeprimary preventive
   interventions with sustained effects form the scientific premise for
   this competitive renewalapplication, which proposes to test the
   sustained efficacy and long-term effects of our RP intervention on
   childBMI. Following attainment of annual growth measurements from
   participants from ages 5 through 9 years, wewill use multilevel modeling
   to examine BMI growth curves from early childhood to age 9, and
   hypothesize thatRP effects will persist across time points. We further
   expect that RP group parents will utilize more responsiveparenting
   practices, and RP group children will exhibit greater self-regulation of
   eating behaviors (inhibitorycontrol and appetite regulation), better
   sleep, more physical activity, and less sedentary behavior at the
   study'sprimary assessment point which occurs when participants are 6
   years old.
RI Paul, Ian/AAD-9813-2020
TC 0
ZR 0
ZB 0
Z8 0
ZS 0
ZA 0
Z9 0
C1 PENNSYLVANIA STATE UNIV HERSHEY MED CTR
C1 PENNSYLVANIA STATE UNIV HERSHEY MED CTR
G1 10120669; 5R01DK088244-10; R01DK088244
DA 2024-03-01
UT GRANTS:17376784
ER

PT J
AU PAUL, IAN M; Jennifer Savage Williams
TI Preventing Obesity through Intervention during Infancy
DT Awarded Grant
PD Aug 01 2021
PY 2021
AB PROJECT SUMMARY/ABSTRACT This competitive renewal application seeks to
   continue the longitudinal evaluation of children participatingin the
   Intervention Nurses Start Infants Growing on Healthy Trajectories
   (INSIGHT) study, an ongoing,prospective, randomized, controlled trial
   testing a responsive parenting (RP) intervention designed for theprimary
   prevention of obesity versus a home safety control. In the US, 23% of
   2-5 year olds are alreadyoverweight and 9% are already obese. By ages
   6-11 years, 34% of US children are overweight and 17% areobese,
   highlighting the need for early life preventive interventions with
   sustained effects. With virtually noeffective prevention approaches to
   date, we began INSIGHT by recruiting a birth cohort of 279 infants
   andparents who received four home visits during the first year after
   birth followed by annual clinic visits throughage 3 years. The INSIGHT
   curriculum includes RP messages through age 2 years about infant
   feeding, sleep,interactive play, emotion regulation, and normal growth
   patterns; these areas were selected based on evidencelinking them to
   obesity risk and their potential to be modified. Thus far, results from
   INSIGHT have been verypositive: RP infants had lower mean
   weight-for-length at 1 year than controls and were less likely to
   beoverweight at age 1 year (p<.05 for both). At age 3 years our primary
   outcome, body mass index (BMI) z-score, was significantly lower in the
   RP group than control (-0.13 vs. +0.15; p=.04). A multilevel model fit
   forthe entire intervention period with a cubic time trend confirmed a
   main effect for intervention group (p=.0003).These results make INSIGHT
   the most successful early intervention trial for the prevention of
   childhood obesityto date. RP group children also have demonstrated
   improved sleep duration and behaviors, dietary content,and emotion
   regulation. INSIGHT has retained over 83% of participants through age 3
   years, but the long-termeffects of the RP intervention have not yet been
   assessed. The high rates of obesity among school age children in the US
   and the complete lack of existing early lifeprimary preventive
   interventions with sustained effects form the scientific premise for
   this competitive renewalapplication, which proposes to test the
   sustained efficacy and long-term effects of our RP intervention on
   childBMI. Following attainment of annual growth measurements from
   participants from ages 5 through 9 years, wewill use multilevel modeling
   to examine BMI growth curves from early childhood to age 9, and
   hypothesize thatRP effects will persist across time points. We further
   expect that RP group parents will utilize more responsiveparenting
   practices, and RP group children will exhibit greater self-regulation of
   eating behaviors (inhibitorycontrol and appetite regulation), better
   sleep, more physical activity, and less sedentary behavior at the
   study'sprimary assessment point which occurs when participants are 6
   years old.
RI Paul, Ian/AAD-9813-2020
ZB 0
TC 0
ZS 0
Z8 0
ZR 0
ZA 0
Z9 0
C1 PENNSYLVANIA STATE UNIV HERSHEY MED CTR
C1 PENNSYLVANIA STATE UNIV HERSHEY MED CTR
G1 10400350; 3R01DK088244-10S1; R01DK088244
DA 2023-12-14
UT GRANTS:15589314
ER

PT J
AU PAUL, IAN M; Jennifer Savage Williams
TI Preventing Obesity through Intervention during Infancy
DT Awarded Grant
PD Mar 17 2011
PY 2022
AB PROJECT SUMMARY/ABSTRACT This competitive renewal application seeks to
   continue the longitudinal evaluation of children participatingin the
   Intervention Nurses Start Infants Growing on Healthy Trajectories
   (INSIGHT) study, an ongoing,prospective, randomized, controlled trial
   testing a responsive parenting (RP) intervention designed for theprimary
   prevention of obesity versus a home safety control. In the US, 23% of
   2-5 year olds are alreadyoverweight and 9% are already obese. By ages
   6-11 years, 34% of US children are overweight and 17% areobese,
   highlighting the need for early life preventive interventions with
   sustained effects. With virtually noeffective prevention approaches to
   date, we began INSIGHT by recruiting a birth cohort of 279 infants
   andparents who received four home visits during the first year after
   birth followed by annual clinic visits throughage 3 years. The INSIGHT
   curriculum includes RP messages through age 2 years about infant
   feeding, sleep,interactive play, emotion regulation, and normal growth
   patterns; these areas were selected based on evidencelinking them to
   obesity risk and their potential to be modified. Thus far, results from
   INSIGHT have been verypositive: RP infants had lower mean
   weight-for-length at 1 year than controls and were less likely to
   beoverweight at age 1 year (p<.05 for both). At age 3 years our primary
   outcome, body mass index (BMI) z-score, was significantly lower in the
   RP group than control (-0.13 vs. +0.15; p=.04). A multilevel model fit
   forthe entire intervention period with a cubic time trend confirmed a
   main effect for intervention group (p=.0003).These results make INSIGHT
   the most successful early intervention trial for the prevention of
   childhood obesityto date. RP group children also have demonstrated
   improved sleep duration and behaviors, dietary content,and emotion
   regulation. INSIGHT has retained over 83% of participants through age 3
   years, but the long-termeffects of the RP intervention have not yet been
   assessed. The high rates of obesity among school age children in the US
   and the complete lack of existing early lifeprimary preventive
   interventions with sustained effects form the scientific premise for
   this competitive renewalapplication, which proposes to test the
   sustained efficacy and long-term effects of our RP intervention on
   childBMI. Following attainment of annual growth measurements from
   participants from ages 5 through 9 years, wewill use multilevel modeling
   to examine BMI growth curves from early childhood to age 9, and
   hypothesize thatRP effects will persist across time points. We further
   expect that RP group parents will utilize more responsiveparenting
   practices, and RP group children will exhibit greater self-regulation of
   eating behaviors (inhibitorycontrol and appetite regulation), better
   sleep, more physical activity, and less sedentary behavior at the
   study'sprimary assessment point which occurs when participants are 6
   years old.
RI Paul, Ian/AAD-9813-2020
Z8 0
ZA 0
ZR 0
ZS 0
ZB 0
TC 0
Z9 0
C1 PENNSYLVANIA STATE UNIV HERSHEY MED CTR
C1 PENNSYLVANIA STATE UNIV HERSHEY MED CTR
G1 10462967; 3R01DK088244-11S1; R01DK088244
DA 2024-03-05
UT GRANTS:17471675
ER

PT J
AU PAUL, IAN M; Jennifer Savage Williams
TI Preventing Obesity through Intervention during Infancy
DT Awarded Grant
PD Mar 17 2011
PY 2020
AB PROJECT SUMMARY/ABSTRACT This competitive renewal application seeks to
   continue the longitudinal evaluation of children participatingin the
   Intervention Nurses Start Infants Growing on Healthy Trajectories
   (INSIGHT) study, an ongoing,prospective, randomized, controlled trial
   testing a responsive parenting (RP) intervention designed for theprimary
   prevention of obesity versus a home safety control. In the US, 23% of
   2-5 year olds are alreadyoverweight and 9% are already obese. By ages
   6-11 years, 34% of US children are overweight and 17% areobese,
   highlighting the need for early life preventive interventions with
   sustained effects. With virtually noeffective prevention approaches to
   date, we began INSIGHT by recruiting a birth cohort of 279 infants
   andparents who received four home visits during the first year after
   birth followed by annual clinic visits throughage 3 years. The INSIGHT
   curriculum includes RP messages through age 2 years about infant
   feeding, sleep,interactive play, emotion regulation, and normal growth
   patterns; these areas were selected based on evidencelinking them to
   obesity risk and their potential to be modified. Thus far, results from
   INSIGHT have been verypositive: RP infants had lower mean
   weight-for-length at 1 year than controls and were less likely to
   beoverweight at age 1 year (p<.05 for both). At age 3 years our primary
   outcome, body mass index (BMI) z-score, was significantly lower in the
   RP group than control (-0.13 vs. +0.15; p=.04). A multilevel model fit
   forthe entire intervention period with a cubic time trend confirmed a
   main effect for intervention group (p=.0003).These results make INSIGHT
   the most successful early intervention trial for the prevention of
   childhood obesityto date. RP group children also have demonstrated
   improved sleep duration and behaviors, dietary content,and emotion
   regulation. INSIGHT has retained over 83% of participants through age 3
   years, but the long-termeffects of the RP intervention have not yet been
   assessed. The high rates of obesity among school age children in the US
   and the complete lack of existing early lifeprimary preventive
   interventions with sustained effects form the scientific premise for
   this competitive renewalapplication, which proposes to test the
   sustained efficacy and long-term effects of our RP intervention on
   childBMI. Following attainment of annual growth measurements from
   participants from ages 5 through 9 years, wewill use multilevel modeling
   to examine BMI growth curves from early childhood to age 9, and
   hypothesize thatRP effects will persist across time points. We further
   expect that RP group parents will utilize more responsiveparenting
   practices, and RP group children will exhibit greater self-regulation of
   eating behaviors (inhibitorycontrol and appetite regulation), better
   sleep, more physical activity, and less sedentary behavior at the
   study'sprimary assessment point which occurs when participants are 6
   years old.
RI Paul, Ian/AAD-9813-2020
ZB 0
Z8 0
ZR 0
TC 0
ZA 0
ZS 0
Z9 0
C1 PENNSYLVANIA STATE UNIV HERSHEY MED CTR
C1 PENNSYLVANIA STATE UNIV HERSHEY MED CTR
G1 5R01DK088244-09; 9891043; R01DK088244
DA 2023-12-14
UT GRANTS:15038268
ER

PT J
AU PAUL, IAN M; Jennifer Savage Williams
TI Preventing Obesity through Intervention during Infancy
DT Awarded Grant
PD Mar 17 2011
PY 2019
AB PROJECT SUMMARY/ABSTRACT This competitive renewal application seeks to
   continue the longitudinal evaluation of children participatingin the
   Intervention Nurses Start Infants Growing on Healthy Trajectories
   (INSIGHT) study, an ongoing,prospective, randomized, controlled trial
   testing a responsive parenting (RP) intervention designed for theprimary
   prevention of obesity versus a home safety control. In the US, 23% of
   2-5 year olds are alreadyoverweight and 9% are already obese. By ages
   6-11 years, 34% of US children are overweight and 17% areobese,
   highlighting the need for early life preventive interventions with
   sustained effects. With virtually noeffective prevention approaches to
   date, we began INSIGHT by recruiting a birth cohort of 279 infants
   andparents who received four home visits during the first year after
   birth followed by annual clinic visits throughage 3 years. The INSIGHT
   curriculum includes RP messages through age 2 years about infant
   feeding, sleep,interactive play, emotion regulation, and normal growth
   patterns; these areas were selected based on evidencelinking them to
   obesity risk and their potential to be modified. Thus far, results from
   INSIGHT have been verypositive: RP infants had lower mean
   weight-for-length at 1 year than controls and were less likely to
   beoverweight at age 1 year (p<.05 for both). At age 3 years our primary
   outcome, body mass index (BMI) z-score, was significantly lower in the
   RP group than control (-0.13 vs. +0.15; p=.04). A multilevel model fit
   forthe entire intervention period with a cubic time trend confirmed a
   main effect for intervention group (p=.0003).These results make INSIGHT
   the most successful early intervention trial for the prevention of
   childhood obesityto date. RP group children also have demonstrated
   improved sleep duration and behaviors, dietary content,and emotion
   regulation. INSIGHT has retained over 83% of participants through age 3
   years, but the long-termeffects of the RP intervention have not yet been
   assessed. The high rates of obesity among school age children in the US
   and the complete lack of existing early lifeprimary preventive
   interventions with sustained effects form the scientific premise for
   this competitive renewalapplication, which proposes to test the
   sustained efficacy and long-term effects of our RP intervention on
   childBMI. Following attainment of annual growth measurements from
   participants from ages 5 through 9 years, wewill use multilevel modeling
   to examine BMI growth curves from early childhood to age 9, and
   hypothesize thatRP effects will persist across time points. We further
   expect that RP group parents will utilize more responsiveparenting
   practices, and RP group children will exhibit greater self-regulation of
   eating behaviors (inhibitorycontrol and appetite regulation), better
   sleep, more physical activity, and less sedentary behavior at the
   study'sprimary assessment point which occurs when participants are 6
   years old.
RI Paul, Ian/AAD-9813-2020
ZB 0
Z8 0
ZR 0
TC 0
ZA 0
ZS 0
Z9 0
C1 PENNSYLVANIA STATE UNIV HERSHEY MED CTR
C1 PENNSYLVANIA STATE UNIV HERSHEY MED CTR
G1 5R01DK088244-08; 9703940; R01DK088244
DA 2023-12-14
UT GRANTS:11852503
ER

PT J
AU Bougrine, Houda
   Ammar, Achraf
   Trabelsi, Khaled
   Belgacem, Ahlem
   Salem, Atef
   Chtourou, Hamdi
   Jahrami, Haitham
   Souissi, Nizar
TI The effect of last meal "Suhoor" timing on diurnal variations in
   cognitive performance during Ramadan fasting among female athletes
SO FRONTIERS IN NUTRITION
VL 11
AR 1373799
DI 10.3389/fnut.2024.1373799
DT Article
PD APR 17 2024
PY 2024
AB The present study aimed to investigate the effect of the timing of the
   last meal, "Suhoor", on diurnal variation in cognitive performance
   during Ramadan intermittent fasting (RIF). In a randomized order, 26
   adolescent female athletes (aged 15.9 +/- 0.9 y) were tested in three
   sessions at 7:00 a.m., 12:00 p.m., and 5:00 p.m. across four different
   conditions: the 10 days preceding Ramadan (PR); the final 12 days of
   Ramadan (RO): two different conditions: Early Suhoor (SEarly), and Late
   Suhoor (SLate); and, ultimately, the 10 days immediately after Ramadan
   (AR) with an in-between recovery period of >= 24 h. During each test
   session, the oral temperature (OT), simple reaction time test (SRT),
   choice reaction time test (CRT), attention test (ATT), and mental
   rotation test (MRT) were evaluated. The Pittsburgh Sleep Quality Index
   (PSQI) and daily diary intake were assessed across the three periods.
   Compared to PR, the sleep parameters assessed by the PSQI were
   significantly lower during the RO and AR periods. However, neither total
   dietary intake nor OT showed any changes due to RIF. Compared to PR, the
   afternoon performances of SRT, CRT, ATT, and MRT significantly declined
   under both the SEarly and SLate conditions. Notably, midday performance
   decreased only during SLate, while morning performance remained
   unaffected in both conditions. Additionally, compared to SEarly, these
   performances were better during SLate in the afternoon and at midday. In
   summary, nutrient intake timing had a significant effect on the diurnal
   fluctuations in cognitive functions during Ramadan fasting, particularly
   around noon and in the afternoon. Our results illustrate the benefits of
   a late last meal (Suhoor) in preserving optimal morning cognitive
   abilities and preventing any impairment during the fasted state at
   midday or in the afternoon, which could affect overall athletic
   performance.
RI Jahrami, Haitham/Q-5765-2019; Nizar, Souissi/AAF-4490-2019; Chtourou, Hamdi/AEZ-6215-2022; Trabelsi, Khaled/ABG-2717-2020; Achraf, Ammar/B-8455-2018
OI Achraf, Ammar/0000-0003-0347-8053
ZA 0
ZS 0
Z8 0
ZB 1
ZR 0
TC 3
Z9 3
C1 Gafsa Univ, High Inst Sport & Phys Educ Gafsa, Gafsa, Tunisia
C1 Natl Observ Sports, Phys Act Res Unit, Sport & Hlth UR18JS01, Tunis,
   Tunisia
C1 Johannes Gutenberg Univ Mainz, Inst Sport Sci, Dept Training & Movement
   Sci, Mainz, Germany
C1 Univ Sfax, Fac Med Sfax, Res Lab, Mol Bases Human Pathol,LR19ES13, Sfax,
   Tunisia
C1 Univ Sfax, High Inst Sport & Phys Educ Sfax, Sfax, Tunisia
C1 Paris Nanterre Univ, Paris Lumieres Univ UPL, Fac Sport Sci UFR STAPS,
   Interdisciplinary Lab Neurosci Physiol & Psychol P, Nanterre, France
C1 Univ Sfax, High Inst Sport & Phys Educ Sfax, Res Lab, Educ Motr Sport &
   Hlth EM2S,LR15JS01, Sfax, Tunisia
C1 Arabian Gulf Univ, Coll Med & Med Sci, Dept Psychiat, Manama, Bahrain
C1 Govt Hosp, Manama, Bahrain
C1 Manouba Univ, High Inst Sport & Phys Educ Ksar Said, Manouba, Tunisia
C3 Natl Observ Sports
C3 Paris Nanterre Univ
C3 Govt Hosp
SN 2296-861X
DA 2024-05-05
UT WOS:001209834300001
PM 38694225
ER

PT J
AU Quiding, Hans
   Akermark, Christian
   Segerdahl, Marta
   Reinholdsson, Ingalill
   Svensson, Hanna
   Jonzon, Bror
TI A pain model with a neuropathic somatosensory lesion: Morton neuroma
SO PAIN
VL 154
IS 11
BP 2494
EP 2499
DI 10.1016/j.pain.2013.07.030
DT Article
PD NOV 2013
PY 2013
AB A randomized, double-blind, three-period cross-over study was performed
   to characterize the sensory phenotype and pain demographics in patients
   with Morton neuroma (n = 27) and to explore the effects of local
   administration (2 mL) of placebo and lidocaine (1 and 10 mg/mL) around
   the neuroma. Using the pain quality assessment scale (PQAS), the highest
   rating was seen for unpleasant pain and intensity of deep pain and the
   lowest for sensitive skin. Ongoing pain was reported in 32% of patients.
   Patients reported mild to moderate average pain, and that pain had
   interfered with sleep only marginally. Quantitative sensory testing
   (QST) measurements in the innervation territory showed hypophenomena or
   hyperphenomena in all patients, indicating that all had neuropathy.
   There was no particular QST modality that appeared to be specifically
   affected. Even the high-dose lidocaine resulted in limited effects on
   nerve-impulse conduction as judged by the effect on QST variables.
   However, both doses of lidocaine significantly reduced pain after
   step-ups, compared to placebo, indicating that lidocaine in this setting
   affected predominantly impulse generation and not impulse conduction.
   Following placebo treatment, pain after step-ups was similar in patients
   with and without hyperalgesia, indicating that the presence of
   hyperalgesia does not affect the pain intensity evoked by step-ups or
   walking.
   This pain model in patients with Morton neuroma allows investigation of
   drugs in a cross-over design and provides an opportunity to explore drug
   effects on both pain and QST variables. Commonly, neuromas are
   surgically removed and can be characterized in depth in vitro, thereby
   allowing close links to be established between pathophysiology and drug
   effect. (C) 2013 International Association for the Study of Pain.
   Published by Elsevier B.V. All rights reserved.
TC 1
ZB 0
ZA 0
ZS 0
Z8 0
ZR 0
Z9 2
C1 AstraZeneca R&D, Sodertalje, Sweden
C1 Sport Med, Stockholm, Sweden
C3 Sport Med
SN 0304-3959
EI 1872-6623
DA 2013-11-14
UT WOS:000325927500033
PM 23886521
ER

PT J
AU Coghi, Silvana
   Bortoletto, Maria Cecilia
   Sampaio, S. A. P.
   de Andrade Junior, Heitor Franco
   Aoki, Valeria
TI Quality of life is severely compromised in adult patients with atopic
   dermatitis in Brazil, especially due to mental components
SO CLINICS
VL 62
IS 3
BP 235
EP 242
DT Article
PD JUN 2007
PY 2007
AB PURPOSE: to measure the quality of life (QoL), either by a specific
   dermatology or generic self applied questionnaire, in Atopic dermatitis
   adult Brazilian patients, looking for selected affected groups.
   METHODS: We studied the quality of life of 75 Brazilian ambulatory
   adults with atopic dermatitis using two types of self-answered
   instruments: a quality of life generic questionnaire (SF-36) and a
   10-item Dermatology Life Quality Index (DLQI) questionnaire. All
   patients had been treated for at least 6 months, and their disease
   status was determined by Eczema Area and Severity Index scores.
   RESULTS: Quality of life and disease control were found to be related
   but with low scores both in DLQI (r(2)=0.26) and in SF-36 (r(2)=0.20),
   but with greater correlation for SF-36 mental components. Using the 75%
   percentile distribution of SF36 mean score and the 75% value of disease
   severity score, we sorted patients into four groups: 1, referring good
   QoL and mild atopic disease (14/75), II, referring bad QoL and with mild
   atopic disease (19/75), III referring good QoL despite severe atopic
   disease (5/75) and IV referring bad QoL and severe atopic disease
   (37/75); all groups presented similar age, education, family income and
   time of disease progression. There was a higher frequency of women in
   group II, but without sleep disturbance or increased pruritus, which was
   present in group IV, with intense itching and sleep disturbances.
   Analyzing the physical or mental components of the SF36 generic test,
   discrepant groups 11 and III presented higher differences related to the
   mental components of the test, which was also related to DLQI scores,
   with a similar distribution for the 2 groups and a higher relation to
   the mental component of the generic test.
   CONCLUSION: The quality of life is affected in adult atopic patients,
   both related to disease severity and also to mental components, but with
   diverse effects in patient subgroups. Our data show some components that
   may mask the exact relationship between QoL results and disease
   severity.
RI Aoki, Valeria/H-1415-2012; bortoletto, maria/AAE-4347-2020; Franco de Andrade Junior, Heitor/F-7082-2012
OI Franco de Andrade Junior, Heitor/0000-0003-4697-4647
ZB 6
TC 26
Z8 0
ZS 8
ZR 0
ZA 0
Z9 27
C1 Univ Sao Paulo, Sch Med, Dept Dermatol, BR-05508 Sao Paulo, Brazil
C1 Univ Sao Paulo, Sch Med, Dept Pathol, BR-05508 Sao Paulo, Brazil
C1 Univ Sao Paulo, Sch Med, Inst Trop Med, BR-05508 Sao Paulo, Brazil
SN 1807-5932
EI 1980-5322
DA 2007-06-01
UT WOS:000254319400006
PM 17589662
ER

PT J
AU Posadzki, Pawel
   Mastellos, Nikolaos
   Ryan, Rebecca
   Gunn, Laura H.
   Felix, Lambert M.
   Pappas, Yannis
   Gagnon, Marie-Pierre
   Julious, Steven A.
   Xiang, Liming
   Oldenburg, Brian
   Car, Josip
TI Automated telephone communication systems for preventive healthcare and
   management of long-term conditions
SO COCHRANE DATABASE OF SYSTEMATIC REVIEWS
IS 12
AR CD009921
DI 10.1002/14651858.CD009921.pub2
DT Review
PD 2016
PY 2016
AB Background
   Automated telephone communication systems (ATCS) can deliver voice
   messages and collect health-related information from patients using
   either their telephone's touch-tone keypad or voice recognition
   software. ATCS can supplement or replace telephone contact between
   health professionals and patients. There are four different types of
   ATCS: unidirectional (one-way, non-interactive voice communication),
   interactive voice response (IVR) systems, ATCS with additional functions
   such as access to an expert to request advice (ATCS Plus) and multimodal
   ATCS, where the calls are delivered as part of a multicomponent
   intervention.
   Objectives
   To assess the effects of ATCS for preventing disease and managing
   long-term conditions on behavioural change, clinical, process,
   cognitive, patient-centred and adverse outcomes.
   Search methods
   We searched 10 electronic databases (the Cochrane Central Register of
   Controlled Trials; MEDLINE; Embase; PsycINFO; CINAHL; Global Health;
   WHOLIS; LILACS; Web of Science; and ASSIA); three grey literature
   sources (Dissertation Abstracts, Index to Theses, Australasian Digital
   Theses); and two trial registries (www.controlled-trials.com;
   www.clinicaltrials.gov) for papers published between 1980 and June 2015.
   Selection criteria
   Randomised, cluster-and quasi-randomised trials, interrupted time series
   and controlled before-and-after studies comparing ATCS interventions,
   with any control or another ATCS type were eligible for inclusion.
   Studies in all settings, for all consumers/carers, in any preventive
   healthcare or long term condition management role were eligible.
   Data collection and analysis
   We used standard Cochrane methods to select and extract data and to
   appraise eligible studies.
   Main results We included 132 trials (N = 4,669,689). Studies spanned
   across several clinical areas, assessing many comparisons based on
   evaluation of different ATCS types and variable comparison groups.
   Forty-one studies evaluated ATCS for delivering preventive healthcare,
   84 for managing long-term conditions, and seven studies for appointment
   reminders. We downgraded our certainty in the evidence primarily because
   of the risk of bias for many outcomes. We judged the risk of bias
   arising from allocation processes to be low for just over half the
   studies and unclear for the remainder. We considered most studies to be
   at unclear risk of performance or detection bias due to blinding, while
   only 16% of studies were at low risk. We generally judged the risk of
   bias due to missing data and selective outcome reporting to be unclear.
   For preventive healthcare, ATCS (ATCS Plus, IVR, unidirectional)
   probably increase immunisation uptake in children (risk ratio (RR) 1.25,
   95% confidence interval (CI) 1.18 to 1.32; 5 studies, N = 10,454;
   moderate certainty) and to a lesser extent in adolescents (RR 1.06, 95%
   CI 1.02 to 1.11; 2 studies, N = 5725; moderate certainty). The effects
   of ATCS in adults are unclear (RR 2.18, 95% CI 0.53 to 9.02; 2 studies,
   N = 1743; very low certainty).
   For screening, multimodal ATCS increase uptake of screening for breast
   cancer (RR 2.17, 95% CI 1.55 to 3.04; 2 studies, N = 462; high
   certainty) and colorectal cancer (CRC) (RR 2.19, 95% CI 1.88 to 2.55; 3
   studies, N = 1013; high certainty) versus usual care. It may also
   increase osteoporosis screening. ATCS Plus interventions probably
   slightly increase cervical cancer screening (moderate certainty), but
   effects on osteoporosis screening are uncertain. IVR systems probably
   increase CRC screening at 6 months (RR 1.36, 95% CI 1.25 to 1.48; 2
   studies, N = 16,915; moderate certainty) but not at 9 to 12 months, with
   probably little or no effect of IVR (RR 1.05, 95% CI 0.99, 1.11; 2
   studies, 2599 participants; moderate certainty) or unidirectional ATCS
   on breast cancer screening.
   Appointment reminders delivered through IVR or unidirectional ATCS may
   improve attendance rates compared with no calls (low certainty). For
   long-term management, medication or laboratory test adherence provided
   the most general evidence across conditions (25 studies, data not
   combined). Multimodal ATCS versus usual care showed conflicting effects
   (positive and uncertain) on medication adherence. ATCS Plus probably
   slightly (versus control; moderate certainty) or probably (versus usual
   care; moderate certainty) improves medication adherence but may have
   little effect on adherence to tests (versus control). IVR probably
   slightly improves medication adherence versus control (moderate
   certainty). Compared with usual care, IVR probably improves test
   adherence and slightly increases medication adherence up to six months
   but has little or no effect at longer time points (moderate certainty).
   Unidirectional ATCS, compared with control, may have little effect or
   slightly improve medication adherence (low certainty). The evidence
   suggested little or no consistent effect of any ATCS type on clinical
   outcomes (blood pressure control, blood lipids, asthma control,
   therapeutic coverage) related to adherence, but only a small number of
   studies contributed clinical outcome data.
   The above results focus on areas with the most general findings across
   conditions. In condition-specific areas, the effects of ATCS varied,
   including by the type of ATCS intervention in use.
   Multimodal ATCS probably decrease both cancer pain and chronic pain as
   well as depression (moderate certainty), but other ATCS types were less
   effective. Depending on the type of intervention, ATCS may have small
   effects on outcomes for physical activity, weight management, alcohol
   consumption, and diabetes mellitus. ATCS have little or no effect on
   outcomes related to heart failure, hypertension, mental health or
   smoking cessation, and there is insufficient evidence to determine their
   effects for preventing alcohol/substance misuse ormanaging illicit drug
   addiction, asthma, chronic obstructive pulmonary disease, HIV/AIDS,
   hypercholesterolaemia, obstructive sleep apnoea, spinal cord dysfunction
   or psychological stress in carers.
   Only four trials (3%) reported adverse events, and it was unclear
   whether these were related to the interventions.
   Authors' conclusions ATCS interventions can change patients' health
   behaviours, improve clinical outcomes and increase healthcare uptake
   with positive effects in several important areas including immunisation,
   screening, appointment attendance, and adherence to medications or
   tests.
   The decision to integrate ATCS interventions in routine healthcare
   delivery should reflect variations in the certainty of the evidence
   available and the size of effects across different conditions, together
   with the varied nature of ATCS interventions assessed. Future research
   should investigate both the content of ATCS interventions and the mode
   of delivery; users' experiences, particularly with regard to
   acceptability; and clarify which ATCS types are most effective and
   cost-effective.
RI Ryan, Rebecca/AFO-2450-2022; Gagnon, Marie-Pierre/I-3013-2019; Car, Josip/H-6755-2015; Xiang, Liming/B-6966-2011; Felix, Lambert/
OI Xiang, Liming/0000-0003-0698-5173; Felix, Lambert/0000-0001-6517-9089
ZS 0
TC 63
ZB 10
Z8 0
ZA 0
ZR 0
Z9 63
C1 Nanyang Technol Univ, Lee Kong Chian Sch Med, Ctr Populat Hlth Sci
   CePHaS, 3 Fusionopolis Link,06-13, Singapore 138543, Singapore
C1 Imperial Coll London, Sch Publ Hlth, Dept Primary Care & Publ Hlth,
   Global Ehlth Unit, London, England
C1 La Trobe Univ, Sch Psychol & Publ Hlth, Ctr Hlth Commun & Participat,
   Bundoora, Vic, Australia
C1 Stetson Univ, Publ Hlth Program, Deland, FL USA
C1 Edge Hill Univ, Fac Hlth & Social Care, Ormskirk, England
C1 Univ Bedfordshire, Inst Hlth Res, Luton, Beds, England
C1 CHU Quebec, Ctr Rech, Axe Sante Populat Prat Optimales Sante Traumatol,
   Quebec City, PQ, Canada
C1 Univ Sheffield, Sch Hlth & Related Res, Med Stat Grp, Sheffield, S
   Yorkshire, England
C1 Nanyang Technol Univ, Sch Phys & Math Sci, Div Math Sci, Singapore,
   Singapore
C1 Univ Melbourne, Melbourne Sch Populat & Global Hlth, Melbourne, Vic,
   Australia
C1 Univ Ljubljana, Fac Med, Dept Family Med, Ljubljana, Slovenia
SN 1469-493X
EI 1361-6137
DA 2016-01-01
UT WOS:000391317600008
ER

PT J
AU Sears, MR
TI The evolution of β<sub>2</sub>-agonists
SO RESPIRATORY MEDICINE
VL 95
BP S2
EP S6
DI 10.1053/rmed.2001.1138
SU B
DT Article; Proceedings Paper
PD AUG 2001
PY 2001
AB beta -agonists have been widely used in the treatment of asthma for many
   years. Although concerns have been expressed over their safety, based
   largely upon epidemics of increased mortality in asthmatics associated
   with high doses of isoprenaline in the 1960s and fenoterol in the 1970s
   and 1980s, the specific beta (2)-agonists are vital drugs in asthma
   management, The short-acting beta (2)-agonists have an important
   prophylactic role in the prevention of exercise-induced
   bronchoconstriction, and are essential in the emergency treatment of
   severe asthma. However, little if any benefit seems to be derived from
   regular use of short-acting beta (2)-agonists and regular or frequent
   use can increase the severity of the condition. The development of beta
   (2)-agonists with long-acting properties, such as salmeterol and
   formoterol, has provided advantages over short-acting beta -agonists,
   such as prolonged bronchodilation, reduced day- and night-time symptoms
   and improved quality of sleep, and has reduced the requirement for
   short-acting beta (2)-agonists as relief medication. Both drugs are well
   tolerated and, when added to inhaled corticosteroids, produce greater
   improvement in lung function than increased steroid dose alone. Because
   of its rapid onset of action, formoterol also has the potential to be
   used for as-needed bronchodilator therapy in asthma. (C) 2001 Harcourt
   Publishers Ltd.
CT Meeting on Beta-2-Agonists-From Pharmacological Properties to Everyday
   Clinical Practice
CY SEP, 2000
CL BRUSSELS, BELGIUM
Z8 0
ZR 0
ZA 0
TC 12
ZS 0
ZB 5
Z9 12
C1 McMaster Univ, Asthma Res Grp, Firestone Inst Resp Hlth, St Josephs
   Hosp, Hamilton, ON L8N 4A6, Canada
SN 0954-6111
EI 1532-3064
DA 2001-08-01
UT WOS:000170687500002
PM 11534892
ER

PT J
AU Reyner, L. A.
   Horne, J. A.
TI Sleep restriction and serving accuracy in performance tennis players,
   and effects of caffeine
SO PHYSIOLOGY & BEHAVIOR
VL 120
BP 93
EP 96
DI 10.1016/j.physbeh.2013.07.002
DT Article
PD AUG 15 2013
PY 2013
AB Athletes often lose sleep on the night before a competition. Whilst it
   is unlikely that sleep loss will impair sports mostly relying on
   strength and endurance, little is known about potential effects on
   sports involving psychomotor performance necessitating judgement and
   accuracy, rather than speed, as in tennis for example, and where
   caffeine is 'permitted'. Two studies were undertaken, on 5 h sleep (33%)
   restriction versus normal sleep, on serving accuracy in
   semi-professional tennis players. Testing (14:00 h-16:00 h) comprised 40
   serves into a (1.8 m x 1.1 m) 'service box' diagonally, over the net.
   Study 1 (8 m;8f) was within-Ss, counterbalanced (normal versus sleep
   restriction). Study 2 (6 m;6f-different Ss) comprised three conditions
   (Latin square), identical to Study 1, except for an extra sleep
   restriction condition with 80 mg caffeine vs placebo in a sugar-free
   drink, given (double blind), 30 min before testing. Both studies showed
   significant impairments to serving accuracy after sleep restriction.
   Caffeine at this dose had no beneficial effect Study 1 also assessed
   gender differences, with women significantly poorer under all
   conditions, and non-significant indications that women were more
   impaired by sleep restriction (also seen in Study 2). We conclude that
   adequate sleep is essential for best performance of this type of skill
   in tennis players and that caffeine is no substitute for 'lost sleep'.
   210 (C) 2013 Elsevier Inc. All rights reserved.
TC 85
Z8 3
ZS 1
ZA 0
ZR 0
ZB 22
Z9 96
C1 Univ Loughborough, Sleep Res Ctr, Loughborough LE11 3TU, Leics, England
SN 0031-9384
DA 2013-12-04
UT WOS:000326553000013
PM 23916998
ER

PT J
AU YANOVSKI, JACK A.
TI Physiology, Psychology, and Genetics of Obesity
DT Awarded Grant
PD Jan 01 1800
PY 2019
AB We have been examining genes involved in the leptin signaling pathway to
   identify gene variants impacting body composition, with the expectation
   that improved understanding might help the development of precision
   medicine approaches for obesity (1,2). We are currently intensively
   studying a variant MC3R that is associated with adiposity in children
   and which appears to have functional significance for MC3R signal
   transduction. Children and adults (3) who are homozygous for two rare
   polymorphisms (Thr6Lys and Val81Ile) have significantly greater fat mass
   and leptin compared with wild type or heterozygous children. Ongoing
   studies attempt to understand the mechanisms by which these sequence
   alterations impact body weight. We have successfully bred and studied
   novel knock-in mice expressing the human wild type MC3R(hWT/hWT) and
   human double-mutant MC3R(hDM/hDM). MC3R(hDM/hDM) have greater weight and
   fat mass, increased energy intake and feeding efficiency, but reduced
   fat-free mass compared with MC3R(hWT/hWT). MC3R(hDM/hDM) mice did not
   have increased adipose tissue inflammatory cell infiltration or greater
   expression of inflammatory markers despite their greater fat mass.
   MC3R(hDM/hDM) bone- and adipose tissue-derived mesenchymal stem cells
   (MSCs) differentiated into adipocytes that accumulated more triglyceride
   than MC3R(hWT/hWT) MSCs. MC3R(hDM/hDM) impacted nutrient partitioning to
   generate increased adipose tissue that appeared metabolically healthy.
   These data confirmed the importance of MC3R signaling in human
   metabolism and suggested a previously-unrecognized role for the MC3R in
   adipose tissue development. Current studies are seeking to understand
   better the roles of MC3R in peripheral metabolism including studies of
   hepatic autophagy. We recently obtained a floxed Mc3r mouse, which will
   allow us to study tissue-specific knockouts of Mc3r.We have previously
   found that leptin is an important predictor of weight gain in children
   and identified children with hyperleptinemia and leptin receptor
   mutations. We have also found hyperleptinemia out of proportion with
   body fat mass in children with psychological loss of control (LOC) over
   eating. Such data suggest the importance of leptin resistance as a
   factor stimulating weight gain and have led to recent explorations of
   other syndromes associated with obesity that may cause dysregulation of
   leptin signaling, including WAGR (4), Bardet Biedl and Alstrom syndromes
   (5). Current studies are directed at understanding additional genetic,
   physiological, and psychological factors that place children at-risk for
   undue weight gain (6-14), including sleep (6-7), anxiety (8-10),
   weight-based teasing (11) and LOC eating (12-14). We also examined if
   low metabolic rate may contribute to obesity in African American
   children (15). Some recent initiatives have targeted insulin resistance
   in girls at high risk for type 2 diabetes because of obesity and a
   family history of diabetes (22-23). Further studies are required to
   determine if adolescents with moderate depression show metabolic
   benefits after CBT.Another series of pilot studies has tested if short
   bouts of activity may improve glucose tolerance in children. In children
   who have normal weight or overweight (16), we found that interrupting
   sitting resulted in a significantly lower insulin and C-peptide Area
   Under the Curve vs continuous sitting. Interrupting sedentary time with
   brief moderate-intensity walking thus improved short-term metabolic
   function. A new trial is currently underway testing if these acute
   improvements are sustained over 1 week. These studies may help lead to
   community studies examining if interrupting sedentary behavior is a
   promising prevention strategy for reducing cardiometabolic risk in
   children.Investigations concentrating on binge eating behaviors in
   children suggest that such behaviors are also associated with adiposity
   in children and predict future weight gain in children at-risk for
   overweight. Two completed protocols examined efficacy of interpersonal
   therapy (IPT) as a weight gain preventive strategy among children and
   adolescents who report binge eating behaviors versus a control health
   education (HE) program. Among girls with high self-reported baseline
   social-adjustment problems or anxiety, IPT, compared to HE, was
   associated with the steepest declines in BMIz (p<.001) and fat mass
   (p<=.03). Thus, in obesity-prone adolescent girls, IPT was associated
   with improvements in BMIz over 3 years among youth with high
   social-adjustment problems or trait anxiety. We recently found (13) that
   youth with remission of Loss of Control (LOC) eating at end-of-treatment
   had lower serum glucose, higher high-density lipoprotein cholesterol and
   lower triglycerides at 6-month follow-up when compared with youth with
   persistent LOC. Thus, reducing LOC eating in adolescent girls may have a
   beneficial impact on some components of the metabolic syndrome. A new
   study is underway to examine if retraining attentional biases away from
   palatable foods can help children avoid weight gain.Given the rapid
   increase in the prevalence of obesity, the development of treatments for
   obesity is urgently needed (2). We have recently initiated additional
   translational trials related to modulation of the leptin signaling
   pathway using a melanocortin agonist called setmelanotide. Preliminary
   data suggest that the leptin resistance of patients with the rare
   obesity-causing disorder Bardet Biedl syndrome may be treatable with
   setmelanotide. Additional studies in other disorders that may be
   responsive to melanocortin agonists are underway. We have also initiated
   a new randomized controlled study examining the use of diazoxide
   choline-controlled-release for the obesity of people with the
   Prader-Willi syndrome. Finally, we have conducted studies to examine the
   hypothesis that administration of colchicine can decrease
   NLRP3-activated inflammation and improve obesity-related metabolic
   dysregulation (17). 40 Adults with obesity were randomized to colchicine
   0.6 mg or placebo capsules twice daily for 3 months. Compared with
   placebo, colchicine significantly reduced C-reactive protein (P <0.005),
   erythrocyte sedimentation rate (P <0.01), white blood cell count (P
   <0.005), and absolute neutrophil count (P <0.001). Changes in
   homeostatic model assessment of insulin resistance (P = 0.0499), fasting
   insulin (P = 0.07) and glucose effectiveness (P = 0.08), suggested
   metabolic improvements in the colchicine versus placebo group. This
   pilot study found colchicine significantly improved obesity-associated
   inflammatory variables among adults with obesity. These results suggest
   a larger, adequately powered study should be conducted to determine
   whether colchicine improves insulin resistance and other measures of
   metabolic health in at-risk individuals. We hope to initiate such a
   trial in the coming year. Related to this study, we collaborated with
   the Zimmerberg laboratory to study adipose tissue biopsies obtained at
   baseline from adults in this trial (18). Analyses examining
   insulin-induced phosphorylation of Akt in adipose tissue samples have
   supported that adipose tissue insulin resistance occurs at the
   whole-cell level, rather than being a graded response.Additional studies
   have examined: 1). How to predict prediabetes using oral glucose
   tolerance testing (19), 2). Determining if free fatty acid (FFA)
   concentrations may be a good indicator for the fasted versus the
   non-fasted state in children (20). 3) Studying the effects of niacin
   administration on FFA and growth hormone (GH) concentrations in children
   with obesity (21).
ZR 0
TC 0
Z8 0
ZB 0
ZS 0
ZA 0
Z9 0
C1 EUNICE KENNEDY SHRIVER NATIONAL INSTITUTE OF CHILD HEALTH & HUMAN
   DEVELOPMENT
G1 1ZIAHD000641-24; 9990492; ZIAHD000641
DA 2023-12-14
UT GRANTS:14971528
ER

PT J
AU Lee, Jiwoo
   Kubik, Martha Y.
   Fulkerson, Jayne A.
TI Media Devices in Parents' and Children's Bedrooms and Children's Media
   Use
SO AMERICAN JOURNAL OF HEALTH BEHAVIOR
VL 42
IS 1
BP 135
EP 143
DI 10.5993/AJHB.42.1.13
DT Article
PD JAN 2018
PY 2018
AB Objectives: The American Academy of Pediatrics advises having no media
   devices in children's bedrooms. We examined the link between media
   devices in parents' and children's bedrooms and children's media use.
   Methods: Ninety parent-child dyads participated in a community-based
   healthy weight management study targeting 8-to-12-year-olds with body
   mass index (BMI)-for-age >= 75th percentile. Parents and children
   reported the number of media devices in their bedrooms and hours spent
   using media devices on weekdays and weekend days. Results: Most children
   (61%) and parents (92%) had at least one media device in their bedrooms.
   The numbers of devices in parents' and children's bedrooms were
   positively correlated. Children with no bedroom media devices reported
   less weekday media use compared to children with bedroom devices. A
   similar non-significant pattern was found for children's weekend media
   use. Conclusions: Study findings indicate similar media devices in the
   bedrooms of parents and children and a significant association between
   media devices in children's bedrooms and their weekday media use.
   Efforts to reduce media in parent bedrooms may enhance interventions
   targeting reduction of media use among children, especially those with
   higher BMI.
OI Fulkerson, Jayne/0000-0002-2110-498X; Lee, Jiwoo/0000-0003-2539-1098
ZB 1
Z8 0
ZS 0
ZR 0
ZA 0
TC 5
Z9 7
C1 Univ Minnesota, Sch Nursing, Minneapolis, MN 55455 USA
C1 Temple Univ, Coll Publ Hlth, Dept Nursing, Philadelphia, PA 19122 USA
SN 1945-7359
DA 2018-03-21
UT WOS:000426640300013
PM 29320346
ER

PT J
AU Wolter, JM
   Bowler, SD
   Nolan, PJ
   McCormack, JG
TI Home intravenous therapy in cystic fibrosis: A prospective randomized
   trial examining clinical, quality of life and cost aspects
SO EUROPEAN RESPIRATORY JOURNAL
VL 10
IS 4
BP 896
EP 900
DT Article
PD APR 1997
PY 1997
AB In this study, we set out to determine if home intravenous (i.v.)
   antibiotic therapy in adult patients with cystic fibrosis (CF) is a
   feasible, effective and less costly alternative to hospitalization, and
   to assess the impact of home therapy on quality of life,
   The study was a prospective, randomized, two-factor mixed design
   involving adults presenting with respiratory exacerbations of CF.
   Patients were randomized such that they were discharged home after 2-4
   days, or remained in hospital,
   Seventeen patients had 31 admissions (13 home and 18 hospital),
   Following 10 days of therapy, there were no significant differences
   between home or hospital arms with respect to body weight, 12 minute
   walking distance, sputum weight, pulse oximetry, or improvement in lung
   function (forced expiratory volume in one second (FEV1), or forced vital
   capacity (FVC)), Patients who remained in hospital were less fatigued
   and noted a greater degree of mastery. Patients discharged early noted
   less disruption to their family tife, personal life and sleeping
   pattern, The total cost for the home therapy arm was approximately half
   that of the hospital therapy arm,
   Home intravenous antibiotic therapy in patients with cystic fibrosis was
   a feasible, cost-effective alternative to receiving therapy in hospital.
   Although there was no clinical compromise associated with home therapy,
   there were advantages and disadvantages in terms of quality of life.
RI Nolan, Peter/A-9612-2013; Bowler, Simon/AAE-1630-2019
Z8 0
ZS 0
TC 109
ZR 1
ZB 16
ZA 0
Z9 112
C1 MATER ADULT HOSP,DEPT RESP MED,BRISBANE 4101,AUSTRALIA
C1 PRINCE CHARLES HOSP,DEPT RESP MED,BRISBANE,QLD 4032,AUSTRALIA
SN 0903-1936
DA 1997-04-01
UT WOS:A1997WW35700022
PM 9150331
ER

PT J
AU YANOVSKI, JACK A.
TI Physiology, Psychology, and Genetics of Obesity
DT Awarded Grant
PD Jan 01 1800
PY 2020
AB We continue to examine genes involved in the leptin signaling pathway to
   identify gene variants impacting body composition, with the expectation
   that improved understanding might help the development of precision
   medicine approaches for obesity. We are currently intensively studying a
   variant MC3R that is associated with adiposity in children and which
   appears to have functional significance for MC3R signal transduction.
   Children and adults (1) who are homozygous for two rare polymorphisms
   (Thr6Lys and Val81Ile) have significantly greater fat mass and leptin
   compared with wild type or heterozygous children. Ongoing studies
   attempt to understand the mechanisms by which these sequence alterations
   impact body weight. We have successfully bred and studied novel knock-in
   mice expressing the human wild type MC3R(hWT/hWT) and human
   double-mutant MC3R(hDM/hDM). MC3R(hDM/hDM) have greater weight and fat
   mass, increased energy intake and feeding efficiency, but reduced
   fat-free mass compared with MC3R(hWT/hWT). MC3R(hDM/hDM) mice did not
   have increased adipose tissue inflammatory cell infiltration or greater
   expression of inflammatory markers despite their greater fat mass.
   MC3R(hDM/hDM) bone- and adipose tissue-derived mesenchymal stem cells
   (MSCs) differentiated into adipocytes that accumulated more triglyceride
   than MC3R(hWT/hWT) MSCs. MC3R(hDM/hDM) impacted nutrient partitioning to
   generate increased adipose tissue that appeared metabolically healthy.
   These data confirmed the importance of MC3R signaling in human
   metabolism and suggested a previously-unrecognized role for the MC3R in
   adipose tissue development. Current studies are seeking to understand
   better the roles of MC3R in peripheral metabolism including studies of
   hepatic autophagy. We have obtained a floxed Mc3r mouse, which will
   allow us to study tissue-specific knockouts of Mc3r.We have previously
   found that leptin is an important predictor of weight gain in children
   and identified children with hyperleptinemia and leptin receptor
   mutations. We have also found hyperleptinemia out of proportion with
   body fat mass in children with psychological loss of control (LOC) over
   eating. Such data suggest the importance of leptin resistance as a
   factor stimulating weight gain and have led to recent explorations of
   other syndromes associated with obesity that may cause dysregulation of
   leptin signaling, including WAGR (2), Bardet-Biedl (3) and Alstrm
   syndromes. Current studies are directed at understanding additional
   genetic, physiological, and psychological factors that place children
   at-risk for undue weight gain (6-14), including humoral factors (4)
   sleep (5-6), negative affective states like depression and anxiety
   (7-11), weight-based teasing (12), alexithymia (13), executive
   functioning (14) and LOC eating (15-17). Some recent initiatives have
   targeted insulin resistance in girls at high risk for type 2 diabetes
   because of obesity and a family history of diabetes (18). Further
   studies are required to determine if adolescents with moderate
   depression show metabolic benefits after CBT.Another series of pilot
   studies has tested if short bouts of activity may improve glucose
   tolerance or alter mood (19) in children. In children who have normal
   weight or overweight, we found that interrupting sitting resulted in a
   significantly lower insulin and C-peptide Area vs continuous sitting
   during oral glucose tolerance test. Interrupting sedentary time with
   brief moderate-intensity walking thus improved short-term metabolic
   function. A new, recently completed trial tested if these acute
   improvements are sustained over 1 week, finding similar results. These
   studies may help lead to community studies examining if interrupting
   sedentary behavior is a promising prevention strategy for reducing
   cardiometabolic risk in children.Investigations concentrating on binge
   eating behaviors in children suggest that such behaviors are also
   associated with adiposity in children and predict future weight gain in
   children at-risk for overweight. Two completed protocols examined
   efficacy of interpersonal therapy (IPT) as a weight gain preventive
   strategy among children and adolescents who report binge eating
   behaviors versus a control health education (HE) program. Among girls
   with high self-reported baseline social-adjustment problems or anxiety,
   IPT, compared to HE, was associated with the steepest declines in BMIz
   (p<.001) and fat mass (p<=.03). Thus, in obesity-prone adolescent girls,
   IPT was associated with improvements in BMIz over 3 years among youth
   with high social-adjustment problems or trait anxiety. Youth with
   remission of Loss of Control (LOC) eating at end-of-treatment had lower
   serum glucose, higher high-density lipoprotein cholesterol and lower
   triglycerides at 6-month follow-up when compared with youth with
   persistent LOC. Thus, reducing LOC eating in adolescent girls may have a
   beneficial impact on some components of the metabolic syndrome. A new
   study is underway to examine if retraining attentional biases away from
   palatable foods can help children avoid weight gain.Given the rapid
   increase in the prevalence of obesity, the development of treatments for
   obesity is urgently needed. We have recently initiated additional
   translational trials related to modulation of the leptin signaling
   pathway using a melanocortin agonist called setmelanotide. Our data
   suggest that the leptin resistance of patients with the rare
   obesity-causing disorder Bardet Biedl syndrome may be treatable with
   setmelanotide (3). Additional studies in other disorders that may be
   responsive to melanocortin agonists are underway. We have also completed
   a new randomized controlled study examining the use of diazoxide
   choline-controlled-release for the obesity of people with the
   Prader-Willi syndrome. Preliminary data suggest efficacy for those with
   significant hyperphagia. Finally, we have conducted studies to examine
   the hypothesis that administration of colchicine can decrease
   NLRP3-activated inflammation and improve obesity-related metabolic
   dysregulation (20). 40 Adults with obesity were randomized to colchicine
   0.6 mg or placebo capsules twice daily for 3 months. Compared with
   placebo, colchicine significantly reduced C-reactive protein (P <0.005),
   erythrocyte sedimentation rate (P <0.01), white blood cell count (P
   <0.005), and absolute neutrophil count (P <0.001). Changes in
   homeostatic model assessment of insulin resistance (P = 0.0499), fasting
   insulin (P = 0.07) and glucose effectiveness (P = 0.08), suggested
   metabolic improvements in the colchicine versus placebo group. This
   pilot study found colchicine significantly improved obesity-associated
   inflammatory variables among adults with obesity using a metabolomics
   approach (22). We identified GDF-15 as a molecule of interest changed by
   colchicine. All of these results suggest a larger, adequately powered
   study should be conducted to determine whether colchicine improves
   insulin resistance and other measures of metabolic health in at-risk
   individuals. We are initiating such a trial this year.Additional studies
   have examined: 1). avoiding hemolysis of insulin during frequent
   sampling studies (repurposing the antibiotic bacitracin because of its
   abilities to inhibit insulin-degrading enzymes (23), 2) predicting
   prediabetes using oral glucose tolerance testing (24), 3). Determining
   if free fatty acid (FFA) concentrations may be a good indicator for the
   fasted versus the non-fasted state in children (25), 4) Studying how
   well continuous glucose monitoring reflects actual plasma glucose in
   children with obesity (26). We have also collaborated with investigators
   at other institutions on additional studies (27-29).
ZA 0
ZR 0
ZB 0
ZS 0
Z8 0
TC 0
Z9 0
C1 EUNICE KENNEDY SHRIVER NATIONAL INSTITUTE OF CHILD HEALTH & HUMAN
   DEVELOPMENT
G1 10266462; 1ZIAHD000641-25; ZIAHD000641
DA 2023-12-14
UT GRANTS:15555017
ER

PT J
AU Innominato, Pasquale F.
   Focan, Christian
   Gorlia, Thierry
   Moreau, Thierry
   Garufi, Carlo
   Waterhouse, Jim
   Giacchetti, Sylvie
   Coudert, Bruno
   Iacobelli, Stefano
   Genet, Dominique
   Tampellini, Marco
   Chollet, Philippe
   Lentz, Marie-Ange
   Mormont, Marie-Christine
   Levi, Francis
   Bjarnason, Georg A.
CA Chronotherapy Grp European Org Res
TI Circadian Rhythm in Rest and Activity: A Biological Correlate of Quality
   of Life and a Predictor of Survival in Patients with Metastatic
   Colorectal Cancer
SO CANCER RESEARCH
VL 69
IS 11
BP 4700
EP 4707
DI 10.1158/0008-5472.CAN-08-4747
DT Article; Proceedings Paper
PD JUN 1 2009
PY 2009
AB The rest-activity circadian rhythm (CircAct) reflects the function of
   the circadian timing system. In a prior single-institution study, the
   extent of CircAct perturbation independently predicted for survival and
   tumor response in 192 patients receiving chemotherapy for metastatic
   colorectal cancer. Moreover, the main CircAct parameters correlated with
   several health-related quality of life (HRQoL) scales. In this
   prospective study, we attempted to extend these results to an
   independent cohort of chemotherapy-naive metastatic colorectal cancer
   patients participating in an international randomized phase III trial
   (European Organisation for Research and Treatment of Cancer 05963).
   Patients were randomized to receive chronomodulated or conventional
   infusion of 5-fluorouracil, leucovorin, and oxaliplatin as first-line
   treatment for metastatic colorectal cancer. Patients from nine
   institutions completed the European Organisation for Research and
   Treatment of Cancer Quality of Life Questionnaire-C30 and wore a wrist
   accelerometer (actigraph) for 3 days before chemotherapy delivery. Two
   validated parameters (I<O and r24) were used to estimate CircAct. Of 130
   patients with baseline CircAct assessments, 96 had baseline HRQoL data.
   I<O was confirmed to correlate with global quality of life, physical
   functioning, social functioning, fatigue, and appetite loss (r > |0.25|;
   P < 0.01). I<O further independently predicted for overall survival with
   a hazard ratio of 0.94 (P < 0.0001). The associations between CircAct
   parameters, HRQoL, and survival, which were shown in this international
   study involving previously untreated metastatic colorectal cancer
   patients, confirm prior single-institution findings in mostly pretreated
   metastatic colorectal cancer patients. The circadian timing system
   constitutes a novel therapeutic target. Interventions that normalize
   circadian timing system dysfunction may affect quality of life and
   survival in cancer patients. [Cancer Res 2009;69(11):4700-7]
CT 41st Annual Meeting of the American-Society-of-Clinical-Oncology
CY MAY 13-17, 2005
CL Orlando, FL
SP Amer Soc Clin Oncol
RI Bjarnason, Georg/L-6032-2019; LEVI, Francis/J-7167-2019; Garufi, Carlo/AAB-8730-2019; Tampellini, Marco/F-9227-2013; Bjarnason, Georg Arnold/Q-5302-2016; LEVI, Francis/; Coudert, Bruno/; chollet, philippe/
OI Bjarnason, Georg Arnold/0000-0001-6903-5357; LEVI,
   Francis/0000-0003-1364-7463; Coudert, Bruno/0000-0001-9445-2216;
   chollet, philippe/0000-0001-8457-7568
ZB 102
ZA 0
Z8 0
TC 174
ZS 1
ZR 0
Z9 185
C1 Sunnybrook Odette Canc Ctr, Toronto, ON M4N 3M5, Canada
C1 INSERM, Biol Rhythms & Canc U776, Villejuif, France
C1 Hop Paul Brousse, AP HP, Chronotherapy Unit, Dept Oncol, Villejuif,
   France
C1 CHC Clin St Joseph, Liege, Belgium
C1 European Org Res Treatment Canc, Ctr Data, AISBL IVZW, Brussels, Belgium
C1 Univ Paris 11, UMR S0776, Orsay, France
C1 INSERM, Res Epidemiol & Biostat U780, Villejuif, France
C1 Ist Regina Elena, I-00161 Rome, Italy
C1 Liverpool John Moores Univ, Res Inst Sport & Exercise Sci, Liverpool L3
   5UX, Merseyside, England
C1 Ctr Georges Francois Leclerc, Dijon, France
C1 Univ G dAnnunzio, Sch Med, Dept Oncol & Neurosci, Chieti, Italy
C1 CHU Dupuytren, Med Oncol Serv, Limoges, France
C1 Osped San Luigi Gonzaga, Orbassano, Italy
C1 Ctr Jean Perrin, Clermont Ferrand, France
C3 CHC Clin St Joseph
SN 0008-5472
EI 1538-7445
DA 2009-06-01
UT WOS:000266755000021
PM 19470769
ER

PT J
AU FEINBERG, MARK ETHAN
TI Adaptation of an Evidence-based Family Program for Obesity Prevention in
   Health Care Context: Testing Outcomes and Mechanisms with First-time
   Military Parents and their Infants
DT Awarded Grant
PD Aug 01 2022
PY 2022
AB PROJECT SUMMARY The proposed study will test the efficacy of a
   family-focused preventive intervention in improvinghealthy lifestyles
   among first-time parents in military families and reducing obesity risk
   among theirinfants. The ultimate goals of the intervention are to reduce
   rapid infant weight gain, an early indicator offuture obesity risk, and
   new mothers’ postpartum weight retention, a contributor to
   intergenerationalobesity transmission. In three trials, the Family
   Foundations (FF) program—consisting of a series ofclasses delivered in a
   health care context before and after birth—has demonstrated robust,
   replicated,long-term impact on family relationships (coparenting,
   parenting, family violence) and on parent andchild internalizing and
   externalizing problems through at least 7 years after birth. The
   theoretical “activeingredient” of FF, validated by mediation analysis of
   program impact, is support for the development of acohesive, supportive
   coparenting relationship. In the proposed study, we will test an adapted
   version ofFF (termed “FF+”) that broadens the coparenting approach to
   help parents’ cooperate and support eachother in establishing and
   maintaining healthy family lifestyle behaviors and specific
   health-promotingparenting strategies. We propose to test FF+ in military
   families, who experience overweight/obesity atlevels similar to their
   civilian counterparts. Recruitment and intervention will be conducted
   withinobstetric clinics in three Military Health System hospitals.
   Recruitment, intervention delivery, datacollection, and follow-up will
   be facilitated by the military context. Aim 1. To assess the efficacy of
   the adapted FF+ program in a randomized trial. 250 families will
   berandomized to FF+ or control conditions. Data will be collected in
   home visits at pre-test duringpregnancy, post-test at 6 months
   postpartum, and follow-up at 12 months postpartum, with additional
   dataobtained from electronic health records. Aim 2. To test mediation
   pathways. Aim 3. To assess whetherbaseline parent characteristics,
   program delivery fidelity, or participant engagement moderate
   programeffects on outcomes.
ZS 0
ZB 0
ZA 0
TC 0
ZR 0
Z8 0
Z9 0
C1 PENNSYLVANIA STATE UNIVERSITY, THE
G1 10504593; 1R01DK133525-01; R01DK133525
DA 2023-12-14
UT GRANTS:15601968
ER

PT J
AU Clarke, Lorne A.
   Wraith, J. Edmond
   Beck, Michael
   Kolodny, Edwin H.
   Pastores, Gregory M.
   Muenzer, Joseph
   Rapoport, David M.
   Berger, Kenneth I.
   Sidman, Marisa
   Kakkis, Emil D.
   Cox, Gerald F.
TI Long-term Efficacy and Safety of Laronidase in the Treatment of
   Mucopolysaccharidosis I
SO PEDIATRICS
VL 123
IS 1
BP 229
EP 240
DI 10.1542/peds.2007-3847
DT Article
PD JAN 2009
PY 2009
AB OBJECTIVE. Our goal was to evaluate the long-term safety and efficacy of
   recombinant human alpha-L-iduronidase (laronidase) in patients with
   mucopolysaccharidosis I.
   PATIENTS AND METHODS. All 45 patients who completed a 26-week,
   double-blind, placebo-controlled trial of laronidase were enrolled in a
   3.5-year open-label extension study. Mean patient age at baseline was 16
   (range: 6-43) years. All patients had attenuated disease (84%
   Hurler-Scheie, 16% Scheie phenotypes). Clinical, biochemical, and health
   outcomes measures were evaluated through the extension phase. Changes
   are presented as the mean +/- SEM.
   RESULTS. All 40 patients (89%) who completed the trial received at least
   80% of scheduled infusions. As shown in earlier trials, urinary
   glycosaminoglycan levels decreased within the first 12 weeks and liver
   volume decreased within the first year. Percent predicted forced vital
   capacity remained stable, with a linear slope of -0.78 percentage points
   per year. The 6-minute walk distance increased 31.7 +/- 10.2 m in the
   first 2 years, with a final gain of 17.1 +/- 16.8 m. Improvements in the
   apnea/hypopnea index (decrease of 7.6 +/- 4.5 events per hour among the
   patients with significant baseline sleep apnea) and shoulder flexion
   (increase of 17.4 degrees +/- 3.6 degrees) were most rapid during the
   first 2 years. Improvements in the Child Health Assessment
   Questionnaire/Health Assessment Questionnaire disability index (decrease
   of 0.31 +/- 0.11, signifying a clinically meaningful improvement in
   activities of daily living) were gradual and sustained over the
   treatment period. Laronidase infusions were generally well tolerated
   except in 1 patient who experienced an anaphylactic reaction.
   Infusion-associated reactions, which occurred in 53% of the patients,
   were mostly mild, easily managed, and decreased markedly after 6 months.
   One patient died as a result of an upper respiratory infection unrelated
   to treatment. Antibodies to laronidase developed in 93% of the patients;
   29% of the patients were seronegative at their last assessment.
   CONCLUSIONS. This trial demonstrates the long-term clinical benefit and
   safety of laronidase in attenuated patients with mucopolysaccharidosis I
   and highlights the magnitude and chronology of treatment effects. Prompt
   diagnosis and early treatment will maximize treatment outcomes.
   Pediatrics 2009;123:229-240
RI Pastores, Gregory/AAE-8647-2020; Clarke, Lorne/; Rapoport, David/; Berger, Kenneth/
OI Clarke, Lorne/0000-0003-0512-7281; Rapoport, David/0000-0002-4855-2600;
   Berger, Kenneth/0000-0003-4879-6071
ZS 10
ZB 163
ZR 6
TC 253
Z8 4
ZA 0
Z9 278
C1 Univ British Columbia, Dept Med Genet, Vancouver, BC V6H 3N1, Canada
C1 Childrens & Womens Hlth Ctr British Columbia, Vancouver, BC V6H 3N1,
   Canada
C1 Royal Manchester Childrens Hosp, Willink Biochem Genet Unit, Manchester
   M27 1HA, Lancs, England
C1 Johannes Gutenberg Univ Mainz, Childrens Hosp, Dept Pediat, D-6500
   Mainz, Germany
C1 NYU, Sch Med, Dept Neurol, New York, NY USA
C1 NYU, Dept Pediat, Sch Med, New York, NY 10016 USA
C1 NYU, Sch Med, Dept Med, New York, NY USA
C1 Univ N Carolina, Dept Pediat, Chapel Hill, NC USA
C1 Genzyme Corp, Cambridge, MA USA
C1 BioMarin Pharmaceut Inc, Novato, CA USA
C1 Childrens Hosp, Div Genet, Boston, MA 02115 USA
C1 Harvard Univ, Sch Med, Dept Pediat, Boston, MA 02115 USA
SN 0031-4005
DA 2009-01-01
UT WOS:000262046400038
PM 19117887
ER

PT J
AU Liu, Wei
   Li, Qingning
   Li, Ziyu
   Chen, Lei
   Tian, Dasheng
   Jing, Juehua
TI Clinical efficacy of percutaneous transforaminal endoscopic discectomy
   in treating adolescent lumbar disc herniation
SO MEDICINE
VL 98
IS 9
AR e14682
DI 10.1097/MD.0000000000014682
DT Article
PD MAR 2019
PY 2019
AB Ten years ago, endoscopic techniques began to prevail in clinical
   treatment of lumbar disc herniation (LDH), but to date, few studies have
   reported the clinical efficacy of percutaneous transforaminal endoscopic
   discectomy (PTED) in treating adolescent LDH. This study aimed to
   evaluate the surgical outcomes of PTED in treating adolescent patients
   with LDH.
   Between June 2012 and June 2016, retrospective analysis of 43 adolescent
   patients diagnosed with single-segment LDH at spine surgery at the
   Second Affiliated Hospital of Anhui Medical University. The patients'
   lower limb pain was evaluated using visual analogue scale (VAS) scores
   and the Oswestry Disability Index (ODI). The VAS is the most
   commonly-used quantitative method for assessing the degree of pain in
   clinical practice. The measurement method is to draw a 10 cm horizontal
   line on a piece of paper, 1 end of which is 0, indicating no pain, while
   the other end is 10, which means severe pain, and the middle part
   indicates different degrees of pain. The clinician then asks the patient
   to make a mark on the line to indicate the degree of pain based on how
   he or she feels. The ODI is the most widely-used assessment method
   internationally for lumbar or leg pain at present. The ODI questionnaire
   is composed of 10 questions, covering pain intensity, independent
   living, carrying, walking, sitting, standing, sleep, travel, sex, and
   social life. Every category comprises 6 options, with the highest score
   for each question being 5 points. Thus the 1st option is worth 0 points,
   the last option scores 5 points, and higher scores represent more
   serious dysfunction. Patient satisfaction was evaluated using the
   modified MacNab score. Clinical outcomes were measured preoperatively,
   and at 3 days, 6 months, and 12 months postoperatively.
   All 43 patients were followed up for 12 to 24 months. The average
   follow-up time was 18.33 months. The VAS scores and ODI scores at 3
   days, 6 months, and 12 months postoperatively were significantly lower
   than before surgery. The difference was statistically significant (P <
   .001). The differences in VAS scores and ODI scores at 3 days, 6 months,
   and 12 months after surgery were also statistically significant (P <
   .001). According to the modified MacNab criteria, 26 cases were rated
   excellent, 14 cases were good, and 3 cases were acceptable at the final
   follow-up, and 93.02% of these patients had excellent outcomes.
   The PTED is an effective and safe surgical method for the treatment of
   adolescent patients with LDH, but high-quality randomized controlled
   trials are still required to further verify these findings.
RI Li, Qingning/E-5225-2015
ZB 4
TC 11
ZA 0
ZR 0
ZS 0
Z8 2
Z9 13
C1 Anhui Med Univ, Affiliated Hosp 2, Dept Orthoped, 678 Furong Ave, Hefei
   230601, Anhui, Peoples R China
SN 0025-7974
EI 1536-5964
DA 2019-04-10
UT WOS:000462397400039
PM 30817599
ER

PT J
AU HAMMER, LESLIE
TI Center for Work-Family Stress, Safety &Health: Portland State University
   RU
DT Awarded Grant
PD Sep 19 2008
PY 2008
Z8 0
ZR 0
TC 0
ZS 0
ZA 0
ZB 0
Z9 0
C1 PORTLAND STATE UNIVERSITY
G1 2U01HD059773-04; 7563350; U01HD059773
DA 2023-12-14
UT GRANTS:12377548
ER

PT J
AU DuPont, Caitlin M.
   Pressman, Sarah D.
   Reed, Rebecca G.
   Manuck, Stephen B.
   Marsland, Anna L.
   Gianaros, Peter J.
TI Does an Online Positive Psychological Intervention Improve Positive
   Affect in Young Adults During the COVID-19 Pandemic?
SO AFFECTIVE SCIENCE
VL 4
IS 1
SI SI
BP 101
EP 117
DI 10.1007/s42761-022-00148-z
DT Article
PD MAR 2023
PY 2023
AB Meta-analyses indicate that positive psychological interventions are
   effective at increasing positive affect, as well as reducing anxiety and
   depression; however, it is unclear how well these effects generalize
   during periods of high stress. Therefore, the current study tested
   whether a 2-week online positive psychological intervention delivered
   during the COVID-19 pandemic, a naturalistic stressor, (1) increased
   positive affect; (2) improved psychological well-being, optimism, life
   satisfaction, perceived social support, and loneliness; (3) and reduced
   negative affect in college students, a group known to have high pandemic
   distress. Participants (N = 250; 76.9% female) ages 18-45 were recruited
   from the University of Pittsburgh undergraduate subject pool between
   September and November of 2020. Participants were randomized to the
   online positive psychological intervention or active control condition
   and stratified by trait positive affect, sex, and year in college.
   Participants in both conditions completed one writing activity every
   other day for two consecutive weeks. Control participants documented
   their activities for that day (e.g., meals, going to gym). Intervention
   participants chose from six positive psychology activities. All outcome
   variables were assessed pre- and post-intervention by validated
   questionnaires. Across both conditions, positive and negative affect
   decreased from pre- to post-intervention. No other psychological factor
   differed by condition, time, or their interaction. The current null
   findings are in line with a more recent meta-analysis indicating that
   positive psychological interventions may have smaller effects on
   psychological well-being and depressive symptoms than was reported
   pre-pandemic. Study findings may suggest reduced efficacy of virtual
   positive psychological interventions under highly stressful
   circumstances.
RI Reed, Rebecca/GMW-6485-2022; Marsland, Anna/; Reed, Rebecca/
OI Marsland, Anna/0000-0001-8951-7513; Reed, Rebecca/0000-0003-0794-594X
ZR 0
ZA 0
ZB 1
Z8 0
TC 6
ZS 0
Z9 6
C1 Univ Pittsburgh, Dept Psychol, 3943 OHara St, Pittsburgh, PA 15213 USA
C1 Univ Calif Irvine, Dept Psychol Sci, Irvine, CA USA
SN 2662-2041
EI 2662-205X
DA 2023-09-14
UT WOS:001048686400016
PM 36311219
ER

PT J
AU Reinberg, Alain E.
   Ashkenazi, Israel
   Smolensky, Michael H.
TI Euchronism, allochronism, and dyschronism: Is internal desynchronization
   of human circadian rhythms a sign of illness?
SO CHRONOBIOLOGY INTERNATIONAL
VL 24
IS 4
BP 553
EP 588
DI 10.1080/07420520701534624
DT Article; Proceedings Paper
PD 2007
PY 2007
AB The authors define a subject as euchronic when the circadian
   parameters-tau (tau = period), 0 (acrophse or peak time), A (amplitude),
   and M (MESOR = 24 h rhythm-adjusted mean)-of a set of circadian
   variables are within the confidence limits of appropriate reference
   values of healthy subjects (HS). We define internal desynchronization as
   a state in which the circadian tau of a set of rhythms differs from 24 h
   and when the T of a given variable differs from that of other variables.
   Such a state was first observed in singly isolated HS without access to
   time cues and clues. Herein, data and analyses are presented
   demonstrating that internal desynchronization appears to be a rather
   common phenomenon in HS dwelling in their natural environment (i.e., in
   the presence of usual zeitgebers). This has been documented by
   longitudinal studies (n congruent to 15 days) of the circadian rhythm in
   sleep-wakefulness, body temperature, right- and left-hand-grip strength,
   and reaction time involving a total of 246 HS and 134 shift workers
   (SW), with 45.5% showing good and 54.5% poor SW tolerance. The presence
   of internal desynchronization observed in SW was associated SW
   intolerance, with symptoms being sleep alteration/disturbances,
   sleeping-pill dependence, persisting fatigue (asthenia), mood
   alteration, and digestive complaints. Internal desynchronization was
   also documented in groups of HS and tolerant SW, though it was almost
   the rule among the intolerant SW. The authors introduce two new terms:
   allochronism to describe the time organization of those SW who evidence
   internal desynchronization without detectable clinical symptoms, and
   dyschronism to describe the time organization of those SW who exhibit
   internal desynchrobization plus the symptoms of SW intolerance or
   medical illness. The condition of allochronism is not restricted only to
   SW tolerance, as it was detected in 112 HS without medical complains
   when exposed to various experimental conditions, including medications
   and placebos, sojourn in the high Arctic summer, intensive sport
   training, and task-loaded cognitive performance testing. Dyschronism in
   SW who arc sleep-deprived is associated with persisting fatigue. An
   unpublished Gallup survey found that 47% of 2478 respondents experienced
   a state of asthenia during the previous 12 months, with symptoms
   mimicking those of SW intolerance. In one-third of the cases, the origin
   of the asthenia was undetermined. Taking into account the high incidence
   of internal desynchronization found in past investigations and the
   clinical observation that sleep deprivation is a consequence of many
   acute and chronic medical conditions (nocturnal pain, nocturnal asthma,
   etc.), it is suggested that dyschronism may be responsible for the
   asthenia of unknown origin, at least for some persons. The
   interindividual (including sex-related) variability in the propensity to
   exhibit an altered temporal organization, whether it be transient or
   persistent (i.e., reversible or non-reversible) suggests the involvement
   of genetic factors. The Dian-Circadian genetic model previously proposed
   by the authors seems pertinent to conceptualize and explain the various
   levels and output of internal desynchronization.
CT 1st World Congress on Applied Chronobiology and Chronomedicine
CY MAY 29-JUN 04, 2005
CL Kemer, TURKEY
ZA 0
ZR 1
TC 63
ZB 46
ZS 0
Z8 0
Z9 68
C1 Fdn A Rothschild, Unite Chronobiol, F-75940 Paris 19, France
C1 Tel Aviv Univ, Dept Human Mol Genet & Biochem, Sackler Fac Med, Ramat
   Aviv, Israel
C1 Univ Texas, Sch Publ Hlth, Div Environm & Occupat Hlth Sci, Houston, TX
   USA
C3 Fdn A Rothschild
SN 0742-0528
EI 1525-6073
DA 2007-01-01
UT WOS:000249247300001
PM 17701673
ER

PT J
AU FEINBERG, MARK ETHAN
TI Adaptation of an Evidence-based Family Program for Obesity Prevention in
   Health Care Context: Testing Outcomes and Mechanisms with First-time
   Military Parents and their Infants
DT Awarded Grant
PD Aug 01 2022
PY 2023
AB PROJECT SUMMARY The proposed study will test the efficacy of a
   family-focused preventive intervention in improvinghealthy lifestyles
   among first-time parents in military families and reducing obesity risk
   among theirinfants. The ultimate goals of the intervention are to reduce
   rapid infant weight gain, an early indicator offuture obesity risk, and
   new mothers’ postpartum weight retention, a contributor to
   intergenerationalobesity transmission. In three trials, the Family
   Foundations (FF) program—consisting of a series ofclasses delivered in a
   health care context before and after birth—has demonstrated robust,
   replicated,long-term impact on family relationships (coparenting,
   parenting, family violence) and on parent andchild internalizing and
   externalizing problems through at least 7 years after birth. The
   theoretical “activeingredient” of FF, validated by mediation analysis of
   program impact, is support for the development of acohesive, supportive
   coparenting relationship. In the proposed study, we will test an adapted
   version ofFF (termed “FF+”) that broadens the coparenting approach to
   help parents’ cooperate and support eachother in establishing and
   maintaining healthy family lifestyle behaviors and specific
   health-promotingparenting strategies. We propose to test FF+ in military
   families, who experience overweight/obesity atlevels similar to their
   civilian counterparts. Recruitment and intervention will be conducted
   withinobstetric clinics in three Military Health System hospitals.
   Recruitment, intervention delivery, datacollection, and follow-up will
   be facilitated by the military context. Aim 1. To assess the efficacy of
   the adapted FF+ program in a randomized trial. 250 families will
   berandomized to FF+ or control conditions. Data will be collected in
   home visits at pre-test duringpregnancy, post-test at 6 months
   postpartum, and follow-up at 12 months postpartum, with additional
   dataobtained from electronic health records. Aim 2. To test mediation
   pathways. Aim 3. To assess whetherbaseline parent characteristics,
   program delivery fidelity, or participant engagement moderate
   programeffects on outcomes.
ZR 0
ZA 0
Z8 0
TC 0
ZB 0
ZS 0
Z9 0
C1 PENNSYLVANIA STATE UNIVERSITY, THE
G1 10675016; 5R01DK133525-02; R01DK133525
DA 2024-07-25
UT GRANTS:17743548
ER

PT J
AU LINDA  EWING-COBBS; KEENAN, HEATHER T.; SHARI L WADE
TI Reducing Stress After Trauma (ReSeT) Supplement
DT Awarded Grant
PD Aug 10 2018
PY 2022
AB Project Summary AbstractPost-traumatic stress symptoms (PTSS) and
   associated psychological impairment affect up to 50% of childrenafter an
   injury and contribute to worse health related quality of life. Because
   children’s PTSS emerge after theyare discharged home from the hospital,
   they are often invisible to the trauma system and are neither
   detectednor treated. Children have significant barriers to accessing
   evidence-based treatments for PTSS, includinglimited identification of
   those at risk, scarcity of providers in both rural and urban
   populations, and lack ofinsurance coverage for behavioral health
   services. To address this gap in care, in the parent
   project[R24HD096350] we developed and piloted an innovative brief
   cognitive-behavioral e-health treatment forchildren’s PTSS designed
   specifically for use within the trauma system, the Recovery after Stress
   Toolkit(ReSeT). This approach integrates interactive web-based
   trauma-focused cognitive behavioral therapymodules for children 8 to 17
   years of age with synchronous e-health therapy sessions with a trained
   therapist.Eight modules target coping skills and symptom management and
   provide desensitization and reframing of thetraumatic event through
   retelling the traumatic experience. An additional 4 modules for parents
   addresscommon injury-specific concerns such as sleep difficulties and
   pain as well as managing their own stress. Ourpilot study documented
   favorable usability, feasibility, acceptability, and satisfaction. The
   parent study includeda 2-arm RCT to document efficacy of the ReSeT
   program. However, the pandemic has presented barriers tosuccessful
   completion of the study due to adverse impacts on module development and
   recruitment. As thepandemic precluded using live actors in the modules,
   we pivoted and switched to animation at increased costand time delay.
   The pandemic also altered recruitment at all sites due to a significant
   drop in trauma volumeand hospitalization. Together, these factors
   delayed beginning recruitment into the two-arm RCT efficacy trialfor 4
   months until September 2021. We have successfully recruited 20% of the
   proposed sample of 106children. To attain the targeted sample, we
   anticipate needing to add a 4th site and extend recruitment for
   anadditional 4 months. To address these barriers, we added Nationwide
   Children’s Hospital, which has a diversepopulation and will begin
   recruitment in June 2022. Funding to support the 4th site was
   accomplished byreducing PI effort. However, we will also need to extend
   recruitment through peak trauma volume in summerof 2023. Extending
   recruitment through summer 2023 is beyond the scope of our budget; thus,
   we arerequesting consideration for supplemental funding. We anticipate
   having limited carryforward to allowcompletion of the 6 month follow-up
   through February 2024. Successful completion of the RCT will provide
   amajor evidence-based resource that can be readily disseminated through
   trauma services to address thepsychological health needs of children
   from diverse ethnic, racial, socioeconomic, and geographiccommunities.
TC 0
ZR 0
ZB 0
ZA 0
Z8 0
ZS 0
Z9 0
C1 UNIVERSITY OF UTAH
C1 UNIVERSITY OF UTAH
C1 UNIVERSITY OF UTAH
G1 10620963; 3R24HD096350-05S1; R24HD096350
DA 2024-06-01
UT GRANTS:17487985
ER

PT J
AU Dietz, Pavel
   Striegel, Heiko
   Franke, Andreas G.
   Lieb, Klaus
   Simon, Perikles
   Ulrich, Rolf
TI Randomized Response Estimates for the 12-Month Prevalence of
   Cognitive-Enhancing Drug Use in University Students
SO PHARMACOTHERAPY
VL 33
IS 1
BP 44
EP 50
DI 10.1002/phar.1166
DT Article
PD JAN 2013
PY 2013
AB Study Objective To estimate the 12-month prevalence of
   cognitive-enhancing drug use. Design Paper-and-pencil questionnaire that
   used the randomized response technique. Setting University in Mainz,
   Germany. Participants A total of 2569 university students who completed
   the questionnaire. Measurements and Main Results An anonymous,
   specialized questionnaire that used the randomized response technique
   was distributed to students at the beginning of classes and was
   collected afterward. From the responses, we calculated the prevalence of
   students taking drugs only to improve their cognitive performance and
   not to treat underlying mental disorders such as
   attention-deficithyperactivity disorder, depression, and sleep
   disorders. The estimated 12-month prevalence of using
   cognitive-enhancing drugs was 20%. Prevalence varied by sex (male 23.7%,
   female 17.0%), field of study (highest in students studying
   sports-related fields, 25.4%), and semester (first semester 24.3%,
   beyond first semester 16.7%). To our knowledge, this is the first time
   that the randomized response technique has been used to survey students
   about cognitive-enhancing drug use. Conclusion Using the randomized
   response technique, our questionnaire provided data that showed a high
   12-month prevalence of cognitive-enhancing drug use in German university
   students. Our study suggests that other direct survey techniques have
   underestimated the use of these drugs. Drug prevention programs need to
   be established at universities to address this issue.
RI Ulrich, Rolf/A-9372-2012; Simon, Perikles/B-2293-2013; Dietz, Pavel/
OI Simon, Perikles/0000-0002-7996-4034; Dietz, Pavel/0000-0002-8390-0594
ZS 1
ZA 0
TC 127
Z8 1
ZR 0
ZB 42
Z9 136
C1 Johannes Gutenberg Univ Mainz, Dept Sports Med Rehabil & Dis Prevent,
   Fac Social Sci Media & Sports, D-55128 Mainz, Germany
C1 Univ Tubingen, Dept Sports Med, Tubingen, Germany
C1 Univ Tubingen, Dept Psychol, Tubingen, Germany
C1 Univ Med Ctr, Dept Psychiat & Psychotherapy, Mainz, Germany
SN 0277-0008
EI 1875-9114
DA 2013-01-01
UT WOS:000313523400009
PM 23307544
ER

PT J
AU KUSHLEV, KOSTADIN 
TI Causal Effects of Exposure to Social Media on Adolescent Mental Health
DT Awarded Grant
PD Sep 05 2023
PY 2023
AB Executive SummaryAdolescent mental health in the United States has
   declined precipitously in the past decade. These declines inmental
   health have coincided with an increase in social media use, especially
   as accessed on smartphones.Because most existing research is
   correlational, however, it is unclear whether social media use
   causallyimpacts adolescent mental health. We will advance scientific and
   public knowledge by conducting the firstlongitudinal field experiment to
   examine the causal effects of social media on mental health in
   11–14-year-olds.We propose a basic experiment in which we will recruit
   500 adolescents aged 11 to 14, whose parents havedecided to purchase
   them their first smartphone. Adolescents will be randomly assigned to
   use theirsmartphones without study-imposed restrictions on social media
   (naturalistic social media condition) or to usethem without access to
   social media for three months (restricted social media condition). We
   are focusing onthis population because research shows that most parents
   buy their children their first smartphones during thisage range and the
   acquisition of one’s first smartphone is linked to greater exposure to
   social media. Wehypothesize that adolescents in the naturalistic social
   media condition will report greater symptoms of anxietyand depression
   than adolescents in the restricted social media condition. Our
   experimental design will alsoallow us to provide evidence for the causal
   impact of social media on key mechanisms, providing targets forfuture
   interventions. We hypothesize that mobile access to social media will
   affect mental health by (A)increasing upward social comparison, (B)
   displacing sleep, physical activity, and in-person social
   interactions,and (C) interfering with the quality of in-person social
   interactions. Going beyond self-report measures of timespent on social
   media, we will use passive mobile sensing (EARS tool) to get objective,
   fine-grained measuresof how adolescents use social media. Evidence shows
   that active social media (e.g., messaging, posting) usepredicts better
   mental health, whereas passive social media use (scrolling, browsing)
   predicts worse mentalhealth. We hypothesize that adolescents who use
   social media more actively will have better mental healthoutcomes.
   Finally, recent research suggests that while some people experience
   negative effects of socialmedia use, others experience no or even
   positive effects. Individuals who already struggle to direct and
   sustaintheir attention should be particularly vulnerable to the
   distracting effects of mobile social media. Wehypothesize that people in
   the naturalistic social media condition with greater deficits in
   attention at baselinewill show greater increases in symptoms of anxiety
   and depression. We will also probe the moderating role ofage, gender,
   and their interaction. To explore the role of a range of other
   moderators, we will employ anexploratory machine-learning approach,
   which will allow us to explore the intersectionality between
   multiplerisk factors. In sum, our study will be the first field
   experiment to causally test whether social media impactsyounger
   adolescents’ mental health, and if so, why, how, and for whom such
   effects occur.
ZR 0
TC 0
ZB 0
ZS 0
Z8 0
ZA 0
Z9 0
C1 GEORGETOWN UNIVERSITY
G1 10813917; 1R01MH135467-01; R01MH135467
DA 2023-12-14
UT GRANTS:17353070
ER

PT J
AU Crabtree, Valerie McLaughlin
   LaRosa, Kayla N.
   MacArthur, Erin
   Russell, Kathryn
   Wang, Fang
   Zhang, Hui
   Pan, Haitao
   Brigden, Jane
   Schwartz, Laura E.
   Wilson, Matthew
   Pappo, Alberto
TI Feasibility and Acceptability of Light Therapy to Reduce Fatigue in
   Adolescents and Young Adults Receiving Cancer-Directed Therapy
SO BEHAVIORAL SLEEP MEDICINE
VL 19
IS 4
BP 492
EP 504
DI 10.1080/15402002.2020.1797744
EA AUG 2020
DT Article
PD JUL 4 2021
PY 2021
AB Objective/Background Fatigue is one of the most consistent and
   distressing symptoms reported by adolescent/young adult (AYA) oncology
   patients. Bright white light (BWL) is used to treat fatigue in adult
   oncology but has not been explored in AYA oncology patients. The purpose
   of the current study was to determine the feasibility and acceptability
   of BWL for AYA who were receiving cancer-directed therapy. Participants
   51 AYA patients with newly diagnosed solid tumors, including lymphoma.
   Methods Participants were randomized to dim red light (DRL, n = 25) or
   BWL (n = 26) from devices retrofitted with adherence monitors for 30
   minutes upon awakening daily for 8 weeks. Side effects were assessed via
   modified Systematic Assessment for Treatment-Emergent Effects (SAFTEE).
   Participants completed the PedsQL Multidimensional Fatigue Scale.
   Results Of patients approached, 73% consented and participated. Mean
   adherence was 57% of days on study with 30.68 average daily minutes of
   usage. BWL did not cause more extreme treatment-emergent effects over
   DRL. Patients in the BWL group demonstrated significant improvement on
   all fatigue outcomes by both self-report and parent proxy report, which
   was not observed in the DRL group. Conclusions This is the first study
   to evaluate the feasibility and acceptability of light therapy to reduce
   fatigue in AYA patients receiving cancer-directed therapy. These
   findings demonstrate the feasibility and acceptability of the
   intervention and provide preliminary evidence of the potential benefits
   of BWL, which warrants further study in a confirmatory efficacy trial.
   ClinicalTrials.gov Identifier Number: NCT02429063
RI Wang, Fang/ABB-2769-2021; Pan, Haitao/N-2529-2018; Crabtree, Valerie/M-9238-2018; MacArthur, Erin/; , Fang/
OI Crabtree, Valerie/0000-0001-8268-5418; MacArthur,
   Erin/0009-0000-8147-0896; , Fang/0000-0001-8764-9387
ZS 0
ZR 0
ZB 2
TC 9
ZA 0
Z8 0
Z9 9
C1 St Jude Childrens Res Hosp, Dept Psychol, Memphis, TN 38105 USA
C1 St Jude Childrens Res Hosp, Dept Biostat, 332 N Lauderdale St, Memphis,
   TN 38105 USA
C1 Univ Tennessee, Hlth Sci Ctr, Dept Ophthalmol, Memphis, TN USA
C1 St Jude Childrens Res Hosp, Dept Oncol, 332 N Lauderdale St, Memphis, TN
   38105 USA
SN 1540-2002
EI 1540-2010
DA 2020-08-13
UT WOS:000555235200001
PM 32746639
ER

PT J
AU Pepin, Jean-Louis
   Jullian-Desayes, Ingrid
   Sapene, Marc
   Treptow, Erika
   Joyeux-Faure, Marie
   Benmerad, Meriem
   Bailly, Sebastien
   Grillet, Yves
   Stach, Bruno
   Richard, Philippe
   Levy, Patrick
   Muir, Jean-Francois
   Tamisier, Renaud
TI Multimodal Remote Monitoring of High Cardiovascular Risk Patients With
   OSA Initiating CPAP A Randomized Trial
SO CHEST
VL 155
IS 4
BP 730
EP 739
DI 10.1016/j.chest.2018.11.007
DT Article
PD APR 2019
PY 2019
AB BACKGROUND: The management of patients with high cardiovascular risk and
   OSA must target not only improving adherence to CPAP, but should also
   include strategies aimed at reducing BP and increasing physical
   activity. The study aims to evaluate the effectiveness of an integrated
   intervention using remote patient telemonitoring in reducing BP in high
   cardiovascular risk patients with OSA.
   METHODS: In a multicenter, open, randomized trial, patients with OSA
   were randomly assigned at CPAP initiation to usual care or multimodal
   telemonitoring for 6 months. Telemonitoring used electronic equipment
   collecting information about BP, symptoms, CPAP side effects, and
   physical activity with home care providers prespecified protocoled
   actions. The primary effectiveness outcome was assessed using home
   self-measured BP on 3 consecutive days. Secondary outcomes included CPAP
   compliance, symptoms, and physical activity.
   RESULTS: Of 306 patients with a median age of 61.3 years [interquartile
   range, 54.1; 66.1], who were predominantly men, 226 ( 74%) with a BMI of
   32.0 [28.7; 35.6] kg/m(2) and an apnea-hypopnea index of 46 [35; 61]
   events/h, 149 received usual care and 157 received telemonitoring. After
   6 months of CPAP, home self-measured BP did not differ significantly
   between groups. In secondary analyses, there was no significant
   difference in steps per day, but a significant increase in CPAP
   adherence and an improvement in daytime sleepiness and quality of life
   in favor of the multimodal telemonitoring.
   CONCLUSIONS: In OSA patients with high cardiovascular risk, multimodal
   telemonitoring was not superior to usual CPAP care for improving home
   BP; however, telemonitoring improved adherence and patient-centered
   outcomes.
RI LEVY, Patrick/AAX-2802-2020; Tamisier, Renaud/M-6858-2014; PEPIN, Jean-Louis/M-6549-2014; JOYEUX, Marie/M-7330-2014; Pepin, Jean Louis/; Levy, Patrick/; BAILLY, Sebastien/H-4648-2013; JOYEUX-FAURE, Marie/
OI Pepin, Jean Louis/0000-0003-3832-2358; Levy,
   Patrick/0000-0003-3174-7935; BAILLY, Sebastien/0000-0002-2179-4650;
   JOYEUX-FAURE, Marie/0000-0001-8298-0038
ZR 0
ZA 0
ZB 13
TC 55
Z8 2
ZS 0
Z9 57
C1 Grenoble Alpes Univ, INSERM U1042, Lab HP2, Grenoble, France
C1 Grenoble Alps Univ Hosp, Pole Thorax & Vessels, EFCR Lab, Grenoble,
   France
C1 Nouvelle Clin Bel Air, Private Practice Sleep & Resp Dis Ctr, Bordeaux,
   France
C1 Private Practice Sleep & Resp Dis Ctr, Valence, France
C1 Private Practice Sleep & Resp Dis Ctr, Valenciennes, France
C1 Private Practice Sleep & Resp Dis Ctr, St Omer, France
C1 Rouen Univ Hosp, Bois Guillaume, France
C3 Nouvelle Clin Bel Air
C3 Private Practice Sleep & Resp Dis Ctr
C3 Private Practice Sleep & Resp Dis Ctr
C3 Private Practice Sleep & Resp Dis Ctr
SN 0012-3692
DA 2019-04-12
UT WOS:000463345200023
PM 30472022
ER

PT J
AU SHAH, NIRMISH R; TANABE, PAULA  (contact)
TI Improving SCD Care using Web-based Guidelines, Nurse Care Managers and
   Peer Mentors in Primary Care and Emergency Departments in Central North
   Carolina
DT Awarded Grant
PD Aug 05 2016
PY 2016
AB Narrative Sickle cell disease is a complex medial illness associated
   with many acute and chronic complications which would benefit from
   co-management between primary care physicians, sickle cell experts, and
   emergency departments. We will provide web based decision aids to
   providers, nurse care managers and patient/peer coaches to improve
   outcomes for individuals with sickle cell disease. We aim to improve
   patient outcomes as well as shift healthcare use from emergency
   departments and specialty care only, to primary and specialty care.
ZR 0
Z8 0
ZB 0
TC 0
ZA 0
ZS 0
Z9 0
C1 DUKE UNIVERSITY
C1 DUKE UNIVERSITY
G1 1U01HL133964-01; 9178846; U01HL133964
DA 2023-12-14
UT GRANTS:10937658
ER

PT J
AU Walter, Helen
   Sadeque-Iqbal, Fatema
   Ulysse, Rose
   Castillo, Doreen
   Fitzpatrick, Aileen
   Singleton, Joanne
TI The effectiveness of school-based family asthma educational programs on
   the quality of life and number of asthma exacerbations of children aged
   five to 18 years diagnosed with asthma: a systematic review protocol.
SO JBI database of systematic reviews and implementation reports
VL 13
IS 10
BP 69
EP 81
DI 10.11124/jbisrir-2015-2335
DT Journal Article
PD 2015-Oct
PY 2015
AB REVIEW OBJECTIVE: The objective of this review is to identify the best
   available quantitative evidence related to the effectiveness of
   school-based family asthma educational programs on the quality of life
   and number of asthma exacerbations of children aged five to18 years with
   a diagnosis of asthma.
   BACKGROUND: Asthma is a serious public health issue globally and
   nationally. The World Health Organization (WHO) Global Asthma Report
   2014 estimates that 334 million people worldwide currently suffer from
   asthma. In the United States, asthma currently affects about 25 million
   people. Although asthma can occur at any age, it most often begins early
   in life, and is the most common non-communicable disease among children.
   Approximately 14% of the world's children have asthma. In the United
   States, 7.1 million children have asthma. Globally, the burden of
   asthma, measured by disability and premature death, is greatest in
   children approaching adolescence (ages 10-14). Asthma is also a serious
   economic concern in primary health care worldwide. In the United States,
   the estimated total cost of asthma to society was US$56 billion in 2007,
   or US$3259 per person. In 2008 asthma caused 10.5 million missed days
   from school and 14.2 missed days from work for caregivers. The estimated
   total cost of loss of productivity resulting from missed school or work
   days is US$3.8 billion per year, and premature death US$2.1 billion per
   year. Globally, asthma ranks 14 in terms of disability adjusted life
   years (DALYs), which are the number of years lost to ill health,
   disability or death attributed to asthma. According to a 2011 European
   study, the estimated total cost of asthma was 19.3 billion among people
   aged 15 to 64 years. A study conducted in the Asia-Pacific region
   reported that the direct and indirect costs of asthma per person ranged
   from US$184 in Vietnam to US$1189in Hong Kong in 2000. A Canadian study
   showed that C$184 loss of productivity during one week was attributed to
   asthma in 2012. In Australia, AU$655 million was spent on asthma for
   2008-09.Asthma is a chronic respiratory disease that affects millions of
   people of all ethnicities, ages and genders worldwide. The
   pathophysiology of asthma is multifaceted, and is characterized by
   restriction of airflow into and out of the lungs, airway inflammation
   with increased mucus production, and bronchial hyper-reactivity caused
   by exposure to environmental irritants and chemicals, often referred to
   as triggers, which in some cases are modifiable. Asthma triggers include
   respiratory infections, weather changes, stress, excitement, exercise
   and other physical activities, allergic hypersensitivity reactions, food
   additives, animal dander, dust mites, cockroaches, outdoor and indoor
   pollutants, certain medications and cigarette smoke. Asthma is
   characterized by recurrent, episodic, reversible symptoms often referred
   to as asthma exacerbations, or asthma attacks. Asthma symptoms include
   coughing, shortness of breath, chest tightness and wheezing that most
   frequently occur at night or in the early morning. Asthma symptoms vary
   in severity and frequency in affected individuals, and can occur several
   times a day or week. Asthma symptoms may be mild, moderate, or severe,
   and are classified according to presenting symptoms and quantitative
   measurements of lung function using a peak expiratory flow meter (PEF),
   or of forced expiratory volume in one second (FEV1). Asthma symptoms can
   be so severe that, if left untreated, death can occur.Exacerbations of
   asthma symptoms often result in school and work absenteeism, activity
   intolerance and emergency hospital visits for asthma. Nocturnal asthma
   exacerbations frequently cause sleeplessness, which may result in
   daytime fatigue. Asthma symptoms can interfere and disrupt activities of
   daily life, and can have an unfavorable impact on the quality of life
   for people with the disease, including children and their caregivers.
   For this review, quality of life represents how well the asthmatic child
   is able to manage symptoms of the disease and lead a normal healthy
   life. Caregiver refers to the primary person who takes care of a child
   with asthma. Family refers to the caregiver and the child.According to
   the United States Centers for Disease Control and Prevention (CDC),
   epidemiologists and clinical researchers concur that the burden of
   asthma is higher among children compared to adults. Asthma prevalence in
   children varies within and across countries. Asthma disparities also
   exist along ethnic and racial lines. The International Study of Asthma
   and Allergies in Childhood (ISAAC) quantified the prevalence of asthma
   symptoms of children from around the world. In the United States,
   non-Hispanic Black and Puerto Rican children have higher asthma
   prevalence compared to Caucasian children. Children from the Ivory
   Coast, Costa Rica and Wales have higher asthma prevalence compared to
   children from Kenya, Brazil and England respectively. Indigenous
   Australians, Aboriginal and Torres Strait Islander Australian children
   have a higher prevalence of asthma compared to non-Indigenous Australian
   children. The international prevalence of asthma prompted governments
   and communities to create initiatives and strategies to address this
   public health issue.The global burden of asthma led to the development
   of the Global Initiative for Asthma (GINA). Formed in 1993, in
   collaboration with theNational Heart, Lung, and Blood Institute,
   National Institutes of Health, United States of America and the WHO,
   GINA's goals include working with healthcare providers and public health
   officials worldwide to reduce asthma prevalence, morbidity and
   mortality. In an effort to increase public awareness of the global
   burden of asthma, GINA created World Asthma Day, which is held annually
   on the first Tuesday in May. The burden of asthma in the United States
   fostered the creation of the National Asthma Education and Prevention
   Program (NAEPP). This program is designed to raise awareness about
   asthma and the major public health concern it poses to society. In
   addition to conducting asthma prevention activities, NAEPP collaborates
   with other stakeholders to develop asthma educational programs for
   minority populations who are disproportionately affected by asthma. The
   program believes that adequate control of asthma, through modern
[truncated: 274,367 more chars]
